# Supplementary material for: The pennycress (Thlaspi arvense L.) nectary: structural and transcriptomic characterization
Source: BMC Plant Biol. 2017 Nov 14;17:201. doi: 10.1186/s12870-017-1146-8 (PMC5686818; doi:10.1186/s12870-017-1146-8)
Supplement: Supplementary file 1 — Pennycress nectary contigs and reads. Full list of all nectary contigs, associated pennycress loci, top Arabidopsis hit, and normalized read counts. (XLS 5381 kb) [file 12870_2017_1146_MOESM1_ESM.xls]

## Sheet: All contigs
Contig	Predicted T.arvense protein	Arabidopsis match	A.t.Description	Immature 1	Immature 2	Immature 3	Immature Avg	Immature SD	Mature 1	Mature 2	Mature 3	Mature Avg	Mature SD	Expression ratio (Mature/Immature)	DE	DESeq p-value
M1GTGGCCL1-comp25871_c0_seq1		ATCG01180	chloroplast-encoded 23S ribosomal RNA	1514458	2031879	251833	1.26606e+06	915652	792494	5882273	2114221	2.92966e+06	2.64105e+06	2.31401	N	0.282282
I1GAGTGGL1-comp32076_c0_seq1		ATCG00920	chloroplast-encoded 16S ribosomal RNA	1489373	1839484	269833	1.19956e+06	823980	873222	5508824	2057603	2.81322e+06	2.40841e+06	2.3452	N	0.251479
gi|511332778|gb|GAKE01000099		AT3G41768	rRNA	973814	1911481	736583	1.20729e+06	621273	2143371	2605479	1969232	2.23936e+06	328806	1.85486	Y	0.0092396
M1GTGGCCL1-comp25849_c0_seq1	Ta00487	AT5G44640	beta glucosidase 13	205747	225064	312879	247897	57099.2	355578	449686	537809	447691	91131.9	1.80596	Y	0.00101136
I1GAGTGGL1-comp29669_c1_seq1	Ta03937	AT1G19640	jasmonic acid carboxyl methyltransferase	24007	22913	38094	28338	8466.63	141605	113488	157445	137513	22262.4	4.85259	Y	0
M1GTGGCCL1-comp15638_c0_seq2	Ta15822	AT1G23010	Cupredoxin superfamily protein	8427	7417	13305	9716.33	3148.64	105577	126868	150219	127555	22328.9	13.1279	Y	0
gi|511332858|gb|GAKE01000019	Ta17603	ATCG01180	chloroplast-encoded 23S ribosomal RNA	52280	118273	29555	66702.7	46084	86074	152896	121103	120024	33424.1	1.79939	N	0.097536
I1GAGTGGL1-comp29716_c0_seq1	Ta02294	AT2G39060	Nodulin MtN3 family protein	4238	3084	6386	4569.33	1675.75	96529	125216	106632	109459	14550.9	23.9551	Y	0
M1GTGGCCL1-comp19734_c0_seq2	Ta24444	AT2G36190	cell wall invertase 4	19682	20402	35617	25233.7	8999.43	75537	87360	84113	82336.7	6108.38	3.26297	Y	2.70943e-11
I1GAGTGGL1-comp32323_c2_seq20	Ta14848	AT3G14680	cytochrome P450, family 72, subfamily A, polypeptide 14	828	600	336	588	246.219	55406	45333	47775	49504.7	5254.54	84.1916	Y	0
I1GAGTGGL1-comp31011_c3_seq1	Ta26087	AT5G19140	Aluminium induced protein with YGL and LRDR motifs	8357	6819	7133	7436.33	812.631	61519	40876	45978	49457.7	10752.4	6.65081	Y	4.44089e-16
M1GTGGCCL1-comp26066_c0_seq1	Ta09264	AT4G30140	GDSL-like Lipase/Acylhydrolase superfamily protein	1235	635	1341	1070.33	380.717	49301	46733	50648	48894	1988.98	45.6811	Y	0
M1GTGGCCL1-comp26058_c0_seq1	Ta18304	AT2G03550	alpha/beta-Hydrolases superfamily protein	10667	9563	18770	13000	5027.36	57263	35113	51004	47793.3	11418.7	3.67641	Y	1.05899e-07
gi|511323403|gb|GAKE01009474	Ta10249	AT1G75750	GAST1 protein homolog 1	7018	8094	5368	6826.67	1373.04	46645	41678	51071	46464.7	4699.1	6.80635	Y	0
M1GTGGCCL1-comp24408_c0_seq1	Ta10849	AT5G38120	AMP-dependent synthetase and ligase family protein	13730	14883	21350	16654.3	4107.23	55256	32497	40660	42804.3	11530	2.57016	Y	9.5812e-05
gi|511324462|gb|GAKE01008415		ATMG00020	mitochondrial 26S ribosomal RNA protein	18789	33222	13103	21704.7	10371.6	32548	37084	56734	42122	12856	1.94069	Y	0.0278823
M1GTGGCCL1-comp26062_c0_seq1	Ta09863	AT5G54160	O-methyltransferase 1	11209	11130	24337	15558.7	7602.36	50628	29072	45796	41832	11311.5	2.68866	Y	0.000404607
M1GTGGCCL1-comp26440_c0_seq1				37451	29688	17239	28126	10196.1	32997	53311	34390	40232.7	11347.6	1.43044	N	0.165896
I1GAGTGGL1-comp29578_c0_seq2	Ta19967	AT1G29920	chlorophyll A/B-binding protein 2	32998	33669	35317	33994.7	1193.31	52102	28434	25395	35310.3	14621.2	1.0387	N	0.876542
M1GTGGCCL1-comp25336_c1_seq3	Ta19425	AT3G23810	S-adenosyl-l-homocysteine (SAH) hydrolase 2	10193	10682	17948	12941	4343.08	37537	27079	38449	34355	6317.68	2.65474	Y	3.09361e-07
M1GTGGCCL1-comp25986_c0_seq1	Ta06676	AT1G69180	Plant-specific transcription factor YABBY family protein	21190	18252	26192	21878	4014.46	37306	28800	35361	33822.3	4456.86	1.54595	Y	0.0120527
gi|511331205|gb|GAKE01001672		AT3G41768	rRNA	13503	20624	11820	15315.7	4673.53	37671	31498	27184	32117.7	5270.89	2.09705	Y	2.27718e-05
gi|511332606|gb|GAKE01000271	Ta19425	AT4G13940	S-adenosyl-L-homocysteine hydrolase	11920	11838	13347	12368.3	848.541	27248	38541	30354	32047.7	5833.9	2.59111	Y	6.40141e-08
gi|511329768|gb|GAKE01003109	Ta13172	AT2G33150	peroxisomal 3-ketoacyl-CoA thiolase 3	9188	9324	14519	11010.3	3039.36	31174	22905	30040	28039.7	4482.75	2.54667	Y	1.09028e-07
M1GTGGCCL1-comp10004_c0_seq1	Ta17633	AT4G34050	S-adenosyl-L-methionine-dependent methyltransferases superfamily protein	2788	2973	4640	3467	1020.05	22551	26573	33716	27613.3	5654.73	7.96462	Y	0
M1GTGGCCL1-comp19238_c1_seq3	Ta02294	AT2G39060	Nodulin MtN3 family protein	828	726	2639	1397.67	1076.24	30615	20174	29989	26926	5855.77	19.265	Y	0
I1GAGTGGL1-comp25141_c0_seq1	Ta01412	AT1G74820	RmlC-like cupins superfamily protein	108224	81358	146334	111972	32649.7	33371	19771	24558	25900	6898.6	0.231308	Y	4.93417e-07
M1GTGGCCL1-comp25897_c0_seq2	Ta05620	AT5G17920	Cobalamin-independent synthase family protein	8387	9189	18880	12152	5840.4	26841	19921	28515	25092.3	4556.05	2.06487	Y	0.00178654
M1GTGGCCL1-comp10003_c0_seq1	Ta15812	AT1G35260	MLP-like protein 165	4869	5629	7365	5954.33	1279.41	26560	23471	25183	25071.3	1547.52	4.2106	Y	1.44329e-15
gi|511331915|gb|GAKE01000962	Ta17294	AT1G22410	Class-II DAHP synthetase family protein	3778	3912	6569	4753	1574.13	29600	18826	25648	24691.3	5450.34	5.19489	Y	1.92368e-12
M1GTGGCCL1-comp26065_c0_seq1	Ta18011	AT1G07890	ascorbate peroxidase 1	9416	9487	10417	9773.33	558.561	37954	16817	19068	24613	11608.3	2.51838	Y	0.0199932
M1GTGGCCL1-comp26063_c0_seq1		AT2G05540	Glycine-rich protein family	17591	16725	18650	17655.3	964.111	29177	20495	23586	24419.3	4400.58	1.38311	N	0.0612659
M1GTGGCCL1-comp19158_c1_seq1	Ta12356	AT4G29000	Tesmin/TSO1-like CXC domain-containing protein	9281	10471	18262	12671.3	4878.08	26164	17715	24732	22870.3	4521.7	1.80489	Y	0.00666652
gi|511331216|gb|GAKE01001661	Ta21588	AT5G53460	NADH-dependent glutamate synthase 1	8873	9552	12379	10268	1859.44	21376	25686	19603	22221.7	3128.43	2.16417	Y	1.04107e-05
M1GTGGCCL1-comp25812_c2_seq3	Ta19669	AT1G02500	S-adenosylmethionine synthetase 1	3892	3256	3933	3693.67	379.584	33017	15932	17505	22151.3	9442.75	5.99711	Y	6.31641e-05
M1GTGGCCL1-comp10009_c0_seq2	Ta23050	AT1G65930	cytosolic NADP+-dependent isocitrate dehydrogenase	5040	4685	7340	5688.33	1441.36	24087	20053	21517	21885.7	2042.11	3.84747	Y	5.67324e-14
gi|511332044|gb|GAKE01000833	Ta14095	AT3G02470	S-adenosylmethionine decarboxylase	18396	17315	23570	19760.3	3343.25	24306	18149	22378	21611	3149.35	1.09366	N	0.604714
gi|511331921|gb|GAKE01000956		ATMG01390	Mitochondrial 18S ribosomal RNA, which is a component of the 30S small subunit of mitochondrial ribosome. The rRNA is degraded by a polynucleotide phosphorylase-like protein (AtmtPNPase).	8918	15861	5856	10211.7	5126.42	15567	19728	27989	21094.7	6322.76	2.06574	Y	0.016818
I1GAGTGGL1-comp31064_c0_seq2	Ta09821	AT1G51340	MATE efflux family protein	2701	2703	3944	3116	717.07	17550	22189	21612	20450.3	2528.28	6.56301	Y	0
gi|511332611|gb|GAKE01000266	Ta05620	AT3G03780	methionine synthase 2	6741	7761	9408	7970	1345.73	16614	23492	19506	19870.7	3453.47	2.49318	Y	2.10214e-07
M1GTGGCCL1-comp9998_c0_seq1	Ta03119	AT2G32560	F-box family protein	4712	3781	6323	4938.67	1286.07	21774	15930	20093	19265.7	3008.56	3.90099	Y	3.34177e-14
gi|511331465|gb|GAKE01001412	Ta19590	AT2G18960	H(+)-ATPase 1	11230	10812	17740	13260.7	3884.84	19803	16854	20121	18926	1801.44	1.42723	N	0.0402989
gi|511310886|gb|GAKE01021535		AT3G41768	rRNA	7576	11800	6537	8637.67	2787.5	20480	18215	14607	17767.3	2961.98	2.05696	Y	6.02184e-05
M1GTGGCCL1-comp10023_c0_seq1	Ta05437	AT5G43330	Lactate/malate dehydrogenase family protein	13009	13788	20820	15872.3	4302.47	20994	13895	16888	17259	3564.01	1.08736	N	0.667135
gi|511326424|gb|GAKE01006453		ATMG00020	mitochondrial 26S ribosomal RNA protein	7087	14448	4333	8622.67	5229.44	16505	19409	14903	16939	2284.14	1.96447	Y	0.0094577
I1GAGTGGL1-comp30892_c0_seq2	Ta03131	AT1G11840	glyoxalase I homolog	10060	9345	14121	11175.3	2575.95	19217	12637	17935	16596.3	3488.28	1.48509	N	0.028791
I1GAGTGGL1-comp13786_c0_seq1		AT4G36648	other RNA	9040	10700	9555	9765	849.691	18968	17630	12875	16491	3202.21	1.68879	Y	0.00261343
M1GTGGCCL1-comp15601_c1_seq1	Ta04675	AT5G14940	Major facilitator superfamily protein	231	222	404	285.667	102.578	13772	16679	16905	15785.3	1747.26	55.2579	Y	0
gi|511329606|gb|GAKE01003271	Ta24797	AT1G45145	thioredoxin H-type 5	9088	10825	9313	9742	944.628	14683	14481	17342	15502	1596.68	1.59125	Y	0.00756047
M1GTGGCCL1-comp26086_c0_seq1	Ta21707	AT4G12530	Bifunctional inhibitor/lipid-transfer protein/seed storage 2S albumin superfamily protein	2312	2363	3341	2672	579.932	11928	16087	17779	15264.7	3010.93	5.71282	Y	1.11022e-16
gi|511332647|gb|GAKE01000230	Ta19426	AT4G13890	Pyridoxal phosphate (PLP)-dependent transferases superfamily protein	9764	10498	16566	12276	3733.33	13709	13142	16880	14577	2014.5	1.18744	N	0.346596
M1GTGGCCL1-comp26080_c0_seq1				7253	10134	1464	6283.67	4415.53	4496	28782	10100	14459.3	12716.3	2.3011	N	0.27279
gi|511330350|gb|GAKE01002527	Ta06757	AT1G78380	glutathione S-transferase TAU 19	25974	23922	30457	26784.3	3342.01	13378	12528	15240	13715.3	1387.11	0.512066	Y	0.000125564
M1GTGGCCL1-comp10000_c0_seq1	Ta25250	AT3G45770	Polyketide synthase, enoylreductase family protein	2108	1993	3200	2433.67	666.15	15175	10604	12721	12833.3	2287.57	5.27325	Y	0
M1GTGGCCL1-comp25826_c0_seq2	Ta14741	AT3G04120	glyceraldehyde-3-phosphate dehydrogenase C subunit 1	10745	10335	15214	12098	2706.31	14139	10332	13330	12600.3	2005.65	1.04152	N	0.814239
gi|511330864|gb|GAKE01002013	Ta11324	AT2G36880	methionine adenosyltransferase 3	3059	3331	5526	3972	1352.66	10914	12380	13795	12363	1440.58	3.11254	Y	1.75117e-10
I1GAGTGGL1-comp25804_c0_seq1	Ta06094	AT3G10340	phenylalanine ammonia-lyase 4	2676	2843	5061	3526.67	1331.39	12922	11859	12130	12303.7	552.37	3.48875	Y	2.81974e-12
M1GTGGCCL1-comp24125_c0_seq1				4874	7356	567	4265.67	3435.14	2047	26503	8172	12240.7	12725.5	2.86958	N	0.263435
I1GAGTGGL1-comp13752_c0_seq1	Ta00322	AT4G39090	Papain family cysteine protease	3248	2449	2452	2716.33	460.439	15512	9202	11300	12004.7	3213.48	4.41944	Y	2.2043e-08
gi|511326438|gb|GAKE01006439	Ta07113	AT2G28840	XB3 ortholog 1 in Arabidopsis thaliana	2105	2177	2907	2396.33	443.713	15099	10297	9812	11736	2922.52	4.89748	Y	3.56163e-10
M1GTGGCCL1-comp15624_c0_seq1	Ta14848	AT3G14630	cytochrome P450, family 72, subfamily A, polypeptide 9	173	168	44	128.333	73.0776	9278	13067	11824	11389.7	1931.48	88.7506	Y	0
I1GAGTGGL1-comp16601_c0_seq2	Ta16915	AT5G25760	peroxin4	6616	6283	8418	7105.67	1148.65	10408	10515	13140	11354.3	1547.36	1.59793	Y	0.00710508
M1GTGGCCL1-comp19152_c0_seq1	Ta18992	AT1G06760	winged-helix DNA-binding transcription factor family protein	4054	3530	4496	4026.67	483.58	15145	6866	11739	11250	4161.11	2.79387	Y	0.00148699
gi|511332777|gb|GAKE01000100	Ta04154	AT3G06860	multifunctional protein 2	5078	5401	9298	6592.33	2348.74	11898	9498	12347	11247.7	1531.8	1.70617	Y	0.00343065
I1GAGTGGL1-comp16547_c0_seq3		AT1G62480	Vacuolar calcium-binding protein-related	1232	1415	1298	1315	92.6769	10648	11870	11092	11203.3	618.561	8.51965	Y	0
gi|511332660|gb|GAKE01000217	Ta04007	AT1G20440	cold-regulated 47	1170	1317	1659	1382	250.896	14791	5376	11890	10685.7	4821.66	7.73203	Y	3.9289e-05
M1GTGGCCL1-comp25332_c0_seq1	Ta21572	AT2G21660	cold, circadian rhythm, and rna binding 2	7835	8448	11057	9113.33	1710.94	17782	6385	7544	10570.3	6272.31	1.15988	N	0.697505
gi|511330447|gb|GAKE01002430	Ta06000	AT3G09390	metallothionein 2A	3475	2898	2130	2834.33	674.756	13663	8070	9880	10537.7	2853.91	3.71786	Y	5.31823e-07
gi|511332735|gb|GAKE01000142	Ta06818	AT1G79050	recA DNA recombination family protein	9358	7875	7707	8313.33	908.599	13178	8336	9870	10461.3	2474.57	1.25838	N	0.185304
M1GTGGCCL1-comp19161_c1_seq1	Ta07737	AT5G24580	Heavy metal transport/detoxification superfamily protein	1148	1311	1326	1261.67	98.7235	10188	8692	11823	10234.3	1566.01	8.11176	Y	0
gi|511331583|gb|GAKE01001294	Ta09137	AT4G05320	polyubiquitin 10	3140	2733	7525	4466	2656.98	15101	4814	9913	9942.67	5143.56	2.2263	N	0.0886039
gi|511327388|gb|GAKE01005489	Ta07123	AT1G07790	Histone superfamily protein	7391	6797	6489	6892.33	458.495	13060	8056	8189	9768.33	2851.44	1.41728	N	0.0822378
I1GAGTGGL1-comp20996_c0_seq3	Ta10571	AT2G46600	Calcium-binding EF-hand family protein	1931	1764	1619	1771.33	156.129	10306	9303	9339	9649.33	568.975	5.4475	Y	0
M1GTGGCCL1-comp19686_c1_seq2	Ta07696	AT3G56090	ferritin 3	16906	13613	19651	16723.3	3023.14	19190	3734	5638	9520.67	8427.83	0.569304	N	0.155408
gi|511332683|gb|GAKE01000194	Ta11290	AT2G36530	Enolase	4256	4410	11633	6766.33	4215.36	12322	5773	10413	9502.67	3368.07	1.4044	N	0.376323
gi|511320568|gb|GAKE01012309	Ta10269	AT2G23610	methyl esterase 3	585	614	796	665	114.372	11115	7249	9672	9345.33	1953.59	14.0531	Y	0
M1GTGGCCL1-comp25152_c1_seq4	Ta10829	AT1G20696	high mobility group B3	2795	2903	4035	3244.33	686.863	13699	6150	8050	9299.67	3926.59	2.86643	Y	0.00499657
gi|511330654|gb|GAKE01002223	Ta19425	AT3G23810	S-adenosyl-l-homocysteine (SAH) hydrolase 2	1906	1941	5062	2969.67	1812.1	12243	4359	10746	9116	4187.13	3.0697	Y	0.0120793
I1GAGTGGL1-comp25559_c0_seq2	Ta04115	AT3G50820	photosystem II subunit O-2	4573	4529	6772	5291.33	1282.48	13173	5728	8253	9051.33	3786.16	1.7106	N	0.0972742
M1GTGGCCL1-comp26112_c0_seq1	Ta16566	AT3G10985	senescence associated gene 20	4011	3126	2438	3191.67	788.553	11614	8060	7340	9004.67	2288.25	2.82131	Y	9.42274e-06
gi|511317702|gb|GAKE01015175	Ta21030	AT1G62360	KNOX/ELK homeobox transcription factor	3635	3476	3607	3572.67	84.8783	9650	7700	9656	9002	1127.57	2.51969	Y	1.69552e-07
I1GAGTGGL1-comp32066_c0_seq2	Ta04758	AT5G14000	NAC domain containing protein 84	1689	1793	1504	1662	146.38	8257	10598	8111	8988.67	1395.63	5.40834	Y	0
gi|511331574|gb|GAKE01001303	Ta07497	AT1G08830	copper/zinc superoxide dismutase 1	3792	4140	5530	4487.33	919.588	9101	6580	11019	8900	2226.32	1.98336	Y	0.00109688
gi|511331139|gb|GAKE01001738	Ta06045	AT5G03340	ATPase, AAA-type, CDC48 protein	3990	3847	6657	4831.33	1582.69	10998	5905	9663	8855.33	2640.82	1.8329	Y	0.0206077
I1GAGTGGL1-comp29751_c0_seq3	Ta23251	AT1G47128	Granulin repeat cysteine protease family protein	4061	3182	4285	3842.67	583.013	11259	7829	6899	8662.33	2296.35	2.25425	Y	0.00024664
gi|511330020|gb|GAKE01002857	Ta05727	AT1G77760	nitrate reductase 1	3679	3101	5634	4138	1327.42	11116	5691	8704	8503.67	2718.04	2.05502	Y	0.00989565
M1GTGGCCL1-comp10664_c0_seq1	Ta15475	AT5G57660	CONSTANS-like 5	1092	886	1243	1073.67	179.205	8818	6905	9648	8457	1406.68	7.87675	Y	0
M1GTGGCCL1-comp23906_c0_seq6	Ta21588	AT5G53460	NADH-dependent glutamate synthase 1	4917	6220	11597	7578	3541.01	10932	6115	8296	8447.67	2412.08	1.11476	N	0.724965
I1GAGTGGL1-comp32334_c1_seq12	Ta05859	AT5G60390	GTP binding Elongation factor Tu family protein	14240	13846	20775	16287	3891.71	10995	4968	9078	8347	3079.28	0.512495	Y	0.0044067
M1GTGGCCL1-comp15789_c0_seq2	Ta12744			4314	5252	3564	4376.67	845.743	10629	9029	5314	8324	2726.73	1.9019	Y	0.0140568
M1GTGGCCL1-comp25217_c0_seq3	Ta00155	AT4G37390	Auxin-responsive GH3 family protein	217	222	254	231	20.0749	12324	5666	6809	8266.33	3560.21	35.785	Y	6.0118e-10
M1GTGGCCL1-comp13075_c0_seq2	Ta13458	AT1G23200	Plant invertase/pectin methylesterase inhibitor superfamily	2572	2337	3779	2896	773.675	8202	7658	8934	8264.67	640.304	2.85382	Y	3.59665e-09
I1GAGTGGL1-comp25282_c0_seq7	Ta06838	AT2G21820	unknown protein; Has 45 Blast hits to 45 proteins in 13 species: Archae - 0; Bacteria - 0; Metazoa - 0; Fungi - 0; Plants - 45; Viruses - 0; Other Eukaryotes - 0 (source: NCBI BLink).	12138	12839	11952	12309.7	467.755	10600	7041	6986	8209	2070.85	0.666874	N	0.019778
M1GTGGCCL1-comp10005_c0_seq2	Ta11059	AT1G52760	lysophospholipase 2	1726	1408	1588	1574	159.462	7744	9338	7515	8199	993.026	5.20902	Y	0
gi|511328444|gb|GAKE01004433	Ta14808	AT5G53300	ubiquitin-conjugating enzyme 10	4575	4386	3748	4236.33	433.339	8643	7729	7699	8023.67	536.568	1.89401	Y	0.000266068
gi|511332400|gb|GAKE01000477	Ta00154	AT4G37370	cytochrome P450, family 81, subfamily D, polypeptide 8	448	417	532	465.667	59.5007	8093	6640	9304	8012.33	1333.83	17.2062	Y	0
M1GTGGCCL1-comp26171_c0_seq1	Ta08797	AT3G16640	translationally controlled tumor protein	37103	34794	25224	32373.7	6298.51	8402	7286	7917	7868.33	559.589	0.243047	Y	6.28386e-14
gi|511328711|gb|GAKE01004166	Ta11720	AT4G34710	arginine decarboxylase 2	4439	4698	6133	5090	912.5	8210	7319	7904	7811	452.722	1.53458	Y	0.0140127
gi|511330220|gb|GAKE01002657	Ta22866	AT1G48300	unknown protein; FUNCTIONS IN: molecular_function unknown; INVOLVED IN: biological_process unknown; LOCATED IN: endomembrane system; EXPRESSED IN: 24 plant structures; EXPRESSED DURING: 15 growth stages; Has 96 Blast hits to 87 proteins in 37 species: Archae - 0; Bacteria - 2; Metazoa - 12; Fungi - 2; Plants - 65; Viruses - 0; Other Eukaryotes - 15 (source: NCBI BLink).	681	896	1000	859	162.687	6868	8371	8098	7779	800.67	9.05588	Y	0
I1GAGTGGL1-comp31785_c0_seq6	Ta10496	AT2G47650	UDP-xylose synthase 4	2883	2865	3306	3018	249.578	6843	8527	7649	7673	842.256	2.54241	Y	1.3408e-07
gi|511331141|gb|GAKE01001736	Ta10232	AT1G75950	S phase kinase-associated protein 1	3834	3981	3827	3880.67	86.9617	7948	7486	7435	7623	282.611	1.96435	Y	0.000118553
gi|511328064|gb|GAKE01004813	Ta05271	AT2G35680	Phosphotyrosine protein phosphatases superfamily protein	2284	2145	2571	2333.33	217.243	8084	7216	7249	7516.33	491.891	3.22129	Y	6.0058e-11
gi|511321958|gb|GAKE01010919	Ta15951	AT1G05910	cell division cycle protein 48-related / CDC48-related	5964	4987	4379	5110	799.627	9472	6876	6035	7461	1791.62	1.46008	N	0.0362659
gi|511331017|gb|GAKE01001860	Ta16134	AT4G30960	SOS3-interacting protein 3	4678	3800	3849	4109	493.377	10828	6201	5267	7432	2977.87	1.80871	N	0.0513976
I1GAGTGGL1-comp32293_c3_seq1	Ta15474	AT5G57655	xylose isomerase family protein	2320	2143	3163	2542	545.035	6962	6662	8536	7386.67	1006.59	2.90585	Y	2.05128e-09
I1GAGTGGL1-comp29644_c0_seq1	Ta09723	AT4G18020	CheY-like two-component responsive regulator family protein	3584	3503	4238	3775	403.01	7595	8117	6421	7377.67	868.636	1.95435	Y	0.000133612
gi|511332244|gb|GAKE01000633	Ta10974	AT5G17920	Cobalamin-independent synthase family protein	2063	2286	7929	4092.67	3324.23	9385	3122	9501	7336	3649.89	1.79247	N	0.245294
M1GTGGCCL1-comp26138_c0_seq1	Ta21186	AT5G58360	ovate family protein 3	565	814	525	634.667	156.59	7823	7930	6221	7324.67	957.3	11.541	Y	0
M1GTGGCCL1-comp15725_c1_seq1	Ta17997	AT2G22680	Zinc finger (C3HC4-type RING finger) family protein	2510	2415	3935	2953.33	851.474	7942	6644	6768	7118	716.293	2.41016	Y	6.40808e-07
M1GTGGCCL1-comp26111_c0_seq1	Ta04628	AT4G35480	RING-H2 finger A3B	1744	1790	2282	1938.67	298.224	9715	5662	5775	7050.67	2308.07	3.63686	Y	2.90445e-05
M1GTGGCCL1-comp19342_c1_seq2	Ta09712	AT4G17900	PLATZ transcription factor family protein	1879	1840	1888	1869	25.5147	7667	6788	6449	6968	628.634	3.7282	Y	2.77889e-13
I1GAGTGGL1-comp31747_c0_seq2	Ta01742	AT1G10090	Early-responsive to dehydration stress protein (ERD4)	888	938	997	941	54.5619	6507	7389	6839	6911.67	445.468	7.34502	Y	0
gi|511332667|gb|GAKE01000210	Ta02234	AT2G38530	lipid transfer protein 2	28184	25260	26796	26746.7	1462.62	6511	6378	7560	6816.33	647.458	0.254848	Y	2.498e-14
gi|511332279|gb|GAKE01000598	Ta03482	AT5G20830	sucrose synthase 1	1979	2898	2440	2439	459.501	6593	5808	7978	6793	1098.74	2.78516	Y	8.32801e-09
gi|511332738|gb|GAKE01000139	Ta17585	ATCG00480	ATP synthase subunit beta	13820	10751	6472	10347.7	3690.57	6175	6389	7484	6682.67	702.175	0.645814	N	0.0873055
gi|511331898|gb|GAKE01000979	Ta10710	AT3G61470	photosystem I light harvesting complex gene 2	6141	5425	6246	5937.33	446.789	8615	5115	6108	6612.67	1803.75	1.11374	N	0.535156
gi|511329776|gb|GAKE01003101	Ta00006	AT4G35830	aconitase 1	2911	2542	4505	3319.33	1043.26	8084	4713	6837	6544.67	1704.41	1.97168	Y	0.00404402
M1GTGGCCL1-comp10015_c0_seq1	Ta19673	AT2G47040	Plant invertase/pectin methylesterase inhibitor superfamily	72	210	78	120	78	13656	1562	4362	6526.67	6330.92	54.3889	Y	0.00310708
M1GTGGCCL1-comp25573_c0_seq1	Ta02891	AT5G59310	lipid transfer protein 4	6749	6603	5644	6332	600.281	8710	4442	6404	6518.67	2136.31	1.02948	N	0.884152
I1GAGTGGL1-comp14247_c0_seq2	Ta06381	AT3G27690	photosystem II light harvesting complex gene 2.3	9569	9207	10777	9851	822.112	8036	5104	6345	6495	1471.74	0.659324	Y	0.0166999
gi|511330675|gb|GAKE01002202	Ta23777	AT3G52880	monodehydroascorbate reductase 1	4050	3961	6285	4765.33	1316.82	6787	5407	7181	6458.33	931.55	1.35527	N	0.0808395
I1GAGTGGL1-comp32189_c0_seq6	Ta11271	AT3G13920	eukaryotic translation initiation factor 4A1	3897	3595	4770	4087.33	610.185	6850	4765	7741	6452	1527.4	1.57854	Y	0.011661
M1GTGGCCL1-comp25217_c0_seq1	Ta21085	AT2G23170	Auxin-responsive GH3 family protein	475	486	469	476.667	8.62168	11732	3248	4178	6386	4653.06	13.3972	Y	0.00297234
I1GAGTGGL1-comp16606_c0_seq1	Ta16731	AT3G15810	Protein of unknown function (DUF567)	1915	2127	2892	2311.33	513.922	7384	5670	5910	6321.33	928.087	2.73493	Y	1.51391e-08
M1GTGGCCL1-comp15740_c0_seq1	Ta06788	AT1G78770	anaphase promoting complex 6	779	885	883	849	60.63	7785	5923	5023	6243.67	1408.65	7.35414	Y	5.55112e-16
M1GTGGCCL1-comp26161_c0_seq1	Ta21949	AT1G26630	Eukaryotic translation initiation factor 5A-1 (eIF-5A 1) protein	8455	7804	7494	7917.67	490.48	7258	5578	5860	6232	899.66	0.787101	N	0.168267
M1GTGGCCL1-comp19694_c0_seq1	Ta11101	AT3G13400	SKU5 similar 13	67	160	81	102.667	50.1431	12957	1256	4473	6228.67	6044.84	60.6688	Y	0.00262815
I1GAGTGGL1-comp29864_c0_seq3	Ta06885	AT1G80910	Protein of unknown function (DUF1712)	4583	2939	3085	3535.67	909.95	8666	4528	5215	6136.33	2217.52	1.73555	N	0.0555493
M1GTGGCCL1-comp10159_c0_seq1	Ta09974	AT3G01540	DEAD box RNA helicase 1	3467	3613	3916	3665.33	229.029	7506	5112	5781	6133	1235.21	1.67324	Y	0.00325393
gi|511331589|gb|GAKE01001288	Ta02711	AT4G33010	glycine decarboxylase P-protein 1	5121	4087	7864	5690.67	1951.88	6355	4096	7852	6101	1890.84	1.07211	N	0.793624
gi|511330126|gb|GAKE01002751	Ta00254	AT4G39850	peroxisomal ABC transporter 1	3444	3574	6042	4353.33	1463.87	6661	4711	6913	6095	1205.18	1.40008	N	0.109128
I1GAGTGGL1-comp32066_c1_seq15	Ta16738	AT1G78960	lupeol synthase 2	2083	2075	2983	2380.33	521.94	6864	4590	6805	6086.33	1296.2	2.55692	Y	1.30601e-06
M1GTGGCCL1-comp9999_c0_seq2	Ta11290	AT2G36530	Enolase	3965	4513	3528	4002	493.541	4630	8408	5142	6060	2049.48	1.51424	N	0.0874567
M1GTGGCCL1-comp25880_c0_seq9	Ta13448	AT1G23290	Ribosomal protein L18e/L15 superfamily protein	1841	1541	1701	1694.33	150.111	5526	7288	5352	6055.33	1071.06	3.57387	Y	1.49281e-12
gi|511331606|gb|GAKE01001271	Ta21848	AT5G01595	other RNA	5938	4698	4858	5164.67	674.487	11413	2521	4199	6044.33	4724.5	1.17032	N	0.749157
gi|511331655|gb|GAKE01001222	Ta03687	AT1G15690	Inorganic H pyrophosphatase family protein	6061	5921	7032	6338	605.084	7537	5038	5479	6018	1333.84	0.949511	N	0.765495
M1GTGGCCL1-comp26156_c0_seq1	Ta00688	AT5G07430	Pectin lyase-like superfamily protein	80	181	51	104	68.2422	12418	1647	3900	5988.33	5681.06	57.5801	Y	0.00227763
gi|511332797|gb|GAKE01000080	Ta09783	AT4G01850	S-adenosylmethionine synthetase 2	3235	3136	3830	3400.33	375.38	5730	5703	6484	5972.33	443.322	1.7564	Y	0.00130308
M1GTGGCCL1-comp26293_c0_seq1	Ta23520	AT2G22670	indoleacetic acid-induced protein 8	3690	3202	4233	3708.33	515.744	6403	5695	5817	5971.67	378.494	1.61034	Y	0.00642077
gi|511327164|gb|GAKE01005713	Ta01064	AT5G48880	peroxisomal 3-keto-acyl-CoA thiolase 2	3107	3387	3081	3191.67	169.662	4680	7210	5971	5953.67	1265.09	1.86538	Y	0.000380856
I1GAGTGGL1-comp29511_c0_seq1	Ta15822	AT1G23010	Cupredoxin superfamily protein	278	311	1226	605	538.055	6203	2484	9098	5928.33	3315.54	9.7989	Y	0.000436462
gi|511328614|gb|GAKE01004263	Ta17152	AT1G48850	chorismate synthase, putative / 5-enolpyruvylshikimate-3-phosphate phospholyase, putative	1531	1444	2337	1770.67	492.384	5571	5160	6973	5901.33	950.569	3.33283	Y	1.97051e-11
gi|511329569|gb|GAKE01003308	Ta06960	AT5G02480	HSP20-like chaperones superfamily protein	2056	2143	2802	2333.67	407.915	6574	5860	5230	5888	672.437	2.52307	Y	1.79055e-07
M1GTGGCCL1-comp19979_c0_seq1	Ta07168	AT5G60760	P-loop containing nucleoside triphosphate hydrolases superfamily protein	245	205	387	279	95.6452	5499	6026	6120	5881.67	334.715	21.0812	Y	0
gi|511332453|gb|GAKE01000424	Ta00322	AT4G39090	Papain family cysteine protease	1121	933	1736	1263.33	419.996	8919	2550	6031	5833.33	3189.1	4.61741	Y	0.00516839
I1GAGTGGL1-comp29570_c0_seq4	Ta10501	AT2G47600	magnesium/proton exchanger	2372	2408	3152	2644	440.309	7973	4968	4553	5831.33	1866.31	2.2055	Y	0.00279753
gi|511316449|gb|GAKE01016428		ATCG01180	chloroplast-encoded 23S ribosomal RNA	2652	5263	2086	3333.67	1694.65	6273	6218	4832	5774.33	816.548	1.73213	Y	0.0220709
I1GAGTGGL1-comp31598_c0_seq3	Ta10849	AT1G20490	AMP-dependent synthetase and ligase family protein	1841	2111	4524	2825.33	1477.27	9922	2404	4984	5770	3820.13	2.04224	N	0.199041
I1GAGTGGL1-comp31731_c0_seq3	Ta04012	AT4G21480	sugar transporter protein 12	1210	1276	1587	1357.67	201.331	6824	5150	5250	5741.33	938.949	4.22882	Y	2.10942e-15
M1GTGGCCL1-comp10532_c0_seq1	Ta25094	AT3G30390	Transmembrane amino acid transporter family protein	1534	1629	1937	1700	210.673	6565	5390	5266	5740.33	716.868	3.37667	Y	1.2461e-11
M1GTGGCCL1-comp15659_c0_seq1	Ta26279	AT4G14270	Protein containing PAM2 motif which mediates interaction with the PABC domain of polyadenyl binding proteins.	1804	1472	993	1423	407.714	7771	5405	4009	5728.33	1901.73	4.02553	Y	1.94054e-05
M1GTGGCCL1-comp24521_c0_seq1	Ta02796	AT4G32180	pantothenate kinase 2	1832	1872	2644	2116	457.699	6459	4818	5813	5696.67	826.662	2.69219	Y	2.55614e-08
I1GAGTGGL1-comp13839_c0_seq2	Ta12627	AT3G45180	Ubiquitin-like superfamily protein	1735	1528	1351	1538	192.195	5240	6014	5833	5695.67	404.863	3.70329	Y	4.01679e-13
gi|511328274|gb|GAKE01004603		ATCG01180	chloroplast-encoded 23S ribosomal RNA	2475	4557	1774	2935.33	1447.48	5090	6677	5291	5686	864.095	1.93709	Y	0.00370671
M1GTGGCCL1-comp25350_c1_seq8	Ta06372	AT3G27810	myb domain protein 21	3579	5059	4344	4327.33	740.141	5572	5534	5779	5628.33	131.857	1.30065	N	0.131303
I1GAGTGGL1-comp16615_c0_seq1	Ta16815	AT5G48950	Thioesterase superfamily protein	1677	1642	1868	1729	121.643	5642	5555	5650	5615.67	52.6909	3.24793	Y	5.06761e-11
gi|511332275|gb|GAKE01000602	Ta05152	AT5G13490	ADP/ATP carrier 2	17724	19228	23234	20062	2848.1	5802	4794	6230	5608.67	737.263	0.279567	Y	9.89542e-13
M1GTGGCCL1-comp17281_c0_seq1	Ta11213	AT1G32700	PLATZ transcription factor family protein	516	405	336	419	90.813	5268	5185	6251	5568	592.949	13.2888	Y	0
gi|511319509|gb|GAKE01013368	Ta20772	AT5G43600	ureidoglycolate amidohydrolase	965	1003	1294	1087.33	179.984	4886	5080	6654	5540	969.616	5.09503	Y	0
M1GTGGCCL1-comp25832_c3_seq11	Ta18717	AT5G50920	CLPC homologue 1	5798	4791	9965	6851.33	2743.12	7623	3421	5467	5503.67	2101.24	0.803299	N	0.498059
gi|511328990|gb|GAKE01003887	Ta26312	AT3G23920	beta-amylase 1	817	1002	1251	1023.33	217.785	4953	4672	6806	5477	1159.49	5.35212	Y	3.18634e-14
M1GTGGCCL1-comp25839_c2_seq10	Ta07934	AT3G54500	FUNCTIONS IN: molecular_function unknown; INVOLVED IN: biological_process unknown; LOCATED IN: cellular_component unknown; EXPRESSED IN: 22 plant structures; EXPRESSED DURING: 13 growth stages; BEST Arabidopsis thaliana protein match is: dentin sialophosphoprotein-related (TAIR:AT5G64170.1).	3298	3157	3498	3317.67	171.349	5849	5294	4866	5336.33	492.865	1.60846	Y	0.00660161
M1GTGGCCL1-comp25709_c1_seq7	Ta14989	AT5G55930	oligopeptide transporter 1	977	1176	1469	1207.33	247.492	6862	4357	4756	5325	1345.95	4.41055	Y	4.09449e-09
I1GAGTGGL1-comp31667_c2_seq8	Ta03454	AT5G21105	Plant L-ascorbate oxidase	2492	2351	3372	2738.33	553.281	7268	4228	4477	5324.33	1687.86	1.94437	Y	0.00959123
I1GAGTGGL1-comp16600_c1_seq2	Ta15589	AT3G47470	light-harvesting chlorophyll-protein complex I subunit A4	5215	5386	4302	4967.67	582.79	6236	4997	4654	5295.67	832.215	1.06603	N	0.713147
M1GTGGCCL1-comp26178_c0_seq1	Ta15102	AT2G17880	Chaperone DnaJ-domain superfamily protein	585	406	467	486	91	7318	3513	5035	5288.67	1915.14	10.882	Y	1.56094e-08
gi|511330153|gb|GAKE01002724	Ta14355	AT1G02790	polygalacturonase 4	77	172	65	104.667	58.6202	11001	1391	3386	5259.33	5071.49	50.2484	Y	0.00332939
I1GAGTGGL1-comp32231_c0_seq4	Ta14111	AT3G02300	Regulator of chromosome condensation (RCC1) family protein	2788	2965	3242	2998.33	228.828	5775	4584	5369	5242.67	605.467	1.74853	Y	0.00144065
gi|511331806|gb|GAKE01001071	Ta09137	AT4G05320	polyubiquitin 10	2124	1974	4000	2699.33	1128.9	6314	3447	5875	5212	1544.21	1.93085	Y	0.0195034
gi|511332706|gb|GAKE01000171	Ta19011	AT1G06680	photosystem II subunit P-1	5742	5988	6868	6199.33	592.001	6286	4503	4840	5209.67	947.239	0.840359	N	0.317196
I1GAGTGGL1-comp32010_c0_seq3	Ta26625	AT3G59970	methylenetetrahydrofolate reductase 1	2657	2957	4282	3298.67	864.701	4453	5790	5301	5181.33	676.485	1.57074	Y	0.00984098
M1GTGGCCL1-comp10001_c0_seq1	Ta09235	AT4G30270	xyloglucan endotransglucosylase/hydrolase 24	1330	394	264	662.667	581.571	5919	4954	4583	5152	689.657	7.77465	Y	0
gi|511331544|gb|GAKE01001333	Ta19519	AT3G52850	vacuolar sorting receptor homolog 1	2705	2700	3724	3043	589.769	4867	4623	5909	5133	683.02	1.68682	Y	0.00284809
M1GTGGCCL1-comp26148_c0_seq1		AT1G07590	Tetratricopeptide repeat (TPR)-like superfamily protein	1581	978	296	951.667	642.905	4145	7438	3814	5132.33	2003.61	5.39299	Y	6.27751e-05
gi|511332391|gb|GAKE01000486	Ta13001	AT1G56070	Ribosomal protein S5/Elongation factor G/III/V family protein	12487	11396	15378	13087	2057.69	6097	3828	5463	5129.33	1170.72	0.391941	Y	1.10385e-07
gi|511328525|gb|GAKE01004352	Ta18992	AT2G30620	winged-helix DNA-binding transcription factor family protein	2253	1833	2478	2188	327.376	7110	3272	4818	5066.67	1931.05	2.31566	Y	0.00792504
I1GAGTGGL1-comp16623_c0_seq2	Ta22863	AT1G63200	Cystatin/monellin superfamily protein	3123	3183	2989	3098.33	99.3244	4895	5047	5239	5060.33	172.387	1.63324	Y	0.00508948
gi|511332445|gb|GAKE01000432	Ta24959	AT4G10340	light harvesting complex of photosystem II 5	7077	7530	8612	7739.67	788.686	5980	4579	4594	5051	804.573	0.652612	Y	0.0143505
I1GAGTGGL1-comp30903_c1_seq3	Ta17293	AT1G22400	UDP-Glycosyltransferase superfamily protein	726	714	752	730.667	19.4251	7221	3822	3949	4997.33	1926.8	6.83942	Y	3.65533e-06
gi|511331123|gb|GAKE01001754	Ta15830	AT1G22930	T-complex protein 11	911	917	1163	997	143.792	5014	4405	5498	4972.33	547.69	4.9873	Y	0
M1GTGGCCL1-comp26436_c0_seq1	Ta16323	AT5G26310	UDP-Glycosyltransferase superfamily protein	799	785	2101	1228.33	755.784	6573	3013	5325	4970.33	1806.31	4.0464	Y	0.000223692
M1GTGGCCL1-comp19386_c0_seq2	Ta17795	AT3G28750	unknown protein; LOCATED IN: endomembrane system; EXPRESSED IN: 12 plant structures; EXPRESSED DURING: L mature pollen stage, M germinated pollen stage, 4 anthesis, C globular stage, petal differentiation and expansion stage; CONTAINS InterPro DOMAIN/s: Protein of unknown function DUF1216 (InterPro:IPR009605); BEST Arabidopsis thaliana protein match is: unknown protein (TAIR:AT5G39880.1); Has 37 …	79	156	56	97	52.3737	9942	1358	3416	4905.33	4481.61	50.5704	Y	0.0019259
M1GTGGCCL1-comp10013_c0_seq1	Ta25597	AT1G66260	RNA-binding (RRM/RBD/RNP motifs) family protein	1355	1472	1224	1350.33	124.066	5526	5355	3755	4878.67	976.873	3.61294	Y	9.73932e-12
gi|511319334|gb|GAKE01013543	Ta11735	AT4G34588	conserved peptide upstream open reading frame 2	5912	5698	5328	5646	295.452	4555	4960	5011	4842	249.854	0.857598	N	0.377206
M1GTGGCCL1-comp25844_c0_seq16	Ta21598	AT5G53550	YELLOW STRIPE like 3	1261	1442	1652	1451.67	195.679	5692	4964	3836	4830.67	935.156	3.32767	Y	2.90824e-11
I1GAGTGGL1-comp26087_c0_seq2	Ta01064	AT5G48880	peroxisomal 3-keto-acyl-CoA thiolase 2	1867	2127	4809	2934.33	1628.71	6190	2986	5314	4830	1655.93	1.64603	N	0.151181
gi|511328405|gb|GAKE01004472	Ta07286	AT2G40890	cytochrome P450, family 98, subfamily A, polypeptide 3	774	839	875	829.333	51.1892	3925	5738	4722	4795	908.702	5.78175	Y	0
gi|511330022|gb|GAKE01002855	Ta03937	AT1G19640	jasmonic acid carboxyl methyltransferase	599	713	1951	1087.67	749.838	6192	2040	6120	4784	2376.65	4.39841	Y	0.00374787
M1GTGGCCL1-comp15950_c0_seq2	Ta24020	AT5G63370	Protein kinase superfamily protein	4379	5031	4346	4585.33	386.311	6660	4079	3557	4765.33	1661.46	1.03926	N	0.854963
gi|511330494|gb|GAKE01002383	Ta09029	AT3G63520	carotenoid cleavage dioxygenase 1	2828	2563	3426	2939	442.078	4630	4534	5072	4745.33	286.945	1.61461	Y	0.00624143
I1GAGTGGL1-comp16584_c0_seq2	Ta18933	AT2G41430	dehydration-induced protein (ERD15)	2709	2142	2891	2580.67	390.643	7527	2301	4401	4743	2629.73	1.8379	N	0.149598
gi|511332620|gb|GAKE01000257	Ta16736	AT3G15730	phospholipase D alpha 1	5711	5143	8352	6402	1712.46	5564	3443	5106	4704.33	1116.09	0.734822	N	0.147892
M1GTGGCCL1-comp15368_c0_seq2	Ta00130	AT4G36980	FUNCTIONS IN: molecular_function unknown; INVOLVED IN: biological_process unknown; EXPRESSED IN: 22 plant structures; EXPRESSED DURING: 13 growth stages; CONTAINS InterPro DOMAIN/s: Splicing factor, suppressor of white apricot (InterPro:IPR019147).	2090	2030	2101	2073.67	38.2143	6044	4419	3610	4691	1239.59	2.26218	Y	0.000142462
gi|511318391|gb|GAKE01014486	Ta20885	AT1G73880	UDP-glucosyl transferase 89B1	1697	1852	1977	1842	140.268	5031	4466	4553	4683.33	304.214	2.54253	Y	1.53232e-07
gi|511323544|gb|GAKE01009333	Ta14110	AT5G15800	K-box region and MADS-box transcription factor family protein	1724	1582	2144	1816.67	292.235	3846	4402	5771	4673	990.7	2.57229	Y	4.46534e-07
gi|511332618|gb|GAKE01000259	Ta11786	AT5G19550	aspartate aminotransferase 2	1513	1368	2173	1684.67	429.078	5065	3880	5072	4672.33	686.19	2.77345	Y	1.0862e-08
I1GAGTGGL1-comp25875_c0_seq2	Ta03306	AT3G60600	vesicle associated protein	1792	1607	1685	1694.67	92.8781	4575	4390	4866	4610.33	239.959	2.7205	Y	1.99596e-08
gi|511327854|gb|GAKE01005023	Ta18345	AT1G73880	UDP-glucosyl transferase 89B1	1600	1406	2213	1739.67	421.239	5477	3322	5030	4609.67	1137.33	2.64974	Y	1.46553e-05
M1GTGGCCL1-comp18937_c0_seq4	Ta09975	AT3G01530	myb domain protein 57	701	726	785	737.333	43.1316	3856	5172	4798	4608.67	678.122	6.25045	Y	0
M1GTGGCCL1-comp19076_c0_seq1	Ta10210	AT1G76180	Dehydrin family protein	880	1101	570	850.333	266.74	3717	3744	6172	4544.33	1409.67	5.34418	Y	2.24166e-07
M1GTGGCCL1-comp10013_c0_seq2	Ta25597	AT1G66260	RNA-binding (RRM/RBD/RNP motifs) family protein	1315	1625	1844	1594.67	265.801	6460	3764	3389	4537.67	1675.31	2.84553	Y	0.0013588
M1GTGGCCL1-comp10229_c0_seq1	Ta02527	AT5G65670	indole-3-acetic acid inducible 9	2740	2960	2337	2679	315.948	4069	5281	4117	4489	686.312	1.67563	Y	0.00325905
gi|511332761|gb|GAKE01000116	Ta16915	AT5G25760	peroxin4	2141	2435	5938	3504.67	2112.45	5516	2618	5332	4488.67	1622.66	1.28077	N	0.520696
gi|511332040|gb|GAKE01000837	Ta00885	AT5G09810	actin 7	4310	4120	4666	4365.33	277.174	4832	3684	4920	4478.67	689.607	1.02596	N	0.88297
gi|511330365|gb|GAKE01002512	Ta11492	AT3G52470	Late embryogenesis abundant (LEA) hydroxyproline-rich glycoprotein family	2159	2215	2476	2283.33	169.187	5027	4209	4191	4475.67	477.553	1.96015	Y	0.000134034
M1GTGGCCL1-comp24555_c0_seq2	Ta04261	AT3G07820	Pectin lyase-like superfamily protein	49	140	48	79	52.8299	9208	1081	3120	4469.67	4228.27	56.5781	Y	0.00228069
M1GTGGCCL1-comp15334_c0_seq3	Ta21788	AT1G32230	WWE protein-protein interaction domain protein family	2020	2251	2603	2291.33	293.585	5649	3781	3967	4465.67	1029.01	1.94894	Y	0.000299827
gi|511329444|gb|GAKE01003433	Ta06728	AT1G78020	Protein of unknown function (DUF581)	1523	1317	1198	1346	164.429	5205	3968	4204	4459	656.743	3.31278	Y	2.8529e-11
M1GTGGCCL1-comp24610_c0_seq1	Ta19967	AT1G29930	chlorophyll A/B binding protein 1	4133	5180	3088	4133.67	1046	6268	4034	3057	4453	1646	1.07725	N	0.776636
I1GAGTGGL1-comp31505_c0_seq10	Ta25321	AT2G01450	MAP kinase 17	2743	2687	2221	2550.33	286.582	6333	3320	3676	4443	1646.44	1.74213	N	0.0456181
gi|511330924|gb|GAKE01001953	Ta16942	AT1G53750	regulatory particle triple-A 1A	2062	1882	2745	2229.67	455.276	4467	3822	5005	4431.33	592.306	1.98744	Y	9.80993e-05
gi|511331171|gb|GAKE01001706	Ta21028	AT1G62380	ACC oxidase 2	1023	667	560	750	242.403	4631	3913	4707	4417	438.128	5.88933	Y	0
gi|511328592|gb|GAKE01004285	Ta24131	AT5G46110	Glucose-6-phosphate/phosphate translocator-related	5927	5365	8437	6576.33	1635.7	6443	2727	4072	4414	1881.46	0.671195	N	0.129242
M1GTGGCCL1-comp10008_c0_seq2	Ta01932	AT5G62210	Embryo-specific protein 3, (ATS3)	2984	2435	3864	3094.33	720.861	6675	2548	4009	4410.67	2092.61	1.4254	N	0.299194
I1GAGTGGL1-comp31193_c0_seq2	Ta00948	AT5G65430	general regulatory factor 8	3322	2764	2819	2968.33	307.516	6035	3484	3697	4405.33	1415.35	1.48411	N	0.0827305
M1GTGGCCL1-comp10959_c0_seq1	Ta15260	AT5G58620	zinc finger (CCCH-type) family protein	836	828	1151	938.333	184.218	5424	4120	3654	4399.33	917.467	4.68845	Y	3.11307e-13
I1GAGTGGL1-comp32068_c5_seq2	Ta06281	AT1G55860	ubiquitin-protein ligase 1	3127	3091	3492	3236.67	221.857	3947	3748	5429	4374.67	918.485	1.3516	N	0.0845865
I1GAGTGGL1-comp24249_c0_seq2	Ta17891	AT2G01520	MLP-like protein 328	1150	765	1199	1038	237.691	4463	4228	4431	4374	127.448	4.21387	Y	2.9976e-15
gi|511329700|gb|GAKE01003177	Ta08467	AT2G42490	Copper amine oxidase family protein	2712	2802	3489	3001	425.009	4873	3717	4524	4371.33	592.929	1.45663	N	0.0315497
M1GTGGCCL1-comp25152_c1_seq2	Ta10829	AT1G20693	high mobility group B2	2357	2456	2920	2577.67	300.573	6400	3472	3209	4360.33	1771.29	1.69158	N	0.0804696
M1GTGGCCL1-comp19814_c0_seq2	Ta04590	AT4G35080	high-affinity nickel-transport family protein	4186	4474	5429	4696.33	650.643	4653	4316	4093	4354	281.927	0.927106	N	0.663756
M1GTGGCCL1-comp25171_c1_seq2	Ta21077	AT2G23080	Protein kinase superfamily protein	2708	2828	2072	2536	406.291	4448	4127	4486	4353.67	197.216	1.71675	Y	0.00208814
gi|511331493|gb|GAKE01001384	Ta27245	AT4G24690	ubiquitin-associated (UBA)/TS-N domain-containing protein / octicosapeptide/Phox/Bemp1 (PB1) domain-containing protein	1615	1619	2204	1812.67	338.911	4987	2772	5191	4316.67	1341.6	2.38139	Y	0.00104588
gi|511331573|gb|GAKE01001304	Ta08715	AT4G23630	VIRB2-interacting protein 1	3562	3332	4337	3743.67	526.553	5135	3631	4179	4315	761.168	1.15261	N	0.41524
gi|511330536|gb|GAKE01002341	Ta02527	AT5G65670	indole-3-acetic acid inducible 9	2423	2358	3974	2918.33	914.812	5697	2995	4233	4308.33	1352.57	1.4763	N	0.136675
gi|511331063|gb|GAKE01001814	Ta15458	AT5G02370	ATP binding microtubule motor family protein	3663	6359	2404	4142	2020.54	3949	4837	4047	4277.67	486.869	1.03275	N	0.909977
I1GAGTGGL1-comp31667_c2_seq16	Ta03454	AT5G21100	Plant L-ascorbate oxidase	2943	2842	4499	3428	928.887	4755	4207	3805	4255.67	476.866	1.24144	N	0.215235
M1GTGGCCL1-comp10007_c0_seq1		AT1G62480	Vacuolar calcium-binding protein-related	398	361	708	489	190.56	5518	2538	4707	4254.33	1540.71	8.70007	Y	1.33337e-07
gi|511330170|gb|GAKE01002707	Ta10404	AT5G58290	regulatory particle triple-A ATPase 3	1588	1580	2233	1800.33	374.722	4194	3853	4684	4243.67	417.72	2.35716	Y	1.35693e-06
gi|511326707|gb|GAKE01006170	Ta15984	AT1G65970	thioredoxin-dependent peroxidase 2	4597	4455	4999	4683.67	282.165	4205	3721	4795	4240.33	537.871	0.905345	N	0.56797
gi|511332566|gb|GAKE01000311	Ta04931	AT3G26520	tonoplast intrinsic protein 2	11296	11124	9220	10546.7	1152.14	4510	4703	3489	4234	652.366	0.401454	Y	2.31556e-07
gi|511328527|gb|GAKE01004350	Ta12688	AT3G53260	phenylalanine ammonia-lyase 2	447	452	658	519	120.403	4087	3929	4672	4229.33	391.416	8.149	Y	0
gi|511329546|gb|GAKE01003331	Ta05446	AT1G04310	ethylene response sensor 2	998	940	1415	1117.67	259.126	4504	4088	4089	4227	239.89	3.78199	Y	2.21934e-13
M1GTGGCCL1-comp25335_c2_seq5	Ta21384	AT3G21240	4-coumarate:CoA ligase 2	806	744	1880	1143.33	638.725	4863	2600	5188	4217	1409.76	3.68834	Y	0.00015262
M1GTGGCCL1-comp26431_c0_seq1				2253	2631	361	1748.33	1216.24	1277	8190	3160	4209	3573.89	2.40744	N	0.237159
M1GTGGCCL1-comp26046_c12_seq2	Ta25376	AT1G54410	dehydrin family protein	4699	3614	3696	4003	604.147	7697	2085	2797	4193	3055.36	1.04746	N	0.915838
M1GTGGCCL1-comp26486_c0_seq1	Ta06864	AT1G79550	phosphoglycerate kinase	4310	4536	7612	5486	1844.63	4669	3108	4789	4188.67	937.806	0.763519	N	0.275363
M1GTGGCCL1-comp15713_c0_seq4	Ta18173	AT1G01550	Protein of unknown function (DUF793)	1995	1754	2296	2015	271.553	5479	2849	4214	4180.67	1315.32	2.07477	Y	0.00392597
gi|511330867|gb|GAKE01002010	Ta02306	AT2G39210	Major facilitator superfamily protein	541	505	775	607	146.602	4512	3734	4261	4169	397.076	6.8682	Y	0
M1GTGGCCL1-comp9979_c0_seq1	Ta16391	AT5G45650	subtilase family protein	1020	1069	1037	1042	24.8797	3329	5273	3893	4165	1000.14	3.99712	Y	1.79529e-09
gi|511326806|gb|GAKE01006071	Ta26237	AT5G49970	pyridoxin (pyrodoxamine) 5'-phosphate oxidase	1290	1292	1909	1497	356.804	4333	3624	4508	4155	468.11	2.77555	Y	1.11708e-08
gi|511330704|gb|GAKE01002173	Ta15240	AT1G64230	ubiquitin-conjugating enzyme 28	4040	3730	3320	3696.67	361.156	5105	3594	3758	4152.33	829.099	1.12326	N	0.504975
gi|511330219|gb|GAKE01002658	Ta01037	AT5G54800	glucose 6-phosphate/phosphate translocator 1	1222	1118	1594	1311.33	250.259	3813	3888	4671	4124	475.198	3.14489	Y	1.84286e-10
M1GTGGCCL1-comp19734_c0_seq1	Ta24444	AT2G36190	cell wall invertase 4	750	1017	3186	1651	1336.04	4614	2001	5753	4122.67	1923.65	2.49707	N	0.0547305
M1GTGGCCL1-comp25797_c1_seq8		AT4G02890	Ubiquitin family protein	2226	2667	1504	2132.33	587.131	3813	4475	4075	4121	333.389	1.93262	Y	0.000186472
gi|511330146|gb|GAKE01002731	Ta15450	AT5G02240	NAD(P)-binding Rossmann-fold superfamily protein	3262	3113	3667	3347.33	286.689	4533	3491	4313	4112.33	549.219	1.22854	N	0.238324
M1GTGGCCL1-comp23517_c0_seq2	Ta02235	AT2G38540	lipid transfer protein 1	11606	12530	14917	13017.7	1708.52	4100	3174	4976	4083.33	901.116	0.313676	Y	7.46133e-11
M1GTGGCCL1-comp25663_c2_seq1	Ta00254	AT4G39850	peroxisomal ABC transporter 1	1849	1703	1643	1731.67	105.95	2955	5075	4208	4079.33	1065.84	2.35573	Y	7.31647e-05
gi|511329586|gb|GAKE01003291	Ta17688	AT3G51370	Protein phosphatase 2C family protein	1818	1728	1934	1826.67	103.273	4347	3620	4173	4046.67	379.608	2.21533	Y	7.15081e-06
M1GTGGCCL1-comp26570_c0_seq1	Ta20181	AT3G21750	UDP-glucosyl transferase 71B1	1586	1605	3129	2106.67	885.418	4823	3548	3756	4042.33	684.029	1.91883	Y	0.00210791
M1GTGGCCL1-comp10427_c0_seq2	Ta11009	AT1G52191	Thioesterase superfamily protein	430	466	397	431	34.5109	2864	4386	4865	4038.33	1044.82	9.36968	Y	3.18634e-14
I1GAGTGGL1-comp31444_c1_seq1	Ta10849	AT1G20510	OPC-8:0 CoA ligase1	2420	2483	2169	2357.33	166.115	4008	4073	3948	4009.67	62.5167	1.70093	Y	0.00250647
M1GTGGCCL1-comp15789_c0_seq3	Ta12744			3164	4282	3626	3690.67	561.798	6083	3170	2775	4009.33	1806.68	1.08634	N	0.770401
M1GTGGCCL1-comp25027_c0_seq2	Ta04506	AT5G17330	glutamate decarboxylase	25	23	56	34.6667	18.5023	4454	3069	4491	4004.67	810.522	115.519	Y	0
gi|511330780|gb|GAKE01002097	Ta12320	AT1G61520	photosystem I light harvesting complex gene 3	4131	4352	5009	4497.33	456.686	5543	3157	3275	3991.67	1344.79	0.887563	N	0.537076
gi|511331968|gb|GAKE01000909	Ta23784	AT3G52930	Aldolase superfamily protein	3336	2965	5281	3860.67	1243.95	4579	3106	4224	3969.67	768.73	1.02823	N	0.897269
M1GTGGCCL1-comp25832_c3_seq1	Ta09204	AT5G56340	RING/U-box superfamily protein	1800	1812	2159	1923.67	203.893	4318	3659	3911	3962.67	332.524	2.05995	Y	4.35104e-05
M1GTGGCCL1-comp19066_c0_seq2	Ta02553	AT5G10450	G-box regulating factor 6	1644	1488	1477	1536.33	93.4041	5097	3412	3362	3957	987.585	2.57561	Y	8.38226e-06
gi|511323750|gb|GAKE01009127	Ta21984	AT3G49540	unknown protein; FUNCTIONS IN: molecular_function unknown; INVOLVED IN: N-terminal protein myristoylation; LOCATED IN: cellular_component unknown; Has 9244 Blast hits to 5308 proteins in 962 species: Archae - 18; Bacteria - 2665; Metazoa - 1953; Fungi - 964; Plants - 333; Viruses - 74; Other Eukaryotes - 3237 (source: NCBI BLink).	89	155	42	95.3333	56.7656	7798	1537	2531	3955.33	3364.75	41.4895	Y	0.00128592
I1GAGTGGL1-comp32185_c0_seq5	Ta08438	AT2G42835	other RNA	982	950	1106	1012.67	82.3974	3468	3902	4404	3924.67	468.412	3.87558	Y	9.23706e-14
gi|511323504|gb|GAKE01009373	Ta01369	AT1G18500	methylthioalkylmalate synthase-like 4	3318	3076	5467	3953.67	1316.16	4738	2560	4461	3919.67	1185.62	0.9914	N	0.97348
gi|511329806|gb|GAKE01003071	Ta00366	AT4G38630	regulatory particle non-ATPase 10	1763	1633	2337	1911	374.609	4192	3085	4445	3907.33	723.309	2.04465	Y	5.20801e-05
M1GTGGCCL1-comp19844_c0_seq1	Ta15960	AT1G05850	Chitinase family protein	3206	2802	3300	3102.67	264.593	3639	3911	4169	3906.33	265.031	1.25902	N	0.187356
M1GTGGCCL1-comp26279_c0_seq1	Ta09575	AT3G21270	DOF zinc finger protein 2	505	586	592	561	48.5901	4170	3791	3756	3905.67	229.587	6.96197	Y	0
M1GTGGCCL1-comp26692_c0_seq1	Ta18870	AT4G04320	malonyl-CoA decarboxylase family protein	810	938	1160	969.333	177.091	3916	3567	4224	3902.33	328.713	4.02579	Y	2.10942e-14
M1GTGGCCL1-comp21197_c0_seq1	Ta03804	AT1G17060	cytochrome p450 72c1	659	466	523	549.333	99.1581	3383	4349	3955	3895.67	485.726	7.09163	Y	0
I1GAGTGGL1-comp16616_c0_seq2	Ta13829	AT3G15450	Aluminium induced protein with YGL and LRDR motifs	2535	1847	1830	2070.67	402.214	6056	2490	3096	3880.67	1908.11	1.87411	N	0.0996059
gi|511331667|gb|GAKE01001210	Ta06300	AT1G55670	photosystem I subunit G	3893	3706	3184	3594.33	367.454	4762	2947	3927	3878.67	908.465	1.07911	N	0.662464
gi|511324208|gb|GAKE01008669	Ta02810	AT4G32020	unknown protein; FUNCTIONS IN: molecular_function unknown; INVOLVED IN: biological_process unknown; LOCATED IN: chloroplast; EXPRESSED IN: 24 plant structures; EXPRESSED DURING: 15 growth stages; BEST Arabidopsis thaliana protein match is: unknown protein (TAIR:AT2G25250.1); Has 65 Blast hits to 65 proteins in 19 species: Archae - 0; Bacteria - 0; Metazoa - 3; Fungi - 8; Plants - 54; Viruses - 0;…	2739	3204	2092	2678.33	558.477	3941	3773	3903	3872.33	88.0984	1.4458	N	0.0352978
M1GTGGCCL1-comp10795_c0_seq1	Ta14909	AT2G30520	Phototropic-responsive NPH3 family protein	1359	1784	1410	1517.67	232.057	4096	3828	3669	3864.33	215.806	2.54623	Y	1.57854e-07
M1GTGGCCL1-comp24834_c0_seq1	Ta17607	AT5G52300	CAP160 protein	316	325	438	359.667	67.9877	2983	2637	5933	3851	1811.35	10.7071	Y	1.44484e-05
I1GAGTGGL1-comp31779_c0_seq2	Ta18864	AT5G38940	RmlC-like cupins superfamily protein	32888	29278	25079	29081.7	3908.2	3045	3732	4761	3846	863.661	0.132248	Y	0
M1GTGGCCL1-comp25706_c0_seq2	Ta21495	AT5G05520	Outer membrane OMP85 family protein	1868	2082	1828	1926	136.572	4417	4073	3040	3843.33	716.654	1.9955	Y	9.202e-05
I1GAGTGGL1-comp32240_c0_seq8	Ta09137	AT4G05050	ubiquitin 11	1428	1320	2615	1787.67	718.524	5488	2112	3907	3835.67	1689.13	2.14563	Y	0.0453404
M1GTGGCCL1-comp10016_c0_seq1	Ta24968	AT4G02770	photosystem I subunit D-1	3013	2955	3013	2993.67	33.4863	5259	2951	3260	3823.33	1252.89	1.27714	N	0.249805
I1GAGTGGL1-comp31444_c1_seq2	Ta10849	AT1G20490	AMP-dependent synthetase and ligase family protein	1613	1537	3701	2283.67	1228.03	5312	2167	3979	3819.33	1578.57	1.67246	N	0.176469
M1GTGGCCL1-comp15760_c0_seq2	Ta24097	AT4G34870	rotamase cyclophilin 5	9920	9426	9629	9658.33	248.303	4553	3357	3473	3794.33	659.58	0.392856	Y	1.23809e-07
M1GTGGCCL1-comp25517_c0_seq1	Ta03349	AT3G60240	eukaryotic translation initiation factor 4G	1886	1849	2642	2125.67	447.54	3957	3493	3915	3788.33	256.627	1.78219	Y	0.00103245
M1GTGGCCL1-comp25826_c0_seq1	Ta05582	AT3G04120	glyceraldehyde-3-phosphate dehydrogenase C subunit 1	4077	4340	2399	3605.33	1052.96	2926	4962	3425	3771	1061.18	1.04595	N	0.847768
gi|511332515|gb|GAKE01000362	Ta16313	AT5G66570	PS II oxygen-evolving complex 1	6546	5970	9383	7299.67	1827.06	5340	2235	3718	3764.33	1553.02	0.515686	Y	0.00872781
gi|511323699|gb|GAKE01009178	Ta21772	AT5G11500	unknown protein; CONTAINS InterPro DOMAIN/s: Protein of unknown function DUF814 (InterPro:IPR008532); Has 1807 Blast hits to 1807 proteins in 277 species: Archae - 0; Bacteria - 0; Metazoa - 736; Fungi - 347; Plants - 385; Viruses - 0; Other Eukaryotes - 339 (source: NCBI BLink).	2479	2438	2389	2435.33	45.0592	3763	3904	3593	3753.33	155.725	1.5412	Y	0.0136851
M1GTGGCCL1-comp15687_c0_seq2	Ta19850	AT1G32790	CTC-interacting domain 11	1489	1450	2431	1790	555.465	5510	2293	3437	3746.67	1630.7	2.09311	Y	0.0420416
M1GTGGCCL1-comp25099_c0_seq2	Ta23102	AT3G12510	MADS-box family protein	56	92	22	56.6667	35.0048	6473	1307	3424	3734.67	2596.97	65.9059	Y	2.14298e-05
gi|511332052|gb|GAKE01000825	Ta08870	AT5G49720	glycosyl hydrolase 9A1	2416	2486	3297	2733	489.691	3628	3534	4042	3734.67	270.276	1.36651	N	0.0744149
M1GTGGCCL1-comp10012_c0_seq2	Ta17684	AT3G51400	Arabidopsis protein of unknown function (DUF241)	510	583	653	582	71.5052	4579	2960	3653	3730.67	812.29	6.41008	Y	1.44329e-15
I1GAGTGGL1-comp32266_c0_seq21	Ta14587	AT2G37478	conserved peptide upstream open reading frame 52	1711	1604	1857	1724	127	3855	3499	3752	3702	183.191	2.14733	Y	1.61233e-05
gi|511332740|gb|GAKE01000137	Ta23279	AT2G36460	Aldolase superfamily protein	1757	1824	2493	2024.67	406.97	4325	2530	4250	3701.67	1015.39	1.82828	Y	0.00663279
I1GAGTGGL1-comp14485_c0_seq2	Ta26279	AT4G14270	Protein containing PAM2 motif which mediates interaction with the PABC domain of polyadenyl binding proteins.	1099	721	899	906.333	189.107	6372	2118	2598	3696	2329.88	4.07797	Y	0.0210305
gi|511332072|gb|GAKE01000805	Ta21427	AT2G32730	26S proteasome regulatory complex, non-ATPase subcomplex, Rpn2/Psmd1 subunit	2095	1846	2806	2249	498.184	3686	2863	4514	3687.67	825.501	1.63969	Y	0.00870659
gi|511331985|gb|GAKE01000892	Ta08365	AT3G45950	Pre-mRNA splicing Prp18-interacting factor	2109	1890	2169	2056	146.857	3788	3075	4182	3681.67	561.108	1.79069	Y	0.00094342
gi|511330891|gb|GAKE01001986	Ta06801	AT1G78900	vacuolar ATP synthase subunit A	3862	3672	6318	4617.33	1475.88	4092	2814	4127	3677.67	748.162	0.796491	N	0.323755
gi|511331735|gb|GAKE01001142	Ta04503	AT3G03250	UDP-GLUCOSE PYROPHOSPHORYLASE 1	1919	1927	3180	2342	725.74	4069	2828	4130	3675.67	734.734	1.56946	Y	0.0235234
M1GTGGCCL1-comp9983_c0_seq1	Ta08937	AT1G80360	Pyridoxal phosphate (PLP)-dependent transferases superfamily protein	912	795	1152	953	181.997	4206	2958	3857	3673.67	643.882	3.85484	Y	1.21014e-13
M1GTGGCCL1-comp17144_c0_seq1	Ta20608	AT5G54940	Translation initiation factor SUI1 family protein	2577	2165	1766	2169.33	405.517	5217	2581	3141	3646.33	1388.76	1.68085	N	0.0722191
I1GAGTGGL1-comp31030_c0_seq3	Ta25251	AT3G45780	phototropin 1	469	556	496	507	44.5309	3422	4347	3120	3629.67	639.317	7.15911	Y	0
I1GAGTGGL1-comp16665_c0_seq2	Ta05209	AT2G35050	Protein kinase superfamily protein with octicosapeptide/Phox/Bem1p domain	1833	1642	1980	1818.33	169.477	4520	2717	3644	3627	901.62	1.99468	Y	0.000440915
M1GTGGCCL1-comp9976_c0_seq1	Ta20037	AT3G47960	Major facilitator superfamily protein	1645	1958	1734	1779	161.279	4106	4030	2738	3624.67	768.816	2.03747	Y	5.75824e-05
gi|511327027|gb|GAKE01005850	Ta19716	AT3G56940	dicarboxylate diiron protein, putative (Crd1)	2823	3011	4063	3299	668.287	4066	3013	3783	3620.67	544.946	1.0975	N	0.59405
M1GTGGCCL1-comp15694_c1_seq1	Ta23895	AT5G43060	Granulin repeat cysteine protease family protein	1608	1064	1870	1514	411.14	4523	2727	3610	3620	898.042	2.39102	Y	0.000111747
M1GTGGCCL1-comp25826_c0_seq3	Ta05582	AT3G04120	glyceraldehyde-3-phosphate dehydrogenase C subunit 1	2444	2337	6779	3853.33	2534.27	4989	1756	4063	3602.67	1664.93	0.934948	N	0.886113
M1GTGGCCL1-comp26180_c0_seq2	Ta03654	AT1G15270	Translation machinery associated TMA7	2696	2619	1823	2379.33	483.335	3242	3754	3777	3591	302.462	1.50925	Y	0.018985
M1GTGGCCL1-comp15724_c0_seq2	Ta05646	AT3G03530	non-specific phospholipase C4	478	375	525	459.333	76.7224	3659	3869	3231	3586.33	325.148	7.80769	Y	0
M1GTGGCCL1-comp25335_c2_seq7	Ta19737	AT1G51680	4-coumarate:CoA ligase 1	171	189	742	367.333	324.596	4226	2602	3920	3582.67	862.954	9.75318	Y	1.15463e-14
gi|511326709|gb|GAKE01006168	Ta18751	AT5G25280	serine-rich protein-related	2380	2132	1910	2140.67	235.12	4070	3670	2999	3579.67	541.184	1.67222	Y	0.0034692
gi|511325761|gb|GAKE01007116	Ta01117	AT5G48385	FRIGIDA-like protein	1185	1168	1506	1286.33	190.427	4292	2412	4030	3578	1018.25	2.78155	Y	4.63667e-05
gi|511332392|gb|GAKE01000485	Ta00534	AT2G43970	RNA-binding protein	2137	1926	2288	2117	181.827	3901	2742	4063	3568.67	720.482	1.68572	Y	0.00300011
gi|511325009|gb|GAKE01007868	Ta02494	AT5G67590	NADH-ubiquinone oxidoreductase-related	2175	2256	2211	2214	40.5832	3516	3569	3523	3536	28.7924	1.59711	Y	0.00771663
gi|511328544|gb|GAKE01004333	Ta14114	AT3G02260	auxin transport protein (BIG)	1480	1616	1811	1635.67	166.374	3044	3349	4157	3516.67	575.132	2.14999	Y	1.58664e-05
gi|511329896|gb|GAKE01002981	Ta09700	AT4G17840	FUNCTIONS IN: molecular_function unknown; INVOLVED IN: biological_process unknown; LOCATED IN: chloroplast, membrane; EXPRESSED IN: 23 plant structures; EXPRESSED DURING: 13 growth stages; CONTAINS InterPro DOMAIN/s: Abortive infection protein (InterPro:IPR003675); BEST Arabidopsis thaliana protein match is: unknown protein (TAIR:AT2G35260.1); Has 30201 Blast hits to 17322 proteins in 780 species…	1160	1126	1482	1256	196.459	4069	2741	3718	3509.33	688.151	2.79406	Y	9.88302e-09
gi|511326701|gb|GAKE01006176	Ta07946	AT3G54360	zinc ion binding	789	738	1220	915.667	264.791	4063	2902	3555	3506.67	582.007	3.82963	Y	1.62981e-13
gi|511330977|gb|GAKE01001900	Ta23365	AT1G31330	photosystem I subunit F	4225	4209	5038	4490.67	474.072	4360	2842	3291	3497.67	779.817	0.778875	N	0.152121
gi|511317289|gb|GAKE01015588	Ta10008	AT3G01270	Pectate lyase family protein	46	71	39	52	16.8226	7105	918	2468	3497	3219.3	67.25	Y	0.00127392
gi|511331519|gb|GAKE01001358	Ta17134	AT1G25520	Uncharacterized protein family (UPF0016)	2338	2413	2812	2521	254.788	3493	3697	3234	3474.67	232.044	1.37829	N	0.0670726
M1GTGGCCL1-comp9996_c0_seq1	Ta02549	AT5G65470	O-fucosyltransferase family protein	706	779	773	752.667	40.5257	2548	4263	3534	3448.33	860.703	4.58149	Y	7.96278e-10
M1GTGGCCL1-comp25663_c0_seq1	Ta14126	AT4G17530	RAB GTPase homolog 1C	3445	3347	3560	3450.67	106.613	3598	2896	3849	3447.67	493.966	0.999131	N	0.996024
gi|511332050|gb|GAKE01000827	Ta12731	AT1G06760	winged-helix DNA-binding transcription factor family protein	771	755	1692	1072.67	536.418	4878	1385	4075	3446	1829.48	3.21255	Y	0.0196982
M1GTGGCCL1-comp26032_c0_seq1	Ta19872	AT5G25980	glucoside glucohydrolase 2	7675	7076	7371	7374	299.511	2293	3264	4776	3444.33	1251.28	0.467092	Y	1.51084e-05
gi|511331277|gb|GAKE01001600	Ta14899	AT2G30570	photosystem II reaction center W	3697	3886	3594	3725.67	148.096	4278	2824	3196	3432.67	755.339	0.921356	N	0.638778
M1GTGGCCL1-comp25332_c0_seq2	Ta00303	AT4G39260	cold, circadian rhythm, and RNA binding 1	3455	4250	4795	4166.67	673.876	5463	2585	2235	3427.67	1771.32	0.82264	N	0.498408
M1GTGGCCL1-comp20783_c0_seq1	Ta08537	AT5G54270	light-harvesting chlorophyll B-binding protein 3	3505	3546	4997	4016	849.818	5614	2210	2454	3426	1898.79	0.853088	N	0.622713
gi|511331548|gb|GAKE01001329	Ta12682	AT5G03340	ATPase, AAA-type, CDC48 protein	1231	1182	2147	1520	543.55	3667	2402	4194	3421	920.979	2.25066	Y	0.00136279
M1GTGGCCL1-comp24854_c2_seq1	Ta01053	AT5G53130	cyclic nucleotide gated channel 1	1804	1698	2197	1899.67	262.896	3689	2717	3832	3412.67	606.693	1.79646	Y	0.000896009
M1GTGGCCL1-comp25644_c5_seq9	Ta07770	AT5G24270	Calcium-binding EF-hand family protein	858	900	752	836.667	76.2714	2610	4481	3126	3405.67	966.344	4.07052	Y	3.05021e-07
M1GTGGCCL1-comp25910_c0_seq1	Ta19685	AT2G04160	Subtilisin-like serine endopeptidase family protein	7828	7678	11629	9045	2239.07	6516	1830	1847	3397.67	2700.57	0.37564	Y	0.0031742
M1GTGGCCL1-comp25260_c0_seq2	Ta14213	AT2G24590	RNA recognition motif and CCHC-type zinc finger domains containing protein	2039	1958	1638	1878.33	212.039	4257	3308	2592	3385.67	835.213	1.80248	Y	0.00197267
M1GTGGCCL1-comp26044_c1_seq4	Ta05859	AT1G07920	GTP binding Elongation factor Tu family protein	5937	5505	5865	5769	231.448	3586	2997	3451	3344.67	308.562	0.579765	Y	0.00185604
M1GTGGCCL1-comp10156_c0_seq2	Ta13062	AT1G27045	Homeobox-leucine zipper protein family	395	323	397	371.667	42.1584	2945	3709	3375	3343	383.004	8.99462	Y	0
gi|511330787|gb|GAKE01002090	Ta09137	AT4G05320	polyubiquitin 10	1446	1785	2901	2044	761.293	4632	1994	3397	3341	1319.89	1.63454	N	0.134556
gi|511322445|gb|GAKE01010432	Ta09102	AT3G62710	Glycosyl hydrolase family protein	46	59	34	46.3333	12.5033	7223	737	2052	3337.33	3428.72	72.0288	Y	0.00352397
gi|511329702|gb|GAKE01003175	Ta11607	AT5G56010	heat shock protein 81-3	7899	7763	7610	7757.33	144.583	4621	2307	3080	3336	1178.05	0.430045	Y	1.7096e-06
gi|511326343|gb|GAKE01006534	Ta03455	AT5G21090	Leucine-rich repeat (LRR) family protein	2327	2258	2314	2299.67	36.6652	3023	3443	3513	3326.33	265.016	1.44644	N	0.0354299
gi|511327921|gb|GAKE01004956	Ta02412	AT5G66760	succinate dehydrogenase 1-1	2681	2633	3864	3059.33	697.275	3427	2941	3606	3324.67	344.108	1.08673	N	0.63405
M1GTGGCCL1-comp23380_c0_seq3	Ta01088	AT5G48640	Cyclin family protein	766	892	823	827	63.0952	3339	3305	3306	3316.67	19.3477	4.01048	Y	2.90878e-14
M1GTGGCCL1-comp26337_c0_seq1	Ta11506	AT3G52300	ATP synthase D chain, mitochondrial	4687	4559	4483	4576.33	103.099	3448	3030	3417	3298.33	232.9	0.720737	N	0.0608475
M1GTGGCCL1-comp11009_c0_seq1	Ta14652	AT4G14710	RmlC-like cupins superfamily protein	1961	2100	2093	2051.33	78.3092	3410	2812	3666	3296	438.265	1.60676	Y	0.00702863
gi|511328826|gb|GAKE01004051	Ta16061	AT3G48140	B12D protein	2597	2709	2187	2497.67	274.811	3299	3242	3332	3291	45.5302	1.31763	N	0.115376
M1GTGGCCL1-comp25644_c5_seq3	Ta12591	AT1G32170	xyloglucan endotransglucosylase/hydrolase 30	218	199	283	233.333	44.0492	3371	3250	3241	3287.33	72.5971	14.0886	Y	0
gi|511326091|gb|GAKE01006786	Ta26521	AT2G13360	alanine:glyoxylate aminotransferase	4044	3054	4620	3906	792.068	3948	2344	3489	3260.33	826.087	0.834699	N	0.327508
M1GTGGCCL1-comp22607_c0_seq2	Ta24586	AT4G14305	Peroxisomal membrane 22 kDa (Mpv17/PMP22) family protein	538	489	444	490.333	47.0142	3065	3425	3268	3252.67	180.489	6.63358	Y	0
I1GAGTGGL1-comp31892_c0_seq2	Ta03040	AT1G04690	potassium channel beta subunit 1	2241	1997	2466	2234.67	234.564	4141	2071	3541	3251	1065.04	1.4548	N	0.10348
I1GAGTGGL1-comp32069_c0_seq8	Ta25940	AT1G70580	alanine-2-oxoglutarate aminotransferase 2	1023	857	1484	1121.33	324.86	2900	2972	3822	3231.33	512.798	2.88169	Y	3.89964e-09
gi|511323007|gb|GAKE01009870	Ta09235	AT4G30270	xyloglucan endotransglucosylase/hydrolase 24	750	200	226	392	310.31	4556	1694	3401	3217	1439.84	8.20663	Y	3.60869e-05
M1GTGGCCL1-comp24143_c0_seq1	Ta10849	AT1G20500	AMP-dependent synthetase and ligase family protein	1072	1125	4415	2204	1914.97	5410	1142	3083	3211.67	2136.91	1.4572	N	0.539468
gi|511323314|gb|GAKE01009563	Ta10784	AT3G62170	VANGUARD 1 homolog 2	84	135	60	93	38.3014	6903	801	1930	3211.33	3246.53	34.5305	Y	0.00876699
I1GAGTGGL1-comp29908_c0_seq1	Ta07934	AT3G54500	FUNCTIONS IN: molecular_function unknown; INVOLVED IN: biological_process unknown; LOCATED IN: cellular_component unknown; EXPRESSED IN: 22 plant structures; EXPRESSED DURING: 13 growth stages; BEST Arabidopsis thaliana protein match is: dentin sialophosphoprotein-related (TAIR:AT5G64170.1).	1573	1460	1195	1409.33	194.027	2654	4219	2719	3197.33	885.386	2.26868	Y	0.00037619
M1GTGGCCL1-comp24105_c0_seq1	Ta22538	AT1G09200	Histone superfamily protein	2245	2343	1779	2122.33	301.346	3215	3437	2926	3192.67	256.231	1.50432	Y	0.0201439
M1GTGGCCL1-comp26257_c0_seq1	Ta00026	AT4G36040	Chaperone DnaJ-domain superfamily protein	1186	724	976	962	231.318	5606	1459	2504	3189.67	2156.85	3.31566	N	0.0534212
gi|511329725|gb|GAKE01003152	Ta12716	AT1G06550	ATP-dependent caseinolytic (Clp) protease/crotonase family protein	2902	2857	3825	3194.67	546.348	3769	2688	3106	3187.67	545.108	0.997809	N	0.989982
gi|511323448|gb|GAKE01009429	Ta00457	AT2G44770	ELMO/CED-12 family protein	896	1038	1439	1124.33	281.607	3265	3285	2999	3183	159.662	2.83101	Y	6.92163e-09
M1GTGGCCL1-comp25857_c0_seq5	Ta03716	AT5G02500	heat shock cognate protein 70-1	5182	4851	5563	5198.67	356.292	4263	2140	3137	3180	1062.15	0.611695	Y	0.00499432
gi|511332484|gb|GAKE01000393	Ta07375	AT2G40100	light harvesting complex photosystem II	2565	2188	3244	2665.67	535.149	3636	2455	3441	3177.33	633.112	1.19195	N	0.31569
gi|511330327|gb|GAKE01002550	Ta26353	AT4G12800	photosystem I subunit l	3990	3801	3598	3796.33	196.042	3725	2612	3172	3169.67	556.504	0.834928	N	0.301588
M1GTGGCCL1-comp23685_c0_seq3	Ta23737	AT3G22420	with no lysine (K) kinase 2	1001	1200	1218	1139.67	120.426	4061	3044	2364	3156.33	854.059	2.76952	Y	1.68818e-05
gi|511331050|gb|GAKE01001827	Ta05145	AT5G13420	Aldolase-type TIM barrel family protein	1088	1082	2565	1578.33	854.484	3978	1638	3810	3142	1305.21	1.99071	N	0.0739919
I1GAGTGGL1-comp16568_c0_seq2	Ta03664	AT1G15380	Lactoylglutathione lyase / glyoxalase I family protein	1648	1412	1121	1393.67	263.978	4419	2742	2247	3136	1138.34	2.25018	Y	0.00722722
gi|511325946|gb|GAKE01006931	Ta20290	AT4G11600	glutathione peroxidase 6	1543	1626	2141	1770	323.965	4445	2153	2806	3134.67	1180.82	1.771	N	0.0489219
M1GTGGCCL1-comp16248_c0_seq1	Ta10910	AT5G18670	beta-amylase 3	2136	1718	1821	1891.67	217.776	3651	2587	3148	3128.67	532.263	1.65392	Y	0.00429595
gi|511326692|gb|GAKE01006185	Ta18931	AT2G41410	Calcium-binding EF-hand family protein	669	714	768	717	49.5681	4140	2509	2711	3120	889.101	4.35146	Y	1.42006e-07
I1GAGTGGL1-comp16584_c0_seq3	Ta18933	AT2G41430	dehydration-induced protein (ERD15)	2256	1982	1340	1859.33	470.159	3814	2667	2838	3106.33	618.793	1.67067	Y	0.00473943
I1GAGTGGL1-comp16698_c0_seq1	Ta10383	AT5G58070	temperature-induced lipocalin	1582	1389	1494	1488.33	96.6247	3836	2143	3324	3101	868.251	2.08354	Y	0.000958089
I1GAGTGGL1-comp32203_c0_seq10	Ta06961	AT3G12580	heat shock protein 70	6248	6446	3887	5527	1423.73	3257	2867	3172	3098.67	205.081	0.560642	Y	0.00284195
I1GAGTGGL1-comp30186_c0_seq2	Ta24179	AT4G30900	DNAse I-like superfamily protein	2779	2837	5315	3643.67	1447.71	4180	1963	3146	3096.33	1109.33	0.849785	N	0.602618
I1GAGTGGL1-comp32437_c0_seq1	Ta23014	AT2G05520	glycine-rich protein 3	6378	4389	6227	5664.67	1107.34	2334	3404	3531	3089.67	657.5	0.545428	Y	0.000550853
gi|511332261|gb|GAKE01000616	Ta10654	AT4G16370	oligopeptide transporter	413	378	450	413.667	36.0046	2345	2729	4194	3089.33	975.746	7.46817	Y	6.30237e-09
gi|511331103|gb|GAKE01001774	Ta12495	AT3G12120	fatty acid desaturase 2	8275	7823	10575	8891	1475.79	5080	1801	2356	3079	1754.99	0.346305	Y	2.76544e-06
M1GTGGCCL1-comp15915_c0_seq1	Ta14272	AT1G43140	Cullin family protein	1704	1695	2137	1845.33	252.631	3119	2857	3261	3079	204.949	1.66853	Y	0.00368321
M1GTGGCCL1-comp25797_c1_seq1	Ta09137	AT4G05320	polyubiquitin 10	1508	1586	1653	1582.33	72.5695	3366	2634	3230	3076.67	389.345	1.94439	Y	0.000173605
gi|511332140|gb|GAKE01000737	Ta19130	AT4G22220	SufE/NifU family protein	1658	1456	1849	1654.33	196.526	3784	2474	2915	3057.67	666.551	1.84828	Y	0.000513372
gi|511329843|gb|GAKE01003034	Ta21081	AT2G23120	Late embryogenesis abundant protein, group 6	554	443	370	455.667	92.6517	1999	3038	4132	3056.33	1066.62	6.70739	Y	4.16258e-07
gi|511331773|gb|GAKE01001104	Ta19097	AT4G22592	conserved peptide upstream open reading frame 27	815	835	1094	914.667	155.629	3257	2565	3346	3056	427.541	3.34111	Y	2.8054e-11
M1GTGGCCL1-comp26136_c0_seq1	Ta17528	AT1G21864	Plant thionin family protein	74	151	31	85.3333	60.7975	5632	1640	1874	3048.67	2240.29	35.7266	Y	0.000287984
gi|511331086|gb|GAKE01001791	Ta10601	AT4G16760	acyl-CoA oxidase 1	1499	1565	2331	1798.33	462.482	3813	2128	3205	3048.67	853.309	1.69527	Y	0.0232319
gi|511321110|gb|GAKE01011767	Ta17570	ATCG00020	photosystem II reaction center protein A	849	1608	696	1051	488.405	2819	2459	3855	3044.33	724.766	2.89661	Y	2.45843e-05
I1GAGTGGL1-comp32047_c1_seq7	Ta22538	AT1G09200	Histone superfamily protein	2152	1848	2374	2124.67	264.063	3965	2141	3023	3043	912.164	1.43222	N	0.0913408
M1GTGGCCL1-comp10643_c0_seq2	Ta16348	AT1G51200	A20/AN1-like zinc finger family protein	1679	1609	1401	1563	144.596	3466	3069	2535	3023.33	467.177	1.93431	Y	0.000195429
I1GAGTGGL1-comp32538_c0_seq1	Ta10523	AT2G47400	CP12 domain-containing protein 1	3550	2941	2825	3105.33	389.436	3948	2690	2408	3015.33	819.928	0.971018	N	0.866374
gi|511327145|gb|GAKE01005732	Ta19169	AT1G14400	ubiquitin carrier protein 1	1179	1019	933	1043.67	124.841	3227	2898	2906	3010.33	187.681	2.88438	Y	3.96686e-09
gi|511326188|gb|GAKE01006689	Ta26159	AT3G25230	rotamase FKBP 1	2230	2414	3548	2730.67	713.785	3363	2674	2920	2985.67	349.162	1.09338	N	0.609874
I1GAGTGGL1-comp16624_c0_seq1	Ta14692	AT1G13930	Involved in response to salt stress. Knockout mutants are hypersensitive to salt stress.	3001	1809	2172	2327.33	610.993	4954	1644	2344	2980.67	1744.43	1.28072	N	0.538843
I1GAGTGGL1-comp32247_c0_seq4	Ta04293	AT3G08720	serine/threonine protein kinase 2	918	1041	755	904.667	143.465	3731	2404	2797	2977.33	681.632	3.29108	Y	2.30354e-08
gi|511324583|gb|GAKE01008294	Ta21871	AT5G01820	serine/threonine protein kinase 1	814	668	735	739	73.0821	3349	2303	3260	2970.67	579.926	4.01985	Y	1.87184e-13
gi|511328541|gb|GAKE01004336	Ta12779	AT1G07230	non-specific phospholipase C1	1570	1246	1978	1598	366.802	3744	2165	2991	2966.67	789.781	1.85649	Y	0.00533189
M1GTGGCCL1-comp23508_c0_seq1	Ta20714	AT3G48250	Pentatricopeptide repeat (PPR) superfamily protein	351	458	455	421.333	60.9289	2311	3028	3532	2957	613.589	7.0182	Y	0
I1GAGTGGL1-comp29720_c0_seq1	Ta10591	AT4G16830	Hyaluronan / mRNA binding family	6912	6502	5277	6230.33	850.681	2845	2696	3292	2944.33	310.168	0.47258	Y	2.07485e-05
M1GTGGCCL1-comp27023_c0_seq1	Ta05438	AT1G04400	cryptochrome 2	1881	1742	2281	1968	279.834	3872	2248	2703	2941	837.751	1.49441	N	0.0539706
gi|511329688|gb|GAKE01003189	Ta12352	AT4G29040	regulatory particle AAA-ATPase 2A	1272	1262	1865	1466.33	345.292	3013	2295	3503	2937	607.576	2.00296	Y	0.000175244
gi|511331539|gb|GAKE01001338	Ta02437	AT5G67030	zeaxanthin epoxidase (ZEP) (ABA1)	1227	962	1570	1253	304.833	2945	2492	3370	2935.67	439.074	2.34291	Y	1.83422e-06
M1GTGGCCL1-comp25936_c0_seq2	Ta05757			2807	2818	2682	2769	75.5447	4431	2077	2294	2934	1300.97	1.05959	N	0.826378
gi|511328056|gb|GAKE01004821	Ta25251	AT3G45780	phototropin 1	401	496	853	583.333	238.32	3803	1941	3055	2933	936.976	5.028	Y	1.28746e-06
M1GTGGCCL1-comp15850_c0_seq1	Ta13777	AT4G03260	Outer arm dynein light chain 1 protein	1322	1324	1384	1343.33	35.2326	3222	2696	2813	2910.33	276.178	2.1665	Y	1.39495e-05
gi|511332081|gb|GAKE01000796	Ta13999	AT4G15470	Bax inhibitor-1 family protein	1398	1094	1312	1268	156.704	3062	2686	2956	2901.33	193.869	2.28812	Y	3.457e-06
M1GTGGCCL1-comp22607_c0_seq1	Ta24586	AT4G14305	Peroxisomal membrane 22 kDa (Mpv17/PMP22) family protein	417	349	631	465.667	147.164	3616	2056	3029	2900.33	787.919	6.22835	Y	4.05994e-10
gi|511332146|gb|GAKE01000731	Ta03384	AT5G44790	copper-exporting ATPase / responsive-to-antagonist 1 / copper-transporting ATPase (RAN1)	657	673	913	747.667	143.406	3341	2655	2695	2897	385.035	3.87472	Y	1.28897e-13
gi|511328451|gb|GAKE01004426	Ta00523	AT2G44100	guanosine nucleotide diphosphate dissociation inhibitor 1	1518	1527	1836	1627	181.055	3113	2309	3256	2892.67	510.502	1.77791	Y	0.00113366
M1GTGGCCL1-comp26267_c0_seq1	Ta14066	AT3G02790	zinc finger (C2H2 type) family protein	1875	1892	1420	1729	267.737	3150	3165	2356	2890.33	462.807	1.67168	Y	0.00359487
M1GTGGCCL1-comp26571_c0_seq1	Ta11367	AT3G13200	Cwf15 / Cwc15 cell cycle control family protein	1439	1262	1527	1409.33	134.968	3236	2573	2852	2887	332.883	2.04849	Y	5.40238e-05
M1GTGGCCL1-comp23559_c2_seq1	Ta20995	AT2G45960	plasma membrane intrinsic protein 1B	2377	2661	1539	2192.33	583.35	2020	3297	3334	2883.67	748.186	1.31534	N	0.204791
gi|511321311|gb|GAKE01011566				2484	2971	2206	2553.67	387.229	2793	3186	2637	2872	282.898	1.12466	N	0.502301
gi|511332824|gb|GAKE01000053	Ta04687	AT5G14780	formate dehydrogenase	1067	951	1411	1143	239.232	3987	1863	2763	2871	1066.11	2.51181	Y	0.00397378
I1GAGTGGL1-comp32323_c2_seq35	Ta14848	AT3G14660	cytochrome P450, family 72, subfamily A, polypeptide 13	111	87	73	90.3333	19.218	2699	3030	2871	2866.67	165.543	31.7343	Y	0
gi|511328003|gb|GAKE01004874	Ta08460	AT2G42590	general regulatory factor 9	1499	1460	1988	1649	294.23	3870	2081	2619	2856.67	917.875	1.73236	Y	0.0270712
M1GTGGCCL1-comp19745_c0_seq3	Ta21185	AT4G04040	Phosphofructokinase family protein	2140	2410	2711	2420.33	285.64	3617	2206	2736	2853	712.739	1.17876	N	0.347959
M1GTGGCCL1-comp19710_c0_seq1	Ta08442	AT2G42790	citrate synthase 3	1475	1435	1867	1592.33	238.708	3072	2441	3030	2847.67	352.809	1.78836	Y	0.00101352
gi|511330287|gb|GAKE01002590	Ta07623	AT3G44110	DNAJ homologue 3	2610	2353	2677	2546.67	171.033	3261	2120	3159	2846.67	631.375	1.1178	N	0.52483
M1GTGGCCL1-comp23559_c2_seq3	Ta24899	AT2G45960	plasma membrane intrinsic protein 1B	4561	4759	3447	4255.67	707.289	2151	3001	3365	2839	623.002	0.667111	N	0.0207791
gi|511329478|gb|GAKE01003399	Ta00467	AT2G44670	Protein of unknown function (DUF581)	1191	943	533	889	332.307	2407	3375	2724	2835.33	493.51	3.18935	Y	9.48593e-10
M1GTGGCCL1-comp9974_c0_seq2	Ta14442	AT1G01360	regulatory component of ABA receptor 1	588	573	649	603.333	40.2534	2668	3025	2801	2831.33	180.423	4.69282	Y	1.11022e-16
M1GTGGCCL1-comp17118_c0_seq2	Ta13736	AT2G23790	Protein of unknown function (DUF607)	1032	1244	990	1088.67	136.152	4166	2772	1543	2827	1312.36	2.59675	Y	0.0160409
gi|511326334|gb|GAKE01006543	Ta25679	AT3G11660	NDR1/HIN1-like 1	470	504	501	491.667	18.8237	2671	2509	3273	2817.67	402.563	5.73085	Y	0
gi|511331294|gb|GAKE01001583	Ta19847	AT3G46060	RAB GTPase homolog 8A	1732	1618	1714	1688	61.2862	3132	2400	2906	2812.67	374.819	1.66627	Y	0.00382472
M1GTGGCCL1-comp15419_c0_seq1	Ta16852	AT2G31390	pfkB-like carbohydrate kinase family protein	1369	1734	2555	1886	607.435	2950	2620	2860	2810	170.587	1.48993	N	0.02351
gi|511332203|gb|GAKE01000674	Ta09137	AT4G05320	polyubiquitin 10	1701	1650	2078	1809.67	233.778	3018	2315	3049	2794	415.116	1.54393	Y	0.0137027
M1GTGGCCL1-comp9992_c0_seq2	Ta17215	AT2G29400	type one protein phosphatase 1	1483	1283	1469	1411.67	111.648	3570	2490	2320	2793.33	677.963	1.97875	Y	0.000341041
I1GAGTGGL1-comp13753_c0_seq2	Ta23345	AT5G43940	GroES-like zinc-binding dehydrogenase family protein	3207	2797	3499	3167.67	352.649	3605	2089	2685	2793	763.749	0.881722	N	0.471699
M1GTGGCCL1-comp24825_c0_seq8	Ta15685	AT4G19112	conserved peptide upstream open reading frame 25	1314	1431	1678	1474.33	185.829	3583	2089	2695	2789	751.423	1.8917	Y	0.00257019
gi|511328974|gb|GAKE01003903	Ta17883	AT4G02380	senescence-associated gene 21	347	323	107	259	132.182	4873	1432	2060	2788.33	1832.48	10.7658	Y	0.00191442
gi|511331157|gb|GAKE01001720	Ta07736	AT5G24590	TCV-interacting protein	1058	1112	1337	1169	147.976	2909	2534	2920	2787.67	219.751	2.38466	Y	1.16431e-06
M1GTGGCCL1-comp25306_c0_seq2	Ta23521	AT2G22720	SPT2 chromatin protein	1374	1407	1477	1419.33	52.5959	3011	2741	2585	2779	215.527	1.95796	Y	0.000152876
gi|511311520|gb|GAKE01020901	Ta10249	AT1G75750	GAST1 protein homolog 1	438	569	338	448.333	115.846	2969	2414	2941	2774.67	312.66	6.18885	Y	0
gi|511332744|gb|GAKE01000133	Ta03998	AT1G20340	Cupredoxin superfamily protein	6008	5795	6368	6057	289.626	3287	2311	2690	2762.67	492.041	0.456111	Y	8.5186e-06
gi|511326765|gb|GAKE01006112	Ta07822	AT5G23540	Mov34/MPN/PAD-1 family protein	1705	1711	1929	1781.67	127.63	2864	2468	2941	2757.67	253.796	1.5478	Y	0.0131943
gi|511330561|gb|GAKE01002316	Ta21901	AT2G05710	aconitase 3	2966	3062	4683	3570.33	964.792	3162	2169	2937	2756	520.656	0.771917	N	0.196391
I1GAGTGGL1-comp21177_c0_seq1	Ta00090	AT4G36740	homeobox protein 40	247	172	91	170	78.0192	2980	2883	2387	2750	318.086	16.1765	Y	0
M1GTGGCCL1-comp10555_c0_seq1	Ta03222	AT1G29050	TRICHOME BIREFRINGENCE-LIKE 38	1114	986	1029	1043	65.1383	3960	2464	1825	2749.67	1095.79	2.63631	Y	0.0044272
I1GAGTGGL1-comp31719_c0_seq2	Ta04063	AT3G50000	casein kinase II, alpha chain 2	1483	1409	1385	1425.67	51.0816	3180	2562	2497	2746.33	376.97	1.92635	Y	0.000219148
gi|511331696|gb|GAKE01001181	Ta02531	AT5G65630	global transcription factor group E7	3375	3389	3659	3474.33	160.079	3115	2200	2913	2742.67	480.694	0.789408	N	0.176503
gi|511317693|gb|GAKE01015184	Ta25676	AT3G11690	unknown protein; FUNCTIONS IN: molecular_function unknown; INVOLVED IN: biological_process unknown; LOCATED IN: chloroplast; EXPRESSED IN: 24 plant structures; EXPRESSED DURING: 15 growth stages; BEST Arabidopsis thaliana protein match is: unknown protein (TAIR:AT5G06380.1); Has 84 Blast hits to 84 proteins in 12 species: Archae - 0; Bacteria - 0; Metazoa - 0; Fungi - 0; Plants - 84; Viruses - 0;…	550	655	815	673.333	133.448	2958	2634	2601	2731	197.279	4.05594	Y	2.38698e-14
gi|511331844|gb|GAKE01001033	Ta05576	AT3G04240	Tetratricopeptide repeat (TPR)-like superfamily protein	1457	1373	1769	1533	208.653	2970	2161	3053	2728	492.787	1.77952	Y	0.00112692
I1GAGTGGL1-comp29703_c0_seq4	Ta03070	AT1G12440	A20/AN1-like zinc finger family protein	796	870	671	779	100.583	2642	3166	2369	2725.67	405.034	3.49893	Y	6.07203e-12
gi|511322321|gb|GAKE01010556	Ta22991	AT5G39050	HXXXD-type acyl-transferase family protein	1065	993	1785	1281	437.959	3166	2221	2788	2725	475.64	2.12724	Y	6.27446e-05
gi|511331914|gb|GAKE01000963	Ta11484	AT3G52560	ubiquitin E2 variant 1D-4	1576	1583	1610	1589.67	17.9536	3125	2509	2539	2724.33	347.312	1.71378	Y	0.00230838
gi|511331458|gb|GAKE01001419	Ta22390	AT1G35720	annexin 1	2086	1747	2369	2067.33	311.42	3547	2235	2390	2724	716.94	1.31764	N	0.143758
M1GTGGCCL1-comp25946_c2_seq1	Ta07536	AT1G08465	Plant-specific transcription factor YABBY family protein	1240	1083	1769	1364	359.418	2767	2264	3135	2722	437.24	1.9956	Y	0.000100401
gi|511328599|gb|GAKE01004278	Ta13024	AT5G48930	hydroxycinnamoyl-CoA shikimate/quinate hydroxycinnamoyl transferase	649	698	810	719	82.5288	2207	3250	2696	2717.67	521.837	3.77979	Y	4.88054e-13
M1GTGGCCL1-comp10870_c0_seq2	Ta22988	AT5G52510	SCARECROW-like 8	1052	947	1387	1128.67	229.801	3095	2235	2821	2717	439.331	2.40727	Y	9.1075e-07
gi|511332860|gb|GAKE01000017	Ta07544	AT1G08380	photosystem I subunit O	2247	1965	1769	1993.67	240.286	2964	2297	2876	2712.33	362.37	1.36047	N	0.0799201
gi|511328097|gb|GAKE01004780	Ta06754	AT1G78300	general regulatory factor 2	2099	2269	2236	2201.33	90.1462	3552	1955	2630	2712.33	801.677	1.23213	N	0.271297
gi|511323657|gb|GAKE01009220	Ta09722	AT4G18010	myo-inositol polyphosphate 5-phosphatase 2	371	460	672	501	154.632	3033	2402	2691	2708.67	315.871	5.40652	Y	0
M1GTGGCCL1-comp24372_c0_seq3	Ta06207	AT1G72770	HYPERSENSITIVE TO ABA1	871	908	944	907.667	36.5011	2937	2538	2651	2708.67	205.656	2.98421	Y	1.43254e-09
M1GTGGCCL1-comp10691_c0_seq2	Ta21288	AT5G66140	proteasome alpha subunit D2	1688	1469	1497	1551.33	119.182	2819	2437	2858	2704.67	232.625	1.74345	Y	0.00167512
gi|511326686|gb|GAKE01006191	Ta03723	AT1G16180	Serinc-domain containing serine and sphingolipid biosynthesis protein	1181	1002	1357	1180	177.502	2763	2196	3142	2700.33	476.103	2.28842	Y	3.55288e-06
gi|511329922|gb|GAKE01002955	Ta23790	AT3G52990	Pyruvate kinase family protein	2330	2433	3651	2804.67	734.753	3179	1883	3017	2693	706.142	0.960185	N	0.849456
gi|511327133|gb|GAKE01005744	Ta15304	AT3G03380	DegP protease 7	828	787	1126	913.667	185.025	3003	2188	2884	2691.67	440.228	2.94601	Y	2.18587e-09
gi|511330490|gb|GAKE01002387	Ta00368	AT4G38600	HEAT repeat ;HECT-domain (ubiquitin-transferase)	1726	1746	2122	1864.67	223.081	2707	2344	3012	2687.67	334.419	1.44137	N	0.0378139
gi|511331683|gb|GAKE01001194	Ta16391	AT5G45650	subtilase family protein	667	742	1586	998.333	510.314	3148	1677	3211	2678.67	868.041	2.68314	Y	0.00220966
gi|511330119|gb|GAKE01002758	Ta08860	AT3G17390	S-adenosylmethionine synthetase family protein	5036	3971	5269	4758.67	692.016	4001	1624	2379	2668	1214.57	0.560661	Y	0.00819582
I1GAGTGGL1-comp31998_c1_seq1	Ta03787	AT1G16890	ubiquitin-conjugating enzyme 36	2327	2356	2209	2297.33	77.861	2758	2530	2715	2667.67	121.146	1.1612	N	0.394092
gi|511331951|gb|GAKE01000926	Ta02774	AT4G32410	cellulose synthase 1	2787	2656	3312	2918.33	347.16	2995	2145	2840	2660	452.686	0.911479	N	0.596418
M1GTGGCCL1-comp26042_c3_seq8	Ta16576	AT3G11130	Clathrin, heavy chain	2727	2578	2505	2603.33	113.147	2412	2548	3015	2658.33	316.279	1.02113	N	0.904981
M1GTGGCCL1-comp23905_c2_seq4	Ta10313	AT4G36648	other RNA	1476	1693	1162	1443.67	266.973	2788	3124	2052	2654.67	548.297	1.83884	Y	0.000588569
gi|511329397|gb|GAKE01003480	Ta13256	AT2G04890	SCARECROW-like 21	1608	1597	1740	1648.33	79.576	2689	2616	2656	2653.67	36.5559	1.60991	Y	0.00699324
gi|511329668|gb|GAKE01003209	Ta03827	AT1G17290	alanine aminotransferas	1375	1403	2282	1686.67	515.764	3050	1908	2991	2649.67	642.979	1.57095	Y	0.0404605
M1GTGGCCL1-comp25341_c0_seq4	Ta12522	AT3G12480	nuclear factor Y, subunit C11	1026	890	1043	986.333	83.859	3293	1963	2677	2644.33	665.601	2.68097	Y	5.87207e-06
M1GTGGCCL1-comp10413_c0_seq1	Ta23105	AT3G12510	MADS-box family protein	40	59	19	39.3333	20.0083	4523	1173	2234	2643.33	1712.1	67.2034	Y	4.82386e-06
M1GTGGCCL1-comp24555_c0_seq3	Ta04260	AT3G07840	Pectin lyase-like superfamily protein	59	178	53	96.6667	70.5006	5583	443	1902	2642.67	2648.84	27.3379	Y	0.0114944
M1GTGGCCL1-comp11024_c0_seq1	Ta05145	AT5G13420	Aldolase-type TIM barrel family protein	1222	1296	1076	1198	111.946	2098	3071	2744	2637.67	495.139	2.20173	Y	9.67536e-06
gi|511330831|gb|GAKE01002046	Ta23741	AT3G22440	FRIGIDA-like protein	2789	2457	2634	2626.67	166.121	3489	1815	2601	2635	837.518	1.00317	N	0.986513
gi|511329919|gb|GAKE01002958		AT4G19200	proline-rich family protein	1424	1417	1385	1408.67	20.7926	3059	1943	2902	2634.67	604.123	1.87033	Y	0.000415246
M1GTGGCCL1-comp10256_c0_seq1		AT5G17650	glycine/proline-rich protein	307	275	369	317	47.7912	3388	1943	2551	2627.33	725.518	8.28812	Y	7.57683e-12
gi|511332262|gb|GAKE01000615	Ta03292	AT3G60750	Transketolase	4379	4195	6428	5000.67	1239.53	3033	2141	2689	2621	449.871	0.52413	Y	0.0013467
M1GTGGCCL1-comp25573_c0_seq2	Ta02891	AT5G59310	lipid transfer protein 4	2252	1879	1551	1894	350.741	2747	2560	2551	2619.33	110.654	1.38296	N	0.0653664
gi|511325075|gb|GAKE01007802	Ta16952	AT1G53910	related to AP2 12	1198	1290	1642	1376.67	234.344	3117	2141	2597	2618.33	488.35	1.90194	Y	0.00029203
gi|511326393|gb|GAKE01006484	Ta11110	AT3G13330	proteasome activating protein 200	1454	1399	1776	1543	203.649	2508	2112	3224	2614.67	563.622	1.69453	Y	0.00286097
gi|511328288|gb|GAKE01004589	Ta06982	AT5G02770	unknown protein; Has 469 Blast hits to 336 proteins in 126 species: Archae - 0; Bacteria - 54; Metazoa - 249; Fungi - 22; Plants - 47; Viruses - 0; Other Eukaryotes - 97 (source: NCBI BLink).	2907	3116	2907	2976.67	120.666	3101	2585	2150	2612	476.075	0.877492	N	0.455329
M1GTGGCCL1-comp9984_c0_seq2	Ta00986	AT5G10770	Eukaryotic aspartyl protease family protein	119	144	164	142.333	22.5462	3967	1824	2023	2604.67	1184	18.2998	Y	3.09924e-07
I1GAGTGGL1-comp32030_c1_seq28	Ta09766	AT5G40348	other RNA	6473	7109	6212	6598	461.379	2843	2509	2461	2604.33	208.08	0.394716	Y	1.5405e-07
M1GTGGCCL1-comp19438_c0_seq1	Ta18945	AT2G41540	6-phosphogluconate dehydrogenase family protein	1880	2026	1931	1945.67	74.0968	3164	2315	2330	2603	485.898	1.33784	N	0.0978915
gi|511332124|gb|GAKE01000753	Ta19018	AT1G66200	glutamine synthase clone F11	942	1472	728	1047.33	383.021	2074	2490	3239	2601	590.379	2.48345	Y	5.94161e-05
gi|511315506|gb|GAKE01017113	Ta23771	AT3G42640	H(+)-ATPase 8	115	171	152	146	28.4781	5477	504	1809	2596.67	2578.37	17.7854	Y	0.0197677
gi|511327884|gb|GAKE01004993	Ta13180	AT2G33040	gamma subunit of Mt ATP synthase	5085	5364	7031	5826.67	1052.27	2824	2075	2877	2592	448.519	0.444851	Y	4.47801e-06
M1GTGGCCL1-comp26367_c0_seq1	Ta04650	AT4G35700	zinc finger (C2H2 type) family protein	30	78	21	43	30.6431	4694	755	2315	2588	1983.64	60.186	Y	0.000144887
gi|511329949|gb|GAKE01002928	Ta10517	AT2G47470	thioredoxin family protein	4070	4338	5078	4495.33	522.093	1714	3135	2911	2586.67	764.005	0.575412	Y	0.00164852
M1GTGGCCL1-comp10144_c0_seq1	Ta10752	AT3G61820	Eukaryotic aspartyl protease family protein	2639	3156	5516	3770.33	1533.73	3577	1963	2178	2572.67	876.396	0.682345	N	0.236024
gi|511332471|gb|GAKE01000406	Ta10152	AT1G75380	bifunctional nuclease in basal defense response 1	501	434	680	538.333	127.178	3461	1430	2823	2571.33	1038.63	4.77647	Y	0.000122144
M1GTGGCCL1-comp23083_c2_seq1				1275	1754	184	1071	804.635	647	5197	1867	2570.33	2355.13	2.39994	N	0.274729
I1GAGTGGL1-comp31015_c0_seq5	Ta01743	AT1G10060	branched-chain amino acid transaminase 1	337	312	694	447.667	213.697	3770	1313	2622	2568.33	1229.38	5.73716	Y	0.00054851
gi|511326291|gb|GAKE01006586	Ta15772	AT1G23790	Plant protein of unknown function (DUF936)	2051	1996	3442	2496.33	819.433	2997	1990	2717	2568	519.772	1.02871	N	0.898208
gi|511331251|gb|GAKE01001626	Ta04918	AT3G26650	glyceraldehyde 3-phosphate dehydrogenase A subunit	4653	4794	6654	5367	1116.8	2889	2305	2509	2567.67	296.387	0.478417	Y	2.87764e-05
gi|511330946|gb|GAKE01001931	Ta12375	AT4G28750	Photosystem I reaction centre subunit IV / PsaE protein	2539	2336	2013	2296	265.272	2957	2136	2606	2566.33	411.935	1.11774	N	0.525664
gi|511332513|gb|GAKE01000364	Ta18045	AT4G24820	26S proteasome, regulatory subunit Rpn7;Proteasome component (PCI) domain	1434	1400	1810	1548	227.535	2555	2309	2808	2557.33	249.508	1.65202	Y	0.00451804
I1GAGTGGL1-comp26016_c0_seq3	Ta27126	AT4G34110	poly(A) binding protein 2	4159	4037	4320	4172	141.947	2978	2330	2360	2556	365.77	0.612656	Y	0.00523473
gi|511320046|gb|GAKE01012831	Ta16193	AT4G31590	Cellulose-synthase-like C5	627	566	708	633.667	71.2344	2504	2394	2767	2555	191.659	4.03209	Y	3.30846e-14
M1GTGGCCL1-comp25814_c0_seq4	Ta01444	AT3G05450	CONTAINS InterPro DOMAIN/s: Cystatin-related, plant (InterPro:IPR006525); BEST Arabidopsis thaliana protein match is: Cystatin/monellin superfamily protein (TAIR:AT3G05685.1); Has 2098 Blast hits to 1525 proteins in 202 species: Archae - 2; Bacteria - 561; Metazoa - 485; Fungi - 302; Plants - 191; Viruses - 20; Other Eukaryotes - 537 (source: NCBI BLink).	2299	2120	2272	2230.33	96.5004	3066	2194	2398	2552.67	456.111	1.14452	N	0.441689
M1GTGGCCL1-comp10066_c0_seq1	Ta13334	AT2G21270	ubiquitin fusion degradation 1	908	928	1296	1044	218.467	2798	2161	2687	2548.67	340.286	2.44125	Y	6.39655e-07
I1GAGTGGL1-comp31483_c0_seq2	Ta10251	AT1G75730	unknown protein; Has 327 Blast hits to 272 proteins in 89 species: Archae - 0; Bacteria - 129; Metazoa - 68; Fungi - 14; Plants - 20; Viruses - 0; Other Eukaryotes - 96 (source: NCBI BLink).	1686	1692	1773	1717	48.5901	2901	2252	2485	2546	328.772	1.48282	N	0.025457
gi|511329733|gb|GAKE01003144	Ta05813	AT1G76890	Duplicated homeodomain-like superfamily protein	788	743	972	834.333	121.327	2617	2223	2793	2544.33	291.865	3.04954	Y	7.43512e-10
gi|511331922|gb|GAKE01000955	Ta03426	AT5G05750	DNAJ heat shock N-terminal domain-containing protein	1362	1317	1596	1425	149.79	2887	2270	2464	2540.33	315.503	1.78269	Y	0.00110494
M1GTGGCCL1-comp25201_c1_seq1	Ta09241	AT4G30210	P450 reductase 2	1464	1345	2258	1689	496.348	2395	2254	2943	2530.67	363.984	1.49832	N	0.0218728
gi|511329351|gb|GAKE01003526	Ta16960	AT1G54030	GDSL-like Lipase/Acylhydrolase superfamily protein	7123	7034	9555	7904	1430.5	2398	2768	2425	2530.33	206.268	0.320133	Y	1.73671e-10
gi|511331334|gb|GAKE01001543	Ta11607	AT4G24190	Chaperone protein htpG family protein	9246	9876	11032	10051.3	905.817	1508	2814	3262	2528	911.305	0.251509	Y	1.87628e-14
gi|511328949|gb|GAKE01003928	Ta05667	AT3G55440	triosephosphate isomerase	5085	4952	5859	5298.67	489.798	2927	2009	2644	2526.67	470.113	0.47685	Y	2.66237e-05
M1GTGGCCL1-comp25531_c0_seq2	Ta16766	AT2G22800	Homeobox-leucine zipper protein family	818	1009	769	865.333	126.808	2695	2569	2301	2521.67	201.22	2.9141	Y	3.26766e-09
gi|511330875|gb|GAKE01002002	Ta26589	AT1G42970	glyceraldehyde-3-phosphate dehydrogenase B subunit	3390	3014	5268	3890.67	1207.53	2859	1937	2767	2521	507.846	0.647961	N	0.0669395
I1GAGTGGL1-comp17698_c0_seq2	Ta16948	AT1G53850	20S proteasome alpha subunit E1	1685	1486	1762	1644.33	142.423	2227	2443	2885	2518.33	335.406	1.53152	Y	0.0157219
gi|511327524|gb|GAKE01005353	Ta15135	AT2G18162	conserved peptide upstream open reading frame 1	1835	1681	1705	1740.33	82.8573	2385	2387	2768	2513.33	220.55	1.44417	N	0.0370329
M1GTGGCCL1-comp10034_c0_seq1	Ta11092	AT3G13460	evolutionarily conserved C-terminal region 2	4843	4365	4450	4552.67	255.003	2827	2252	2458	2512.33	291.325	0.551838	Y	0.000719718
M1GTGGCCL1-comp10102_c0_seq1	Ta19542	AT1G64750	deletion of SUV3 suppressor 1(I)	1399	1401	1041	1280.33	207.271	2184	2643	2708	2511.67	285.623	1.96173	Y	0.00015089
gi|511326029|gb|GAKE01006848	Ta23656	AT2G16390	SNF2 domain-containing protein / helicase domain-containing protein	871	800	901	857.333	51.8684	2821	2630	2066	2505.67	392.556	2.92263	Y	2.99226e-09
M1GTGGCCL1-comp25982_c0_seq5	Ta03559	AT5G20000	AAA-type ATPase family protein	1188	1098	1436	1240.67	175.047	2618	2157	2721	2498.67	300.34	2.01397	Y	8.37679e-05
gi|511327070|gb|GAKE01005807	Ta23246	AT1G71010	FORMS APLOID AND BINUCLEATE CELLS 1C	1232	1345	1675	1417.33	230.188	3097	1741	2641	2493	690.009	1.75894	Y	0.00901416
gi|511331943|gb|GAKE01000934	Ta14105	AT3G02360	6-phosphogluconate dehydrogenase family protein	2169	2175	3140	2494.67	558.883	2929	1924	2623	2492	515.148	0.998931	N	0.995152
M1GTGGCCL1-comp24481_c0_seq2	Ta04932	AT3G26510	Octicosapeptide/Phox/Bem1p family protein	994	878	864	912	71.3583	3169	1976	2318	2487.67	614.331	2.7277	Y	2.87752e-06
M1GTGGCCL1-comp13136_c0_seq1	Ta14594	AT3G53730	Histone superfamily protein	3125	3049	2425	2866.33	384.09	3109	1945	2402	2485.33	586.457	0.867078	N	0.415522
M1GTGGCCL1-comp25880_c0_seq8	Ta13448	AT1G23300	MATE efflux family protein	142	143	253	179.333	63.7992	3220	1951	2284	2485	657.945	13.8569	Y	3.33067e-16
M1GTGGCCL1-comp25861_c0_seq12	Ta24823	AT5G43320	casein kinase I-like 8	1850	1904	2196	1983.33	186.143	2943	2155	2343	2480.33	411.56	1.25059	N	0.203317
gi|511311150|gb|GAKE01021271	Ta18214	AT3G13910	Protein of unknown function (DUF3511)	934	1055	977	988.667	61.3379	2257	2682	2497	2478.67	213.092	2.50708	Y	3.08252e-07
I1GAGTGGL1-comp32203_c0_seq13	Ta03716	AT3G09440	Heat shock protein 70 (Hsp 70) family protein	4163	4607	5580	4783.33	724.771	3626	1338	2459	2474.33	1144.08	0.517282	Y	0.00243123
M1GTGGCCL1-comp19694_c0_seq4	Ta06310	AT1G55560	SKU5 similar 14	28	69	35	44	21.9317	5059	550	1779	2462.67	2330.95	55.9697	Y	0.0023437
gi|511328897|gb|GAKE01003980	Ta20015	AT4G15210	beta-amylase 5	5043	4338	8597	5992.67	2282.8	2919	1947	2522	2462.67	488.709	0.410947	Y	0.0060485
M1GTGGCCL1-comp25845_c4_seq2	Ta04839	AT3G22380	time for coffee	2114	2160	2472	2248.67	194.775	3053	1801	2526	2460	628.604	1.09398	N	0.608704
gi|511329708|gb|GAKE01003169	Ta12586	AT1G60140	trehalose phosphate synthase	1069	827	901	932.333	124.005	2873	2167	2337	2459	368.473	2.63747	Y	7.14015e-08
I1GAGTGGL1-comp29598_c1_seq3	Ta10023	AT3G01120	Pyridoxal phosphate (PLP)-dependent transferases superfamily protein	3362	3482	4534	3792.67	644.811	2847	2213	2310	2456.67	341.5	0.647741	Y	0.0133104
gi|511330188|gb|GAKE01002689	Ta12591	AT1G32170	xyloglucan endotransglucosylase/hydrolase 30	150	174	327	217	96.0156	2883	1727	2734	2448	628.833	11.2811	Y	1.88738e-15
gi|511331283|gb|GAKE01001594	Ta06174	AT1G48620	high mobility group A5	1611	1429	2100	1713.33	347.008	2936	1840	2565	2447	557.447	1.42821	N	0.0511266
gi|511328134|gb|GAKE01004743	Ta00055	AT4G36400	FAD-linked oxidases family protein	580	528	596	568	35.5528	2352	2192	2788	2444	308.467	4.30282	Y	2.77556e-15
gi|511330783|gb|GAKE01002094	Ta01868	AT5G61530	small G protein family protein / RhoGAP family protein	747	703	807	752.333	52.2047	3005	2105	2221	2443.67	489.577	3.24812	Y	1.2177e-10
M1GTGGCCL1-comp27843_c0_seq1	Ta05165	AT5G13630	magnesium-chelatase subunit chlH, chloroplast, putative / Mg-protoporphyrin IX chelatase, putative (CHLH)	2843	2990	4760	3531	1066.88	2311	2330	2653	2431.33	192.204	0.688568	N	0.0763714
gi|511329904|gb|GAKE01002973	Ta01912	AT5G62000	auxin response factor 2	2632	2665	3058	2785	237	2687	2120	2454	2420.33	284.995	0.86906	N	0.423208
gi|511330784|gb|GAKE01002093	Ta16970	AT1G54100	aldehyde dehydrogenase 7B4	1736	1359	2093	1729.33	367.045	3665	1402	2185	2417.33	1149.25	1.39784	N	0.31992
I1GAGTGGL1-comp25553_c0_seq1	Ta10025	AT3G01090	SNF1 kinase homolog 10	1075	957	1123	1051.67	85.4244	2754	1721	2775	2416.67	602.556	2.29794	Y	5.17208e-05
gi|511329690|gb|GAKE01003187	Ta24243	AT5G39850	Ribosomal protein S4	4785	4787	4716	4762.67	40.4269	2426	2340	2474	2413.33	67.8921	0.506719	Y	0.000113738
gi|511328345|gb|GAKE01004532	Ta01072	AT5G48800	Phototropic-responsive NPH3 family protein	1401	1307	1264	1324	70.0643	2139	2635	2466	2413.33	252.159	1.82276	Y	0.000719668
gi|511325153|gb|GAKE01007724	Ta26122	AT1G65720	unknown protein; FUNCTIONS IN: molecular_function unknown; INVOLVED IN: biological_process unknown; LOCATED IN: endomembrane system; EXPRESSED IN: 24 plant structures; EXPRESSED DURING: 15 growth stages; Has 44 Blast hits to 44 proteins in 14 species: Archae - 0; Bacteria - 0; Metazoa - 0; Fungi - 0; Plants - 44; Viruses - 0; Other Eukaryotes - 0 (source: NCBI BLink).	1500	1391	1290	1393.67	105.025	2299	2326	2605	2410	169.414	1.72925	Y	0.00199948
I1GAGTGGL1-comp16534_c0_seq1	Ta18109	AT1G02205	Fatty acid hydroxylase superfamily	2851	2532	3791	3058	654.528	2068	1869	3278	2405	762.56	0.786462	N	0.258687
gi|511328774|gb|GAKE01004103	Ta17981	AT1G08200	UDP-D-apiose/UDP-D-xylose synthase 2	2049	1951	2436	2145.33	256.449	2640	1749	2783	2390.67	560.281	1.11436	N	0.537453
M1GTGGCCL1-comp16441_c0_seq4	Ta17250	AT4G19690	iron-regulated transporter 1	1192	1098	1351	1213.67	127.884	2413	2554	2193	2386.67	181.935	1.96649	Y	0.000145324
gi|511331419|gb|GAKE01001458	Ta08416	AT2G22430	homeobox protein 6	1488	1203	1145	1278.67	183.593	2885	2194	2066	2381.67	440.573	1.86262	Y	0.000464557
M1GTGGCCL1-comp24921_c1_seq3	Ta18132	AT1G01960	SEC7-like guanine nucleotide exchange family protein	1599	1551	1786	1645.33	124.163	2568	2103	2470	2380.33	245.125	1.44672	N	0.0363269
gi|511332114|gb|GAKE01000763	Ta05859	AT1G07920	GTP binding Elongation factor Tu family protein	3975	3361	4967	4101	810.38	2963	1647	2530	2380	670.7	0.580346	Y	0.0039098
gi|511328636|gb|GAKE01004241	Ta02548	AT5G65480	unknown protein; FUNCTIONS IN: molecular_function unknown; INVOLVED IN: biological_process unknown; LOCATED IN: chloroplast; EXPRESSED IN: 24 plant structures; EXPRESSED DURING: 15 growth stages; BEST Arabidopsis thaliana protein match is: unknown protein (TAIR:AT4G38060.2); Has 1807 Blast hits to 1807 proteins in 277 species: Archae - 0; Bacteria - 0; Metazoa - 736; Fungi - 347; Plants - 385; Vi…	836	808	1047	897	130.656	2692	2359	2087	2379.33	303.012	2.65255	Y	6.17163e-08
gi|511330639|gb|GAKE01002238	Ta09710	AT4G17890	ARF-GAP domain 8	1867	1752	1799	1806	57.8187	2562	2320	2243	2375	166.46	1.31506	N	0.119819
gi|511332509|gb|GAKE01000368	Ta13082	AT1G66580	senescence associated gene 24	5121	5043	5082	5082	39	2558	1999	2567	2374.67	325.368	0.46727	Y	1.62586e-05
I1GAGTGGL1-comp25786_c0_seq2	Ta15708	AT4G18960	K-box region and MADS-box transcription factor family protein	1803	1623	2051	1825.67	214.898	2435	2322	2356	2371	57.9741	1.2987	N	0.137608
gi|511330724|gb|GAKE01002153	Ta17682	AT1G48410	Stabilizer of iron transporter SufD / Polynucleotidyl transferase	3536	3213	5061	3936.67	987.004	2538	1974	2599	2370.33	344.587	0.602117	Y	0.0083829
M1GTGGCCL1-comp22652_c0_seq1	Ta03992	AT1G20260	ATPase, V1 complex, subunit B protein	1874	1756	2631	2087	474.798	2794	1752	2560	2368.67	546.715	1.13496	N	0.50005
I1GAGTGGL1-comp31015_c0_seq1	Ta01743	AT1G10060	branched-chain amino acid transaminase 1	404	345	356	368.333	31.3741	2522	2373	2204	2366.33	159.105	6.42443	Y	0
M1GTGGCCL1-comp25977_c5_seq5	Ta07851	AT3G46520	actin-12	506	571	563	546.667	35.4448	2574	1959	2563	2365.33	351.938	4.32683	Y	2.33147e-15
I1GAGTGGL1-comp13857_c0_seq1	Ta03475	AT5G20900	jasmonate-zim-domain protein 12	1811	1635	1722	1722.67	88.0019	2631	2215	2247	2364.33	231.494	1.37248	N	0.072405
M1GTGGCCL1-comp25249_c0_seq3	Ta26108	AT5G59890	actin depolymerizing factor 4	1621	1639	1598	1619.33	20.5508	2652	2091	2340	2361	281.089	1.45801	N	0.0326313
gi|511328871|gb|GAKE01004006	Ta14675	AT4G14890	2Fe-2S ferredoxin-like superfamily protein	2330	2420	3220	2656.67	489.932	2772	1824	2485	2360.33	486.14	0.888457	N	0.499917
M1GTGGCCL1-comp25335_c2_seq1	Ta19737	AT3G21240	4-coumarate:CoA ligase 2	540	615	503	552.667	57.0643	1524	3227	2318	2356.33	852.147	4.26357	Y	4.00601e-05
M1GTGGCCL1-comp26739_c0_seq1	Ta01490	AT3G05610	Plant invertase/pectin methylesterase inhibitor superfamily	32	41	23	32	9	5085	443	1526	2351.33	2428.56	73.4792	Y	0.00360944
M1GTGGCCL1-comp25343_c0_seq3	Ta04591	AT4G35090	catalase 2	6975	4508	3521	5001.33	1779.06	3958	1400	1695	2351	1399.5	0.470075	Y	0.0358281
I1GAGTGGL1-comp31757_c0_seq4	Ta17537	AT1G21750	PDI-like 1-1	4566	5000	5580	5048.67	508.749	2108	2447	2496	2350.33	211.292	0.465535	Y	1.48345e-05
M1GTGGCCL1-comp11441_c0_seq1	Ta24672	AT5G26710	Glutamyl/glutaminyl-tRNA synthetase, class Ic	994	942	1264	1066.67	172.862	3533	1420	2094	2349	1079.33	2.20219	Y	0.0349169
gi|511328437|gb|GAKE01004440	Ta01313	AT1G17840	white-brown complex homolog protein 11	1751	1626	2287	1888	351.151	2331	2068	2637	2345.33	284.771	1.24223	N	0.217591
M1GTGGCCL1-comp15541_c0_seq1	Ta21717	AT1G56700	Peptidase C15, pyroglutamyl peptidase I-like	297	337	280	304.667	29.2632	1999	2805	2216	2340	417.062	7.68053	Y	0
gi|511331537|gb|GAKE01001340	Ta14289	AT1G03080	kinase interacting (KIP1-like) family protein	1079	1112	1316	1169	128.371	2050	2192	2776	2339.33	384.772	2.00114	Y	9.90304e-05
gi|511330532|gb|GAKE01002345	Ta06729	AT1G78040	Pollen Ole e 1 allergen and extensin family protein	3787	3593	3342	3574	223.108	2217	2400	2396	2337.67	104.52	0.654076	Y	0.0155798
I1GAGTGGL1-comp14093_c0_seq1	Ta14087	AT3G02550	LOB domain-containing protein 41	1019	946	1054	1006.33	55.1029	2662	2005	2340	2335.67	328.521	2.32097	Y	2.62939e-06
gi|511330779|gb|GAKE01002098	Ta19989	AT5G35680	Nucleic acid-binding, OB-fold-like protein	1056	1139	1123	1106	44.0341	2358	2223	2399	2326.67	92.0887	2.10368	Y	3.11101e-05
gi|511325364|gb|GAKE01007513	Ta08172	AT2G30110	ubiquitin-activating enzyme 1	1297	1330	1932	1519.67	357.472	2405	1999	2576	2326.67	296.369	1.53104	Y	0.0159556
I1GAGTGGL1-comp14284_c0_seq2	Ta17898	AT1G14900	high mobility group A	1194	1122	1093	1136.33	52.0032	3155	1727	2094	2325.33	741.574	2.04635	Y	0.00427569
gi|511329989|gb|GAKE01002888	Ta01039	AT1G70700	TIFY domain/Divergent CCT motif family protein	2785	3175	4780	3580	1057.37	2830	1566	2580	2325.33	669.377	0.649534	N	0.0789968
M1GTGGCCL1-comp23412_c0_seq1	Ta14413	AT1G01060	Homeodomain-like superfamily protein	847	715	811	791	68.2349	1270	2954	2744	2322.67	917.663	2.93637	Y	0.00204263
M1GTGGCCL1-comp10068_c0_seq1	Ta21162	AT5G53560	cytochrome B5 isoform E	1903	1835	1624	1787.33	145.48	2069	2285	2609	2321	271.794	1.29858	N	0.1379
M1GTGGCCL1-comp24670_c1_seq4	Ta24484	AT1G75388	conserved peptide upstream open reading frame 5	1076	1126	1225	1142.33	75.831	2146	2348	2459	2317.67	158.689	2.02889	Y	7.26471e-05
M1GTGGCCL1-comp23788_c0_seq2	Ta27126	AT4G34110	poly(A) binding protein 2	2925	2959	3820	3234.67	507.199	3139	1684	2111	2311.33	747.901	0.714551	N	0.0747299
gi|511329814|gb|GAKE01003063	Ta26220	AT5G37780	calmodulin 1	1832	1677	2095	1868	211.313	3007	1904	2020	2310.33	606.112	1.2368	N	0.231345
M1GTGGCCL1-comp10072_c0_seq1	Ta04822	AT1G70410	beta carbonic anhydrase 4	2666	2965	2434	2688.33	266.204	2234	2169	2522	2308.33	187.873	0.858648	N	0.384817
gi|511330896|gb|GAKE01001981	Ta23183	AT4G13430	isopropyl malate isomerase large subunit 1	2366	2206	3488	2686.67	698.571	2799	1552	2571	2307.33	663.997	0.858809	N	0.494803
M1GTGGCCL1-comp16408_c0_seq1	Ta18607	AT1G44820	Peptidase M20/M25/M40 family protein	1518	1630	1941	1696.33	219.163	2315	2350	2250	2305	50.7445	1.35881	N	0.0819813
M1GTGGCCL1-comp9997_c0_seq1	Ta26764	AT2G27290	Protein of unknown function (DUF1279)	781	836	837	818	32.0468	2544	2311	2054	2303	245.098	2.8154	Y	1.04039e-08
I1GAGTGGL1-comp32216_c0_seq9	Ta23665	AT4G09000	general regulatory factor 1	2191	2058	1960	2069.67	115.941	2495	1943	2468	2302	311.196	1.11226	N	0.544813
gi|511325619|gb|GAKE01007258	Ta20966	AT5G46020	CONTAINS InterPro DOMAIN/s: Casein kinase substrate, phosphoprotein PP28 (InterPro:IPR019380); Has 30201 Blast hits to 17322 proteins in 780 species: Archae - 12; Bacteria - 1396; Metazoa - 17338; Fungi - 3422; Plants - 5037; Viruses - 0; Other Eukaryotes - 2996 (source: NCBI BLink).	2267	2155	1958	2126.67	156.436	2498	2095	2305	2299.33	201.56	1.08119	N	0.656708
I1GAGTGGL1-comp26044_c1_seq1	Ta22976	AT2G04520	Nucleic acid-binding, OB-fold-like protein	1351	1387	1322	1353.33	32.5628	2339	2103	2451	2297.67	177.644	1.69778	Y	0.00283165
M1GTGGCCL1-comp16169_c0_seq1	Ta10111	AT1G74950	TIFY domain/Divergent CCT motif family protein	2145	2682	3358	2728.33	607.826	2280	1953	2647	2293.33	347.192	0.840562	N	0.321986
I1GAGTGGL1-comp31060_c0_seq1	Ta22584	AT5G39570	FUNCTIONS IN: molecular_function unknown; INVOLVED IN: biological_process unknown; LOCATED IN: cytosol, nucleus; EXPRESSED IN: 25 plant structures; EXPRESSED DURING: 14 growth stages; BEST Arabidopsis thaliana protein match is: glycine-rich protein (TAIR:AT3G29075.1); Has 30201 Blast hits to 17322 proteins in 780 species: Archae - 12; Bacteria - 1396; Metazoa - 17338; Fungi - 3422; Plants - 5037;…	2217	2173	1827	2072.33	213.601	2113	2655	2098	2288.67	317.343	1.10439	N	0.571969
gi|511329231|gb|GAKE01003646	Ta03603	AT1G14740	Protein of unknown function (DUF1423)	1097	1064	1217	1126	80.5171	2588	2066	2204	2286	270.488	2.0302	Y	7.19459e-05
M1GTGGCCL1-comp26044_c1_seq5	Ta05859	AT1G07920	GTP binding Elongation factor Tu family protein	4010	4739	2665	3804.67	1052.14	1815	2927	2115	2285.67	575.31	0.600753	Y	0.0258006
gi|511331326|gb|GAKE01001551	Ta15374	AT5G01530	light harvesting complex photosystem II	2306	2201	2895	2467.33	374.073	3067	1684	2100	2283.67	709.558	0.925561	N	0.691556
M1GTGGCCL1-comp26015_c2_seq4	Ta10955	AT5G18190	Protein kinase family protein	863	891	1099	951	128.934	2286	2353	2198	2279	77.7367	2.39642	Y	1.13287e-06
M1GTGGCCL1-comp25343_c0_seq2	Ta10838	AT1G20620	catalase 3	3272	2122	3666	3020	802.254	3155	1416	2255	2275.33	869.678	0.753422	N	0.273286
M1GTGGCCL1-comp25249_c0_seq8	Ta26108	AT3G46010	actin depolymerizing factor 1	1436	1431	1226	1364.33	119.826	2771	1900	2146	2272.33	449.033	1.66553	Y	0.00399911
gi|511328105|gb|GAKE01004772	Ta22724	AT5G44720	Molybdenum cofactor sulfurase family protein	1639	1519	2215	1791	372.065	2548	2001	2256	2268.33	273.708	1.26652	N	0.17968
I1GAGTGGL1-comp31747_c0_seq1	Ta01742	AT1G10090	Early-responsive to dehydration stress protein (ERD4)	152	204	404	253.333	133.046	3138	1245	2396	2259.67	953.836	8.91974	Y	5.42401e-06
I1GAGTGGL1-comp32240_c0_seq9	Ta09137	AT4G05050	ubiquitin 11	631	818	2100	1183	799.631	3335	891	2538	2254.67	1246.39	1.90589	N	0.19859
I1GAGTGGL1-comp16667_c0_seq2	Ta14348	AT2G31610	Ribosomal protein S3 family protein	5826	5551	5705	5694	137.83	2671	1601	2484	2252	571.483	0.395504	Y	1.69815e-07
M1GTGGCCL1-comp15762_c0_seq2	Ta00090	AT4G36740	homeobox protein 40	171	105	93	123	42	3247	1414	2088	2249.67	927.132	18.29	Y	1.74414e-08
gi|511332607|gb|GAKE01000270	Ta11575	AT3G51550	Malectin/receptor-like protein kinase family protein	1738	1662	2356	1918.67	380.643	2418	1869	2429	2238.67	320.188	1.16678	N	0.380519
M1GTGGCCL1-comp10749_c0_seq1	Ta15796	AT1G23440	Peptidase C15, pyroglutamyl peptidase I-like	974	821	896	897	76.5049	2504	1970	2223	2232.33	267.122	2.48867	Y	4.0508e-07
gi|511327832|gb|GAKE01005045	Ta24258	AT5G43150	unknown protein; FUNCTIONS IN: molecular_function unknown; INVOLVED IN: biological_process unknown; LOCATED IN: mitochondrion; EXPRESSED IN: 22 plant structures; EXPRESSED DURING: 13 growth stages; Has 1807 Blast hits to 1807 proteins in 277 species: Archae - 0; Bacteria - 0; Metazoa - 736; Fungi - 347; Plants - 385; Viruses - 0; Other Eukaryotes - 339 (source: NCBI BLink).	678	641	654	657.667	18.7705	1888	2546	2254	2229.33	329.693	3.38976	Y	2.35804e-11
gi|511330052|gb|GAKE01002825	Ta00771	AT5G08290	mRNA splicing factor, thioredoxin-like U5 snRNP	1368	1237	1214	1273	83.0723	2252	2171	2263	2228.67	50.2427	1.75072	Y	0.00161262
gi|511332802|gb|GAKE01000075	Ta22440	AT5G42390	Insulinase (Peptidase family M16) family protein	1575	1535	2203	1771	374.657	2282	1824	2568	2224.67	375.299	1.25616	N	0.195372
M1GTGGCCL1-comp10554_c0_seq1	Ta20713	AT3G48240	Octicosapeptide/Phox/Bem1p family protein	370	455	480	435	57.6628	2269	2285	2117	2223.67	92.7218	5.11188	Y	0
I1GAGTGGL1-comp31317_c1_seq6	Ta26138	AT2G06050	oxophytodienoate-reductase 3	6425	8370	8798	7864.33	1264.74	2998	1498	2168	2221.33	751.421	0.282457	Y	1.88116e-12
gi|511330674|gb|GAKE01002203	Ta21449	AT2G46210	Fatty acid/sphingolipid desaturase	227	229	298	251.333	40.4269	4027	1029	1602	2219.33	1591.49	8.83024	Y	0.00702365
M1GTGGCCL1-comp25320_c0_seq3	Ta12326	AT1G61566	ralf-like 9	38	83	22	47.6667	31.628	4010	1006	1640	2218.67	1583.4	46.5455	Y	9.21767e-05
I1GAGTGGL1-comp32062_c1_seq7	Ta04322	AT3G09010	Protein kinase superfamily protein	408	383	439	410	28.0535	2311	2363	1980	2218	207.747	5.40976	Y	0
I1GAGTGGL1-comp25893_c0_seq6	Ta18988	AT4G27070	tryptophan synthase beta-subunit 2	1694	1649	2315	1886	372.206	2229	1848	2567	2214.67	359.714	1.17427	N	0.36123
I1GAGTGGL1-comp31236_c0_seq1	Ta17906	AT2G01680	Ankyrin repeat family protein	1508	1554	1714	1592	108.13	3125	2042	1473	2213.33	839.221	1.39028	N	0.200405
gi|511326850|gb|GAKE01006027	Ta18676	AT3G29180	Protein of unknown function (DUF1336)	1603	1622	1731	1652	69.0724	2679	1655	2280	2204.67	516.14	1.33454	N	0.101778
M1GTGGCCL1-comp25844_c0_seq14	Ta21598	AT5G53550	YELLOW STRIPE like 3	572	701	1175	816	317.523	3117	1449	2036	2200.67	846.104	2.6969	Y	0.00492995
M1GTGGCCL1-comp18309_c4_seq1	Ta14915	AT2G24450	FASCICLIN-like arabinogalactan protein 3 precursor	885	869	808	854	40.6325	3766	1099	1737	2200.67	1392.65	2.57689	N	0.077528
I1GAGTGGL1-comp32319_c0_seq2	Ta00819	AT5G08670	ATP synthase alpha/beta family protein	5908	5673	9361	6980.67	2064.78	2663	1593	2344	2200	549.342	0.315156	Y	2.85279e-05
gi|511332393|gb|GAKE01000484	Ta07896	AT3G54890	photosystem I light harvesting complex gene 1	3012	3229	3362	3201	176.672	2975	1696	1926	2199	681.804	0.686973	N	0.0325009
gi|511329945|gb|GAKE01002932	Ta13496	AT3G20770	Ethylene insensitive 3 family protein	1072	1031	1447	1183.33	229.26	2771	1476	2341	2196	659.564	1.85577	Y	0.010147
M1GTGGCCL1-comp15694_c1_seq2	Ta23895	AT5G43060	Granulin repeat cysteine protease family protein	1148	910	643	900.333	252.639	1790	2776	2018	2194.67	516.195	2.43762	Y	4.35416e-05
M1GTGGCCL1-comp19777_c0_seq1	Ta10653	AT4G16380	Heavy metal transport/detoxification superfamily protein	633	484	501	539.333	81.5618	1724	1949	2903	2192	625.937	4.06428	Y	4.28729e-07
gi|511329704|gb|GAKE01003173	Ta17301	AT3G24170	glutathione-disulfide reductase	1582	1420	2587	1863	632.213	2422	1622	2531	2191.67	496.347	1.17642	N	0.478074
M1GTGGCCL1-comp26281_c0_seq1	Ta19482	AT4G28240	Wound-responsive family protein	470	277	214	320.333	133.388	2520	1896	2151	2189	313.731	6.83351	Y	0
M1GTGGCCL1-comp23788_c0_seq1	Ta27126	AT4G34110	poly(A) binding protein 2	2186	1813	2537	2178.67	362.056	2829	1875	1851	2185	557.849	1.00291	N	0.98684
gi|511317922|gb|GAKE01014955	Ta07263	AT2G41140	CDPK-related kinase 1	1029	1027	1309	1121.67	162.239	2217	2245	2082	2181.33	87.1569	1.94473	Y	0.000191111
M1GTGGCCL1-comp25860_c0_seq1		AT5G49640	unknown protein; Has 1807 Blast hits to 1807 proteins in 277 species: Archae - 0; Bacteria - 0; Metazoa - 736; Fungi - 347; Plants - 385; Viruses - 0; Other Eukaryotes - 339 (source: NCBI BLink).	2442	2327	1924	2231	272.017	2334	2237	1972	2181	187.385	0.977589	N	0.897308
M1GTGGCCL1-comp25986_c10_seq1	Ta14027	AT3G03150	unknown protein; FUNCTIONS IN: molecular_function unknown; INVOLVED IN: biological_process unknown; LOCATED IN: mitochondrion; EXPRESSED IN: 22 plant structures; EXPRESSED DURING: 13 growth stages; BEST Arabidopsis thaliana protein match is: unknown protein (TAIR:AT5G17165.1); Has 39 Blast hits to 39 proteins in 11 species: Archae - 0; Bacteria - 0; Metazoa - 0; Fungi - 0; Plants - 39; Viruses - …	812	713	659	728	77.5951	2473	1970	2099	2180.67	261.255	2.99542	Y	1.54145e-09
gi|511326753|gb|GAKE01006124	Ta22784	AT4G22100	beta glucosidase 2	983	936	1195	1038	137.982	2165	2017	2360	2180.67	172.036	2.10083	Y	3.30047e-05
gi|511327807|gb|GAKE01005070	Ta16648	AT4G10450	Ribosomal protein L6 family	3946	4024	3135	3701.67	492.295	2374	2089	2079	2180.67	167.506	0.589104	Y	0.00262815
gi|511331280|gb|GAKE01001597	Ta14356	AT1G02780	Ribosomal protein L19e family protein	6712	6800	6406	6639.33	206.807	2094	2013	2432	2179.67	222.248	0.328296	Y	4.38112e-10
M1GTGGCCL1-comp25555_c1_seq1	Ta00517	AT2G44160	methylenetetrahydrofolate reductase 2	766	801	1952	1173	674.861	2621	1568	2343	2177.33	545.698	1.85621	Y	0.0402177
gi|511332181|gb|GAKE01000696		AT4G29350	profilin 2	1281	1285	1267	1277.67	9.45163	2428	1896	2187	2170.33	266.391	1.69867	Y	0.00283835
M1GTGGCCL1-comp24158_c0_seq1	Ta09923	AT5G42080	dynamin-like protein	2448	2139	2818	2468.33	339.956	2585	1696	2226	2169	447.233	0.878731	N	0.461453
M1GTGGCCL1-comp25303_c0_seq2	Ta11013	AT1G52230	photosystem I subunit H2	2174	2422	1965	2187	228.777	2333	2009	2153	2165	162.333	0.989941	N	0.954103
gi|511330380|gb|GAKE01002497	Ta15736	AT5G37790	Protein kinase superfamily protein	327	351	370	349.333	21.5484	1689	2653	2124	2155.33	482.763	6.16985	Y	1.70974e-14
gi|511329344|gb|GAKE01003533	Ta14845	AT3G14720	MAP kinase 19	693	677	1035	801.667	202.231	2702	1362	2398	2154	702.533	2.6869	Y	0.000692129
I1GAGTGGL1-comp29669_c0_seq3	Ta09893	AT4G11010	nucleoside diphosphate kinase 3	10521	11171	15256	12316	2566.77	2109	1686	2662	2152.33	489.441	0.174759	Y	2.66454e-15
I1GAGTGGL1-comp32173_c1_seq2	Ta12172	AT1G27340	Galactose oxidase/kelch repeat superfamily protein	3554	3652	2820	3342	454.713	2115	2188	2147	2150	36.5923	0.643327	Y	0.0120808
I1GAGTGGL1-comp30504_c0_seq3	Ta12342	AT4G29160	SNF7 family protein	1184	958	930	1024	139.27	2112	1908	2426	2148.67	260.939	2.09831	Y	3.41771e-05
gi|511332692|gb|GAKE01000185	Ta04512	AT5G17380	Thiamine pyrophosphate dependent pyruvate decarboxylase family protein	702	770	1227	899.667	285.511	2511	1976	1947	2144.67	317.585	2.38385	Y	1.35394e-06
I1GAGTGGL1-comp16529_c0_seq1		AT5G65480	unknown protein; FUNCTIONS IN: molecular_function unknown; INVOLVED IN: biological_process unknown; LOCATED IN: chloroplast; EXPRESSED IN: 24 plant structures; EXPRESSED DURING: 15 growth stages; BEST Arabidopsis thaliana protein match is: unknown protein (TAIR:AT4G38060.2); Has 1807 Blast hits to 1807 proteins in 277 species: Archae - 0; Bacteria - 0; Metazoa - 736; Fungi - 347; Plants - 385; Vi…	784	839	592	738.333	129.678	1875	2700	1857	2144	481.594	2.90384	Y	1.86745e-07
M1GTGGCCL1-comp25919_c0_seq4	Ta17871	AT4G02480	AAA-type ATPase family protein	1322	1275	1882	1493	337.703	2600	1649	2179	2142.67	476.54	1.43514	N	0.0521284
gi|511326028|gb|GAKE01006849	Ta03582	AT5G19760	Mitochondrial substrate carrier family protein	3981	4246	4846	4357.67	443.18	2233	2118	2067	2139.33	85.0314	0.490936	Y	5.56077e-05
M1GTGGCCL1-comp23559_c0_seq2	Ta12169	AT1G27310	nuclear transport factor 2A	1811	1718	1428	1652.33	199.766	2378	2106	1918	2134	231.275	1.29151	N	0.14693
M1GTGGCCL1-comp26551_c0_seq1	Ta09764	AT5G40370	Glutaredoxin family protein	3391	3132	2773	3098.67	310.346	2063	1756	2582	2133.67	417.51	0.688576	N	0.0336666
gi|511331392|gb|GAKE01001485	Ta05859	AT5G60390	GTP binding Elongation factor Tu family protein	3946	3620	6258	4608	1438.21	2940	1183	2269	2130.67	886.631	0.462384	Y	0.00848461
gi|511328115|gb|GAKE01004762		AT2G41420	proline-rich family protein	1640	1591	1173	1468	256.65	2231	2097	2061	2129.67	89.5842	1.45073	N	0.0353647
I1GAGTGGL1-comp32253_c2_seq2	Ta07381	AT2G40070	BEST Arabidopsis thaliana protein match is: proline-rich family protein (TAIR:AT3G09000.1); Has 35333 Blast hits to 34131 proteins in 2444 species: Archae - 798; Bacteria - 22429; Metazoa - 974; Fungi - 991; Plants - 531; Viruses - 0; Other Eukaryotes - 9610 (source: NCBI BLink).	664	571	743	659.333	86.0949	2499	1859	1999	2119	336.452	3.21385	Y	1.56016e-10
M1GTGGCCL1-comp26222_c0_seq1	Ta07738	AT5G24570	unknown protein; Has 30201 Blast hits to 17322 proteins in 780 species: Archae - 12; Bacteria - 1396; Metazoa - 17338; Fungi - 3422; Plants - 5037; Viruses - 0; Other Eukaryotes - 2996 (source: NCBI BLink).	661	691	616	656	37.7492	2270	1931	2102	2101	169.502	3.20274	Y	1.77055e-10
gi|511330080|gb|GAKE01002797	Ta04987	AT3G25800	protein phosphatase 2A subunit A2	1575	1533	2130	1746	333.216	2361	1642	2288	2097	395.728	1.20103	N	0.298498
gi|511329570|gb|GAKE01003307	Ta03947	AT1G19730	Thioredoxin superfamily protein	1272	1173	1062	1169	105.057	1853	2149	2271	2091	214.951	1.78871	Y	0.00108467
I1GAGTGGL1-comp29669_c1_seq3	Ta03937	AT1G19640	jasmonic acid carboxyl methyltransferase	770	1103	757	876.667	196.118	2504	2235	1533	2090.67	501.333	2.38479	Y	4.42382e-05
I1GAGTGGL1-comp25775_c0_seq2	Ta24414	AT1G55020	lipoxygenase 1	1231	1325	1823	1459.67	318.147	2138	1710	2411	2086.33	353.344	1.42932	N	0.0433889
gi|511322343|gb|GAKE01010534	Ta10837	AT1G20630	catalase 1	973	905	1334	1070.67	230.574	3700	955	1601	2085.33	1435.16	1.9477	N	0.214186
I1GAGTGGL1-comp16620_c0_seq2	Ta12186	AT1G27450	adenine phosphoribosyl transferase 1	3113	2967	2878	2986	118.647	2316	1926	2005	2082.33	206.18	0.697365	N	0.0402402
gi|511325701|gb|GAKE01007176	Ta14808	AT4G27960	ubiquitin conjugating enzyme 9	1172	1129	1161	1154	22.3383	2083	1716	2434	2077.67	359.03	1.8004	Y	0.000956505
M1GTGGCCL1-comp26264_c0_seq1	Ta12524	AT3G12510	MADS-box family protein	25	59	16	33.3333	22.6789	3474	797	1952	2074.33	1342.69	62.23	Y	6.23907e-06
M1GTGGCCL1-comp27505_c0_seq1	Ta14778	AT4G27500	proton pump interactor 1	1681	1684	2256	1873.67	331.114	2611	1577	2009	2065.67	519.324	1.10247	N	0.589014
I1GAGTGGL1-comp32340_c1_seq6	Ta16576	AT3G08530	Clathrin, heavy chain	2159	2109	2365	2211	135.691	2074	1797	2318	2063	260.674	0.933062	N	0.693399
gi|511331379|gb|GAKE01001498	Ta06496	AT2G02780	Leucine-rich repeat protein kinase family protein	1397	1318	1079	1264.67	165.573	2213	1797	2178	2062.67	230.739	1.631	Y	0.00585229
M1GTGGCCL1-comp10044_c0_seq2	Ta25804	AT5G42740	Sugar isomerase (SIS) family protein	1546	1353	2160	1686.33	421.405	2185	1708	2295	2062.67	312.036	1.22317	N	0.253212
gi|511324368|gb|GAKE01008509	Ta23087	AT5G60410	DNA-binding protein with MIZ/SP-RING zinc finger, PHD-finger and SAP domain	931	946	1205	1027.33	154.047	2053	2019	2112	2061.33	47.0567	2.00649	Y	9.7715e-05
gi|511331382|gb|GAKE01001495	Ta09108	AT3G62650	unknown protein; BEST Arabidopsis thaliana protein match is: unknown protein (TAIR:AT2G47485.1); Has 35333 Blast hits to 34131 proteins in 2444 species: Archae - 798; Bacteria - 22429; Metazoa - 974; Fungi - 991; Plants - 531; Viruses - 0; Other Eukaryotes - 9610 (source: NCBI BLink).	719	870	668	752.333	105.044	2185	2069	1896	2050	145.434	2.72486	Y	3.11006e-08
gi|511329018|gb|GAKE01003859	Ta13995	AT5G36230	ARM repeat superfamily protein	2240	2379	2974	2531	389.894	2798	1690	1660	2049.33	648.538	0.809693	N	0.268929
gi|511323780|gb|GAKE01009097	Ta17782	AT3G28500	60S acidic ribosomal protein family	4826	4647	3478	4317	732.087	2183	2097	1867	2049	163.377	0.474635	Y	2.4783e-05
M1GTGGCCL1-comp26789_c0_seq1	Ta11789	AT5G19580	glyoxal oxidase-related protein	58	100	43	67	29.5466	4394	459	1294	2049	2073.3	30.5821	Y	0.0104984
M1GTGGCCL1-comp25822_c0_seq3	Ta19069	AT2G30950	FtsH extracellular protease family	1034	1094	1811	1313	432.323	2340	1647	2155	2047.33	358.826	1.55928	Y	0.0219471
M1GTGGCCL1-comp26247_c0_seq1	Ta10011	AT3G01240	unknown protein; FUNCTIONS IN: molecular_function unknown; INVOLVED IN: biological_process unknown; LOCATED IN: endomembrane system; EXPRESSED IN: 11 plant structures; EXPRESSED DURING: L mature pollen stage, M germinated pollen stage, 4 anthesis, C globular stage, petal differentiation and expansion stage; BEST Arabidopsis thaliana protein match is: unknown protein (TAIR:AT3G01230.1); Has 12 Bla…	28	70	22	40	26.1534	3710	807	1622	2046.33	1497.3	51.1583	Y	0.000106729
I1GAGTGGL1-comp31872_c2_seq1	Ta22657	AT3G22750	Protein kinase superfamily protein	1120	1092	838	1016.67	155.362	2993	1422	1710	2041.67	836.369	2.0082	Y	0.0316206
gi|511332596|gb|GAKE01000281	Ta09422	AT3G57520	seed imbibition 2	3166	2641	4109	3305.33	743.852	3082	1321	1699	2034	927.065	0.615369	N	0.0601618
M1GTGGCCL1-comp26046_c8_seq4	Ta27119	AT5G51320	transposable element gene	675	760	529	654.667	116.835	2265	2145	1690	2033.33	303.329	3.10591	Y	5.10319e-10
I1GAGTGGL1-comp28128_c0_seq2	Ta11611	AT4G24220	NAD(P)-binding Rossmann-fold superfamily protein	1463	1442	1340	1415	65.7951	2388	1815	1893	2032	310.762	1.43604	N	0.0408466
M1GTGGCCL1-comp26404_c0_seq1	Ta17286	AT5G39880	unknown protein; FUNCTIONS IN: molecular_function unknown; INVOLVED IN: biological_process unknown; LOCATED IN: endomembrane system; EXPRESSED IN: 10 plant structures; EXPRESSED DURING: L mature pollen stage, M germinated pollen stage, 4 anthesis, C globular stage, petal differentiation and expansion stage; BEST Arabidopsis thaliana protein match is: unknown protein (TAIR:AT3G28750.1); Has 25 Bla…	24	51	19	31.3333	17.2143	4183	517	1389	2029.67	1915.13	64.7766	Y	0.0017877
M1GTGGCCL1-comp25303_c0_seq3	Ta16694	AT3G16130	RHO guanyl-nucleotide exchange factor 13	2264	2244	2144	2217.33	64.291	2519	1620	1948	2029	454.941	0.915063	N	0.613563
gi|511327895|gb|GAKE01004982	Ta13358	AT3G48890	membrane-associated progesterone binding protein 3	2235	1915	2080	2076.67	160.026	2005	1908	2174	2029	134.614	0.977047	N	0.894943
gi|511311919|gb|GAKE01020502	Ta04583	AT4G35010	beta-galactosidase 11	27	76	31	44.6667	27.2091	4282	506	1289	2025.67	1992.88	45.3507	Y	0.00471057
gi|511324387|gb|GAKE01008490	Ta13088	AT1G26830	cullin 3	721	735	977	811	143.931	2182	1745	2138	2021.67	240.608	2.49281	Y	4.13687e-07
M1GTGGCCL1-comp10058_c0_seq1	Ta02406	AT5G66720	Protein phosphatase 2C family protein	1243	1194	1585	1340.67	213.013	2653	1500	1900	2017.67	585.437	1.50497	N	0.0572225
M1GTGGCCL1-comp10025_c0_seq1	Ta03108	AT1G12000	Phosphofructokinase family protein	1689	1707	2485	1960.33	454.464	2154	1478	2421	2017.67	486.058	1.02925	N	0.881363
gi|511324754|gb|GAKE01008123	Ta21952	AT1G26580	FUNCTIONS IN: molecular_function unknown; INVOLVED IN: biological_process unknown; LOCATED IN: cellular_component unknown; EXPRESSED IN: 24 plant structures; EXPRESSED DURING: 15 growth stages; BEST Arabidopsis thaliana protein match is: ELM2 domain-containing protein (TAIR:AT2G03470.1); Has 161 Blast hits to 161 proteins in 17 species: Archae - 0; Bacteria - 0; Metazoa - 1; Fungi - 4; Plants - 1…	862	830	793	828.333	34.5302	2335	2087	1622	2014.67	361.962	2.43219	Y	8.17878e-07
gi|511328284|gb|GAKE01004593	Ta07473	AT1G09100	26S proteasome AAA-ATPase subunit RPT5B	1127	1021	1284	1144	132.322	1976	1706	2358	2013.33	327.599	1.75991	Y	0.00149714
I1GAGTGGL1-comp32758_c0_seq1		AT4G13615	Uncharacterised protein family SERF	1820	1906	1346	1690.67	301.571	1849	2270	1913	2010.67	226.858	1.18927	N	0.325524
gi|511329142|gb|GAKE01003735	Ta25389	AT5G53370	pectin methylesterase PCR fragment F	991	809	1042	947.333	122.484	2591	1574	1864	2009.67	523.914	2.12139	Y	0.000404177
gi|511330845|gb|GAKE01002032	Ta03103	AT1G12050	fumarylacetoacetase, putative	1556	1378	2123	1685.67	389.058	2445	1315	2267	2009	607.576	1.19181	N	0.436734
gi|511332707|gb|GAKE01000170	Ta10631	AT4G16520	Ubiquitin-like superfamily protein	1217	1024	871	1037.33	173.385	2083	1620	2319	2007.33	355.59	1.93509	Y	0.00021905
gi|511332459|gb|GAKE01000418	Ta03832	AT5G38470	Rad23 UV excision repair protein family	1741	1476	1961	1726	242.848	2411	1605	1994	2003.33	403.081	1.16068	N	0.397886
I1GAGTGGL1-comp31853_c0_seq8	Ta05878	AT5G60580	RING/U-box superfamily protein	847	763	1064	891.333	155.32	2048	2106	1830	1994.67	145.524	2.23785	Y	7.33412e-06
gi|511332863|gb|GAKE01000014	Ta05717	AT1G77840	Translation initiation factor IF2/IF5	1356	1246	1896	1499.33	347.898	2220	1875	1875	1990	199.186	1.32726	N	0.10914
gi|511328530|gb|GAKE01004347	Ta01341	AT1G18210	Calcium-binding EF-hand family protein	873	910	600	794.333	169.311	2153	1902	1913	1989.33	141.846	2.50441	Y	3.67635e-07
M1GTGGCCL1-comp23796_c0_seq2	Ta01672	AT3G06670	binding	1288	1297	1335	1306.67	24.9466	2028	1780	2160	1989.33	192.928	1.52245	Y	0.0177594
I1GAGTGGL1-comp29710_c0_seq2	Ta09959	AT3G01690	alpha/beta-Hydrolases superfamily protein	1120	1126	1034	1093.33	51.4717	2161	1865	1938	1988	154.204	1.81829	Y	0.000796768
gi|511319348|gb|GAKE01013529	Ta02549	AT5G65470	O-fucosyltransferase family protein	353	368	797	506	252.125	2004	1340	2616	1986.67	638.177	3.92622	Y	3.35505e-05
gi|511329721|gb|GAKE01003156	Ta08908	AT1G80070	Pre-mRNA-processing-splicing factor	2268	2311	2727	2435.33	253.504	2301	1377	2282	1986.67	528.072	0.815768	N	0.246673
gi|511331106|gb|GAKE01001771	Ta21807	AT4G05180	photosystem II subunit Q-2	3057	3167	4638	3620.67	882.752	2706	1313	1935	1984.67	697.827	0.54815	Y	0.0100473
gi|511331601|gb|GAKE01001276	Ta00996	AT5G10860	Cystathionine beta-synthase (CBS) family protein	2273	2001	2529	2267.67	264.04	2484	1751	1716	1983.67	433.655	0.874761	N	0.446594
gi|511332685|gb|GAKE01000192	Ta12411	AT4G11150	vacuolar ATP synthase subunit E1	2255	2144	2822	2407	363.661	2084	1813	2049	1982	147.401	0.823432	N	0.269066
gi|511322840|gb|GAKE01010037	Ta11599	AT4G24120	YELLOW STRIPE like 1	279	240	382	300.333	73.3644	2208	1760	1973	1980.33	224.09	6.59378	Y	0
I1GAGTGGL1-comp29691_c3_seq1	Ta03064	AT1G12520	copper chaperone for SOD1	955	915	1239	1036.33	176.65	2307	1533	2092	1977.33	399.538	1.90801	Y	0.000297416
gi|511324872|gb|GAKE01008005	Ta23394	AT4G10610	CTC-interacting domain 12	1335	1302	1598	1411.67	162.211	2172	1966	1784	1974	194.124	1.39835	N	0.0581229
gi|511313777|gb|GAKE01018841	Ta00283	AT4G39480	cytochrome P450, family 96, subfamily A, polypeptide 9	77	77	93	82.3333	9.2376	1998	1912	2006	1972	52.1153	23.9514	Y	0
gi|511331850|gb|GAKE01001027	Ta09252	AT4G30190	H(+)-ATPase 2	1817	2063	2604	2161.33	402.609	2269	1610	2011	1963.33	332.076	0.90839	N	0.584836
M1GTGGCCL1-comp16353_c0_seq2	Ta05931	AT4G01050	thylakoid rhodanese-like	2188	2229	2741	2386	308.122	2209	1480	2197	1962	417.467	0.822297	N	0.265764
gi|511331804|gb|GAKE01001073	Ta06225	AT1G73030	SNF7 family protein	999	928	950	959	36.3456	2261	1638	1980	1959.67	311.997	2.04345	Y	6.59364e-05
gi|511318158|gb|GAKE01014719	Ta24797	AT5G42980	thioredoxin 3	1017	1237	1370	1208	178.278	2058	1459	2360	1959	458.586	1.62169	Y	0.00732798
M1GTGGCCL1-comp25740_c0_seq10	Ta23061	AT3G62290	ADP-ribosylation factor A1E	4727	3855	4296	4292.67	436.01	2378	1432	2066	1958.67	482.047	0.456282	Y	9.27132e-06
gi|511327588|gb|GAKE01005289	Ta09033	AT3G63460	transducin family protein / WD-40 repeat family protein	1966	1814	2261	2013.67	227.28	1995	1585	2293	1957.67	355.473	0.97219	N	0.872654
M1GTGGCCL1-comp21137_c0_seq1	Ta00092	AT4G36760	aminopeptidase P1	1036	963	1364	1121	213.586	2441	1286	2142	1956.33	599.467	1.74517	Y	0.0205123
gi|511330582|gb|GAKE01002295	Ta18121	AT1G02080	transcription regulators	2001	2128	2422	2183.67	215.95	2041	1447	2365	1951	465.571	0.893451	N	0.521781
M1GTGGCCL1-comp25745_c0_seq1	Ta16448	AT2G20580	26S proteasome regulatory subunit S2 1A	1278	1269	1648	1398.33	216.264	1966	1593	2284	1947.67	345.865	1.39285	N	0.06119
I1GAGTGGL1-comp32017_c0_seq1	Ta13764	AT4G03420	Protein of unknown function (DUF789)	1732	1860	1775	1789	65.1383	2435	1708	1691	1944.67	424.726	1.08701	N	0.635829
I1GAGTGGL1-comp31820_c1_seq1	Ta21801	AT4G05150	Octicosapeptide/Phox/Bem1p family protein	975	877	883	911.667	54.9303	2471	1626	1729	1942	461.013	2.13016	Y	6.98225e-05
gi|511327803|gb|GAKE01005074	Ta06842	AT1G79280	nuclear pore anchor	1291	1250	1432	1324.33	95.469	1932	1667	2226	1941.67	279.625	1.46615	N	0.0308493
gi|511330295|gb|GAKE01002582	Ta11687	AT5G20010	RAS-related nuclear protein-1	2914	2799	3146	2953	176.757	2225	1581	2014	1940	328.315	0.656959	Y	0.0169715
gi|511331596|gb|GAKE01001281	Ta12596	AT1G32130	Transcription elongation factor (TFIIS) family protein	1089	1032	1387	1169.33	190.647	2056	1665	2081	1934	233.296	1.65393	Y	0.0046667
M1GTGGCCL1-comp24670_c1_seq8	Ta21580	AT5G21274	calmodulin 6	1876	1809	1868	1851	36.5923	2044	1873	1880	1932.33	96.7695	1.04394	N	0.807111
gi|511330104|gb|GAKE01002773	Ta15771	AT1G70310	spermidine synthase 2	3153	3099	3524	3258.67	231.366	2689	1262	1836	1929	718.031	0.59196	Y	0.00292211
gi|511327613|gb|GAKE01005264	Ta11177	AT5G64350	FK506-binding protein 12	2684	2638	2260	2527.33	232.657	1981	1752	2040	1924.33	152.133	0.761409	N	0.121169
I1GAGTGGL1-comp28979_c0_seq2	Ta19267	AT2G43018	conserved peptide upstream open reading frame 17	682	703	888	757.667	113.359	2027	1669	2062	1919.33	217.5	2.53322	Y	2.73943e-07
M1GTGGCCL1-comp9993_c0_seq1	Ta09043	AT3G63350	winged-helix DNA-binding transcription factor family protein	114	176	88	126	45.2106	1958	1935	1846	1913	59.1523	15.1825	Y	0
M1GTGGCCL1-comp15724_c0_seq1	Ta05646	AT3G03530	non-specific phospholipase C4	221	201	574	332	209.817	2691	1011	2031	1911	846.404	5.75602	Y	0.000230395
gi|511330404|gb|GAKE01002473	Ta25035	AT2G21870	copper ion binding;cobalt ion binding;zinc ion binding	3515	3685	4124	3774.67	314.246	2130	1733	1858	1907	202.985	0.50521	Y	0.000111144
M1GTGGCCL1-comp16398_c0_seq1	Ta13217	AT1G64340	unknown protein; BEST Arabidopsis thaliana protein match is: unknown protein (TAIR:AT5G41810.1); Has 30201 Blast hits to 17322 proteins in 780 species: Archae - 12; Bacteria - 1396; Metazoa - 17338; Fungi - 3422; Plants - 5037; Viruses - 0; Other Eukaryotes - 2996 (source: NCBI BLink).	278	303	309	296.667	16.4418	1709	1743	2268	1906.67	313.385	6.42697	Y	0
M1GTGGCCL1-comp14639_c0_seq1	Ta13276	AT2G17200	ubiquitin family protein	941	887	1333	1053.67	243.412	2111	1525	2064	1900	325.609	1.80323	Y	0.000951623
gi|511332534|gb|GAKE01000343	Ta02108	AT5G64040	photosystem I reaction center subunit PSI-N, chloroplast, putative / PSI-N, putative (PSAN)	2550	2509	2672	2577	84.788	2388	1490	1812	1896.67	454.948	0.735998	N	0.0814566
I1GAGTGGL1-comp13969_c0_seq1	Ta19476	AT4G28300	Protein of unknown function (DUF1421)	987	868	1034	963	85.5628	2315	1517	1855	1895.67	400.551	1.9685	Y	0.000154385
M1GTGGCCL1-comp25005_c3_seq2	Ta21466	AT2G46020	transcription regulatory protein SNF2, putative	1221	1123	1273	1205.67	76.1665	1838	1817	2031	1895.33	117.959	1.57202	Y	0.0108917
M1GTGGCCL1-comp22071_c0_seq1	Ta18181	AT3G13670	Protein kinase family protein	1042	1002	1268	1104	143.429	2059	1731	1887	1892.33	164.065	1.71407	Y	0.00248633
gi|511328441|gb|GAKE01004436	Ta23793	AT3G53020	Ribosomal protein L24e family protein	3589	3593	3322	3501.33	155.32	1958	1799	1909	1888.67	81.4269	0.539414	Y	0.00046941
gi|511330564|gb|GAKE01002313	Ta00609	AT5G06600	ubiquitin-specific protease 12	1231	1251	1558	1346.67	183.293	1741	1653	2269	1887.67	333.163	1.40173	N	0.0565985
M1GTGGCCL1-comp19876_c0_seq1	Ta24137	AT1G53320	tubby like protein 7	967	864	1919	1250	581.655	2565	1194	1896	1885	685.566	1.508	N	0.216419
gi|511328481|gb|GAKE01004396	Ta07660	AT3G56360	unknown protein; FUNCTIONS IN: molecular_function unknown; INVOLVED IN: biological_process unknown; LOCATED IN: chloroplast; EXPRESSED IN: 24 plant structures; EXPRESSED DURING: 15 growth stages; BEST Arabidopsis thaliana protein match is: unknown protein (TAIR:AT5G05250.1); Has 45 Blast hits to 45 proteins in 13 species: Archae - 0; Bacteria - 0; Metazoa - 0; Fungi - 0; Plants - 45; Viruses - 0;…	104	142	162	136	29.4618	2290	1591	1766	1882.33	363.731	13.8407	Y	0
gi|511325905|gb|GAKE01006972	Ta06797	AT1G78870	ubiquitin-conjugating enzyme 35	1297	1333	1330	1320	19.975	2036	1679	1919	1878	181.997	1.42273	N	0.0466613
M1GTGGCCL1-comp26385_c0_seq1	Ta19672	AT2G47050	Plant invertase/pectin methylesterase inhibitor superfamily protein	35	42	27	34.6667	7.50555	3552	642	1435	1876.33	1504.36	54.125	Y	0.000356831
gi|511326147|gb|GAKE01006730	Ta05936	AT4G01100	adenine nucleotide transporter 1	1312	1416	1670	1466	184.163	1570	2071	1988	1876.33	268.519	1.2799	N	0.162793
M1GTGGCCL1-comp9991_c0_seq1	Ta23298	AT2G36320	A20/AN1-like zinc finger family protein	1169	957	840	988.667	166.77	2698	1467	1452	1872.33	715.088	1.8938	Y	0.0326301
gi|511332569|gb|GAKE01000308	Ta05064	AT5G12140	cystatin-1	1175	1176	1113	1154.67	36.0879	1884	1774	1953	1870.33	90.2792	1.6198	Y	0.00669939
gi|511321884|gb|GAKE01010993	Ta02116	AT5G64130	cAMP-regulated phosphoprotein 19-related protein	1910	1703	1782	1798.33	104.462	1996	1519	2092	1869	306.886	1.0393	N	0.826881
M1GTGGCCL1-comp26773_c0_seq1	Ta04296	AT3G08770	lipid transfer protein 6	4867	3064	2913	3614.67	1087.18	1468	1826	2310	1868	422.568	0.516783	Y	0.00774265
I1GAGTGGL1-comp31785_c0_seq4	Ta09090	AT3G62830	NAD(P)-binding Rossmann-fold superfamily protein	634	686	1438	919.333	449.93	2393	1050	2154	1865.67	716.425	2.02937	N	0.0458295
gi|511328007|gb|GAKE01004870	Ta00502	AT2G44360	unknown protein; Has 23 Blast hits to 23 proteins in 10 species: Archae - 0; Bacteria - 0; Metazoa - 0; Fungi - 0; Plants - 23; Viruses - 0; Other Eukaryotes - 0 (source: NCBI BLink).	1549	1543	2031	1707.67	280.031	1934	1459	2201	1864.67	375.828	1.09194	N	0.617966
M1GTGGCCL1-comp19496_c1_seq3	Ta02089	AT5G63850	amino acid permease 4	397	497	748	547.333	180.832	2789	1472	1326	1862.33	805.83	3.40256	Y	0.00266589
gi|511331778|gb|GAKE01001099	Ta00425	AT2G45140	plant VAP homolog 12	904	947	1032	961	65.1383	1795	1745	2043	1861	159.587	1.93652	Y	0.00022176
I1GAGTGGL1-comp32310_c2_seq15	Ta17243	AT5G45130	RAB homolog 1	774	693	794	753.667	53.4821	2002	1737	1842	1860.33	133.448	2.46838	Y	5.7753e-07
gi|511327408|gb|GAKE01005469	Ta26868	AT2G10900	transposable element gene	1530	1508	1440	1492.67	46.9184	2280	1896	1405	1860.33	438.589	1.24632	N	0.212849
M1GTGGCCL1-comp25672_c0_seq1	Ta09614	AT2G14170	aldehyde dehydrogenase 6B2	2258	2144	3121	2507.67	534.212	2309	1299	1972	1860	514.23	0.741725	N	0.128203
gi|511327793|gb|GAKE01005084	Ta18193	AT3G13750	beta galactosidase 1	2723	2170	2698	2530.33	312.308	3053	1251	1268	1857.33	1035.51	0.734027	N	0.278302
M1GTGGCCL1-comp25349_c0_seq6	Ta13593	AT5G47060	Protein of unknown function (DUF581)	485	579	443	502.333	69.6372	1586	2355	1627	1856	432.633	3.69476	Y	3.9815e-09
gi|511328125|gb|GAKE01004752	Ta06154	AT3G10920	manganese superoxide dismutase 1	1620	1568	1847	1678.33	148.366	2119	1498	1946	1854.33	320.488	1.10487	N	0.57186
M1GTGGCCL1-comp19524_c0_seq2	Ta20254	AT4G25500	arginine/serine-rich splicing factor 35	2607	2441	2612	2553.33	97.3156	2956	1169	1427	1850.67	965.9	0.724804	N	0.207047
gi|511330941|gb|GAKE01001936	Ta00893	AT5G09900	26S proteasome regulatory subunit, putative (RPN5)	1190	1257	1670	1372.33	259.954	1983	1632	1931	1848.67	189.432	1.3471	N	0.0924294
gi|511324325|gb|GAKE01008552	Ta03001	AT1G29150	non-ATPase subunit 9	1258	1339	1679	1425.33	223.384	1994	1542	2007	1847.67	264.795	1.2963	N	0.142411
gi|511326377|gb|GAKE01006500	Ta07382	AT2G40060	Clathrin light chain protein	1232	1184	1218	1211.33	24.6847	2077	1449	2011	1845.67	345.105	1.52367	Y	0.0177468
I1GAGTGGL1-comp32074_c1_seq7	Ta07733	AT5G24620	Pathogenesis-related thaumatin superfamily protein	1380	1514	1385	1426.33	75.9627	2598	1560	1378	1845.33	658.15	1.29376	N	0.271373
M1GTGGCCL1-comp24408_c0_seq2	Ta10849	AT5G38120	AMP-dependent synthetase and ligase family protein	784	1239	847	956.667	246.529	2167	1881	1487	1845	341.426	1.92857	Y	0.000242968
M1GTGGCCL1-comp25592_c2_seq2	Ta04785	AT5G59910	Histone superfamily protein	2977	2837	2160	2658	436.924	2294	1395	1843	1844	449.501	0.693755	N	0.0378257
gi|511322472|gb|GAKE01010405	Ta18832	AT1G56580	Protein of unknown function, DUF538	1071	1129	920	1040	107.893	1583	1729	2216	1842.67	331.455	1.77179	Y	0.00134933
gi|511331658|gb|GAKE01001219	Ta21205	AT1G56340	calreticulin 1a	7980	8492	8220	8230.67	256.167	1430	1838	2252	1840	411.004	0.223554	Y	1.11022e-16
I1GAGTGGL1-comp30701_c0_seq2	Ta11173	AT5G64370	beta-ureidopropionase	388	362	485	411.667	64.8254	2296	1358	1866	1840	469.54	4.46964	Y	3.7555e-09
M1GTGGCCL1-comp20006_c1_seq1	Ta18744	AT5G25360	unknown protein; BEST Arabidopsis thaliana protein match is: unknown protein (TAIR:AT4G32342.1); Has 1807 Blast hits to 1807 proteins in 277 species: Archae - 0; Bacteria - 0; Metazoa - 736; Fungi - 347; Plants - 385; Viruses - 0; Other Eukaryotes - 339 (source: NCBI BLink).	327	276	385	329.333	54.5374	2037	1679	1799	1838.33	182.212	5.58198	Y	0
M1GTGGCCL1-comp16188_c0_seq1	Ta20583	AT1G45050	Ubiquitin-conjugating enzyme family protein	736	698	592	675.333	74.628	1665	1929	1917	1837	149.077	2.72014	Y	3.61647e-08
gi|511324303|gb|GAKE01008574	Ta17781	AT3G28480	Oxoglutarate/iron-dependent oxygenase	858	822	1043	907.667	118.576	1605	1928	1973	1835.33	200.739	2.02203	Y	8.62215e-05
I1GAGTGGL1-comp32026_c2_seq1	Ta19850	AT1G32790	CTC-interacting domain 11	813	840	696	783	76.5441	1791	2138	1575	1834.67	284.029	2.34312	Y	2.36386e-06
gi|511327452|gb|GAKE01005425	Ta20480	AT1G51980	Insulinase (Peptidase family M16) protein	2165	2201	3140	2502	552.817	1959	1441	2103	1834.33	348.163	0.733147	N	0.0778458
M1GTGGCCL1-comp23668_c0_seq2	Ta20205	AT2G19860	hexokinase 2	1660	1727	2309	1898.67	356.935	2029	1566	1906	1833.67	239.826	0.965765	N	0.843257
gi|511331969|gb|GAKE01000908	Ta11607	AT5G56010	heat shock protein 81-3	2444	2493	2138	2358.33	192.381	2461	1276	1752	1829.67	596.306	0.77583	N	0.149313
M1GTGGCCL1-comp25559_c0_seq3	Ta05295	AT2G35940	BEL1-like homeodomain 1	1207	1042	967	1072	122.78	2022	1468	1997	1829	312.885	1.70616	Y	0.00272757
M1GTGGCCL1-comp25302_c4_seq1	Ta16016	AT5G03660	Family of unknown function (DUF662)	1004	833	873	903.333	89.4446	1906	1638	1935	1826.33	163.745	2.02177	Y	8.66653e-05
M1GTGGCCL1-comp25991_c0_seq4	Ta13963	AT3G60780	Protein of unknown function (DUF1442)	337	293	342	324	26.9629	2131	1737	1610	1826	271.663	5.6358	Y	0
M1GTGGCCL1-comp25797_c1_seq5	Ta09137	AT4G05320	polyubiquitin 10	694	639	1190	841	303.491	2487	1204	1778	1823	642.683	2.16766	Y	0.0131199
gi|511328010|gb|GAKE01004867	Ta05147	AT5G13440	Ubiquinol-cytochrome C reductase iron-sulfur subunit	2020	1969	2465	2151.33	272.838	2028	1375	2064	1822.33	387.82	0.847072	N	0.34583
gi|511315196|gb|GAKE01017423	Ta05047	AT5G11940	Subtilase family protein	21	33	16	23.3333	8.73689	3877	360	1229	1822	1831.95	78.0857	Y	0.00256189
I1GAGTGGL1-comp32232_c0_seq6	Ta01025	AT5G11200	DEAD/DEAH box RNA helicase family protein	2243	2011	2129	2127.67	116.006	1842	1675	1939	1818.67	133.538	0.85477	N	0.372792
gi|511326325|gb|GAKE01006552	Ta20294	AT5G56290	peroxin 5	885	896	1306	1029	239.952	1818	1657	1978	1817.67	160.5	1.76644	Y	0.00143507
gi|511331538|gb|GAKE01001339	Ta26503	AT5G50370	Adenylate kinase family protein	2063	2184	2563	2270	260.858	1863	1575	2012	1816.67	222.154	0.800294	N	0.205717
I1GAGTGGL1-comp16348_c0_seq1	Ta04455	AT5G16730	Plant protein of unknown function (DUF827)	801	674	965	813.333	145.892	1916	1552	1978	1815.33	230.151	2.23197	Y	8.26962e-06
I1GAGTGGL1-comp31185_c0_seq1	Ta23519	AT4G37900	Protein of unknown function (duplicated DUF1399)	739	610	955	768	174.319	2151	1447	1846	1814.67	353.044	2.36285	Y	1.90996e-06
M1GTGGCCL1-comp26014_c0_seq1	Ta19019	AT1G66210	Subtilisin-like serine endopeptidase family protein	30	31	22	27.6667	4.93288	3641	436	1367	1814.67	1648.73	65.5904	Y	0.00115675
gi|511327126|gb|GAKE01005751	Ta12808	AT1G07510	FTSH protease 10	596	575	843	671.333	149.038	1731	1443	2268	1814	418.716	2.70209	Y	2.40424e-06
I1GAGTGGL1-comp29560_c1_seq3	Ta10706	AT2G45960	plasma membrane intrinsic protein 1B	4186	4283	4106	4191.67	88.636	1543	1587	2305	1811.67	427.805	0.432207	Y	2.25653e-06
gi|511329514|gb|GAKE01003363	Ta24371	AT4G09830	Uncharacterised conserved protein UCP009193	554	517	517	529.333	21.362	1825	1787	1815	1809	19.6977	3.41751	Y	2.36088e-11
gi|511330747|gb|GAKE01002130	Ta06637	AT1G68830	STT7 homolog STN7	395	328	532	418.333	103.982	1743	1645	2031	1806.33	200.642	4.31793	Y	4.32987e-15
gi|511332410|gb|GAKE01000467	Ta19361	AT5G15450	casein lytic proteinase B3	1081	1021	1595	1232.33	315.508	1784	1589	2045	1806	228.795	1.46551	N	0.0313269
gi|511308409|gb|GAKE01023720	Ta14741	AT3G04120	glyceraldehyde-3-phosphate dehydrogenase C subunit 1	1766	1528	2433	1909	469.141	1955	1562	1901	1806	213.028	0.946045	N	0.752919
gi|511329219|gb|GAKE01003658	Ta07623	AT5G22060	DNAJ homologue 2	1541	1551	1819	1637	157.696	2164	1328	1919	1803.67	429.768	1.10181	N	0.582785
gi|511325568|gb|GAKE01007309	Ta19246	AT3G23050	indole-3-acetic acid 7	478	498	617	531	75.1465	1707	1766	1934	1802.33	117.781	3.39422	Y	3.00544e-11
gi|511329153|gb|GAKE01003724	Ta01004	AT5G10960	Polynucleotidyl transferase, ribonuclease H-like superfamily protein	1215	1113	1233	1187	64.7148	2066	1562	1775	1801	253.004	1.51727	Y	0.0189744
gi|511327969|gb|GAKE01004908	Ta10524	AT2G47390	Prolyl oligopeptidase family protein	1894	1980	2087	1987	96.6902	1841	1706	1855	1800.67	82.282	0.906224	N	0.576162
M1GTGGCCL1-comp10063_c0_seq1	Ta23598	AT5G54540	Uncharacterised conserved protein (UCP012943)	490	495	728	571	135.989	2180	1404	1816	1800	388.247	3.15236	Y	2.44029e-08
gi|511329500|gb|GAKE01003377	Ta10805	AT2G42270	U5 small nuclear ribonucleoprotein helicase	1526	1488	1886	1633.33	219.639	1849	1509	2032	1796.67	265.398	1.1	N	0.589223
gi|511328005|gb|GAKE01004872	Ta03215	AT3G58750	citrate synthase 2	705	660	1026	797	199.592	2424	1111	1854	1796.33	658.397	2.25387	Y	0.00886958
M1GTGGCCL1-comp16154_c0_seq1	Ta26705	AT1G43890	RAB GTPASE HOMOLOG B18	739	771	789	766.333	25.3246	1806	1671	1909	1795.33	119.358	2.34276	Y	2.40855e-06
M1GTGGCCL1-comp19932_c0_seq1	Ta17646	AT3G42050	vacuolar ATP synthase subunit H family protein	2000	2079	2702	2260.33	384.529	1874	1651	1858	1794.33	124.388	0.793836	N	0.189803
gi|511331755|gb|GAKE01001122	Ta08536	AT5G54280	myosin 2	1964	2556	1472	1997.33	542.768	1988	1966	1429	1794.33	316.579	0.898364	N	0.575499
gi|511329576|gb|GAKE01003301				1751	1552	1551	1618	115.182	1937	1887	1557	1793.67	206.478	1.10857	N	0.559327
gi|511332354|gb|GAKE01000523	Ta03281	AT3G60820	N-terminal nucleophile aminohydrolases (Ntn hydrolases) superfamily protein	1325	1265	1359	1316.33	47.5955	1795	1566	2015	1792	224.515	1.36136	N	0.0817731
I1GAGTGGL1-comp29827_c0_seq1	Ta26629	AT3G59920	RAB GDP dissociation inhibitor 2	1680	1813	2155	1882.67	245.044	2010	1435	1931	1792	311.684	0.951841	N	0.779425
I1GAGTGGL1-comp31179_c2_seq3	Ta26109	AT5G59890	actin depolymerizing factor 4	1323	1408	1066	1265.67	178.063	1814	1916	1627	1785.67	146.569	1.41085	N	0.0523638
gi|511328114|gb|GAKE01004763	Ta05756	AT1G77460	Armadillo/beta-catenin-like repeat ; C2 calcium/lipid-binding domain (CaLB) protein	783	896	938	872.333	80.1644	2009	1570	1771	1783.33	219.76	2.04433	Y	6.81443e-05
I1GAGTGGL1-comp17484_c1_seq1	Ta19735	AT1G51700	DOF zinc finger protein 1	221	347	429	332.333	104.773	2289	1124	1930	1781	596.621	5.35908	Y	1.51993e-06
M1GTGGCCL1-comp23616_c0_seq10	Ta16064	AT3G48170	aldehyde dehydrogenase 10A9	959	859	1499	1105.67	344.287	2282	1188	1871	1780.33	552.607	1.61019	N	0.0687757
M1GTGGCCL1-comp14509_c0_seq1	Ta13189	AT2G32920	PDI-like 2-3	2334	2552	3172	2686	434.774	1528	1844	1968	1780	226.874	0.662695	Y	0.0195532
gi|511330007|gb|GAKE01002870	Ta06481	AT1G56450	20S proteasome beta subunit G1	950	995	1182	1042.33	123.03	1854	1344	2140	1779.33	403.219	1.70707	Y	0.00272053
M1GTGGCCL1-comp10056_c0_seq1	Ta11271	AT3G09375	pseudogene, putative eukaryotic translation initiation factor 4A-3 (eIF-4A-3/eIF4A-3), strong similarity to SP	1238	1260	1526	1341.33	160.304	1933	1614	1787	1778	159.69	1.32555	N	0.111664
M1GTGGCCL1-comp23666_c0_seq2	Ta19398	AT2G25970	KH domain-containing protein	1459	1274	1440	1391	101.769	2394	1416	1524	1778	536.198	1.27822	N	0.21767
gi|511324790|gb|GAKE01008087	Ta04961	AT3G26070	Plastid-lipid associated protein PAP / fibrillin family protein	1098	1120	1259	1159	87.2983	2183	1416	1729	1776	385.654	1.53236	Y	0.0163864
M1GTGGCCL1-comp25930_c1_seq5	Ta05784	AT1G77180	chromatin protein family	1249	1123	1367	1246.33	122.022	1870	1667	1790	1775.67	102.256	1.42471	N	0.0460999
gi|511327751|gb|GAKE01005126	Ta00804	AT5G08530	51 kDa subunit of complex I	2550	2520	3434	2834.67	519.255	1946	1544	1825	1771.67	206.239	0.625	Y	0.00768446
I1GAGTGGL1-comp28709_c0_seq1	Ta00811	AT5G08570	Pyruvate kinase family protein	2000	1912	3078	2330	649.28	2196	1280	1838	1771.33	461.625	0.760229	N	0.222359
gi|511332704|gb|GAKE01000173	Ta24899	AT4G00430	plasma membrane intrinsic protein 1;4	2203	2075	3456	2578	763.059	1811	1044	2458	1771	707.848	0.686967	N	0.17552
I1GAGTGGL1-comp31369_c0_seq2	Ta17319	AT4G11960	PGR5-like B	970	956	1022	982.667	34.7755	1661	1679	1972	1770.67	174.592	1.8019	Y	0.000986636
I1GAGTGGL1-comp29601_c0_seq2	Ta15912	AT1G06410	trehalose-phosphatase/synthase 7	1318	1345	1591	1418	150.429	1755	1587	1938	1760	175.553	1.24118	N	0.222092
gi|511329260|gb|GAKE01003617	Ta09339	AT5G05170	Cellulose synthase family protein	1918	1736	2437	2030.33	363.75	1871	1435	1967	1757.67	283.53	0.865703	N	0.413078
gi|511331484|gb|GAKE01001393	Ta05857	AT5G60360	aleurain-like protease	1105	815	1256	1058.67	224.121	1944	1418	1905	1755.67	293.077	1.65838	Y	0.00455286
gi|511332225|gb|GAKE01000652	Ta24604	AT5G24930	CONSTANS-like 4	1211	1052	1245	1169.33	103.026	1949	1589	1723	1753.67	181.949	1.49971	N	0.0226226
I1GAGTGGL1-comp13849_c0_seq2	Ta14412	AT1G01050	pyrophosphorylase 1	1955	1897	2297	2049.67	216.151	1952	1414	1891	1752.33	294.588	0.854936	N	0.373725
M1GTGGCCL1-comp25335_c2_seq2	Ta19737	AT1G51680	4-coumarate:CoA ligase 1	139	144	181	154.667	22.942	1129	2534	1593	1752	715.868	11.3276	Y	4.11898e-07
gi|511330342|gb|GAKE01002535	Ta01329	AT1G18070	Translation elongation factor EF1A/initiation factor IF2gamma family protein	1508	1470	1775	1584.33	166.212	1838	1572	1845	1751.67	155.635	1.10562	N	0.569723
I1GAGTGGL1-comp29731_c0_seq2	Ta15117	AT2G18020	Ribosomal protein L2 family	5276	4310	4945	4843.67	490.908	2165	1161	1923	1749.67	523.963	0.361228	Y	1.13432e-08
M1GTGGCCL1-comp20685_c0_seq1	Ta10682	AT3G61170	Tetratricopeptide repeat (TPR)-like superfamily protein	156	170	162	162.667	7.02377	3532	500	1217	1749.67	1584.63	10.7561	Y	0.0239938
I1GAGTGGL1-comp29828_c0_seq1	Ta05491	AT3G05090	Transducin/WD40 repeat-like superfamily protein	1316	1349	1386	1350.33	35.019	1799	1653	1784	1745.33	80.314	1.29252	N	0.147476
gi|511327175|gb|GAKE01005702	Ta08227	AT1G50570	Calcium-dependent lipid-binding (CaLB domain) family protein	1030	906	1681	1205.67	416.294	2000	1420	1815	1745	296.268	1.44733	N	0.0652382
gi|511328244|gb|GAKE01004633	Ta24005	AT3G48690	alpha/beta-Hydrolases superfamily protein	1176	1182	1418	1258.67	138.019	2055	1398	1779	1744	329.895	1.38559	N	0.0660539
gi|511326473|gb|GAKE01006404	Ta04872	AT3G27090	DCD (Development and Cell Death) domain protein	873	883	1089	948.333	121.923	1838	1461	1930	1743	248.514	1.83796	Y	0.000670577
gi|511330450|gb|GAKE01002427	Ta08297	AT2G32240	FUNCTIONS IN: molecular_function unknown; INVOLVED IN: response to cadmium ion; LOCATED IN: plasma membrane; EXPRESSED IN: 25 plant structures; EXPRESSED DURING: 13 growth stages; CONTAINS InterPro DOMAIN/s: Prefoldin (InterPro:IPR009053); BEST Arabidopsis thaliana protein match is: unknown protein (TAIR:AT1G05320.3); Has 470429 Blast hits to 168274 proteins in 4282 species: Archae - 6896; Bacter…	654	587	845	695.333	133.874	1767	1540	1919	1742	190.733	2.50527	Y	4.03648e-07
gi|511328549|gb|GAKE01004328	Ta09114	AT3G62580	Late embryogenesis abundant protein (LEA) family protein	1360	1335	1394	1363	29.6142	1870	1661	1695	1742	112.147	1.27806	N	0.165969
I1GAGTGGL1-comp31084_c0_seq4	Ta22727	AT5G44730	Haloacid dehalogenase-like hydrolase (HAD) superfamily protein	208	228	145	193.667	43.3167	1272	2085	1868	1741.67	420.966	8.99312	Y	1.55431e-15
M1GTGGCCL1-comp25073_c0_seq1	Ta22584	AT5G39570	FUNCTIONS IN: molecular_function unknown; INVOLVED IN: biological_process unknown; LOCATED IN: cytosol, nucleus; EXPRESSED IN: 25 plant structures; EXPRESSED DURING: 14 growth stages; BEST Arabidopsis thaliana protein match is: glycine-rich protein (TAIR:AT3G29075.1); Has 30201 Blast hits to 17322 proteins in 780 species: Archae - 12; Bacteria - 1396; Metazoa - 17338; Fungi - 3422; Plants - 5037;…	1206	1103	2819	1709.33	962.378	2487	879	1851	1739	809.83	1.01736	N	0.967412
gi|511322392|gb|GAKE01010485	Ta12194	AT1G27530	CONTAINS InterPro DOMAIN/s: Ubiquitin-conjugating enzyme/RWD-like (InterPro:IPR016135), Ubiquitin-fold modifier-conjugating enzyme 1 (InterPro:IPR014806); Has 269 Blast hits to 269 proteins in 110 species: Archae - 0; Bacteria - 0; Metazoa - 175; Fungi - 0; Plants - 42; Viruses - 0; Other Eukaryotes - 52 (source: NCBI BLink).	1004	984	1044	1010.67	30.5505	1905	1556	1754	1738.33	175.027	1.71999	Y	0.0023872
gi|511330967|gb|GAKE01001910	Ta13085	AT1G26850	S-adenosyl-L-methionine-dependent methyltransferases superfamily protein	2313	2370	2770	2484.33	249.031	1690	1453	2061	1734.67	306.451	0.698242	N	0.0415478
gi|511329646|gb|GAKE01003231	Ta16192	AT4G31580	serine/arginine-rich 22	1888	1686	1470	1681.33	209.039	1787	1889	1519	1731.67	191.106	1.02994	N	0.867274
gi|511326668|gb|GAKE01006209	Ta25612	AT5G43700	AUX/IAA transcriptional regulator family protein	329	318	293	313.333	18.4481	1474	2081	1636	1730.33	314.303	5.52234	Y	0
I1GAGTGGL1-comp32043_c0_seq5	Ta00085	AT4G36690	U2 snRNP auxilliary factor, large subunit, splicing factor	1346	1292	1259	1299	43.9204	2179	1795	1217	1730.33	484.249	1.33205	N	0.122528
gi|511325150|gb|GAKE01007727	Ta01149	AT3G19720	P-loop containing nucleoside triphosphate hydrolases superfamily protein	2487	2380	3182	2683	435.446	1722	1743	1719	1728	13.0767	0.644055	Y	0.0125988
gi|511332076|gb|GAKE01000801	Ta00206	AT4G37930	serine transhydroxymethyltransferase 1	2024	1663	2681	2122.67	516.122	1768	1591	1821	1726.67	120.442	0.813442	N	0.241313
I1GAGTGGL1-comp31504_c0_seq5	Ta25672	AT3G11730	Ras-related small GTP-binding family protein	874	864	1051	929.667	105.197	1777	1328	2069	1724.67	373.262	1.85515	Y	0.000558159
M1GTGGCCL1-comp25285_c0_seq1	Ta16862	AT2G27050	ETHYLENE-INSENSITIVE3-like 1	1211	1328	1395	1311.33	93.1254	1883	1752	1533	1722.67	176.834	1.31368	N	0.123776
gi|511325955|gb|GAKE01006922	Ta03214	AT3G58730	vacuolar ATP synthase subunit D (VATD) / V-ATPase D subunit / vacuolar proton pump D subunit (VATPD)	1484	1451	1881	1605.33	239.304	1995	1490	1664	1716.33	256.535	1.06914	N	0.705026
I1GAGTGGL1-comp13705_c0_seq1	Ta07150	AT4G01610	Cysteine proteinases superfamily protein	1321	1030	1358	1236.33	179.645	2111	1342	1693	1715.33	384.986	1.38744	N	0.0650777
gi|511324904|gb|GAKE01007973	Ta17386	AT1G70730	Phosphoglucomutase/phosphomannomutase family protein	1684	1635	2784	2034.33	649.692	2026	1019	2098	1714.33	603.251	0.8427	N	0.531115
I1GAGTGGL1-comp31908_c0_seq3	Ta07438	AT1G09470	unknown protein; FUNCTIONS IN: molecular_function unknown; EXPRESSED IN: cotyledon; BEST Arabidopsis thaliana protein match is: unknown protein (TAIR:AT5G26770.1); Has 55019 Blast hits to 30094 proteins in 2088 species: Archae - 730; Bacteria - 6553; Metazoa - 28961; Fungi - 4800; Plants - 2559; Viruses - 111; Other Eukaryotes - 11305 (source: NCBI BLink).	1379	1562	1477	1472.67	91.5769	1675	1714	1748	1712.33	36.5285	1.16274	N	0.393909
I1GAGTGGL1-comp31648_c0_seq4	Ta26885	AT5G62700	tubulin beta chain 3	5669	4748	6383	5600	819.681	2064	1290	1782	1712	391.719	0.305714	Y	3.94729e-11
M1GTGGCCL1-comp14370_c0_seq1	Ta11570	AT3G51630	with no lysine (K) kinase 5	592	657	686	645	48.1352	1895	1809	1424	1709.33	250.819	2.65013	Y	8.3294e-08
gi|511328669|gb|GAKE01004208	Ta01191	AT3G19370	Plant protein of unknown function (DUF869)	302	224	278	268	39.95	1305	2128	1694	1709	411.705	6.37687	Y	6.68354e-13
gi|511332594|gb|GAKE01000283	Ta17732	AT4G21105	cytochrome-c oxidases;electron carriers	2577	2483	2092	2384	257.21	1550	1842	1733	1708.33	147.555	0.716583	N	0.0586798
gi|511323093|gb|GAKE01009784	Ta09122	AT3G62422	conserved peptide upstream open reading frame 3	1597	1665	1310	1524	188.422	1761	1591	1766	1706	99.6243	1.11942	N	0.523336
gi|511324630|gb|GAKE01008247	Ta05393	AT1G04850	ubiquitin-associated (UBA)/TS-N domain-containing protein	853	795	950	866	78.3135	1823	1556	1737	1705.33	136.288	1.96921	Y	0.000160131
gi|511329318|gb|GAKE01003559	Ta00095	AT4G36800	RUB1 conjugating enzyme 1	936	877	930	914.333	32.4705	1684	1599	1833	1705.33	118.45	1.86511	Y	0.000502708
gi|511332310|gb|GAKE01000567	Ta04989	AT5G46250	RNA-binding protein	930	964	880	924.667	42.2532	2103	1443	1566	1704	350.974	1.84283	Y	0.000641065
M1GTGGCCL1-comp25943_c0_seq12	Ta27354	AT1G73280	serine carboxypeptidase-like 3	1139	757	884	926.667	194.541	2315	1486	1310	1703.67	536.694	1.83849	Y	0.0159072
gi|511326924|gb|GAKE01005953	Ta19878	AT5G47120	BAX inhibitor 1	650	682	674	668.667	16.6533	1532	1605	1973	1703.33	236.373	2.54736	Y	2.5842e-07
gi|511330707|gb|GAKE01002170	Ta26627	AT3G59940	Galactose oxidase/kelch repeat superfamily protein	725	576	764	688.333	99.2186	2237	1286	1581	1701.33	486.786	2.47167	Y	0.000210431
I1GAGTGGL1-comp32339_c4_seq13	Ta12825	AT1G07650	Leucine-rich repeat transmembrane protein kinase	2226	2361	2329	2305.33	70.5431	2343	1414	1344	1700.33	557.665	0.737565	N	0.0841948
I1GAGTGGL1-comp31443_c0_seq1	Ta02410	AT3G50670	U1 small nuclear ribonucleoprotein-70K	1151	1049	1148	1116	58.0431	2249	1463	1387	1699.67	477.252	1.523	Y	0.0335364
M1GTGGCCL1-comp25327_c0_seq5	Ta25186	AT1G54520	unknown protein; FUNCTIONS IN: molecular_function unknown; INVOLVED IN: biological_process unknown; LOCATED IN: chloroplast; EXPRESSED IN: 24 plant structures; EXPRESSED DURING: 15 growth stages; CONTAINS InterPro DOMAIN/s: Protein of unknown function DUF1517 (InterPro:IPR010903); Has 276 Blast hits to 275 proteins in 83 species: Archae - 0; Bacteria - 108; Metazoa - 6; Fungi - 0; Plants - 113; V…	1497	1212	984	1231	257.027	1707	1749	1642	1699.33	53.9104	1.38045	N	0.069358
M1GTGGCCL1-comp24127_c0_seq1	Ta18846	AT5G45880	Pollen Ole e 1 allergen and extensin family protein	34	44	16	31.3333	14.1892	3378	461	1255	1698	1508.11	54.1915	Y	0.0012649
gi|511325533|gb|GAKE01007344	Ta10112	AT1G74960	fatty acid biosynthesis 1	547	618	661	608.667	57.5702	1527	1809	1757	1697.67	150.071	2.78916	Y	1.84886e-08
M1GTGGCCL1-comp10617_c0_seq2	Ta11274	AT1G54290	Translation initiation factor SUI1 family protein	1178	1272	1012	1154	131.651	1643	1873	1575	1697	156.167	1.47054	N	0.0301161
I1GAGTGGL1-comp32162_c0_seq2	Ta02531	AT5G10540	Zincin-like metalloproteases family protein	2031	2032	2577	2213.33	314.945	1917	1346	1828	1697	307.215	0.766717	N	0.131819
gi|511328724|gb|GAKE01004153	Ta19129	AT4G22240	Plastid-lipid associated protein PAP / fibrillin family protein	1490	1435	2265	1730	464.139	1870	1173	2047	1696.67	462.063	0.980732	N	0.929752
M1GTGGCCL1-comp19367_c0_seq2	Ta15589	AT3G47470	light-harvesting chlorophyll-protein complex I subunit A4	1444	1568	2081	1697.67	337.716	2700	936	1454	1696.67	906.691	0.999411	N	0.998572
gi|511330949|gb|GAKE01001928	Ta04570	AT5G28840	GDP-D-mannose 3',5'-epimerase	1038	1025	1576	1213	314.434	1676	1249	2154	1693	452.739	1.39571	N	0.128861
M1GTGGCCL1-comp26001_c0_seq4	Ta09637	AT3G21690	MATE efflux family protein	725	730	1025	826.667	171.78	1910	1638	1530	1692.67	195.809	2.04758	Y	6.74052e-05
gi|511328547|gb|GAKE01004330	Ta10042	AT3G02090	Insulinase (Peptidase family M16) protein	2692	2716	3934	3114	710.242	1749	1095	2233	1692.33	571.112	0.54346	Y	0.00571792
M1GTGGCCL1-comp10655_c0_seq2	Ta08167	AT2G30140	UDP-Glycosyltransferase superfamily protein	1286	1187	1732	1401.67	290.328	2177	1430	1467	1691.33	421.006	1.20666	N	0.325514
M1GTGGCCL1-comp26766_c0_seq1	Ta04979	AT3G25870	unknown protein; BEST Arabidopsis thaliana protein match is: unknown protein (TAIR:AT1G13360.1); Has 50 Blast hits to 50 proteins in 12 species: Archae - 0; Bacteria - 0; Metazoa - 0; Fungi - 0; Plants - 50; Viruses - 0; Other Eukaryotes - 0 (source: NCBI BLink).	230	253	286	256.333	28.1484	1920	1807	1344	1690.33	305.209	6.59428	Y	0
gi|511329196|gb|GAKE01003681	Ta13679	AT1G71950	Proteinase inhibitor, propeptide	971	889	962	940.667	44.9704	1619	1628	1817	1688	111.808	1.79447	Y	0.00108564
gi|511328279|gb|GAKE01004598	Ta15910	AT1G06430	FTSH protease 8	748	671	1331	916.667	360.883	1991	1126	1946	1687.67	486.938	1.84109	Y	0.0242176
M1GTGGCCL1-comp23507_c0_seq2	Ta20464	AT1G70160	unknown protein; FUNCTIONS IN: molecular_function unknown; INVOLVED IN: biological_process unknown; LOCATED IN: endomembrane system; EXPRESSED IN: 24 plant structures; EXPRESSED DURING: 15 growth stages; BEST Arabidopsis thaliana protein match is: unknown protein (TAIR:AT4G27020.1); Has 108 Blast hits to 108 proteins in 20 species: Archae - 0; Bacteria - 0; Metazoa - 0; Fungi - 0; Plants - 89; Vi…	1052	1013	1419	1161.33	223.996	1989	1468	1606	1687.67	269.93	1.45321	N	0.0355277
I1GAGTGGL1-comp32047_c1_seq5	Ta22538	AT4G40030	Histone superfamily protein	1982	1718	1601	1767	195.169	1797	1696	1567	1686.67	115.284	0.954537	N	0.792027
gi|511329748|gb|GAKE01003129	Ta19670	AT2G47070	squamosa promoter binding protein-like 1	1382	1495	1906	1594.33	275.761	1793	1502	1764	1686.33	160.295	1.0577	N	0.750822
M1GTGGCCL1-comp23554_c0_seq4	Ta04753	AT5G14040	phosphate transporter 3;1	2243	2321	2836	2466.67	322.221	2013	1414	1631	1686	303.264	0.683514	N	0.0309551
gi|511326961|gb|GAKE01005916	Ta13405	AT5G59160	type one serine/threonine protein phosphatase 2	741	738	904	794.333	94.986	1827	1459	1771	1685.67	198.286	2.12211	Y	2.94701e-05
gi|511328615|gb|GAKE01004262	Ta05148	AT5G13450	delta subunit of Mt ATP synthase	2909	2948	3689	3182	439.508	1946	1181	1923	1683.33	435.185	0.529017	Y	0.000317538
gi|511327910|gb|GAKE01004967	Ta09200	AT4G30600	signal recognition particle receptor alpha subunit family protein	855	772	1195	940.667	224.135	1675	1688	1673	1678.67	8.14453	1.78455	Y	0.00121017
gi|511332347|gb|GAKE01000530	Ta21659	AT5G50850	Transketolase family protein	1798	1936	2386	2040	307.487	1751	1558	1720	1676.33	103.645	0.821732	N	0.265496
M1GTGGCCL1-comp15415_c0_seq2	Ta14398	AT1G02300	Cysteine proteinases superfamily protein	1098	851	920	956.333	127.445	1919	1521	1585	1675	213.719	1.75148	Y	0.00172573
M1GTGGCCL1-comp19827_c1_seq2	Ta01459	AT5G28050	Cytidine/deoxycytidylate deaminase family protein	593	471	532	532	61	2564	1268	1187	1673	772.691	3.14474	Y	0.00596181
gi|511319181|gb|GAKE01013696	Ta16551	AT3G01850	Aldolase-type TIM barrel family protein	1101	1055	1227	1127.67	89.0468	1694	1379	1944	1672.33	283.122	1.483	N	0.026783
M1GTGGCCL1-comp25954_c0_seq1	Ta05913	AT1G07670	endomembrane-type CA-ATPase 4	1698	1897	2114	1903	208.065	2010	1486	1520	1672	293.21	0.878613	N	0.463144
gi|511330338|gb|GAKE01002539	Ta02704	AT4G33090	aminopeptidase M1	1040	988	1440	1156	247.322	1848	1262	1902	1670.67	354.944	1.44521	N	0.0383593
I1GAGTGGL1-comp22143_c0_seq1	Ta11422	AT2G33750	purine permease 2	385	353	447	395	47.7912	1735	1599	1667	1667	68	4.22025	Y	1.25455e-14
gi|511328390|gb|GAKE01004487	Ta13551	AT4G17330	G2484-1 protein	1283	1279	1472	1344.67	110.292	1523	1478	1995	1665.33	286.385	1.23847	N	0.227404
gi|511327654|gb|GAKE01005223	Ta25570	AT5G22630	arogenate dehydratase 5	131	225	181	179	47.0319	1718	1714	1562	1664.67	88.9344	9.29981	Y	0
M1GTGGCCL1-comp23522_c0_seq1	Ta06201	AT1G72710	casein kinase 1-like protein 2	991	1061	1121	1057.67	65.0641	1863	1585	1528	1658.67	179.238	1.56823	Y	0.0115999
M1GTGGCCL1-comp10597_c0_seq2	Ta01191	AT3G19370	Plant protein of unknown function (DUF869)	263	212	438	304.333	118.534	1696	1356	1918	1656.67	283.057	5.44359	Y	0
I1GAGTGGL1-comp22311_c0_seq2	Ta11059	AT1G52760	lysophospholipase 2	315	280	451	348.667	90.3346	2077	1262	1622	1653.67	408.422	4.74283	Y	7.56434e-10
M1GTGGCCL1-comp10098_c0_seq1	Ta02556	AT4G24380	INVOLVED IN: 10-formyltetrahydrofolate biosynthetic process, folic acid and derivative biosynthetic process; EXPRESSED IN: 24 plant structures; EXPRESSED DURING: 15 growth stages; CONTAINS InterPro DOMAIN/s: Serine hydrolase (InterPro:IPR005645); BEST Arabidopsis thaliana protein match is: alpha/beta-Hydrolases superfamily protein (TAIR:AT5G65400.1); Has 30201 Blast hits to 17322 proteins in 780 …	1021	932	1203	1052	138.134	1897	1194	1866	1652.33	397.231	1.57066	Y	0.0123066
gi|511331330|gb|GAKE01001547	Ta07319	AT2G40540	potassium transporter 2	550	550	670	590	69.282	1703	1332	1908	1647.67	291.959	2.79266	Y	1.83904e-08
gi|511330813|gb|GAKE01002064	Ta22544	AT4G34720	ATPase, F0/V0 complex, subunit C protein	1976	1905	1963	1948	37.8021	1601	1593	1748	1647.33	87.2716	0.845654	N	0.341947
I1GAGTGGL1-comp32039_c0_seq4	Ta03939	AT1G19660	Wound-responsive family protein	421	318	229	322.667	96.085	1486	1815	1640	1647	164.612	5.10434	Y	0
M1GTGGCCL1-comp25895_c0_seq3	Ta20500	AT1G51720	Amino acid dehydrogenase family protein	1047	907	959	971	70.7672	1687	1542	1712	1647	91.7878	1.69619	Y	0.00311465
M1GTGGCCL1-comp24938_c1_seq1	Ta11185	AT5G64270	splicing factor, putative	1135	1064	1332	1177	138.849	1785	1412	1737	1644.67	202.92	1.39734	N	0.05978
gi|511325800|gb|GAKE01007077	Ta04034	AT4G21710	DNA-directed RNA polymerase family protein	1010	946	1331	1095.67	206.302	1687	1398	1846	1643.67	227.122	1.50015	Y	0.0227569
M1GTGGCCL1-comp19568_c0_seq2	Ta01528	AT4G26080	Protein phosphatase 2C family protein	281	248	275	268	17.5784	1845	1354	1727	1642	256.299	6.12687	Y	0
gi|511332559|gb|GAKE01000318	Ta08519	AT2G41900	CCCH-type zinc finger protein with ARM repeat domain	756	814	1030	866.667	144.393	1774	1416	1731	1640.33	195.464	1.89269	Y	0.000377536
M1GTGGCCL1-comp19924_c0_seq2	Ta10926	AT5G18500	Protein kinase superfamily protein	2033	1889	2146	2022.67	128.811	2244	1515	1161	1640	552.215	0.810811	N	0.241178
gi|511318477|gb|GAKE01014400	Ta09638	AT3G21700	Ras-related small GTP-binding family protein	269	290	390	316.333	64.6555	2189	1297	1428	1638	481.654	5.17808	Y	5.40595e-08
gi|511332224|gb|GAKE01000653	Ta16900	AT5G26000	thioglucoside glucohydrolase 1	3256	3860	2020	3045.33	937.915	775	2083	2053	1637	746.665	0.537544	Y	0.0372518
gi|511332223|gb|GAKE01000654	Ta02309	AT3G63500	Protein of unknown function (DUF1423)	1010	1000	1183	1064.33	102.89	1716	1410	1782	1636	198.484	1.53711	Y	0.0158578
M1GTGGCCL1-comp26840_c0_seq1	Ta26376	AT5G42890	sterol carrier protein 2	1527	1422	1330	1426.33	98.5715	1532	1463	1913	1636	242.357	1.147	N	0.43846
I1GAGTGGL1-comp31892_c1_seq1	Ta26620	AT4G12040	A20/AN1-like zinc finger family protein	536	484	520	513.333	26.6333	1857	1539	1511	1635.67	192.191	3.18636	Y	2.90793e-10
M1GTGGCCL1-comp16430_c0_seq1	Ta07469	AT1G09155	phloem protein 2-B15	308	348	265	307	41.509	1685	1653	1566	1634.67	61.5819	5.32465	Y	0
gi|511329824|gb|GAKE01003053	Ta09911	AT5G41992	conserved peptide upstream open reading frame 58	484	511	534	509.667	25.0267	1997	1360	1541	1632.67	328.244	3.2034	Y	2.44591e-10
M1GTGGCCL1-comp9958_c0_seq1	Ta18265	AT2G04350	AMP-dependent synthetase and ligase family protein	1094	1092	1498	1228	233.829	1618	1225	2045	1629.33	410.117	1.32682	N	0.138957
gi|511330883|gb|GAKE01001994	Ta16973	AT1G21400	Thiamin diphosphate-binding fold (THDP-binding) superfamily protein	619	645	748	670.667	68.2227	2478	1113	1291	1627.33	742.055	2.42644	Y	0.0198212
I1GAGTGGL1-comp32058_c7_seq1	Ta17843	AT1G56220	Dormancy/auxin associated family protein	1392	1011	501	968	447.054	2336	1502	1043	1627	655.501	1.68079	N	0.143598
gi|511327957|gb|GAKE01004920	Ta09917	AT5G28540	heat shock protein 70 (Hsp 70) family protein	4373	4245	3845	4154.33	275.429	1156	1801	1921	1626	411.43	0.391399	Y	1.38737e-07
I1GAGTGGL1-comp32293_c4_seq1	Ta14956	AT5G55670	RNA-binding (RRM/RBD/RNP motifs) family protein	673	731	628	677.333	51.6366	1120	2239	1515	1624.67	567.504	2.39862	Y	0.00258748
I1GAGTGGL1-comp25223_c0_seq2	Ta12591	AT1G32170	xyloglucan endotransglucosylase/hydrolase 30	134	106	96	112	19.6977	1340	1821	1712	1624.33	252.199	14.503	Y	0
gi|511326532|gb|GAKE01006345	Ta23833	AT1G66350	RGA-like 1	999	977	1489	1155	289.462	1950	1350	1568	1622.67	303.713	1.40491	N	0.0558944
gi|511328353|gb|GAKE01004524	Ta15276	AT3G55770	GATA type zinc finger transcription factor family protein	1483	1505	1273	1420.33	128.068	1758	1457	1644	1619.67	151.968	1.14034	N	0.458197
M1GTGGCCL1-comp15352_c0_seq1	Ta03474	AT5G20910	RING/U-box superfamily protein	653	590	1114	785.667	286.084	2014	1107	1737	1619.33	464.808	2.06109	Y	0.00633393
M1GTGGCCL1-comp19735_c2_seq1	Ta23895	AT1G47128	Granulin repeat cysteine protease family protein	574	462	1414	816.667	520.328	2648	548	1661	1619	1050.63	1.98245	N	0.222676
gi|511329450|gb|GAKE01003427	Ta01632	AT3G06330	RING/U-box superfamily protein	278	296	228	267.333	35.2326	1311	1953	1588	1617.33	322.004	6.04988	Y	0
M1GTGGCCL1-comp25741_c0_seq1	Ta05149	AT5G13460	IQ-domain 11	371	439	402	404	34.0441	1824	1420	1605	1616.33	202.238	4.00083	Y	1.00697e-13
M1GTGGCCL1-comp26655_c0_seq1	Ta00194	AT4G37830	cytochrome c oxidase-related	1954	1722	1697	1791	141.715	1582	1385	1881	1616	249.742	0.902289	N	0.560295
gi|511331243|gb|GAKE01001634	Ta01750	AT1G09970	Leucine-rich receptor-like protein kinase family protein	1645	1399	1645	1563	142.028	1965	1647	1230	1614	368.61	1.03263	N	0.855879
M1GTGGCCL1-comp26416_c0_seq1	Ta09544	AT1G10770	Plant invertase/pectin methylesterase inhibitor superfamily protein	29	41	16	28.6667	12.5033	3274	502	1064	1613.33	1465.37	56.2791	Y	0.00151499
gi|511329693|gb|GAKE01003184	Ta12584	AT3G60610	pseudogene, putative pre-mRNA processing ribonucleoprotein, similar to U4/U6 snRNP-associated 61 kDa protein (Homo sapiens) GI:18249847; contains Pfam profile PF01798: Putative snoRNA binding domain; blastp match of 63% identity and 1.9e-143 P-value to GP	750	825	1166	913.667	221.721	2049	1225	1563	1612.33	414.209	1.76468	Y	0.00862596
M1GTGGCCL1-comp25345_c0_seq1	Ta03745	AT1G16470	proteasome subunit PAB1	824	780	894	832.667	57.492	1625	1470	1740	1611.67	135.493	1.93555	Y	0.000237829
M1GTGGCCL1-comp10075_c0_seq1	Ta25791	AT2G21250	NAD(P)-linked oxidoreductase superfamily protein	1707	1480	2277	1821.33	410.617	1995	825	2015	1611.67	681.347	0.884883	N	0.647724
gi|511332308|gb|GAKE01000569	Ta13147	AT3G04400	Ribosomal protein L14p/L23e family protein	4985	4862	3876	4574.33	607.893	1666	1402	1764	1610.67	187.236	0.35211	Y	5.15659e-09
gi|511330475|gb|GAKE01002402	Ta07170	AT5G60790	ABC transporter family protein	1338	1374	1659	1457	175.861	1699	1484	1647	1610	112.174	1.10501	N	0.572587
M1GTGGCCL1-comp25816_c0_seq3	Ta17989	AT1G08125	S-adenosyl-L-methionine-dependent methyltransferases superfamily protein	1344	1247	1381	1324	69.2026	1851	1367	1608	1608.67	242.001	1.21501	N	0.271954
M1GTGGCCL1-comp15438_c1_seq2	Ta21645	AT1G56280	drought-induced 19	2310	2029	1707	2015.33	301.732	1944	1432	1446	1607.33	291.646	0.797552	N	0.199891
gi|511332348|gb|GAKE01000529		AT2G28910	CAX interacting protein 4	989	819	913	907	85.1587	1832	1367	1615	1604.67	232.672	1.7692	Y	0.00144753
gi|511328998|gb|GAKE01003879	Ta01432	AT3G05530	regulatory particle triple-A ATPase 5A	909	866	1230	1001.67	198.908	1768	1017	2024	1603	523.384	1.60033	N	0.0593604
I1GAGTGGL1-comp29740_c0_seq1	Ta07737	AT5G24580	Heavy metal transport/detoxification superfamily protein	154	163	286	201	73.7496	2009	969	1825	1601	555.006	7.96517	Y	8.67093e-08
gi|511321951|gb|GAKE01010926	Ta16897	AT5G26030	ferrochelatase 1	1027	1237	1782	1348.67	389.69	1806	1447	1545	1599.33	185.565	1.18586	N	0.336082
gi|511329382|gb|GAKE01003495	Ta07686	AT3G56150	eukaryotic translation initiation factor 3C	2662	2434	3315	2803.67	457.266	1784	1227	1784	1598.33	321.584	0.570087	Y	0.00148074
gi|511329642|gb|GAKE01003235	Ta13306	AT2G20990	synaptotagmin A	1225	1201	1494	1306.67	162.679	1842	1424	1529	1598.33	217.454	1.22321	N	0.255864
M1GTGGCCL1-comp10080_c0_seq1	Ta15820	AT1G23040	hydroxyproline-rich glycoprotein family protein	250	274	270	264.667	12.8582	1604	1560	1629	1597.67	34.9333	6.03652	Y	0
M1GTGGCCL1-comp14560_c0_seq1	Ta25599	AT1G66330	senescence-associated family protein	726	813	796	778.333	46.1122	1546	1354	1893	1597.67	273.189	2.05268	Y	6.56146e-05
M1GTGGCCL1-comp23455_c0_seq1	Ta20324	AT3G43444	transposable element gene	712	825	768	768.333	56.5007	1944	1698	1137	1593	413.619	2.07332	Y	0.000412767
gi|511328503|gb|GAKE01004374	Ta14127	AT5G47210	Hyaluronan / mRNA binding family	3140	2923	3469	3177.33	274.908	1950	1227	1597	1591.33	361.533	0.500839	Y	9.50185e-05
gi|511331591|gb|GAKE01001286	Ta22926	AT1G36160	acetyl-CoA carboxylase 1	1566	1527	2130	1741	337.448	1545	1398	1825	1589.33	216.925	0.912885	N	0.605828
I1GAGTGGL1-comp31749_c0_seq1	Ta00891	AT5G64740	cellulose synthase 6	1177	1030	1038	1081.67	82.6579	1530	1494	1743	1589	134.577	1.46903	N	0.0308477
M1GTGGCCL1-comp24327_c0_seq3	Ta11723	AT4G34680	GATA transcription factor 3	204	211	196	203.667	7.50555	1557	1857	1351	1588.33	254.451	7.79869	Y	0
gi|511326134|gb|GAKE01006743	Ta25462	AT1G48090	calcium-dependent lipid-binding family protein	861	931	1097	963	121.211	1350	1327	2086	1587.67	431.723	1.64867	Y	0.0142953
gi|511324785|gb|GAKE01008092	Ta01640	AT3G06400	chromatin-remodeling protein 11	1319	1145	1461	1308.33	158.27	1653	1290	1812	1585	267.561	1.21146	N	0.279355
gi|511330162|gb|GAKE01002715	Ta11231	AT1G21630	Calcium-binding EF hand family protein	1080	1134	1303	1172.33	116.337	1636	1227	1885	1582.67	332.226	1.35001	N	0.0913561
gi|511318545|gb|GAKE01014332	Ta20018	AT3G22110	20S proteasome alpha subunit C1	788	717	902	802.333	93.3292	1707	1410	1627	1581.33	153.676	1.97092	Y	0.000162633
I1GAGTGGL1-comp31451_c0_seq3	Ta16580	AT3G11200	alfin-like 2	1044	963	1262	1089.67	154.643	1880	1220	1643	1581	334.34	1.4509	N	0.0366399
gi|511328101|gb|GAKE01004776	Ta15319	AT5G51070	Clp ATPase	482	416	625	507.667	106.838	2003	1081	1656	1580	465.675	3.11228	Y	2.84616e-05
gi|511327800|gb|GAKE01005077	Ta14200	AT2G01140	Aldolase superfamily protein	1162	1134	1633	1309.67	280.365	1740	1253	1731	1574.67	278.608	1.20234	N	0.298748
gi|511331837|gb|GAKE01001040	Ta11771	AT5G19400	Telomerase activating protein Est1	865	827	1063	918.333	126.718	1525	1433	1765	1574.33	171.41	1.71434	Y	0.0026064
M1GTGGCCL1-comp25920_c0_seq5	Ta20235	AT4G25670	unknown protein; BEST Arabidopsis thaliana protein match is: unknown protein (TAIR:AT4G25690.2); Has 30201 Blast hits to 17322 proteins in 780 species: Archae - 12; Bacteria - 1396; Metazoa - 17338; Fungi - 3422; Plants - 5037; Viruses - 0; Other Eukaryotes - 2996 (source: NCBI BLink).	881	840	814	845	33.7787	1723	1550	1445	1572.67	140.379	1.86114	Y	0.000541376
gi|511326494|gb|GAKE01006383		AT3G49490	unknown protein; Has 722 Blast hits to 186 proteins in 64 species: Archae - 0; Bacteria - 30; Metazoa - 72; Fungi - 48; Plants - 38; Viruses - 0; Other Eukaryotes - 534 (source: NCBI BLink).	1029	940	1165	1044.67	113.315	1753	1323	1640	1572	222.919	1.50479	Y	0.0219183
M1GTGGCCL1-comp22843_c0_seq1	Ta00829	AT5G08790	NAC (No Apical Meristem) domain transcriptional regulator superfamily protein	551	800	570	640.333	138.601	1972	1350	1393	1571.67	347.365	2.45445	Y	6.13937e-06
M1GTGGCCL1-comp25329_c4_seq1	Ta12426	AT2G14260	proline iminopeptidase	2302	2106	1936	2114.67	183.154	2009	1620	1070	1566.33	471.795	0.7407	N	0.0891185
M1GTGGCCL1-comp10043_c0_seq1	Ta02806	AT4G32060	calcium-binding EF hand family protein	1592	2072	1714	1792.67	249.482	2136	1472	1089	1565.67	529.747	0.873373	N	0.501444
M1GTGGCCL1-comp25667_c1_seq2		AT1G56660	unknown protein; Has 665200 Blast hits to 205811 proteins in 4684 species: Archae - 3320; Bacteria - 107592; Metazoa - 249086; Fungi - 76753; Plants - 38542; Viruses - 3008; Other Eukaryotes - 186899 (source: NCBI BLink).	601	700	259	520	231.389	1292	1735	1669	1565.33	239.003	3.01026	Y	5.47135e-09
gi|511314869|gb|GAKE01017749	Ta05319	AT1G05580	cation/H+ exchanger 23	12	17	19	16	3.60555	3422	282	991	1565	1646.82	97.8125	Y	0.00291148
gi|511331147|gb|GAKE01001730	Ta03025	AT1G12900	glyceraldehyde 3-phosphate dehydrogenase A subunit 2	4529	4827	6922	5426	1304.11	1809	1482	1403	1564.67	215.254	0.288365	Y	3.30536e-08
gi|511322889|gb|GAKE01009988	Ta04423	AT5G16470	zinc finger (C2H2 type) family protein	1249	1043	965	1085.67	146.729	1907	1348	1439	1564.67	299.941	1.4412	N	0.0401815
gi|511324391|gb|GAKE01008486	Ta07227	AT3G61110	ribosomal protein S27	4241	3807	2736	3594.67	774.642	1406	1628	1653	1562.33	135.964	0.434625	Y	3.09896e-06
gi|511329137|gb|GAKE01003740	Ta16164	AT4G31300	N-terminal nucleophile aminohydrolases (Ntn hydrolases) superfamily protein	1119	1041	1252	1137.33	106.688	1635	1305	1746	1562	229.384	1.37339	N	0.0745123
I1GAGTGGL1-comp31958_c1_seq1	Ta00693	AT5G07470	peptidemethionine sulfoxide reductase 3	1301	1219	1466	1328.67	125.803	1937	1074	1668	1559.67	441.582	1.17386	N	0.382785
gi|511331575|gb|GAKE01001302	Ta07673	AT3G56240	copper chaperone	592	823	303	572.667	260.539	1624	1480	1555	1553	72.0208	2.71187	Y	4.69216e-08
I1GAGTGGL1-comp25011_c1_seq3	Ta20730	AT3G24770	CLAVATA3/ESR-RELATED 41	407	437	305	383	69.1954	1637	1550	1470	1552.33	83.5244	4.05309	Y	6.79456e-14
gi|511332170|gb|GAKE01000707	Ta14585	AT2G37470	Histone superfamily protein	1103	993	1191	1095.67	99.2035	1949	1011	1697	1552.33	485.445	1.41679	N	0.107767
gi|511325235|gb|GAKE01007642	Ta10354	AT5G57800	Fatty acid hydroxylase superfamily	671	557	775	667.667	109.038	2095	1068	1490	1551	516.21	2.32302	Y	0.0024883
gi|511332286|gb|GAKE01000591	Ta13037	AT1G24180	Thiamin diphosphate-binding fold (THDP-binding) superfamily protein	904	829	1060	931	117.843	1671	1165	1816	1550.67	341.775	1.66559	Y	0.00435736
gi|511330483|gb|GAKE01002394	Ta09218	AT4G30440	UDP-D-glucuronate 4-epimerase 1	1306	1286	1141	1244.33	90.0463	2162	1064	1425	1550.33	559.627	1.24591	N	0.348325
gi|511328037|gb|GAKE01004840	Ta04052	AT3G50070	CYCLIN D3;3	1356	1318	1431	1368.33	57.5007	1769	1626	1249	1548	268.632	1.1313	N	0.486319
M1GTGGCCL1-comp23625_c0_seq1	Ta24232	AT4G15560	Deoxyxylulose-5-phosphate synthase	1707	1552	1828	1695.67	138.349	2488	1011	1145	1548	816.816	0.912915	N	0.757407
gi|511328963|gb|GAKE01003914	Ta04260	AT3G07840	Pectin lyase-like superfamily protein	64	181	28	91	79.9937	3059	432	1152	1547.67	1357.46	17.0073	Y	0.00914243
I1GAGTGGL1-comp32009_c1_seq2		AT5G28526	transposable element gene	1172	1155	884	1070.33	161.593	1799	1655	1188	1547.33	319.412	1.44566	N	0.038605
gi|511324545|gb|GAKE01008332	Ta26974	AT4G13250	NAD(P)-binding Rossmann-fold superfamily protein	1157	1118	1400	1225	152.804	2214	1054	1373	1547	599.255	1.26286	N	0.365532
gi|511327074|gb|GAKE01005803	Ta18745	AT5G25350	EIN3-binding F box protein 2	492	394	436	440.667	49.1664	1750	1673	1217	1546.67	288.084	3.50983	Y	1.21425e-11
gi|511332599|gb|GAKE01000278	Ta08521	AT5G54430	Adenine nucleotide alpha hydrolases-like superfamily protein	1053	920	1041	1004.67	73.5686	1610	1424	1604	1546	105.698	1.53882	Y	0.0157586
gi|511330717|gb|GAKE01002160	Ta22811	AT5G37510	NADH-ubiquinone dehydrogenase, mitochondrial, putative	2107	2135	3475	2572.33	781.858	1704	1212	1718	1544.67	288.183	0.600492	Y	0.0299807
I1GAGTGGL1-comp29847_c0_seq3	Ta05131	AT5G13220	jasmonate-zim-domain protein 10	1553	2258	2641	2150.67	551.884	2083	1253	1287	1541	469.694	0.716522	N	0.14234
I1GAGTGGL1-comp14114_c0_seq1	Ta07101	AT2G28940	Protein kinase superfamily protein	1239	1519	1425	1394.33	142.497	2020	1328	1270	1539.33	417.278	1.10399	N	0.576553
M1GTGGCCL1-comp19587_c0_seq1	Ta07530	AT1G08510	fatty acyl-ACP thioesterases B	837	786	807	810	25.632	1499	1468	1650	1539	97.3704	1.9	Y	0.000357951
gi|511330521|gb|GAKE01002356	Ta19167	AT1G14420	Pectate lyase family protein	21	27	19	22.3333	4.16333	3062	461	1087	1536.67	1357.55	68.806	Y	0.000765038
I1GAGTGGL1-comp32165_c0_seq4	Ta07984	AT4G07843	transposable element gene	1884	2090	1907	1960.33	112.882	1968	1620	1015	1534.33	482.241	0.78269	N	0.165398
gi|511329276|gb|GAKE01003601	Ta05909	AT4G00860	Protein of unknown function (DUF1138)	1658	1762	1575	1665	93.6963	1495	1517	1591	1534.33	50.2925	0.921522	N	0.643851
gi|511328699|gb|GAKE01004178	Ta00527	AT2G44060	Late embryogenesis abundant protein, group 2	2049	1943	3002	2331.33	583.228	1804	1179	1619	1534	321.053	0.657993	Y	0.0360149
gi|511319227|gb|GAKE01013650	Ta15120	AT2G18040	peptidylprolyl cis/trans isomerase, NIMA-interacting 1	1328	1289	1222	1279.67	53.6128	1619	1490	1492	1533.67	73.9076	1.19849	N	0.307544
M1GTGGCCL1-comp23587_c1_seq3	Ta07532	AT1G08490	chloroplastic NIFS-like cysteine desulfurase	1028	912	1075	1005	83.8987	1559	1323	1718	1533.33	198.747	1.5257	Y	0.0179545
M1GTGGCCL1-comp16303_c0_seq2	Ta16271	AT3G14230	related to AP2 2	1883	1224	1622	1576.33	331.865	1911	1060	1629	1533.33	433.491	0.972722	N	0.891482
gi|511329249|gb|GAKE01003628	Ta12553	AT3G12750	zinc transporter 1 precursor	911	1034	952	965.667	62.6285	1829	1258	1512	1533	286.079	1.5875	Y	0.00971433
gi|511331736|gb|GAKE01001141	Ta00044	AT4G36220	ferulic acid 5-hydroxylase 1	2255	2351	4314	2973.33	1162.04	1942	1157	1498	1532.33	393.625	0.515359	Y	0.0366859
M1GTGGCCL1-comp26329_c0_seq1	Ta09958	AT3G01700	arabinogalactan protein 11	42	50	16	36	17.7764	3132	418	1044	1531.33	1421.12	42.537	Y	0.00305686
gi|511331231|gb|GAKE01001646	Ta19296	AT3G22910	ATPase E1-E2 type family protein / haloacid dehalogenase-like hydrolase family protein	985	1017	1232	1078	134.324	1742	1212	1640	1531.33	281.214	1.42053	N	0.0487988
gi|511322018|gb|GAKE01010859	Ta15406	AT5G01210	HXXXD-type acyl-transferase family protein	535	487	646	556	81.5537	2070	1081	1441	1530.67	500.56	2.753	Y	0.000410011
gi|511319827|gb|GAKE01013050	Ta07519	AT1G08620	Transcription factor jumonji (jmj) family protein / zinc finger (C5HC2 type) family protein	1347	1441	1539	1442.33	96.0069	1795	1330	1466	1530.33	239.082	1.06101	N	0.738046
gi|511325537|gb|GAKE01007340	Ta15260	AT3G55980	salt-inducible zinc finger 1	766	927	825	839.333	81.4514	2158	1078	1353	1529.67	561.256	1.82248	Y	0.0311712
gi|511331249|gb|GAKE01001628	Ta01930	AT5G62190	DEAD box RNA helicase (PRH75)	1792	1705	2053	1850	181.105	1774	1223	1592	1529.67	280.739	0.826847	N	0.281838
gi|511318491|gb|GAKE01014386	Ta08327	AT1G03380	homolog of yeast autophagy 18 (ATG18) G	340	295	319	318	22.5167	1496	1447	1644	1529	102.562	4.80818	Y	1.11022e-16
gi|511327506|gb|GAKE01005371		AT5G11740	arabinogalactan protein 15	2919	2895	2095	2636.33	468.962	2135	1027	1423	1528.33	561.46	0.579719	Y	0.00755675
gi|511328333|gb|GAKE01004544	Ta25489	AT2G25490	EIN3-binding F box protein 1	1044	1141	1306	1163.67	132.463	1658	1653	1267	1526	224.315	1.31137	N	0.127391
M1GTGGCCL1-comp26730_c0_seq1	Ta04284	AT3G08610	unknown protein; Has 40 Blast hits to 40 proteins in 15 species: Archae - 0; Bacteria - 0; Metazoa - 0; Fungi - 0; Plants - 40; Viruses - 0; Other Eukaryotes - 0 (source: NCBI BLink).	2479	2454	1937	2290	305.962	1420	1647	1508	1525	114.451	0.665939	Y	0.0214114
gi|511317553|gb|GAKE01015324	Ta10732	AT3G61670	Protein of unknown function (DUF3133)	1287	1268	1894	1483	356.063	1855	1231	1487	1524.33	313.671	1.02787	N	0.880072
I1GAGTGGL1-comp32290_c0_seq2	Ta27015	AT5G26000	thioglucoside glucohydrolase 1	3258	3365	1927	2850	801.13	738	1918	1915	1523.67	680.409	0.53462	Y	0.0251991
M1GTGGCCL1-comp26444_c0_seq1	Ta14856	AT3G14560	unknown protein; Has 6 Blast hits to 6 proteins in 3 species: Archae - 0; Bacteria - 0; Metazoa - 0; Fungi - 0; Plants - 6; Viruses - 0; Other Eukaryotes - 0 (source: NCBI BLink).	95	198	59	117.333	72.1411	2330	1334	905	1523	731.059	12.9801	Y	8.76755e-06
gi|511329200|gb|GAKE01003677	Ta13686	AT1G72020	unknown protein; Has 52 Blast hits to 52 proteins in 18 species: Archae - 0; Bacteria - 0; Metazoa - 0; Fungi - 0; Plants - 52; Viruses - 0; Other Eukaryotes - 0 (source: NCBI BLink).	2224	2132	1918	2091.33	157.001	1564	1367	1638	1523	140.075	0.728244	N	0.072646
M1GTGGCCL1-comp17031_c1_seq1	Ta17576	ATCG00280	photosystem II reaction center protein C	361	706	428	498.333	182.938	1317	926	2312	1518.33	714.598	3.04682	Y	0.0100761
I1GAGTGGL1-comp31801_c0_seq2	Ta13593	AT4G17670	Protein of unknown function (DUF581)	358	365	301	341.333	35.1046	1452	1943	1157	1517.33	397.052	4.44531	Y	8.15218e-09
gi|511330827|gb|GAKE01002050	Ta07678	AT3G56190	alpha-soluble NSF attachment protein 2	802	809	1125	912	184.497	1659	1278	1609	1515.33	207.052	1.66155	Y	0.00457198
M1GTGGCCL1-comp25519_c0_seq1	Ta13225	AT1G64400	AMP-dependent synthetase and ligase family protein	856	833	1169	952.667	187.703	1790	1132	1623	1515	342.037	1.59027	Y	0.0114318
gi|511323452|gb|GAKE01009425	Ta19886	AT5G47040	lon protease 2	810	729	1001	846.667	139.658	1770	1167	1605	1514	311.63	1.78819	Y	0.00120528
gi|511330846|gb|GAKE01002031	Ta05923	AT3G06455	ubiquitin family protein	880	772	894	848.667	66.7633	1770	1212	1558	1513.33	281.669	1.78319	Y	0.00127161
gi|511331691|gb|GAKE01001186	Ta11121	AT5G64840	general control non-repressible 5	1347	1340	1573	1420	132.548	1401	1301	1837	1513	285.012	1.06549	N	0.720257
gi|511332612|gb|GAKE01000265	Ta06035	AT3G09770	RING/U-box superfamily protein	635	592	752	659.667	82.803	1767	1212	1559	1512.67	280.386	2.29308	Y	4.73064e-06
gi|511331872|gb|GAKE01001005	Ta23056	AT2G24790	CONSTANS-like 3	1160	964	774	966	193.008	1682	1387	1469	1512.67	152.271	1.56591	Y	0.0120981
gi|511327242|gb|GAKE01005635	Ta02200	AT2G38240	2-oxoglutarate (2OG) and Fe(II)-dependent oxygenase superfamily protein	789	818	815	807.333	15.9478	1675	1327	1534	1512	175.04	1.87283	Y	0.000484561
gi|511325489|gb|GAKE01007388	Ta16641	AT5G52882	P-loop containing nucleoside triphosphate hydrolases superfamily protein	111	156	154	140.333	25.4231	1510	1420	1604	1511.33	92.0072	10.7696	Y	0
gi|511322423|gb|GAKE01010454	Ta19067	AT2G30970	aspartate aminotransferase 1	1689	1698	2285	1890.67	341.532	1573	1109	1847	1509.67	373.054	0.798484	N	0.202826
gi|511330668|gb|GAKE01002209	Ta11170	AT5G64400	BEST Arabidopsis thaliana protein match is: Cox19-like CHCH family protein (TAIR:AT5G09570.1); Has 127 Blast hits to 125 proteins in 40 species: Archae - 0; Bacteria - 9; Metazoa - 16; Fungi - 2; Plants - 64; Viruses - 0; Other Eukaryotes - 36 (source: NCBI BLink).	2995	3077	2745	2939	172.939	1706	1362	1456	1508	177.798	0.5131	Y	0.000166794
M1GTGGCCL1-comp23562_c0_seq2	Ta10672	AT3G61060	phloem protein 2-A13	1004	956	876	945.333	64.6632	1742	1317	1463	1507.33	215.941	1.5945	Y	0.00908714
gi|511330306|gb|GAKE01002571	Ta07590	AT5G22300	nitrilase 4	435	354	587	458.667	118.289	1998	908	1615	1507	552.967	3.28561	Y	0.000499314
gi|511330950|gb|GAKE01001927	Ta03429	AT5G05780	RP non-ATPase subunit 8A	1085	933	1088	1035.33	88.636	1404	1420	1697	1507	164.739	1.45557	N	0.0353143
gi|511323450|gb|GAKE01009427	Ta04282	AT1G09780	Phosphoglycerate mutase, 2,3-bisphosphoglycerate-independent	1248	1130	1953	1443.67	445.024	1361	1013	2143	1505.67	578.724	1.04295	N	0.883043
I1GAGTGGL1-comp31397_c0_seq8	Ta10611	AT4G16670	Plant protein of unknown function (DUF828) with plant pleckstrin homology-like region	562	578	400	513.333	98.475	1971	1398	1146	1505	422.78	2.93182	Y	2.34145e-05
gi|511331143|gb|GAKE01001734	Ta07255	AT2G41220	glutamate synthase 2	816	741	825	794	46.1194	1417	1433	1664	1504.67	138.218	1.89505	Y	0.000381487
gi|511332360|gb|GAKE01000517	Ta25935	AT1G43170	ribosomal protein 1	6325	6184	7009	6506	441.279	1708	1093	1712	1504.33	356.231	0.231222	Y	7.77156e-16
M1GTGGCCL1-comp26854_c0_seq1	Ta11550	AT3G51880	high mobility group B1	1611	1698	1733	1680.67	62.8198	1768	1354	1390	1504	229.338	0.894883	N	0.529934
gi|511330870|gb|GAKE01002007	Ta00585	AT5G06370	NC domain-containing protein-related	511	518	679	569.333	95.0386	1587	1235	1684	1502	236.26	2.63817	Y	1.08007e-07
gi|511330915|gb|GAKE01001962	Ta08079	AT5G27850	Ribosomal protein L18e/L15 superfamily protein	4761	4707	4080	4516	378.551	1530	1453	1522	1501.67	42.336	0.332521	Y	7.96674e-10
I1GAGTGGL1-comp24944_c0_seq2	Ta12569	AT3G12920	SBP (S-ribonuclease binding protein) family protein	500	445	590	511.667	73.2006	1925	1116	1462	1501	405.908	2.93355	Y	8.95631e-06
M1GTGGCCL1-comp13709_c0_seq2	Ta24022	AT3G21710	unknown protein; Has 35333 Blast hits to 34131 proteins in 2444 species: Archae - 798; Bacteria - 22429; Metazoa - 974; Fungi - 991; Plants - 531; Viruses - 0; Other Eukaryotes - 9610 (source: NCBI BLink).	40	47	46	44.3333	3.78594	1175	2023	1302	1500	457.361	33.8346	Y	0
I1GAGTGGL1-comp49125_c0_seq1		AT3G57690	arabinogalactan protein 23	43	114	13	56.6667	51.8684	2900	498	1099	1499	1249.96	26.4529	Y	0.00257237
gi|511328909|gb|GAKE01003968	Ta21227	AT3G46820	type one serine/threonine protein phosphatase 5	302	262	391	318.333	66.0328	1464	1393	1636	1497.67	124.949	4.70471	Y	2.22045e-16
gi|511323416|gb|GAKE01009461	Ta07650	AT3G56490	HIS triad family protein 3	1332	1325	1242	1299.67	50.0633	1367	1523	1601	1497	119.147	1.15183	N	0.425615
M1GTGGCCL1-comp10081_c0_seq1	Ta26220	AT1G66410	calmodulin 4	1142	997	1098	1079	74.3438	1619	1402	1466	1495.67	111.5	1.38616	N	0.0668294
M1GTGGCCL1-comp25910_c5_seq32	Ta25750	AT5G35180	Protein of unknown function (DUF1336)	1019	1054	954	1009	50.7445	1480	1700	1302	1494	199.369	1.48067	N	0.0278792
gi|511328521|gb|GAKE01004356	Ta02382	AT1G76550	Phosphofructokinase family protein	837	940	1257	1011.33	218.898	1522	1204	1756	1494	277.063	1.47726	N	0.0288019
I1GAGTGGL1-comp32149_c5_seq6	Ta09738	AT4G18120	MEI2-like 3	2827	2461	2368	2552	242.654	2037	1303	1140	1493.33	477.831	0.585162	Y	0.00246163
gi|511332376|gb|GAKE01000501	Ta10362	AT5G57870	MIF4G domain-containing protein / MA3 domain-containing protein	1138	1052	1390	1193.33	175.663	1881	1268	1329	1492.67	337.687	1.25084	N	0.207929
gi|511325551|gb|GAKE01007326	Ta19210	AT2G27730	copper ion binding	2124	2082	2109	2105	21.2838	1506	1299	1670	1491.67	185.915	0.70863	N	0.0513387
gi|511329722|gb|GAKE01003155	Ta16036	AT5G03460	unknown protein; FUNCTIONS IN: molecular_function unknown; INVOLVED IN: biological_process unknown; LOCATED IN: endomembrane system; EXPRESSED IN: 24 plant structures; EXPRESSED DURING: 15 growth stages; Has 30201 Blast hits to 17322 proteins in 780 species: Archae - 12; Bacteria - 1396; Metazoa - 17338; Fungi - 3422; Plants - 5037; Viruses - 0; Other Eukaryotes - 2996 (source: NCBI BLink).	936	798	626	786.667	155.31	1374	1572	1528	1491.33	103.968	1.89576	Y	0.000380002
gi|511325750|gb|GAKE01007127	Ta21380	AT2G28350	auxin response factor 10	867	749	1060	892	157	1553	1383	1537	1491	93.8723	1.67152	Y	0.00414164
M1GTGGCCL1-comp23652_c0_seq5	Ta20602	AT5G54900	RNA-binding protein 45A	1266	1101	1457	1274.67	178.158	1608	1124	1740	1490.67	324.329	1.16946	N	0.377807
M1GTGGCCL1-comp26009_c0_seq9	Ta16515	AT4G04950	thioredoxin family protein	1500	1351	1765	1538.67	209.691	1619	1319	1525	1487.67	153.445	0.966854	N	0.848961
gi|511322362|gb|GAKE01010515	Ta05619	AT3G03790	ankyrin repeat family protein / regulator of chromosome condensation (RCC1) family protein	1978	2166	2068	2070.67	94.0284	1870	1293	1297	1486.67	331.982	0.717965	N	0.0608594
I1GAGTGGL1-comp31043_c0_seq1	Ta23531	AT2G05830	NagB/RpiA/CoA transferase-like superfamily protein	1071	991	1420	1160.67	228.124	1642	1233	1584	1486.33	221.301	1.28059	N	0.164339
M1GTGGCCL1-comp9968_c0_seq1	Ta08393	AT1G04140	Transducin family protein / WD-40 repeat family protein	926	887	1151	988	142.503	1535	1398	1519	1484	74.9066	1.50202	Y	0.0227394
I1GAGTGGL1-comp32030_c1_seq18	Ta06947	AT4G22820	A20/AN1-like zinc finger family protein	687	693	577	652.333	65.3095	1607	1369	1474	1483.33	119.274	2.27389	Y	5.93472e-06
gi|511331858|gb|GAKE01001019	Ta25560	AT3G50370	unknown protein; FUNCTIONS IN: molecular_function unknown; INVOLVED IN: biological_process unknown; LOCATED IN: cellular_component unknown; EXPRESSED IN: 26 plant structures; EXPRESSED DURING: 15 growth stages; Has 27734 Blast hits to 16708 proteins in 1259 species: Archae - 81; Bacteria - 3434; Metazoa - 10876; Fungi - 2514; Plants - 987; Viruses - 212; Other Eukaryotes - 9630 (source: NCBI BLin…	1478	1523	1724	1575	130.985	1477	1157	1813	1482.33	328.033	0.941164	N	0.73185
gi|511322485|gb|GAKE01010392	Ta12539	AT3G12630	A20/AN1-like zinc finger family protein	1017	903	748	889.333	135.02	1546	1544	1356	1482	109.124	1.66642	Y	0.00437407
gi|511330316|gb|GAKE01002561	Ta23329	AT1G79920	Heat shock protein 70 (Hsp 70) family protein	1480	1430	1722	1544	156.167	1614	1105	1723	1480.67	329.87	0.958981	N	0.81294
M1GTGGCCL1-comp26601_c0_seq1	Ta10206	AT1G76200	unknown protein; Has 96 Blast hits to 96 proteins in 48 species: Archae - 0; Bacteria - 0; Metazoa - 0; Fungi - 47; Plants - 38; Viruses - 0; Other Eukaryotes - 11 (source: NCBI BLink).	1689	1479	1308	1492	190.832	1406	1412	1623	1480.33	123.589	0.992181	N	0.964638
I1GAGTGGL1-comp31052_c0_seq5	Ta06915	AT4G23100	glutamate-cysteine ligase	2036	1922	1984	1980.67	57.0731	1447	1560	1429	1478.67	71.0094	0.74655	N	0.098226
gi|511331997|gb|GAKE01000880	Ta11706	AT4G34870	rotamase cyclophilin 5	4550	4133	4114	4265.67	246.423	1687	1177	1570	1478	267.157	0.346487	Y	3.17263e-09
gi|511325811|gb|GAKE01007066	Ta19734	AT1G51710	ubiquitin-specific protease 6	816	738	1188	914	240.475	1672	1006	1754	1477.33	410.241	1.61634	Y	0.0374417
M1GTGGCCL1-comp18176_c0_seq1	Ta08535	AT5G54300	Protein of unknown function (DUF761)	699	642	678	673	28.8271	1669	1198	1559	1475.33	246.395	2.19217	Y	1.4698e-05
I1GAGTGGL1-comp15104_c0_seq1	Ta08831	AT3G17020	Adenine nucleotide alpha hydrolases-like superfamily protein	1312	1113	1242	1222.33	100.947	2092	1046	1284	1474	548.274	1.20589	N	0.433279
M1GTGGCCL1-comp23528_c0_seq7	Ta19192	AT5G18255	other RNA	1176	1110	882	1056	154.26	1880	1397	1141	1472.67	375.266	1.39457	N	0.0733278
gi|511330860|gb|GAKE01002017	Ta04604	AT4G35230	BR-signaling kinase 1	640	554	660	618	56.3205	1741	1198	1475	1471.33	271.519	2.3808	Y	1.83707e-06
gi|511332111|gb|GAKE01000766	Ta17636	AT4G34100	RING/U-box superfamily protein	982	894	1234	1036.67	176.469	1471	1291	1648	1470	178.502	1.41801	N	0.0502135
I1GAGTGGL1-comp31922_c2_seq4	Ta07770	AT5G24270	Calcium-binding EF-hand family protein	341	365	461	389	63.498	1433	1614	1361	1469.33	130.355	3.77721	Y	1.00941e-12
gi|511331511|gb|GAKE01001366	Ta13926	AT1G49960	Xanthine/uracil permease family protein	1104	921	1446	1157	266.483	1693	1083	1632	1469.33	335.962	1.26995	N	0.205517
M1GTGGCCL1-comp23499_c0_seq1	Ta02838	AT4G31750	HOPW1-1-interacting 2	527	500	590	539	46.1844	1895	1118	1390	1467.67	394.28	2.72294	Y	1.74867e-05
gi|511328166|gb|GAKE01004711	Ta09283	AT4G30010	unknown protein; FUNCTIONS IN: molecular_function unknown; INVOLVED IN: biological_process unknown; LOCATED IN: mitochondrion, plastid; EXPRESSED IN: 26 plant structures; EXPRESSED DURING: 15 growth stages; Has 39 Blast hits to 39 proteins in 18 species: Archae - 0; Bacteria - 0; Metazoa - 0; Fungi - 0; Plants - 39; Viruses - 0; Other Eukaryotes - 0 (source: NCBI BLink).	1928	1792	1487	1735.67	225.833	1488	1593	1319	1466.67	138.24	0.845016	N	0.341013
gi|511329801|gb|GAKE01003076	Ta17916	AT4G04640	ATPase, F1 complex, gamma subunit protein	1787	1909	2957	2217.67	643.181	1962	1186	1251	1466.33	430.488	0.661205	N	0.0892798
I1GAGTGGL1-comp31247_c0_seq4	Ta19992	AT3G25520	ribosomal protein L5	5539	5382	4525	5148.67	545.786	1385	1430	1583	1466	103.793	0.284734	Y	3.13649e-12
gi|511329583|gb|GAKE01003294	Ta13526	AT4G17140	pleckstrin homology (PH) domain-containing protein	852	882	1035	923	98.1478	1650	1280	1466	1465.33	185.001	1.58758	Y	0.00980699
gi|511331002|gb|GAKE01001875	Ta00377	AT4G38500	Protein of unknown function (DUF616)	2416	2194	2466	2358.67	144.78	1666	1303	1416	1461.67	185.759	0.6197	Y	0.0068449
gi|511328852|gb|GAKE01004025	Ta08558	AT5G45430	Protein kinase superfamily protein	781	735	960	825.333	118.871	1678	1251	1454	1461	213.586	1.77019	Y	0.00147865
M1GTGGCCL1-comp15897_c0_seq1	Ta14065	AT3G02800	Tyrosine phosphatase family protein	222	263	248	244.333	20.7445	1582	1400	1393	1458.33	107.156	5.96862	Y	0
gi|511326745|gb|GAKE01006132	Ta14463	AT3G27430	N-terminal nucleophile aminohydrolases (Ntn hydrolases) superfamily protein	1141	1168	1232	1180.33	46.7369	1479	1167	1727	1457.67	280.609	1.23496	N	0.235244
gi|511332195|gb|GAKE01000682	Ta06718	AT1G69510	cAMP-regulated phosphoprotein 19-related protein	1506	1422	1394	1440.67	58.2866	1476	1430	1456	1454	23.0651	1.00925	N	0.958535
gi|511332479|gb|GAKE01000398	Ta19379	AT5G15650	reversibly glycosylated polypeptide 2	1876	1782	1905	1854.33	64.2988	1418	1260	1676	1451.33	209.994	0.782671	N	0.165874
I1GAGTGGL1-comp32334_c1_seq13		AT1G07940	GTP binding Elongation factor Tu family protein	3090	3491	1648	2743	969.262	1086	1970	1294	1450	462.186	0.528618	Y	0.0325412
gi|511332168|gb|GAKE01000709	Ta27009	AT1G57680	FUNCTIONS IN: molecular_function unknown; INVOLVED IN: biological_process unknown; LOCATED IN: endomembrane system; EXPRESSED IN: 24 plant structures; EXPRESSED DURING: 15 growth stages; CONTAINS InterPro DOMAIN/s: Uncharacterised conserved protein UCP031277 (InterPro:IPR016971); Has 70 Blast hits to 70 proteins in 19 species: Archae - 0; Bacteria - 0; Metazoa - 1; Fungi - 0; Plants - 66; Viruses…	1401	1180	1454	1345	145.331	1838	1291	1221	1450	337.836	1.07807	N	0.671711
I1GAGTGGL1-comp16475_c0_seq1	Ta13079	AT1G26930	Galactose oxidase/kelch repeat superfamily protein	664	727	777	722.667	56.6245	1565	1531	1253	1449.67	171.165	2.006	Y	0.000115577
M1GTGGCCL1-comp20702_c0_seq1	Ta08637	AT2G03690	coenzyme Q biosynthesis Coq4 family protein / ubiquinone biosynthesis Coq4 family protein	1755	1594	1522	1623.67	119.299	1614	1167	1566	1449	245.396	0.892425	N	0.520153
gi|511327429|gb|GAKE01005448	Ta25051	AT1G62020	Coatomer, alpha subunit	1367	1336	1931	1544.67	334.933	1688	990	1667	1448.33	397.067	0.937635	N	0.747993
gi|511326582|gb|GAKE01006295	Ta22215	AT3G48990	AMP-dependent synthetase and ligase family protein	555	524	822	633.667	163.836	1568	1210	1564	1447.33	205.546	2.28406	Y	5.40419e-06
gi|511324221|gb|GAKE01008656	Ta22818	AT2G17390	ankyrin repeat-containing 2B	1241	1209	1643	1364.33	241.862	1833	1006	1501	1446.67	416.169	1.06035	N	0.76698
gi|511330869|gb|GAKE01002008	Ta06371	AT3G27820	monodehydroascorbate reductase 4	1532	1996	2334	1954	402.646	1801	1239	1297	1445.67	309.091	0.73985	N	0.0884422
gi|511331879|gb|GAKE01000998	Ta19819	AT1G67740	photosystem II BY	2247	1936	2179	2120.67	163.5	1756	1074	1504	1444.67	344.85	0.681232	N	0.0300072
M1GTGGCCL1-comp14669_c0_seq1	Ta02971	AT1G29470	S-adenosyl-L-methionine-dependent methyltransferases superfamily protein	1124	1225	1517	1288.67	204.089	1459	1393	1482	1444.67	46.1988	1.12106	N	0.519729
M1GTGGCCL1-comp23778_c0_seq2	Ta04114	AT3G50810	Uncharacterised protein family (UPF0497)	484	420	542	482	61.0246	1302	1589	1440	1443.67	143.535	2.99516	Y	2.53198e-09
gi|511330423|gb|GAKE01002454	Ta24179	AT2G24200	Cytosol aminopeptidase family protein	1614	1899	1187	1566.67	358.352	1201	1731	1391	1441	268.514	0.919787	N	0.636731
gi|511328908|gb|GAKE01003969	Ta14176	AT5G47690	binding	1434	1343	1536	1437.67	96.5522	1403	1303	1617	1441	160.412	1.00232	N	0.989573
I1GAGTGGL1-comp32150_c0_seq1	Ta26322	AT5G40760	glucose-6-phosphate dehydrogenase 6	806	760	1144	903.333	209.689	1398	1334	1587	1439.67	131.546	1.59373	Y	0.00925711
gi|511330152|gb|GAKE01002725	Ta17891	AT2G01520	MLP-like protein 328	277	151	580	336	220.502	1987	774	1555	1438.67	614.811	4.28175	Y	0.00101951
gi|511332320|gb|GAKE01000557	Ta03191	AT3G58500	protein phosphatase 2A-4	1417	1190	1361	1322.67	118.255	1617	1103	1585	1435	287.965	1.08493	N	0.645945
I1GAGTGGL1-comp32049_c2_seq1	Ta26061	AT2G25910	3'-5' exonuclease domain-containing protein / K homology domain-containing protein / KH domain-containing protein	846	804	849	833	25.1595	1460	1233	1609	1434	189.344	1.72149	Y	0.00248857
M1GTGGCCL1-comp25184_c0_seq2	Ta02307	AT2G39220	PATATIN-like protein 6	709	798	904	803.667	97.6234	1610	1373	1318	1433.67	155.166	1.78391	Y	0.00128679
gi|511325902|gb|GAKE01006975	Ta12776	AT1G07200	Double Clp-N motif-containing P-loop nucleoside triphosphate hydrolases superfamily protein	376	427	456	419.667	40.501	1598	1323	1378	1433	145.516	3.41461	Y	3.5784e-11
I1GAGTGGL1-comp32117_c2_seq5	Ta09847	AT1G51580	RNA-binding KH domain-containing protein	1184	1069	1049	1100.67	72.8583	1437	1455	1407	1433	24.2487	1.30194	N	0.138476
M1GTGGCCL1-comp24840_c0_seq9	Ta16954	AT1G53920	GDSL-motif lipase 5	193	273	253	239.667	41.6333	1457	1406	1429	1430.67	25.5408	5.9694	Y	0
gi|511320397|gb|GAKE01012480	Ta06724	AT2G26600	Glycosyl hydrolase superfamily protein	646	684	699	676.333	27.3191	1288	1449	1554	1430.33	133.979	2.11483	Y	3.52103e-05
I1GAGTGGL1-comp31839_c0_seq4	Ta00380	AT4G38490	unknown protein; Has 30201 Blast hits to 17322 proteins in 780 species: Archae - 12; Bacteria - 1396; Metazoa - 17338; Fungi - 3422; Plants - 5037; Viruses - 0; Other Eukaryotes - 2996 (source: NCBI BLink).	958	924	854	912	53.0283	1466	1519	1306	1430.33	110.889	1.56835	Y	0.0119522
M1GTGGCCL1-comp25925_c0_seq1	Ta06830	AT1G79180	myb domain protein 63	501	519	497	505.667	11.7189	1317	1591	1380	1429.33	143.507	2.82663	Y	1.51335e-08
gi|511331610|gb|GAKE01001267	Ta19824	AT1G50250	FTSH protease 1	1281	1073	2097	1483.67	541.248	1654	1019	1610	1427.67	354.599	0.962256	N	0.880832
gi|511326062|gb|GAKE01006815	Ta15106	AT2G17930	Phosphatidylinositol 3- and 4-kinase family protein with FAT domain	1155	1097	1483	1245	208.144	1489	1015	1777	1427	384.765	1.14618	N	0.470644
gi|511328687|gb|GAKE01004190	Ta13961	AT1G30380	photosystem I subunit K	2171	1971	1897	2013	141.746	1870	1085	1325	1426.67	402.254	0.708727	N	0.0516523
gi|511328676|gb|GAKE01004201		AT2G19760	profilin 1	1006	901	979	962	54.5252	1536	1307	1433	1425.33	114.692	1.48164	N	0.0278455
gi|511330861|gb|GAKE01002016	Ta04255	AT3G07880	Immunoglobulin E-set superfamily protein	882	936	1006	941.333	62.1718	1954	1103	1216	1424.33	462.171	1.5131	N	0.0698522
M1GTGGCCL1-comp19454_c0_seq2	Ta15152	AT2G18280	tubby like protein 2	1087	1092	992	1057	56.3471	1897	1192	1184	1424.33	409.361	1.34752	N	0.121593
gi|511331670|gb|GAKE01001207	Ta20756	AT2G22240	myo-inositol-1-phosphate synthase 2	1480	1326	2275	1693.67	509.304	1544	1054	1674	1424	326.956	0.840779	N	0.439413
gi|511332567|gb|GAKE01000310	Ta13775	AT4G03280	photosynthetic electron transfer C	2186	1951	2844	2327	462.896	1781	1114	1372	1422.33	336.337	0.61123	Y	0.00544957
M1GTGGCCL1-comp23506_c0_seq3	Ta14955	AT5G55660	DEK domain-containing chromatin associated protein	1491	1313	1384	1396	89.6047	1356	1416	1494	1422	69.1954	1.01862	N	0.917111
M1GTGGCCL1-comp25995_c0_seq2	Ta18418	AT2G16720	myb domain protein 7	422	498	525	481.667	53.4072	1314	1647	1304	1421.67	195.208	2.95156	Y	4.08202e-09
M1GTGGCCL1-comp25740_c0_seq13	Ta23061	AT2G47170	Ras-related small GTP-binding family protein	1832	1754	1914	1833.33	80.0083	1634	955	1676	1421.67	404.69	0.775455	N	0.150629
gi|511330619|gb|GAKE01002258	Ta18400	AT2G16860	GCIP-interacting family protein	789	738	870	799	66.5658	1432	1247	1584	1421	168.769	1.77847	Y	0.0013678
gi|511331938|gb|GAKE01000939	Ta07273	AT2G41010	calmodulin (CAM)-binding protein of 25 kDa	395	395	424	404.667	16.7432	2157	969	1137	1421	642.906	3.51153	Y	0.00276103
gi|511331553|gb|GAKE01001324	Ta09322	AT5G05010	clathrin adaptor complexes medium subunit family protein	1354	1377	1933	1554.67	327.848	1604	1006	1653	1421	360.235	0.914022	N	0.634397
gi|511315539|gb|GAKE01017080	Ta11285	AT2G17480	Seven transmembrane MLO family protein	474	444	416	444.667	29.0057	1258	1418	1584	1420	163.009	3.1934	Y	3.36071e-10
M1GTGGCCL1-comp25649_c0_seq1	Ta18752	AT5G25270	Ubiquitin-like superfamily protein	647	632	683	654	26.2107	1739	1332	1188	1419.67	285.77	2.17074	Y	1.91139e-05
I1GAGTGGL1-comp32047_c1_seq17	Ta22538	AT5G10400	Histone superfamily protein	3230	3422	2555	3069	455.371	1746	1013	1498	1419	372.831	0.462366	Y	1.42907e-05
gi|511331776|gb|GAKE01001101	Ta06814	AT1G79000	histone acetyltransferase of the CBP family 1	907	953	1019	959.667	56.2968	1421	1280	1555	1418.67	137.515	1.47829	N	0.0287686
gi|511323838|gb|GAKE01009039	Ta16725	AT3G15880	WUS-interacting protein 2	756	672	943	790.333	138.724	1381	1015	1858	1418	422.716	1.79418	Y	0.0126086
M1GTGGCCL1-comp15458_c0_seq1	Ta09297	AT5G04800	Ribosomal S17 family protein	3997	4054	3121	3724	522.99	1369	1502	1381	1417.33	73.5686	0.380594	Y	6.3285e-08
M1GTGGCCL1-comp23626_c0_seq3	Ta16855	AT2G31350	glyoxalase 2-5	650	673	646	656.333	14.5717	1661	1305	1284	1416.67	211.859	2.15846	Y	2.19158e-05
gi|511329342|gb|GAKE01003535	Ta17004	AT5G48140	Pectin lyase-like superfamily protein	23	69	19	37	27.7849	3140	130	975	1415	1552.49	38.2432	Y	0.0139261
M1GTGGCCL1-comp19545_c1_seq1	Ta23007	AT1G69840	SPFH/Band 7/PHB domain-containing membrane-associated protein family	741	806	861	802.667	60.0694	1865	1097	1281	1414.33	400.985	1.76204	Y	0.00771974
M1GTGGCCL1-comp25831_c7_seq2	Ta13058	AT1G27080	nitrate transporter 1.6	1141	919	1048	1036	111.485	1852	984	1406	1414	434.055	1.36486	N	0.141657
gi|511326802|gb|GAKE01006075	Ta05790	AT1G77120	alcohol dehydrogenase 1	140	75	134	116.333	35.9212	2133	778	1330	1413.67	681.364	12.1519	Y	1.25054e-05
I1GAGTGGL1-comp32301_c6_seq6	Ta00435	AT1G45332	Translation elongation factor EFG/EF2 protein	2786	2556	2327	2556.33	229.5	1842	1233	1165	1413.33	372.79	0.552875	Y	0.000828631
gi|511331554|gb|GAKE01001323	Ta19141	AT2G24940	membrane-associated progesterone binding protein 2	1393	1388	1066	1282.33	187.367	1369	1422	1448	1413	40.2616	1.1019	N	0.584728
gi|511329727|gb|GAKE01003150	Ta02346	AT2G39570	ACT domain-containing protein	471	526	541	512.667	36.8556	1492	1301	1445	1412.67	99.5205	2.75553	Y	3.27427e-08
gi|511329523|gb|GAKE01003354		AT5G56600	profilin 3	1427	1328	1383	1379.33	49.6017	1359	1216	1661	1412	227.185	1.02368	N	0.895003
I1GAGTGGL1-comp29889_c0_seq3	Ta23865	AT5G38410	Ribulose bisphosphate carboxylase (small chain) family protein	13643	11081	16769	13831	2848.66	1649	1167	1412	1409.33	241.011	0.101897	Y	0
I1GAGTGGL1-comp32323_c2_seq40	Ta14848	AT3G14650	cytochrome P450, family 72, subfamily A, polypeptide 11	227	226	213	222	7.81025	1608	1171	1448	1409	221.095	6.34685	Y	0
I1GAGTGGL1-comp32066_c1_seq13	Ta11120	AT5G64850	FUNCTIONS IN: molecular_function unknown; INVOLVED IN: biological_process unknown; LOCATED IN: plasma membrane; EXPRESSED IN: 22 plant structures; EXPRESSED DURING: 13 growth stages; CONTAINS InterPro DOMAIN/s: RPM1-interacting protein 4, defence response (InterPro:IPR008700); BEST Arabidopsis thaliana protein match is: unknown protein (TAIR:AT5G09960.1); Has 30201 Blast hits to 17322 proteins in…	917	982	831	910	75.743	1303	1344	1577	1408	147.787	1.54725	Y	0.0147792
M1GTGGCCL1-comp25908_c1_seq3	Ta19379	AT3G02230	reversibly glycosylated polypeptide 1	1808	1929	2856	2197.67	573.334	1819	844	1558	1407	504.735	0.640224	N	0.0695455
I1GAGTGGL1-comp31147_c3_seq2	Ta16882	AT5G04860	unknown protein; BEST Arabidopsis thaliana protein match is: unknown protein (TAIR:AT3G11760.1); Has 1807 Blast hits to 1807 proteins in 277 species: Archae - 0; Bacteria - 0; Metazoa - 736; Fungi - 347; Plants - 385; Viruses - 0; Other Eukaryotes - 339 (source: NCBI BLink).	448	381	658	495.667	144.521	1031	1780	1407	1406	374.501	2.83658	Y	2.8819e-05
gi|511327545|gb|GAKE01005332	Ta19281	AT2G43160	ENTH/VHS family protein	959	894	1189	1014	155	1429	1130	1659	1406	265.249	1.38659	N	0.0670718
gi|511320205|gb|GAKE01012672	Ta22622	AT1G08200	UDP-D-apiose/UDP-D-xylose synthase 2	1197	1097	1484	1259.33	200.889	1545	1148	1524	1405.67	223.393	1.1162	N	0.535989
I1GAGTGGL1-comp26610_c0_seq1	Ta07498	AT1G08820	vamp/synaptobrevin-associated protein 27-2	715	769	813	765.667	49.085	1420	1291	1505	1405.33	107.751	1.83544	Y	0.000747749
gi|511331125|gb|GAKE01001752	Ta18944	AT2G41530	S-formylglutathione hydrolase	2498	2327	2892	2572.33	289.742	1644	930	1640	1404.67	411.078	0.546067	Y	0.00064486
I1GAGTGGL1-comp32160_c1_seq4	Ta25766	AT1G45000	AAA-type ATPase family protein	927	889	1077	964.333	99.4049	1504	1311	1399	1404.67	96.6247	1.45662	N	0.0353534
gi|511332177|gb|GAKE01000700	Ta09425	AT3G57550	guanylate kinase	715	765	611	697	78.5621	1575	1342	1292	1403	151.04	2.01291	Y	0.000109079
M1GTGGCCL1-comp25740_c0_seq8	Ta23061	AT1G10630	ADP-ribosylation factor A1F	2025	1897	1616	1846	209.215	1444	1227	1538	1403	159.502	0.760022	N	0.121019
gi|511329368|gb|GAKE01003509	Ta09526	AT1G60950	2Fe-2S ferredoxin-like superfamily protein	3218	3450	3323	3330.33	116.174	1768	1210	1224	1400.67	318.197	0.420579	Y	1.16664e-06
M1GTGGCCL1-comp25316_c2_seq6	Ta14621	AT1G32540	lsd one like 1	215	286	274	258.333	38.0044	1458	1363	1380	1400.33	50.659	5.42065	Y	0
gi|511326450|gb|GAKE01006427	Ta00854	AT5G09440	EXORDIUM like 4	1153	806	499	819.333	327.204	2254	1220	727	1400.33	779.309	1.70911	N	0.225615
gi|511328648|gb|GAKE01004229	Ta02318	AT2G39310	jacalin-related lectin 22	35369	40136	64468	46657.7	15607.3	1692	1043	1465	1400	329.346	0.0300058	Y	3.55271e-15
I1GAGTGGL1-comp31737_c1_seq2	Ta09528	AT1G10940	Protein kinase superfamily protein	927	882	831	880	48.0312	1629	1472	1098	1399.67	272.79	1.59053	Y	0.00962428
gi|511328797|gb|GAKE01004080	Ta08323	AT2G31960	glucan synthase-like 3	508	514	638	553.333	73.3848	1395	1206	1593	1398	193.517	2.52651	Y	3.91172e-07
M1GTGGCCL1-comp18987_c1_seq1	Ta15913	AT1G06400	Ras-related small GTP-binding family protein	569	472	476	505.667	54.8847	1603	1274	1310	1395.67	180.456	2.76005	Y	3.16665e-08
I1GAGTGGL1-comp31108_c1_seq2	Ta23044	AT2G05840	20S proteasome subunit PAA2	1103	995	878	992	112.53	1327	1389	1466	1394	69.6348	1.40524	N	0.0567969
I1GAGTGGL1-comp13601_c0_seq1				1242	1286	1000	1176	154	1627	1544	1010	1393.67	334.847	1.18509	N	0.339711
gi|511329977|gb|GAKE01002900	Ta21774	AT5G11520	aspartate aminotransferase 3	1303	1304	1880	1495.67	332.843	1622	959	1592	1391	374.424	0.93002	N	0.717362
I1GAGTGGL1-comp13869_c0_seq1	Ta04312	AT3G08940	light harvesting complex photosystem II	1683	1712	1285	1560	238.598	1797	1212	1163	1390.67	352.747	0.891453	N	0.516589
M1GTGGCCL1-comp24579_c0_seq3	Ta26474	AT3G46440	UDP-XYL synthase 5	652	643	921	738.667	157.969	1547	992	1632	1390.33	347.575	1.88222	Y	0.0024595
gi|511318474|gb|GAKE01014403	Ta26185	AT1G52825	unknown protein; FUNCTIONS IN: molecular_function unknown; INVOLVED IN: biological_process unknown; LOCATED IN: endomembrane system; CONTAINS InterPro DOMAIN/s: Protein of unknown function DUF2346 (InterPro:IPR018625); BEST Arabidopsis thaliana protein match is: unknown protein (TAIR:AT4G14615.1); Has 52 Blast hits to 49 proteins in 19 species: Archae - 0; Bacteria - 0; Metazoa - 0; Fungi - 0; Pl…	1542	1459	1062	1354.33	256.547	1135	1618	1415	1389.33	242.521	1.02584	N	0.885662
gi|511332589|gb|GAKE01000288	Ta25099	AT1G57720	Translation elongation factor EF1B, gamma chain	3468	3472	3978	3639.33	293.301	1580	1060	1524	1388	285.433	0.381389	Y	6.8083e-08
M1GTGGCCL1-comp27136_c0_seq1	Ta13652	AT1G67430	Ribosomal protein L22p/L17e family protein	4705	4722	3845	4424	501.501	1347	1373	1443	1387.67	49.6521	0.313668	Y	1.1037e-10
gi|511326738|gb|GAKE01006139	Ta25924	AT2G26140	FTSH protease 4	992	1023	1425	1146.67	241.542	1501	1218	1440	1386.33	148.937	1.20901	N	0.286207
gi|511332662|gb|GAKE01000215	Ta02462	AT5G67300	myb domain protein r1	1676	1902	1791	1789.67	113.006	1732	1128	1289	1383	312.779	0.77277	N	0.145394
M1GTGGCCL1-comp23509_c0_seq1	Ta14086	AT3G02555	unknown protein; BEST Arabidopsis thaliana protein match is: unknown protein (TAIR:AT5G16110.1); Has 130 Blast hits to 130 proteins in 18 species: Archae - 0; Bacteria - 0; Metazoa - 0; Fungi - 0; Plants - 130; Viruses - 0; Other Eukaryotes - 0 (source: NCBI BLink).	514	554	365	477.667	99.6009	1299	1447	1398	1381.33	75.3945	2.89184	Y	7.95065e-09
M1GTGGCCL1-comp23826_c0_seq2	Ta22401	AT5G43460	HR-like lesion-inducing protein-related	1845	1984	1678	1835.67	153.213	1412	1451	1281	1381.33	89.0524	0.752497	N	0.108236
I1GAGTGGL1-comp31799_c0_seq1	Ta06710	AT1G69460	emp24/gp25L/p24 family/GOLD family protein	1031	1026	1026	1027.67	2.88675	1381	1286	1474	1380.33	94.0018	1.34317	N	0.0982445
gi|511327270|gb|GAKE01005607	Ta07141	AT2G27510	ferredoxin 3	1173	1156	1037	1122	74.1013	1342	1336	1460	1379.33	69.9238	1.22935	N	0.246198
gi|511327993|gb|GAKE01004884	Ta11155	AT5G64552	conserved peptide upstream open reading frame 22	468	453	459	460	7.54983	1713	1113	1310	1378.67	305.837	2.9971	Y	2.54574e-08
gi|511330618|gb|GAKE01002259	Ta05733	AT1G77710	CONTAINS InterPro DOMAIN/s: Ubiquitin-like, Ufm1 (InterPro:IPR005375); Has 244 Blast hits to 244 proteins in 106 species: Archae - 0; Bacteria - 0; Metazoa - 149; Fungi - 0; Plants - 47; Viruses - 0; Other Eukaryotes - 48 (source: NCBI BLink).	1047	1074	940	1020.33	70.8684	1369	1309	1456	1378	73.9121	1.35054	N	0.0922298
M1GTGGCCL1-comp14528_c0_seq1	Ta00033	AT4G36110	SAUR-like auxin-responsive protein family	49	57	41	49	8	1036	1365	1732	1377.67	348.173	28.1156	Y	0
gi|511323264|gb|GAKE01009613	Ta17297	AT1G22450	cytochrome C oxidase 6B	2128	2242	2350	2240	111.014	1384	1221	1528	1377.67	153.598	0.61503	Y	0.00607708
I1GAGTGGL1-comp25759_c0_seq4	Ta11724	AT4G34670	Ribosomal protein S3Ae	5001	4580	4972	4851	235.14	1538	1085	1508	1377	253.324	0.283859	Y	2.90479e-12
M1GTGGCCL1-comp25986_c4_seq4	Ta17346	AT1G21870	golgi nucleotide sugar transporter 5	829	763	639	743.667	96.4642	1703	1424	1002	1376.33	352.923	1.85074	Y	0.00218367
gi|511321483|gb|GAKE01011394	Ta00688	AT5G07420	Pectin lyase-like superfamily protein	31	121	33	61.6667	51.3939	2738	381	998	1372.33	1222.28	22.2541	Y	0.00643627
M1GTGGCCL1-comp25805_c0_seq2	Ta19044	AT1G48900	Signal recognition particle, SRP54 subunit protein	616	532	995	714.333	246.666	1585	963	1566	1371.33	353.755	1.91974	Y	0.00678773
I1GAGTGGL1-comp29602_c0_seq4	Ta04946	AT1G13060	20S proteasome beta subunit E1	729	614	869	737.333	127.704	1511	988	1612	1370.33	334.939	1.8585	Y	0.00174846
M1GTGGCCL1-comp10107_c0_seq1	Ta16157	AT4G31180	Class II aminoacyl-tRNA and biotin synthetases superfamily protein	2192	1937	2290	2139.67	182.226	1711	1074	1325	1370	320.875	0.640287	Y	0.0118417
gi|511326463|gb|GAKE01006414	Ta19459	AT4G28470	26S proteasome regulatory subunit S2 1B	736	701	1305	914	339.068	1596	739	1775	1370	553.743	1.49891	N	0.219176
I1GAGTGGL1-comp31909_c0_seq7	Ta04144	AT3G06760	Drought-responsive family protein	1023	1092	931	1015.33	80.7733	1224	1630	1253	1369	226.497	1.34833	N	0.0940725
gi|511328930|gb|GAKE01003947	Ta01997	AT5G62890	Xanthine/uracil permease family protein	1502	1925	1933	1786.67	246.561	1424	1303	1374	1367	60.803	0.765112	N	0.130569
M1GTGGCCL1-comp25474_c2_seq8	Ta25291	AT2G21950	SKP1 interacting partner 6	720	752	725	732.333	17.2143	1244	1338	1515	1365.67	137.602	1.86482	Y	0.000552171
gi|511327924|gb|GAKE01004953	Ta07662	AT3G56340	Ribosomal protein S26e family protein	4465	3975	3370	3936.67	548.506	1458	1130	1505	1364.33	204.295	0.346571	Y	3.33221e-09
I1GAGTGGL1-comp29858_c0_seq1	Ta20199	AT2G19800	myo-inositol oxygenase 2	1072	953	503	842.667	300.117	1571	1387	1132	1363.33	220.455	1.61788	Y	0.0140509
M1GTGGCCL1-comp18334_c0_seq1	Ta16769	AT4G14960	Tubulin/FtsZ family protein	8671	8252	9056	8659.67	402.12	2279	757	1051	1362.33	807.352	0.157319	Y	0
gi|511329971|gb|GAKE01002906	Ta01634	AT3G06350	dehydroquinate dehydratase, putative / shikimate dehydrogenase, putative	768	758	1035	853.667	157.119	1396	1210	1481	1362.33	138.601	1.59586	Y	0.00918412
gi|511327770|gb|GAKE01005107	Ta11288	AT2G36490	demeter-like 1	1340	1430	1741	1503.67	210.405	1382	1206	1498	1362	147.024	0.905786	N	0.576707
gi|511321612|gb|GAKE01011265	Ta15697	AT4G19040	ENHANCED DISEASE RESISTANCE 2	576	511	629	572	59.1016	1800	1008	1276	1361.33	402.837	2.37995	Y	0.00044792
M1GTGGCCL1-comp26495_c0_seq1	Ta15500	AT5G50030	Plant invertase/pectin methylesterase inhibitor superfamily protein	17	45	11	24.3333	18.1475	2593	477	1011	1360.33	1100.4	55.9041	Y	0.00037864
M1GTGGCCL1-comp14420_c0_seq1	Ta23142	AT5G36880	acetyl-CoA synthetase	1321	1488	2126	1645	424.845	1447	1076	1555	1359.33	251.246	0.826342	N	0.315038
I1GAGTGGL1-comp32335_c0_seq9	Ta11588	AT4G24000	cellulose synthase like G2	1458	1436	1485	1459.67	24.5425	1685	1198	1194	1359	282.331	0.931034	N	0.686966
M1GTGGCCL1-comp26044_c1_seq1	Ta05859	AT1G07920	GTP binding Elongation factor Tu family protein	2927	3140	1670	2579	794.388	1058	1799	1217	1358	390.104	0.526561	Y	0.0142868
gi|511332204|gb|GAKE01000673	Ta09387	AT1G53240	Lactate/malate dehydrogenase family protein	4587	4657	6164	5136	890.962	1647	1017	1399	1354.33	317.366	0.263694	Y	1.72529e-13
gi|511326900|gb|GAKE01005977	Ta03981	AT1G20110	RING/FYVE/PHD zinc finger superfamily protein	787	644	915	782	135.569	1507	1120	1436	1354.33	206.02	1.73188	Y	0.00227504
I1GAGTGGL1-comp14002_c0_seq2	Ta09724	AT4G18030	S-adenosyl-L-methionine-dependent methyltransferases superfamily protein	638	501	580	573	68.7677	1075	1398	1589	1354	259.81	2.363	Y	2.39985e-06
I1GAGTGGL1-comp29899_c2_seq1	Ta04183	AT3G07160	glucan synthase-like 10	1406	1395	1401	1400.67	5.50757	1321	1171	1567	1353	199.93	0.965969	N	0.845276
gi|511324301|gb|GAKE01008576	Ta13059	AT1G27070	5'-AMP-activated protein kinase-related	367	316	380	354.333	33.828	1318	1455	1285	1352.67	90.1462	3.8175	Y	8.29781e-13
gi|511326303|gb|GAKE01006574	Ta13408	AT3G16940	calmodulin binding;transcription regulators	1606	1596	1968	1723.33	211.947	1332	1317	1407	1352	48.2183	0.784526	N	0.170712
gi|511324510|gb|GAKE01008367	Ta06229	AT1G73080	PEP1 receptor 1	918	828	1316	1020.67	259.695	1564	1066	1424	1351.33	256.829	1.32397	N	0.115883
gi|511332031|gb|GAKE01000846	Ta13914	AT1G50200	Alanyl-tRNA synthetase	1645	1530	2240	1805	381.084	1591	1006	1456	1351	306.309	0.748476	N	0.10596
M1GTGGCCL1-comp19597_c0_seq4	Ta14034	AT3G03100	NADH:ubiquinone oxidoreductase, 17.2kDa subunit	1451	1469	1198	1372.67	151.533	1245	1472	1335	1350.67	114.308	0.983973	N	0.927461
M1GTGGCCL1-comp25186_c0_seq4	Ta06138	AT3G10770	Single-stranded nucleic acid binding R3H protein	669	613	654	645.333	28.9885	1467	1048	1533	1349.33	263.041	2.09091	Y	4.75288e-05
gi|511332321|gb|GAKE01000556	Ta26417	AT1G35160	GF14 protein phi chain	1301	1279	1455	1345	95.8958	1661	1009	1378	1349.33	326.944	1.00322	N	0.985544
I1GAGTGGL1-comp24938_c0_seq3	Ta00712	AT5G07830	glucuronidase 2	337	321	269	309	35.5528	1301	1620	1124	1348.33	251.365	4.36354	Y	6.10623e-15
gi|511331557|gb|GAKE01001320	Ta20472	AT1G70070	DEAD/DEAH box helicase, putative	1115	1104	1291	1170	104.933	1335	1239	1470	1348	116.047	1.15214	N	0.426105
gi|511326000|gb|GAKE01006877	Ta20307	AT5G56150	ubiquitin-conjugating enzyme 30	680	588	679	649	52.8299	1364	1140	1534	1346	197.616	2.07396	Y	5.73109e-05
I1GAGTGGL1-comp25048_c0_seq2	Ta26605	AT3G29080	unknown protein; Has 0 Blast hits to 0 proteins in 0 species (source: NCBI BLink).	1925	1929	1871	1908.33	32.3934	1768	1239	1025	1344	382.467	0.704279	N	0.0478235
gi|511328738|gb|GAKE01004139	Ta00008	AT4G35860	GTP-binding 2	1193	1211	1474	1292.67	157.297	1497	988	1545	1343.33	308.662	1.0392	N	0.828648
gi|511317260|gb|GAKE01015617	Ta03081	AT1G12360	Sec1/munc18-like (SM) proteins superfamily	827	757	861	815	53.0283	1418	1118	1491	1342.33	197.677	1.64703	Y	0.00549125
gi|511325407|gb|GAKE01007470	Ta18699	AT3G29575	ABI five binding protein 3	469	432	473	458	22.6053	1407	1245	1374	1342	85.6096	2.93013	Y	5.54415e-09
gi|511321874|gb|GAKE01011003	Ta03567	AT5G19900	PRLI-interacting factor, putative	674	679	825	726	85.773	1405	1340	1281	1342	62.0242	1.84848	Y	0.000663118
gi|511330935|gb|GAKE01001942	Ta08404	AT1G04270	cytosolic ribosomal protein S15	7164	7233	5966	6787.67	712.42	1345	1377	1300	1340.67	38.6825	0.197515	Y	0
I1GAGTGGL1-comp13747_c0_seq1	Ta24106	AT2G06520	photosystem II subunit X	2225	2292	1883	2133.33	219.368	1579	1255	1188	1340.67	209.104	0.628437	Y	0.00877361
gi|511324380|gb|GAKE01008497	Ta01931	AT5G62200	Embryo-specific protein 3, (ATS3)	1243	1105	1291	1213	96.5609	1497	1249	1275	1340.33	136.299	1.10497	N	0.57457
M1GTGGCCL1-comp19685_c0_seq1	Ta03660	AT1G15340	methyl-CPG-binding domain 10	656	558	1447	887	487.443	2081	657	1281	1339.67	713.81	1.51033	N	0.359336
gi|511328425|gb|GAKE01004452	Ta17794	AT3G28730	high mobility group	975	955	1300	1076.67	193.671	1508	1113	1397	1339.33	203.716	1.24396	N	0.220734
M1GTGGCCL1-comp10618_c0_seq1	Ta07285	AT2G40900	nodulin MtN21 /EamA-like transporter family protein	129	278	211	206	74.6257	1280	1278	1457	1338.33	102.773	6.49676	Y	0
M1GTGGCCL1-comp23601_c0_seq1	Ta03209	AT3G58680	multiprotein bridging factor 1B	870	908	722	833.333	98.2717	1603	1159	1250	1337.33	234.53	1.6048	Y	0.0084352
I1GAGTGGL1-comp31947_c1_seq5	Ta10529	AT2G47330	P-loop containing nucleoside triphosphate hydrolases superfamily protein	954	928	990	957.333	31.1341	1427	1233	1349	1336.33	97.6183	1.39589	N	0.0621308
gi|511310625|gb|GAKE01021796	Ta14772	AT5G54095	unknown protein; FUNCTIONS IN: molecular_function unknown; INVOLVED IN: N-terminal protein myristoylation; LOCATED IN: cellular_component unknown; EXPRESSED IN: 9 plant structures; EXPRESSED DURING: L mature pollen stage, M germinated pollen stage, 4 anthesis, C globular stage, petal differentiation and expansion stage; BEST Arabidopsis thaliana protein match is: unknown protein (TAIR:AT4G27580.1…	24	31	11	22	10.1489	2581	508	917	1335.33	1097.99	60.697	Y	0.000394915
gi|511326920|gb|GAKE01005957	Ta24022	AT3G21710	unknown protein; Has 35333 Blast hits to 34131 proteins in 2444 species: Archae - 798; Bacteria - 22429; Metazoa - 974; Fungi - 991; Plants - 531; Viruses - 0; Other Eukaryotes - 9610 (source: NCBI BLink).	27	31	67	41.6667	22.0303	1310	1305	1389	1334.67	47.1204	32.032	Y	0
M1GTGGCCL1-comp28655_c0_seq1	Ta06066	AT3G10040	sequence-specific DNA binding transcription factors	471	405	506	460.667	51.2868	1293	1327	1384	1334.67	45.9819	2.89725	Y	7.88117e-09
gi|511330549|gb|GAKE01002328	Ta16326	AT1G76810	eukaryotic translation initiation factor 2 (eIF-2) family protein	1371	1425	1608	1468	124.214	1287	1336	1380	1334.33	46.5224	0.908946	N	0.590407
gi|511327268|gb|GAKE01005609	Ta13376	AT5G58950	Protein kinase superfamily protein	794	783	1006	861	125.694	1696	1194	1112	1334	316.171	1.54936	Y	0.01485
gi|511329487|gb|GAKE01003390	Ta08447	AT2G42750	DNAJ heat shock N-terminal domain-containing protein	303	250	328	293.667	39.8288	1254	1021	1726	1333.67	359.188	4.54143	Y	1.69997e-08
gi|511329032|gb|GAKE01003845	Ta13659	AT2G25170	chromatin remodeling factor CHD3 (PICKLE)	1359	1307	1604	1423.33	158.607	1496	1140	1361	1332.33	179.723	0.936066	N	0.709619
gi|511330347|gb|GAKE01002530	Ta08824	AT3G16910	acyl-activating enzyme 7	624	543	1066	744.333	281.5	1692	920	1378	1330	388.232	1.78683	Y	0.0308501
gi|511322282|gb|GAKE01010595		AT5G12010	unknown protein; INVOLVED IN: response to salt stress; LOCATED IN: chloroplast, plasma membrane, membrane; EXPRESSED IN: 23 plant structures; EXPRESSED DURING: 13 growth stages; BEST Arabidopsis thaliana protein match is: unknown protein (TAIR:AT4G29780.1); Has 1807 Blast hits to 1807 proteins in 277 species: Archae - 0; Bacteria - 0; Metazoa - 736; Fungi - 347; Plants - 385; Viruses - 0; Other E…	474	453	622	516.333	92.1104	1690	1076	1222	1329.33	320.764	2.57456	Y	8.80021e-06
I1GAGTGGL1-comp31973_c0_seq1	Ta03529	AT5G20290	Ribosomal protein S8e family protein	3826	3603	3468	3632.33	180.794	1431	1163	1393	1329	145.01	0.365881	Y	1.92832e-08
gi|511326157|gb|GAKE01006720	Ta04177	AT3G07100	Sec23/Sec24 protein transport family protein	1033	1118	1227	1126	97.2471	1350	1247	1385	1327.33	71.7379	1.1788	N	0.355686
M1GTGGCCL1-comp25988_c3_seq5	Ta08952	AT1G15750	Transducin family protein / WD-40 repeat family protein	1169	1142	1538	1283	221.249	1536	959	1487	1327.33	319.926	1.03455	N	0.848379
gi|511325634|gb|GAKE01007243	Ta15327	AT5G51040	unknown protein; FUNCTIONS IN: molecular_function unknown; INVOLVED IN: biological_process unknown; LOCATED IN: cellular_component unknown; EXPRESSED IN: 24 plant structures; EXPRESSED DURING: 15 growth stages; CONTAINS InterPro DOMAIN/s: Protein of unknown function DUF339 (InterPro:IPR005631).	839	859	1053	917	118.203	1324	1142	1511	1325.67	184.506	1.44566	N	0.0395252
M1GTGGCCL1-comp25651_c1_seq1	Ta10489	AT2G47750	putative indole-3-acetic acid-amido synthetase GH3.9	980	740	1070	930	170.587	2367	696	909	1324	909.521	1.42366	N	0.457379
gi|511330503|gb|GAKE01002374	Ta26625	AT3G59970	methylenetetrahydrofolate reductase 1	2292	2243	2488	2341	129.642	1259	1428	1283	1323.33	91.4349	0.565285	Y	0.00130696
gi|511330517|gb|GAKE01002360	Ta07630	AT5G22000	RING-H2 group F2A	711	664	776	717	56.2406	1705	969	1293	1322.33	368.876	1.84426	Y	0.00405435
M1GTGGCCL1-comp19058_c0_seq1	Ta00572	AT5G06260	TLD-domain containing nucleolar protein	1129	1013	1014	1052	66.6858	1471	1116	1380	1322.33	184.392	1.25697	N	0.199801
M1GTGGCCL1-comp25465_c0_seq3	Ta02618	AT1G45160	Protein kinase superfamily protein	605	643	745	664.333	72.3971	1341	1344	1281	1322	35.5387	1.98996	Y	0.000144873
M1GTGGCCL1-comp25753_c0_seq1	Ta26684	AT4G38470	ACT-like protein tyrosine kinase family protein	464	384	377	408.333	48.3356	1620	1206	1139	1321.67	260.527	3.23673	Y	2.4488e-10
gi|511325984|gb|GAKE01006893	Ta01712	AT1G10410	Protein of unknown function (DUF1336)	584	659	673	638.667	47.8574	1453	1196	1313	1320.67	128.671	2.06785	Y	6.20123e-05
M1GTGGCCL1-comp18995_c0_seq1	Ta04115	AT3G50820	photosystem II subunit O-2	791	926	534	750.333	199.139	1248	1492	1220	1320	149.613	1.75922	Y	0.00172344
M1GTGGCCL1-comp15134_c0_seq1	Ta07772	AT5G24240	Phosphatidylinositol 3- and 4-kinase ;Ubiquitin family protein	536	608	619	587.667	45.0814	2010	761	1188	1319.67	634.825	2.2456	Y	0.0383011
gi|511322346|gb|GAKE01010531	Ta03494	AT5G20650	copper transporter 5	601	525	575	567	38.6264	1393	1309	1254	1318.67	70.0024	2.32569	Y	3.69373e-06
gi|511332206|gb|GAKE01000671	Ta16483	AT2G20260	photosystem I subunit E-2	1630	1506	1464	1533.33	86.3095	1677	1138	1139	1318	310.904	0.859565	N	0.393489
gi|511323275|gb|GAKE01009602	Ta04959	AT3G26090	G-protein coupled receptors;GTPase activators	313	311	325	316.333	7.57188	1391	1245	1317	1317.67	73.0023	4.16544	Y	3.69704e-14
gi|511324366|gb|GAKE01008511	Ta04754	AT5G14030	translocon-associated protein beta (TRAPB) family protein	1975	1962	1902	1946.33	38.9401	1179	1255	1519	1317.67	178.453	0.676999	N	0.0277552
gi|511331605|gb|GAKE01001272	Ta21556	AT4G39170	Sec14p-like phosphatidylinositol transfer family protein	1004	1077	1361	1147.33	188.606	1505	1085	1363	1317.67	213.638	1.14846	N	0.436899
gi|511331155|gb|GAKE01001722	Ta14197	AT2G01110	Sec-independent periplasmic protein translocase	519	529	703	583.667	103.467	1450	1155	1346	1317	149.623	2.25642	Y	7.88779e-06
I1GAGTGGL1-comp32241_c4_seq4	Ta24498	AT1G59900	pyruvate dehydrogenase complex E1 alpha subunit	837	723	1250	936.667	277.277	1482	992	1475	1316.33	280.903	1.40534	N	0.0933636
gi|511323436|gb|GAKE01009441	Ta01581	AT3G27570	Sucrase/ferredoxin-like family protein	417	427	701	515	161.158	1336	1006	1604	1315.33	299.535	2.55405	Y	1.78964e-05
M1GTGGCCL1-comp19918_c0_seq2	Ta24748	AT3G51130	unknown protein; CONTAINS InterPro DOMAIN/s: Uncharacterised protein family UPF0183 (InterPro:IPR005373); Has 269 Blast hits to 265 proteins in 123 species: Archae - 0; Bacteria - 0; Metazoa - 131; Fungi - 82; Plants - 37; Viruses - 0; Other Eukaryotes - 19 (source: NCBI BLink).	360	368	419	382.333	32.0052	1504	1109	1331	1314.67	198.006	3.43854	Y	3.33145e-11
gi|511325312|gb|GAKE01007565	Ta26537	AT4G04770	ATP binding cassette protein 1	892	820	1330	1014	276.022	1501	928	1515	1314.67	334.936	1.29652	N	0.228254
gi|511327814|gb|GAKE01005063	Ta18831	AT1G47410	unknown protein; Has 26 Blast hits to 26 proteins in 10 species: Archae - 0; Bacteria - 0; Metazoa - 0; Fungi - 0; Plants - 26; Viruses - 0; Other Eukaryotes - 0 (source: NCBI BLink).	1474	1446	1760	1560	173.77	1341	1113	1490	1314.67	189.875	0.842735	N	0.334605
M1GTGGCCL1-comp25148_c0_seq6	Ta15646	AT1G34000	one-helix protein 2	1017	852	979	949.333	86.4079	1344	1081	1517	1314	219.543	1.38413	N	0.0691439
gi|511332814|gb|GAKE01000063	Ta01600	AT3G05970	long-chain acyl-CoA synthetase 6	762	757	940	819.667	104.242	1419	969	1553	1313.67	305.917	1.60268	Y	0.00865708
gi|511324106|gb|GAKE01008771	Ta08533	AT5G54310	ARF-GAP domain 5	725	695	881	767	99.8599	1493	1101	1346	1313.33	198.031	1.7123	Y	0.00282099
I1GAGTGGL1-comp31189_c1_seq1	Ta07468	AT1G09160	Protein phosphatase 2C family protein	910	913	1014	945.667	59.1974	1695	1114	1129	1312.67	331.195	1.38809	N	0.0667679
gi|511323891|gb|GAKE01008986	Ta19961	AT1G14650	SWAP (Suppressor-of-White-APricot)/surp domain-containing protein / ubiquitin family protein	1032	918	1195	1048.33	139.22	1483	1113	1339	1311.67	186.508	1.25119	N	0.209076
M1GTGGCCL1-comp19824_c0_seq1	Ta05006			681	933	140	584.667	405.182	410	2529	996	1311.67	1094.2	2.24344	N	0.261745
gi|511326056|gb|GAKE01006821	Ta20099	AT4G26840	small ubiquitin-like modifier 1	2380	2203	1843	2142	273.648	1496	1258	1180	1311.33	164.613	0.6122	Y	0.00566419
M1GTGGCCL1-comp22364_c1_seq1	Ta17581			675	858	97	543.333	397.218	360	2635	937	1310.67	1182.64	2.41227	N	0.264561
gi|511326642|gb|GAKE01006235	Ta05954	AT4G01290	unknown protein; FUNCTIONS IN: molecular_function unknown; INVOLVED IN: biological_process unknown; LOCATED IN: cellular_component unknown; EXPRESSED IN: 24 plant structures; EXPRESSED DURING: 15 growth stages; Has 1744 Blast hits to 1308 proteins in 219 species: Archae - 0; Bacteria - 241; Metazoa - 793; Fungi - 253; Plants - 108; Viruses - 0; Other Eukaryotes - 349 (source: NCBI BLink).	934	870	1036	946.667	83.7218	1424	1083	1415	1307.33	194.33	1.38099	N	0.0711399
gi|511332125|gb|GAKE01000752	Ta12027	AT4G20850	tripeptidyl peptidase ii	1714	1671	2342	1909	375.605	1583	986	1351	1306.67	300.959	0.684477	N	0.0324836
M1GTGGCCL1-comp25980_c10_seq5	Ta16156	AT4G31170	Protein kinase superfamily protein	869	766	841	825.333	53.2572	1425	1270	1224	1306.33	105.311	1.58279	Y	0.0105768
gi|511329278|gb|GAKE01003599	Ta21290	AT5G66120	3-dehydroquinate synthase, putative	759	772	1216	915.667	260.178	1437	976	1504	1305.67	287.458	1.42592	N	0.0791397
gi|511327275|gb|GAKE01005602	Ta09292	AT5G04760	Duplicated homeodomain-like superfamily protein	1062	967	1032	1020.33	48.5627	1756	945	1216	1305.67	412.868	1.27965	N	0.232762
gi|511327387|gb|GAKE01005490	Ta02090	AT5G63860	Regulator of chromosome condensation (RCC1) family protein	1496	1473	1897	1622	238.434	1492	1126	1296	1304.67	183.154	0.804357	N	0.219522
I1GAGTGGL1-comp32124_c1_seq13	Ta16474	AT2G20360	NAD(P)-binding Rossmann-fold superfamily protein	1742	1851	2019	1870.67	139.543	1321	1360	1229	1303.33	67.2632	0.696721	N	0.0415152
gi|511332424|gb|GAKE01000453	Ta07890	AT3G54950	patatin-like protein 6	376	323	399	366	38.9744	1535	1258	1112	1301.67	214.854	3.55647	Y	1.07985e-11
gi|511321033|gb|GAKE01011844	Ta24144	AT4G11560	bromo-adjacent homology (BAH) domain-containing protein	611	634	864	703	139.904	1480	1072	1352	1301.33	208.666	1.85111	Y	0.000653693
I1GAGTGGL1-comp32320_c0_seq19	Ta27084	AT2G27490	dephospho-CoA kinase family	1266	1294	1058	1206	128.934	1263	1443	1198	1301.33	126.919	1.07905	N	0.668913
I1GAGTGGL1-comp16593_c0_seq1	Ta17154	AT5G16130	Ribosomal protein S7e family protein	3228	3273	3124	3208.33	76.4221	1475	1151	1277	1301	163.328	0.405506	Y	4.29447e-07
gi|511330708|gb|GAKE01002169	Ta05030	AT5G11770	NADH-ubiquinone oxidoreductase 20 kDa subunit, mitochondrial	1510	1317	1333	1386.67	107.109	1300	1138	1460	1299.33	161.001	0.937019	N	0.714085
I1GAGTGGL1-comp32301_c0_seq1	Ta19303	AT5G57050	Protein phosphatase 2C family protein	464	388	553	468.333	82.5853	1661	932	1302	1298.33	364.514	2.77224	Y	4.40641e-05
I1GAGTGGL1-comp31155_c1_seq1	Ta04153	AT3G06850	2-oxoacid dehydrogenases acyltransferase family protein	812	771	738	773.667	37.072	1224	1369	1296	1296.33	72.5006	1.67557	Y	0.00414245
gi|511331734|gb|GAKE01001143	Ta13246	AT1G58030	cationic amino acid transporter 2	816	740	887	814.333	73.5142	1573	976	1340	1296.33	300.886	1.5919	Y	0.00967834
gi|511318420|gb|GAKE01014457	Ta22663	AT3G50360	centrin2	995	877	1054	975.333	90.124	1268	1400	1220	1296	93.2094	1.32878	N	0.111759
gi|511331250|gb|GAKE01001627	Ta20762	AT2G22300	signal responsive 1	752	783	772	769	15.7162	1480	1081	1326	1295.67	201.222	1.68487	Y	0.00376472
gi|511328066|gb|GAKE01004811	Ta26473	AT5G59613	unknown protein; BEST Arabidopsis thaliana protein match is: unknown protein (TAIR:AT3G46430.1); Has 30201 Blast hits to 17322 proteins in 780 species: Archae - 12; Bacteria - 1396; Metazoa - 17338; Fungi - 3422; Plants - 5037; Viruses - 0; Other Eukaryotes - 2996 (source: NCBI BLink).	1827	1738	1400	1655	225.275	1228	1395	1262	1295	88.2553	0.782477	N	0.166597
gi|511332806|gb|GAKE01000071	Ta18362	AT1G74020	strictosidine synthase 2	657	629	882	722.667	138.695	1428	1190	1262	1293.33	122.055	1.78967	Y	0.00126001
gi|511332004|gb|GAKE01000873	Ta25910	AT5G46210	cullin4	756	773	1033	854	155.251	1439	934	1503	1292	311.684	1.51288	Y	0.027702
M1GTGGCCL1-comp25889_c0_seq2				1505	1578	1219	1434	189.739	1452	1393	1030	1291.67	228.522	0.900744	N	0.555932
M1GTGGCCL1-comp25102_c0_seq2	Ta03195	AT3G58560	DNAse I-like superfamily protein	809	760	889	819.333	65.1178	1333	1146	1389	1289.33	127.249	1.57364	Y	0.011622
gi|511328135|gb|GAKE01004742	Ta04071	AT3G49910	Translation protein SH3-like family protein	4431	4144	3621	4065.33	410.69	1287	1124	1450	1287	163	0.316579	Y	1.59814e-10
M1GTGGCCL1-comp25663_c0_seq4	Ta14126	AT5G47200	RAB GTPase homolog 1A	964	942	715	873.667	137.849	1165	1241	1452	1286	148.698	1.47196	N	0.0310805
gi|511323186|gb|GAKE01009691	Ta02781	AT4G32350	Regulator of Vps4 activity in the MVB pathway protein	616	616	720	650.667	60.0444	1463	1150	1243	1285.33	160.737	1.97541	Y	0.000172404
M1GTGGCCL1-comp28956_c0_seq1	Ta18503	AT3G54420	homolog of carrot EP3-3 chitinase	65	98	67	76.6667	18.5023	894	1340	1621	1285	366.607	16.7609	Y	1.9984e-15
I1GAGTGGL1-comp32023_c4_seq1	Ta14204	AT2G01190	Octicosapeptide/Phox/Bem1p family protein	766	538	541	615	130.778	1502	980	1372	1284.67	271.738	2.08889	Y	7.13859e-05
M1GTGGCCL1-comp19327_c3_seq3	Ta17676	AT1G48450	Protein of unknown function (DUF760)	737	777	1046	853.333	168.049	1313	1103	1437	1284.33	168.835	1.50508	Y	0.0226987
gi|511330753|gb|GAKE01002124	Ta23979	AT3G20290	EPS15 homology domain 1	594	519	694	602.333	87.7971	1345	1013	1494	1284	246.234	2.13171	Y	3.14572e-05
gi|511331871|gb|GAKE01001006	Ta06731	AT1G78060	Glycosyl hydrolase family protein	613	638	713	654.667	52.0416	1171	1140	1537	1282.67	220.804	1.95927	Y	0.00020558
gi|511324703|gb|GAKE01008174	Ta24931	AT2G27020	20S proteasome alpha subunit G1	952	884	895	910.333	36.5011	1208	1293	1338	1279.67	66.0177	1.40571	N	0.0572364
I1GAGTGGL1-comp31209_c0_seq3	Ta08564	AT5G45410	unknown protein; BEST Arabidopsis thaliana protein match is: unknown protein (TAIR:AT4G25030.2); Has 124 Blast hits to 124 proteins in 34 species: Archae - 2; Bacteria - 31; Metazoa - 0; Fungi - 0; Plants - 91; Viruses - 0; Other Eukaryotes - 0 (source: NCBI BLink).	912	1152	1007	1023.67	120.865	1573	1249	1017	1279.67	279.266	1.25008	N	0.211231
M1GTGGCCL1-comp25345_c0_seq3	Ta03745	AT1G79210	N-terminal nucleophile aminohydrolases (Ntn hydrolases) superfamily protein	910	887	816	871	49	1202	1255	1380	1279	91.3947	1.46843	N	0.0321605
gi|511328762|gb|GAKE01004115	Ta09151	AT1G47970	unknown protein; FUNCTIONS IN: molecular_function unknown; INVOLVED IN: biological_process unknown; LOCATED IN: cytosol; EXPRESSED IN: 21 plant structures; EXPRESSED DURING: 11 growth stages; Has 93717 Blast hits to 40765 proteins in 1891 species: Archae - 1046; Bacteria - 16276; Metazoa - 26677; Fungi - 16127; Plants - 6028; Viruses - 1519; Other Eukaryotes - 26044 (source: NCBI BLink).	1138	1080	1178	1132	49.2747	1436	1159	1239	1278	142.559	1.12898	N	0.495912
gi|511326884|gb|GAKE01005993	Ta17871	AT4G02480	AAA-type ATPase family protein	794	736	753	761	29.8161	1200	1291	1342	1277.67	71.9328	1.67893	Y	0.00402057
M1GTGGCCL1-comp30354_c0_seq1	Ta24625	AT5G52580	RabGAP/TBC domain-containing protein	805	834	1056	898.333	137.311	1387	1023	1423	1277.67	221.281	1.42226	N	0.049288
I1GAGTGGL1-comp32464_c0_seq1	Ta11782	AT5G19510	Translation elongation factor EF1B/ribosomal protein S6 family protein	5494	5478	4883	5285	348.234	1365	1114	1351	1276.67	141.047	0.241564	Y	5.32907e-15
M1GTGGCCL1-comp16466_c0_seq1	Ta15709	AT4G18950	Integrin-linked protein kinase family	484	469	542	498.333	38.553	1608	1002	1218	1276	307.135	2.56054	Y	4.6367e-06
gi|511327460|gb|GAKE01005417	Ta06528	AT2G02160	CCCH-type zinc finger family protein	997	929	1110	1012	91.4276	1341	1249	1238	1276	56.5597	1.26087	N	0.194312
M1GTGGCCL1-comp23643_c0_seq1	Ta00712	AT5G07830	glucuronidase 2	281	284	481	348.667	114.614	1615	901	1310	1275.33	358.26	3.65774	Y	2.76646e-06
gi|511324209|gb|GAKE01008668	Ta13518	AT4G17040	CLP protease R subunit 4	1383	1216	1360	1319.67	90.5115	1498	994	1334	1275.33	257.071	0.966406	N	0.847519
I1GAGTGGL1-comp32197_c0_seq6	Ta17023	AT5G47880	eukaryotic release factor 1-1	668	668	662	666	3.4641	1054	1535	1236	1275	242.86	1.91441	Y	0.0003347
M1GTGGCCL1-comp25805_c1_seq1	Ta05176	AT5G13740	zinc induced facilitator 1	253	324	258	278.333	39.6274	1052	1196	1575	1274.33	270.156	4.57844	Y	8.80185e-13
gi|511326242|gb|GAKE01006635	Ta12171	AT1G27320	histidine kinase 3	569	514	707	596.667	99.43	1288	1068	1466	1274	199.369	2.1352	Y	3.0452e-05
M1GTGGCCL1-comp23501_c0_seq2	Ta10229	AT1G75990	PAM domain (PCI/PINT associated module) protein	658	687	936	760.333	152.821	1346	1099	1377	1274	152.345	1.67558	Y	0.0041653
gi|511326051|gb|GAKE01006826	Ta16961	AT1G54040	epithiospecifier protein	1889	1863	1552	1768	187.513	896	1268	1652	1272	378.016	0.719457	N	0.0634276
M1GTGGCCL1-comp25169_c0_seq3	Ta10228	AT1G76010	Alba DNA/RNA-binding protein	1174	1076	1043	1097.67	68.1347	1639	973	1200	1270.67	338.577	1.15761	N	0.411671
gi|511331578|gb|GAKE01001299	Ta07410	AT1G09780	Phosphoglycerate mutase, 2,3-bisphosphoglycerate-independent	528	497	756	593.667	141.437	1788	735	1284	1269	526.66	2.13756	Y	0.0263858
M1GTGGCCL1-comp23535_c0_seq1	Ta06502	AT2G02710	PAS/LOV protein B	1315	1027	862	1068	229.266	1734	982	1089	1268.33	406.812	1.18758	N	0.456622
M1GTGGCCL1-comp25035_c0_seq4	Ta07182	AT5G22920	CHY-type/CTCHY-type/RING-type Zinc finger protein	948	865	511	774.667	232.083	1434	1360	1006	1266.67	228.756	1.63511	Y	0.00796615
gi|511332201|gb|GAKE01000676	Ta07212	AT2G45820	Remorin family protein	628	601	518	582.333	57.3265	1456	1009	1330	1265	230.48	2.1723	Y	2.04192e-05
M1GTGGCCL1-comp25327_c0_seq4	Ta25186	AT1G54520	unknown protein; FUNCTIONS IN: molecular_function unknown; INVOLVED IN: biological_process unknown; LOCATED IN: chloroplast; EXPRESSED IN: 24 plant structures; EXPRESSED DURING: 15 growth stages; CONTAINS InterPro DOMAIN/s: Protein of unknown function DUF1517 (InterPro:IPR010903); Has 276 Blast hits to 275 proteins in 83 species: Archae - 0; Bacteria - 108; Metazoa - 6; Fungi - 0; Plants - 113; V…	1139	1112	1226	1159	59.5735	1712	959	1120	1263.67	396.525	1.09031	N	0.651035
gi|511329253|gb|GAKE01003624	Ta17393	AT2G14910	unknown protein; LOCATED IN: chloroplast; EXPRESSED IN: 24 plant structures; EXPRESSED DURING: 15 growth stages; BEST Arabidopsis thaliana protein match is: unknown protein (TAIR:AT5G14970.1); Has 605 Blast hits to 425 proteins in 102 species: Archae - 0; Bacteria - 300; Metazoa - 25; Fungi - 0; Plants - 89; Viruses - 0; Other Eukaryotes - 191 (source: NCBI BLink).	955	929	935	939.667	13.6137	1369	1128	1293	1263.33	123.208	1.34445	N	0.0981196
M1GTGGCCL1-comp25749_c0_seq1	Ta04395	AT5G16150	plastidic GLC translocator	693	702	595	663.333	59.3492	1294	1231	1262	1262.33	31.5013	1.90302	Y	0.00038031
gi|511327301|gb|GAKE01005576	Ta01996	AT3G48050	BAH domain ;TFIIS helical bundle-like domain	1208	1210	1222	1213.33	7.57188	1260	1064	1463	1262.33	199.51	1.04038	N	0.823947
M1GTGGCCL1-comp25329_c2_seq1	Ta14090	AT3G02520	general regulatory factor 7	1303	1354	1463	1373.33	81.7333	1402	1070	1314	1262	172	0.918932	N	0.634165
M1GTGGCCL1-comp25861_c0_seq6	Ta24823	AT1G04440	casein kinase like 13	430	481	511	474	40.9512	1532	1044	1207	1261	248.441	2.66034	Y	1.04e-07
I1GAGTGGL1-comp32248_c0_seq2	Ta04232	AT3G07630	arogenate dehydratase 2	404	455	393	417.333	33.0807	1496	1369	918	1261	303.758	3.02157	Y	2.94106e-07
M1GTGGCCL1-comp27746_c0_seq1	Ta14370	AT1G02620	Ras-related small GTP-binding family protein	858	692	773	774.333	83.008	1244	1206	1332	1260.67	64.6323	1.62807	Y	0.00678132
I1GAGTGGL1-comp29786_c0_seq3	Ta21728	AT1G44170	aldehyde dehydrogenase 3H1	793	960	1064	939	136.715	1443	1062	1277	1260.67	191.024	1.34256	N	0.0997341
I1GAGTGGL1-comp31747_c0_seq4	Ta01742	AT1G10090	Early-responsive to dehydration stress protein (ERD4)	103	104	185	130.667	47.0567	1697	786	1297	1260	456.626	9.64286	Y	5.57291e-08
I1GAGTGGL1-comp24943_c0_seq1	Ta01990	AT5G62810	peroxin 14	849	792	783	808	35.7911	1150	1327	1302	1259.67	95.7932	1.55899	Y	0.0135061
gi|511328831|gb|GAKE01004046	Ta22544	AT4G38920	vacuolar-type H(+)-ATPase C3	1659	1625	1511	1598.33	77.5199	1121	1328	1321	1256.67	117.543	0.786236	N	0.175374
gi|511330015|gb|GAKE01002862	Ta16290	AT3G14067	Subtilase family protein	1339	1073	1721	1377.67	325.726	1681	1091	998	1256.67	370.414	0.91217	N	0.670759
gi|511327887|gb|GAKE01004990	Ta10007	AT3G01280	voltage dependent anion channel 1	2393	2288	2748	2476.33	241.057	1364	1079	1326	1256.33	154.746	0.507336	Y	0.000136393
I1GAGTGGL1-comp32122_c0_seq4	Ta23150	AT2G27600	AAA-type ATPase family protein	677	627	670	658	27.074	1307	1111	1351	1256.33	127.771	1.90932	Y	0.000356268
M1GTGGCCL1-comp25515_c0_seq5	Ta04087	AT5G66880	sucrose nonfermenting 1(SNF1)-related protein kinase 2.3	935	708	760	801	118.924	1730	945	1094	1256.33	416.918	1.56846	N	0.0655164
I1GAGTGGL1-comp29603_c1_seq2	Ta16486	AT4G28760	Protein of unknown function (DUF3741)	1070	1005	918	997.667	76.2649	1058	1535	1175	1256	248.602	1.25894	N	0.19749
M1GTGGCCL1-comp23984_c0_seq1	Ta17762	AT3G28050	nodulin MtN21 /EamA-like transporter family protein	519	480	696	565	115.113	1513	725	1529	1255.67	459.64	2.22242	Y	0.00872977
M1GTGGCCL1-comp23725_c0_seq1	Ta16836	AT2G31560	Protein of unknown function (DUF1685)	1567	1551	1314	1477.33	141.677	1378	1033	1356	1255.67	193.148	0.849955	N	0.359872
M1GTGGCCL1-comp10032_c0_seq1	Ta10176	AT2G23672	other RNA	951	795	951	899	90.0666	1350	1136	1279	1255	109	1.396	N	0.0626138
gi|511331062|gb|GAKE01001815	Ta10725	AT3G61600	POZ/BTB containin G-protein 1	936	885	1028	949.667	72.473	1428	1031	1306	1255	203.354	1.32152	N	0.119168
gi|511329994|gb|GAKE01002883	Ta11133	AT5G64740	cellulose synthase 6	1353	1323	1901	1525.67	325.394	1523	918	1322	1254.33	308.124	0.822154	N	0.29317
gi|511332218|gb|GAKE01000659	Ta10806	AT1G76550	Phosphofructokinase family protein	967	1131	1346	1148	190.071	1467	1078	1218	1254.33	197.029	1.09262	N	0.619007
M1GTGGCCL1-comp25663_c0_seq3	Ta14126	AT4G17530	RAB GTPase homolog 1C	448	382	751	527	196.777	1391	661	1710	1254	537.752	2.37951	Y	0.0214863
gi|511324869|gb|GAKE01008008	Ta04414	AT5G16400	thioredoxin F2	1166	976	1403	1181.67	213.931	1657	926	1179	1254	371.226	1.06121	N	0.769925
M1GTGGCCL1-comp14977_c0_seq1	Ta21430	AT2G32700	LEUNIG_homolog	951	1011	1311	1091	192.873	1356	1070	1335	1253.67	159.406	1.1491	N	0.435762
M1GTGGCCL1-comp25249_c0_seq2	Ta26108	AT3G46010	actin depolymerizing factor 1	815	855	627	765.667	121.743	1392	1284	1082	1252.67	157.357	1.63605	Y	0.00626721
I1GAGTGGL1-comp29916_c0_seq5	Ta03663	AT1G15370	SNARE-like superfamily protein	1367	1254	1124	1248.33	121.599	1353	1278	1127	1252.67	115.11	1.00347	N	0.984459
gi|511322498|gb|GAKE01010379	Ta01866	AT5G61510	GroES-like zinc-binding alcohol dehydrogenase family protein	1143	999	1297	1146.33	149.028	1646	978	1131	1251.67	349.966	1.09189	N	0.631323
gi|511331876|gb|GAKE01001001	Ta00690	AT5G07440	glutamate dehydrogenase 2	1252	975	1875	1367.33	460.952	2188	513	1049	1250	855.399	0.914188	N	0.834251
M1GTGGCCL1-comp10882_c0_seq1	Ta04619	AT4G35360	Uncharacterised conserved protein (UCP030210)	1129	1237	1423	1263	148.714	1477	953	1319	1249.67	268.792	0.989443	N	0.952422
M1GTGGCCL1-comp25513_c0_seq10	Ta04958	AT3G26100	Regulator of chromosome condensation (RCC1) family protein	1184	1402	1455	1347	143.628	1361	1128	1259	1249.33	116.8	0.927493	N	0.671922
M1GTGGCCL1-comp25738_c2_seq7	Ta10550	AT2G46810	basic helix-loop-helix (bHLH) DNA-binding superfamily protein	3248	3314	3716	3426	253.306	1602	949	1196	1249	329.71	0.364565	Y	1.77937e-08
gi|511331081|gb|GAKE01001796	Ta03642	AT1G15130	Endosomal targeting BRO1-like domain-containing protein	629	588	812	676.333	119.266	1379	867	1500	1248.67	336.024	1.84623	Y	0.0044588
gi|511325561|gb|GAKE01007316	Ta02293	AT2G39050	hydroxyproline-rich glycoprotein family protein	590	464	748	600.667	142.3	1589	749	1408	1248.67	442.086	2.0788	Y	0.0125772
gi|511325349|gb|GAKE01007528	Ta08624	AT2G03890	phosphoinositide 4-kinase gamma 7	947	940	829	905.333	66.1992	1424	1192	1129	1248.33	155.359	1.37887	N	0.0729212
I1GAGTGGL1-comp29878_c1_seq1	Ta13682	AT1G71980	Protease-associated (PA) RING/U-box zinc finger family protein	712	616	590	639.333	64.2599	1414	1284	1038	1245.33	190.959	1.94786	Y	0.000236388
M1GTGGCCL1-comp18530_c0_seq2	Ta13484	AT3G20630	ubiquitin-specific protease 14	987	999	1318	1101.33	187.735	1387	1043	1302	1244	179.184	1.12954	N	0.4945
gi|511325019|gb|GAKE01007858	Ta24902	AT4G00355	unknown protein; BEST Arabidopsis thaliana protein match is: unknown protein (TAIR:AT2G45980.1); Has 100 Blast hits to 97 proteins in 16 species: Archae - 0; Bacteria - 0; Metazoa - 0; Fungi - 0; Plants - 100; Viruses - 0; Other Eukaryotes - 0 (source: NCBI BLink).	457	362	412	410.333	47.5219	1448	1085	1198	1243.67	185.759	3.03087	Y	2.19928e-09
M1GTGGCCL1-comp18568_c0_seq1	Ta20508	AT5G45160	Root hair defective 3 GTP-binding protein (RHD3)	1341	1480	1978	1599.67	334.936	1280	1078	1373	1243.67	150.819	0.777454	N	0.156159
gi|511324021|gb|GAKE01008856	Ta26571	AT4G08350	global transcription factor group A2	727	673	947	782.333	145.139	1383	988	1356	1242.33	220.672	1.58798	Y	0.0101764
gi|511328899|gb|GAKE01003978	Ta26623	AT3G59990	methionine aminopeptidase 2B	935	887	1109	977	116.808	1432	914	1380	1242	285.244	1.27124	N	0.179486
M1GTGGCCL1-comp26401_c0_seq1	Ta10011	AT3G01230	unknown protein; FUNCTIONS IN: molecular_function unknown; INVOLVED IN: biological_process unknown; LOCATED IN: endomembrane system; BEST Arabidopsis thaliana protein match is: unknown protein (TAIR:AT3G01240.1); Has 11 Blast hits to 11 proteins in 2 species: Archae - 0; Bacteria - 0; Metazoa - 0; Fungi - 0; Plants - 11; Viruses - 0; Other Eukaryotes - 0 (source: NCBI BLink).	16	35	14	21.6667	11.5902	2361	440	924	1241.67	999.122	57.3077	Y	0.000334543
M1GTGGCCL1-comp23879_c0_seq1	Ta06750	AT1G78240	S-adenosyl-L-methionine-dependent methyltransferases superfamily protein	830	814	659	767.667	94.4475	1399	1134	1192	1241.67	139.307	1.61746	Y	0.00758025
M1GTGGCCL1-comp23434_c0_seq3	Ta04461	AT5G16780	SART-1 family	1214	1289	1213	1238.67	43.5928	1328	1239	1154	1240.33	87.0077	1.00135	N	0.993971
gi|511317736|gb|GAKE01015141	Ta00188	AT4G37760	squalene epoxidase 3	214	161	243	206	41.5812	906	1402	1412	1240	289.296	6.01942	Y	5.0604e-13
M1GTGGCCL1-comp27197_c0_seq1	Ta08622	AT2G03980	GDSL-like Lipase/Acylhydrolase superfamily protein	35	44	19	32.6667	12.6623	2465	442	810	1239	1077.57	37.9286	Y	0.00196286
M1GTGGCCL1-comp27375_c0_seq1	Ta10202	AT1G76240	Arabidopsis protein of unknown function (DUF241)	22	8	26	18.6667	9.45163	1622	1097	987	1235.33	339.35	66.1786	Y	0
M1GTGGCCL1-comp25862_c0_seq5	Ta10548	AT2G46830	circadian clock associated 1	565	604	653	607.333	44.0946	1122	1334	1250	1235.33	106.758	2.03403	Y	9.35178e-05
M1GTGGCCL1-comp25152_c1_seq3	Ta10829	AT1G20693	high mobility group B2	511	484	1170	721.667	388.503	2155	566	985	1235.33	823.547	1.71178	N	0.319977
M1GTGGCCL1-comp25329_c2_seq3	Ta03833	AT5G38480	general regulatory factor 3	1374	1278	1596	1416	163.107	1179	1052	1474	1235	216.502	0.872175	N	0.441448
I1GAGTGGL1-comp16607_c0_seq1	Ta19041	AT1G48920	nucleolin like 1	2796	2520	3045	2787	262.616	1427	1000	1274	1233.67	216.338	0.44265	Y	4.90247e-06
I1GAGTGGL1-comp32250_c2_seq1	Ta11978	AT1G62770	Plant invertase/pectin methylesterase inhibitor superfamily protein	460	703	236	466.333	233.564	1440	1286	972	1232.67	238.515	2.64332	Y	2.66575e-05
gi|511328786|gb|GAKE01004091		AT1G03106	unknown protein; Has 35333 Blast hits to 34131 proteins in 2444 species: Archae - 798; Bacteria - 22429; Metazoa - 974; Fungi - 991; Plants - 531; Viruses - 0; Other Eukaryotes - 9610 (source: NCBI BLink).	948	893	710	850.333	124.605	1365	1363	968	1232	228.633	1.44884	N	0.0388551
gi|511331108|gb|GAKE01001769	Ta11980	AT1G62750	Translation elongation factor EFG/EF2 protein	1343	1258	2013	1538	413.552	1412	819	1465	1232	358.649	0.80104	N	0.331468
M1GTGGCCL1-comp25662_c0_seq4	Ta10165	AT1G26110	decapping 5	959	885	1089	977.667	103.273	1320	1056	1317	1231	151.562	1.25912	N	0.197504
gi|511331973|gb|GAKE01000904	Ta13727	AT2G39730	rubisco activase	2486	2196	4139	2940.33	1048.15	1508	831	1353	1230.67	354.692	0.418547	Y	0.00511648
M1GTGGCCL1-comp21694_c0_seq1	Ta00756	AT5G08130	basic helix-loop-helix (bHLH) DNA-binding superfamily protein	1322	1598	1370	1430	147.458	1228	1033	1422	1227.67	194.5	0.858508	N	0.390552
gi|511325941|gb|GAKE01006936	Ta14671	AT4G14840	unknown protein; BEST Arabidopsis thaliana protein match is: unknown protein (TAIR:AT3G22520.1); Has 1681 Blast hits to 1532 proteins in 283 species: Archae - 19; Bacteria - 179; Metazoa - 579; Fungi - 131; Plants - 223; Viruses - 5; Other Eukaryotes - 545 (source: NCBI BLink).	557	565	710	610.667	86.1181	1307	1033	1336	1225.33	167.195	2.00655	Y	0.000126591
M1GTGGCCL1-comp10552_c0_seq2	Ta24547	AT5G52830	WRKY DNA-binding protein 27	148	146	193	162.333	26.5769	1347	1052	1276	1225	153.971	7.5462	Y	0
I1GAGTGGL1-comp31706_c1_seq2	Ta13437	AT1G23380	KNOTTED1-like homeobox gene 6	883	652	497	677.333	194.243	947	1437	1285	1223	250.815	1.80561	Y	0.00234779
gi|511326655|gb|GAKE01006222	Ta05229	AT2G35260	unknown protein; FUNCTIONS IN: molecular_function unknown; INVOLVED IN: biological_process unknown; LOCATED IN: chloroplast; EXPRESSED IN: 21 plant structures; EXPRESSED DURING: 13 growth stages; BEST Arabidopsis thaliana protein match is: unknown protein (TAIR:AT4G17840.1); Has 42 Blast hits to 42 proteins in 14 species: Archae - 0; Bacteria - 0; Metazoa - 0; Fungi - 0; Plants - 42; Viruses - 0;…	1421	1465	1365	1417	50.1199	1510	1002	1157	1223	260.352	0.863091	N	0.407371
gi|511329089|gb|GAKE01003788	Ta19356	AT5G15400	U-box domain-containing protein	692	758	975	808.333	148.062	1259	988	1419	1222	217.869	1.51175	Y	0.0215166
gi|511317703|gb|GAKE01015174	Ta15585	AT3G47500	cycling DOF factor 3	342	324	326	330.667	9.86577	1160	1237	1268	1221.67	55.6088	3.69456	Y	3.34277e-12
gi|511321246|gb|GAKE01011631	Ta02421	AT5G66820	unknown protein; Has 35333 Blast hits to 34131 proteins in 2444 species: Archae - 798; Bacteria - 22429; Metazoa - 974; Fungi - 991; Plants - 531; Viruses - 0; Other Eukaryotes - 9610 (source: NCBI BLink).	495	564	579	546	44.7996	1362	998	1305	1221.67	195.786	2.23748	Y	1.03198e-05
M1GTGGCCL1-comp19589_c0_seq1	Ta17293	AT1G22400	UDP-Glycosyltransferase superfamily protein	117	122	251	163.333	75.9627	2089	595	980	1221.33	775.687	7.47755	Y	0.00398768
gi|511331981|gb|GAKE01000896	Ta04472	AT5G16880	Target of Myb protein 1	448	392	470	436.667	40.2161	1283	1163	1215	1220.33	60.1775	2.79466	Y	2.62426e-08
I1GAGTGGL1-comp31783_c0_seq2	Ta05860	AT5G60410	DNA-binding protein with MIZ/SP-RING zinc finger, PHD-finger and SAP domain	728	741	661	710	42.9302	1276	1214	1171	1220.33	52.7857	1.71878	Y	0.00270762
gi|511329067|gb|GAKE01003810	Ta01781	AT5G23110	Zinc finger, C3HC4 type (RING finger) family protein	743	730	885	786	85.9826	1053	1029	1579	1220.33	310.846	1.55259	Y	0.0182734
M1GTGGCCL1-comp19723_c0_seq2	Ta05078	AT5G12310	RING/U-box superfamily protein	575	526	569	556.667	26.727	1303	1163	1192	1219.33	73.8941	2.19042	Y	1.72462e-05
I1GAGTGGL1-comp31969_c0_seq9	Ta07182	AT5G22920	CHY-type/CTCHY-type/RING-type Zinc finger protein	790	786	818	798	17.4356	1739	805	1110	1218	476.274	1.52632	N	0.122785
gi|511331088|gb|GAKE01001789	Ta09385	AT1G53210	sodium/calcium exchanger family protein / calcium-binding EF hand family protein	602	546	874	674	175.454	1169	908	1575	1217.33	336.117	1.80613	Y	0.0112464
gi|511331468|gb|GAKE01001409	Ta10500	AT2G47610	Ribosomal protein L7Ae/L30e/S12e/Gadd45 family protein	4520	4951	4826	4765.67	221.744	1310	1033	1308	1217	159.352	0.255368	Y	5.24025e-14
gi|511332235|gb|GAKE01000642	Ta12789	AT1G07310	Calcium-dependent lipid-binding (CaLB domain) family protein	551	453	575	526.333	64.6323	1416	998	1237	1217	209.716	2.31222	Y	4.59651e-06
I1GAGTGGL1-comp29378_c3_seq2	Ta13139	AT2G33440	RNA-binding (RRM/RBD/RNP motifs) family protein	370	319	358	349	26.6646	1379	1198	1073	1216.67	153.852	3.48615	Y	2.46173e-11
I1GAGTGGL1-comp22598_c0_seq1	Ta01391	AT1G18720	Protein of unknown function (DUF962)	1260	1318	1295	1291	29.2062	1203	1183	1262	1216	41.0731	0.941905	N	0.736548
M1GTGGCCL1-comp24610_c0_seq2	Ta19967	AT1G29930	chlorophyll A/B binding protein 1	667	760	1123	850	240.954	2332	657	658	1215.67	966.773	1.4302	N	0.521698
M1GTGGCCL1-comp19090_c0_seq2	Ta07011	AT5G03140	Concanavalin A-like lectin protein kinase family protein	375	385	417	392.333	21.9393	1424	1097	1125	1215.33	181.252	3.09771	Y	1.15697e-09
gi|511327935|gb|GAKE01004942	Ta23974	AT3G20250	pumilio 5	381	351	416	382.667	32.532	1494	910	1242	1215.33	292.912	3.17596	Y	1.31013e-07
gi|511332503|gb|GAKE01000374	Ta15920	AT1G06290	acyl-CoA oxidase 3	782	737	1130	883	215.088	1373	908	1364	1215	265.908	1.37599	N	0.0906762
gi|511324068|gb|GAKE01008809	Ta17667	AT4G34350	4-hydroxy-3-methylbut-2-enyl diphosphate reductase	858	826	1108	930.667	154.406	1282	906	1457	1215	281.544	1.30552	N	0.136476
I1GAGTGGL1-comp14753_c0_seq2	Ta05218	AT2G35160	SU(VAR)3-9 homolog 5	458	466	479	467.667	10.5987	1395	1046	1203	1214.67	174.792	2.59729	Y	2.13363e-07
M1GTGGCCL1-comp25027_c0_seq5	Ta21087	AT1G65960	glutamate decarboxylase 2	2925	2349	2890	2721.33	322.925	1226	866	1551	1214.33	342.649	0.446227	Y	6.09302e-06
I1GAGTGGL1-comp25315_c0_seq1	Ta25970	AT2G06510	replication protein A 1A	2911	2721	2215	2615.67	359.757	1359	1140	1141	1213.33	126.152	0.463872	Y	1.64139e-05
gi|511320483|gb|GAKE01012394	Ta07907	AT3G54800	Pleckstrin homology (PH) and lipid-binding START domains-containing protein	14	42	19	25	14.9332	2519	298	823	1213.33	1160.81	48.5333	Y	0.00330506
gi|511331861|gb|GAKE01001016	Ta12224	AT2G03120	signal peptide peptidase	1735	1695	2109	1846.33	228.354	1186	1111	1340	1212.33	116.749	0.656617	Y	0.0178702
gi|511326791|gb|GAKE01006086	Ta26485	AT1G44446	Pheophorbide a oxygenase family protein with Rieske [2Fe-2S] domain	981	1025	1054	1020	36.756	1385	1148	1104	1212.33	151.143	1.18856	N	0.333551
I1GAGTGGL1-comp31283_c0_seq1	Ta21297	AT5G66040	sulfurtransferase protein 16	460	422	314	398.667	75.7452	1292	1079	1262	1211	115.295	3.03763	Y	2.14569e-09
gi|511330777|gb|GAKE01002100	Ta00504	AT2G44310	Calcium-binding EF-hand family protein	295	261	265	273.667	18.5831	1293	1185	1153	1210.33	73.3576	4.42266	Y	4.996e-15
I1GAGTGGL1-comp31218_c0_seq3	Ta18956	AT2G41630	transcription factor IIB	613	450	600	554.333	90.5888	1436	998	1196	1210	219.335	2.1828	Y	1.88505e-05
M1GTGGCCL1-comp19637_c0_seq1	Ta01964	AT5G62520	similar to RCD one 5	2832	2672	3817	3107	620.06	1751	712	1165	1209.33	520.917	0.389229	Y	1.89557e-05
gi|511332694|gb|GAKE01000183	Ta19890	AT5G47010	RNA helicase, putative	858	784	1094	912	161.901	1157	1000	1471	1209.33	239.821	1.32602	N	0.115212
I1GAGTGGL1-comp16603_c0_seq1	Ta19337	AT5G15200	Ribosomal protein S4	6414	6012	5696	6040.67	359.857	1252	1048	1327	1209	144.385	0.200143	Y	0
M1GTGGCCL1-comp26319_c0_seq1	Ta22351	AT3G25170	ralf-like 26	22	24	13	19.6667	5.85947	2188	459	980	1209	886.956	61.4746	Y	7.01162e-05
gi|511332859|gb|GAKE01000018	Ta05112	AT5G13030	unknown protein; FUNCTIONS IN: molecular_function unknown; INVOLVED IN: biological_process unknown; LOCATED IN: chloroplast; EXPRESSED IN: 23 plant structures; EXPRESSED DURING: 13 growth stages; CONTAINS InterPro DOMAIN/s: Uncharacterised protein family UPF0061 (InterPro:IPR003846); Has 5046 Blast hits to 4997 proteins in 1211 species: Archae - 8; Bacteria - 2327; Metazoa - 120; Fungi - 134; Pla…	580	507	852	646.333	181.814	1295	887	1445	1209	288.77	1.87055	Y	0.00345602
M1GTGGCCL1-comp26852_c0_seq1	Ta05535	AT3G04710	ankyrin repeat family protein	16	49	12	25.6667	20.306	2413	371	841	1208.33	1069.41	47.0779	Y	0.00158649
gi|511330106|gb|GAKE01002771	Ta14160	AT5G47570	unknown protein; Has 30201 Blast hits to 17322 proteins in 780 species: Archae - 12; Bacteria - 1396; Metazoa - 17338; Fungi - 3422; Plants - 5037; Viruses - 0; Other Eukaryotes - 2996 (source: NCBI BLink).	1608	1641	1531	1593.33	56.4476	1361	1037	1225	1207.67	162.694	0.75795	N	0.118721
I1GAGTGGL1-comp31359_c0_seq3	Ta15486	AT1G52930	Ribosomal RNA processing Brix domain protein	1205	1040	724	989.667	244.418	1404	1282	934	1206.67	243.888	1.21927	N	0.275204
M1GTGGCCL1-comp26016_c1_seq5	Ta02385	AT1G76580	Squamosa promoter-binding protein-like (SBP domain) transcription factor family protein	1335	1310	1162	1269	93.504	1271	1303	1046	1206.67	140.058	0.95088	N	0.777158
gi|511323396|gb|GAKE01009481	Ta16651	AT4G38130	histone deacetylase 1	1110	1004	1189	1101	92.8278	1369	996	1251	1205.33	190.647	1.09476	N	0.611747
gi|511332029|gb|GAKE01000848	Ta09011	AT5G46760	Basic helix-loop-helix (bHLH) DNA-binding family protein	807	767	963	845.667	103.563	1431	1076	1107	1204.67	196.622	1.42452	N	0.0487433
gi|511332061|gb|GAKE01000816	Ta19636	AT5G42220	Ubiquitin-like superfamily protein	900	906	1017	941	65.8863	1352	1029	1230	1203.67	163.102	1.27914	N	0.169032
gi|511332776|gb|GAKE01000101	Ta08854	AT3G17240	lipoamide dehydrogenase 2	757	752	1025	844.667	156.193	1276	1019	1313	1202.67	160.132	1.42384	N	0.0490591
M1GTGGCCL1-comp25902_c1_seq1	Ta01754	AT2G29660	zinc finger (C2H2 type) family protein	482	406	694	527.333	149.256	1599	969	1039	1202.33	345.302	2.28003	Y	0.00121463
gi|511320691|gb|GAKE01012186	Ta20683	AT5G56660	IAA-leucine resistant (ILR)-like 2	3220	3195	2379	2931.33	478.498	1162	1153	1287	1200.67	74.9022	0.409597	Y	5.93951e-07
I1GAGTGGL1-comp32275_c0_seq25	Ta23753	AT4G11240	Calcineurin-like metallo-phosphoesterase superfamily protein	912	910	968	930	32.9242	1227	1076	1298	1200.33	113.377	1.29068	N	0.154142
M1GTGGCCL1-comp23590_c0_seq1	Ta23505	AT1G57820	Zinc finger (C3HC4-type RING finger) family protein	15	36	11	20.6667	13.4288	2233	280	1084	1199	981.566	58.0161	Y	0.000411674
gi|511324295|gb|GAKE01008582	Ta00750	AT5G08060	unknown protein; FUNCTIONS IN: molecular_function unknown; INVOLVED IN: biological_process unknown; LOCATED IN: mitochondrion; EXPRESSED IN: 24 plant structures; EXPRESSED DURING: 16 growth stages; Has 42 Blast hits to 42 proteins in 17 species: Archae - 0; Bacteria - 0; Metazoa - 0; Fungi - 0; Plants - 41; Viruses - 0; Other Eukaryotes - 1 (source: NCBI BLink).	1066	1064	1114	1081.33	28.3078	1257	1095	1245	1199	90.2663	1.10882	N	0.562688
M1GTGGCCL1-comp25501_c0_seq2	Ta21459	AT2G46100	Nuclear transport factor 2 (NTF2) family protein	264	387	353	334.667	63.5164	1076	1167	1352	1198.33	140.643	3.58068	Y	1.02803e-11
gi|511328494|gb|GAKE01004383	Ta02610	AT5G64940	ABC2 homolog 13	1694	1896	2097	1895.67	201.5	987	1307	1301	1198.33	183.045	0.632143	Y	0.00985067
gi|511332829|gb|GAKE01000048	Ta02377	AT1G76490	hydroxy methylglutaryl CoA reductase 1	1682	1464	1739	1628.33	145.142	1511	1064	1018	1197.67	272.328	0.735517	N	0.0838006
I1GAGTGGL1-comp32322_c0_seq1	Ta24018	AT3G48530	SNF1-related protein kinase regulatory subunit gamma 1	1367	1189	1115	1223.67	129.527	1459	1078	1056	1197.67	226.588	0.978752	N	0.904003
gi|511330177|gb|GAKE01002700	Ta05759	AT1G77420	alpha/beta-Hydrolases superfamily protein	1013	989	1154	1052	89.1459	1319	1099	1174	1197.33	111.841	1.13815	N	0.468598
gi|511317995|gb|GAKE01014882	Ta03531	AT5G20270	heptahelical transmembrane protein1	576	549	626	583.667	39.0683	1228	1132	1230	1196.67	56.0119	2.05026	Y	8.00946e-05
M1GTGGCCL1-comp17173_c0_seq1	Ta10810	AT1G20920	P-loop containing nucleoside triphosphate hydrolases superfamily protein	1154	1280	1314	1249.33	84.2931	1332	1130	1128	1196.67	117.206	0.957844	N	0.808829
M1GTGGCCL1-comp27296_c0_seq1	Ta09116	AT3G62560	Ras-related small GTP-binding family protein	416	360	350	375.333	35.5715	1422	1083	1082	1195.67	196.011	3.18561	Y	4.91184e-10
I1GAGTGGL1-comp32241_c4_seq1	Ta04384	AT5G16040	Regulator of chromosome condensation (RCC1) family protein	629	684	572	628.333	56.003	1515	1087	979	1193.67	283.474	1.89973	Y	0.000514892
gi|511331375|gb|GAKE01001502	Ta03929	AT1G19570	dehydroascorbate reductase	2078	2143	2265	2162	94.9368	1505	951	1125	1193.67	283.311	0.552112	Y	0.000840631
M1GTGGCCL1-comp25295_c3_seq7	Ta04946	AT3G26340	N-terminal nucleophile aminohydrolases (Ntn hydrolases) superfamily protein	588	544	786	639.333	128.908	1255	998	1325	1192.67	172.181	1.86548	Y	0.00058476
gi|511329210|gb|GAKE01003667	Ta10963	AT5G18110	novel cap-binding protein	1006	897	892	931.667	64.4231	1305	1023	1249	1192.33	149.296	1.27979	N	0.168297
gi|511322161|gb|GAKE01010716	Ta13142	AT2G33410	RNA-binding (RRM/RBD/RNP motifs) family protein	1387	1313	1617	1439	158.531	1358	973	1237	1189.33	196.876	0.8265	N	0.283797
gi|511328959|gb|GAKE01003918	Ta17943	AT1G58200	MSCS-like 3	905	1016	1030	983.667	68.486	1317	1017	1230	1188	154.347	1.20773	N	0.291231
gi|511320706|gb|GAKE01012171	Ta16433	AT2G20740	Tetraspanin family protein	602	557	588	582.333	23.029	1405	1029	1129	1187.67	194.744	2.0395	Y	9.04403e-05
I1GAGTGGL1-comp15345_c1_seq1	Ta07972	AT3G54110	plant uncoupling mitochondrial protein 1	1636	1607	2081	1774.67	265.688	1435	916	1211	1187.33	260.308	0.669046	N	0.0237178
I1GAGTGGL1-comp31917_c0_seq2	Ta08040	AT1G61890	MATE efflux family protein	1512	1370	1600	1494	116.052	1267	1303	991	1187	170.693	0.794511	N	0.195632
M1GTGGCCL1-comp25332_c0_seq3	Ta00303	AT4G39260	cold, circadian rhythm, and RNA binding 1	870	1047	1177	1031.33	154.098	2228	724	609	1187	903.364	1.15094	N	0.768317
gi|511326217|gb|GAKE01006660	Ta13516	AT5G32440	Ubiquitin system component Cue protein	737	671	730	712.667	36.2537	1341	928	1291	1186.67	225.403	1.66511	Y	0.00474649
gi|511326295|gb|GAKE01006582	Ta19298	AT4G31480	Coatomer, beta subunit	1219	1294	1702	1405	259.929	1156	1008	1394	1186	194.741	0.844128	N	0.340644
gi|511323272|gb|GAKE01009605	Ta09907	AT5G41940	Ypt/Rab-GAP domain of gyp1p superfamily protein	930	871	1192	997.667	170.863	1328	1101	1128	1185.67	124.001	1.18844	N	0.334194
M1GTGGCCL1-comp10002_c0_seq1	Ta26562			561	1339	566	822	447.742	693	1920	942	1185	648.59	1.44161	N	0.421178
gi|511320302|gb|GAKE01012575	Ta05523	AT3G04780	Protein of unknown function (DUF1000)	774	755	696	741.667	40.6735	1197	1097	1258	1184	81.2835	1.5964	Y	0.00948429
gi|511331000|gb|GAKE01001877	Ta11811	AT3G23600	alpha/beta-Hydrolases superfamily protein	1282	1148	1321	1250.33	90.7432	1333	1225	994	1184	173.179	0.946947	N	0.759486
M1GTGGCCL1-comp25321_c1_seq3	Ta13500	AT3G20800	Cell differentiation, Rcd1-like protein	502	471	669	547.333	106.5	1670	745	1131	1182	464.604	2.15956	Y	0.0168743
gi|511320173|gb|GAKE01012704	Ta02664	AT4G33510	3-deoxy-d-arabino-heptulosonate 7-phosphate synthase	737	767	1279	927.667	304.633	1323	957	1266	1182	196.929	1.27416	N	0.222926
gi|511312493|gb|GAKE01020125	Ta16065	AT3G48180	unknown protein; BEST Arabidopsis thaliana protein match is: unknown protein (TAIR:AT1G19020.1); Has 84 Blast hits to 84 proteins in 15 species: Archae - 0; Bacteria - 0; Metazoa - 0; Fungi - 0; Plants - 84; Viruses - 0; Other Eukaryotes - 0 (source: NCBI BLink).	185	153	130	156	27.6225	1127	1214	1200	1180.33	46.7155	7.56624	Y	0
gi|511329651|gb|GAKE01003226	Ta02519	AT5G65750	2-oxoglutarate dehydrogenase, E1 component	1388	1311	2093	1597.33	430.983	1423	720	1397	1180	398.584	0.738731	N	0.215599
I1GAGTGGL1-comp32306_c0_seq4	Ta03581	AT4G14960	Tubulin/FtsZ family protein	1814	1640	2102	1852	233.332	1668	690	1178	1178.67	489	0.636429	Y	0.0292957
gi|511322784|gb|GAKE01010093	Ta10379	AT5G58020	unknown protein; CONTAINS InterPro DOMAIN/s: Protein of unknown function DUF602 (InterPro:IPR006735); Has 385 Blast hits to 385 proteins in 189 species: Archae - 0; Bacteria - 0; Metazoa - 153; Fungi - 117; Plants - 50; Viruses - 0; Other Eukaryotes - 65 (source: NCBI BLink).	462	397	557	472	80.4674	1370	1013	1152	1178.33	179.951	2.49647	Y	6.50381e-07
gi|511331315|gb|GAKE01001562	Ta22139	AT4G34450	coatomer gamma-2 subunit, putative / gamma-2 coat protein, putative / gamma-2 COP, putative	1282	1269	1782	1444.33	292.5	1292	832	1410	1178	305.398	0.815601	N	0.274105
gi|511328039|gb|GAKE01004838	Ta07024	AT5G03290	isocitrate dehydrogenase V	928	1039	1276	1081	177.761	1288	1033	1213	1178	131.053	1.08973	N	0.630197
gi|511332512|gb|GAKE01000365	Ta16469	AT2G20420	ATP citrate lyase (ACL) family protein	1528	1552	2083	1721	313.731	1363	848	1322	1177.67	286.235	0.684292	N	0.0328014
M1GTGGCCL1-comp25740_c0_seq16	Ta23061	AT1G23490	ADP-ribosylation factor 1	1428	1392	1831	1550.33	243.73	1369	883	1280	1177.33	258.755	0.759407	N	0.121552
gi|511331572|gb|GAKE01001305	Ta20070	AT4G27130	Translation initiation factor SUI1 family protein	1503	1451	1193	1382.33	166.016	1545	934	1053	1177.33	323.92	0.8517	N	0.366834
gi|511304037|gb|GAKE01026067	Ta21848	AT5G01595	other RNA	1153	927	923	1001	131.651	2216	498	815	1176.33	914.222	1.17516	N	0.741912
I1GAGTGGL1-comp32118_c3_seq2	Ta25828	AT1G35530	DEAD/DEAH box RNA helicase family protein	1437	1506	1415	1452.67	47.4798	1222	1019	1285	1175.33	139.005	0.809087	N	0.233507
gi|511306342|gb|GAKE01024728	Ta23313	AT1G58122	conserved peptide upstream open reading frame 45	17	20	15	17.3333	2.51661	2468	282	774	1174.67	1146.76	67.7692	Y	0.00238345
gi|511323033|gb|GAKE01009844	Ta19812	AT1G08480	unknown protein; FUNCTIONS IN: molecular_function unknown; INVOLVED IN: biological_process unknown; LOCATED IN: mitochondrion, plasma membrane, plastid, vacuole; EXPRESSED IN: 27 plant structures; EXPRESSED DURING: 15 growth stages; Has 39 Blast hits to 39 proteins in 13 species: Archae - 0; Bacteria - 0; Metazoa - 0; Fungi - 0; Plants - 39; Viruses - 0; Other Eukaryotes - 0 (source: NCBI BLink).	1388	1333	1306	1342.33	41.7892	1234	1148	1140	1174	52.1153	0.874596	N	0.451426
M1GTGGCCL1-comp25839_c4_seq6	Ta21490	AT1G33240	GT-2-like 1	1160	1169	1311	1213.33	84.7014	1833	679	1010	1174	594.223	0.967582	N	0.909626
gi|511330057|gb|GAKE01002820	Ta13452	AT1G23260	MMS ZWEI homologue 1	648	558	626	610.667	46.9184	1233	936	1347	1172	212.182	1.91921	Y	0.000332677
gi|511332018|gb|GAKE01000859	Ta04432	AT5G16560	Homeodomain-like superfamily protein	631	688	820	713	96.9484	1239	1317	960	1172	187.694	1.64376	Y	0.00591842
I1GAGTGGL1-comp16613_c0_seq2	Ta14627	AT1G32470	Single hybrid motif superfamily protein	2698	2556	2371	2541.67	163.971	1345	1204	966	1171.67	191.558	0.460984	Y	1.42301e-05
gi|511330274|gb|GAKE01002603	Ta07117	AT2G28800	63 kDa inner membrane family protein	1295	1179	1496	1323.33	160.388	1293	1009	1213	1171.67	146.442	0.88539	N	0.493988
M1GTGGCCL1-comp29759_c0_seq1	Ta13461	AT1G23170	Protein of unknown function DUF2359, transmembrane	1260	1155	1502	1305.67	177.95	1220	1039	1253	1170.67	115.214	0.896605	N	0.53977
gi|511329844|gb|GAKE01003033	Ta03690	AT1G15740	Leucine-rich repeat family protein	595	491	456	514	72.298	1570	846	1095	1170.33	367.832	2.27691	Y	0.00159639
gi|511326015|gb|GAKE01006862	Ta22538	AT5G10390	Histone superfamily protein	876	731	616	741	130.288	1274	1103	1133	1170	91.3072	1.57895	Y	0.0113112
gi|511324695|gb|GAKE01008182	Ta24522	AT5G52240	membrane steroid binding protein 1	1098	1009	1126	1077.67	61.0928	1315	1085	1104	1168	127.66	1.08382	N	0.652054
gi|511329591|gb|GAKE01003286	Ta24863	AT2G26890	DNAJ heat shock N-terminal domain-containing protein	843	855	1029	909	104.096	1176	971	1356	1167.67	192.635	1.28456	N	0.162308
I1GAGTGGL1-comp16570_c0_seq1	Ta12905	AT4G29330	DERLIN-1	1234	1294	1225	1251	37.51	1136	1113	1253	1167.33	75.0755	0.93312	N	0.697516
I1GAGTGGL1-comp16296_c0_seq2	Ta06988	AT5G02810	pseudo-response regulator 7	1098	1103	1161	1120.67	35.019	1521	1019	962	1167.33	307.607	1.04164	N	0.8191
I1GAGTGGL1-comp13640_c0_seq1	Ta03291	AT2G45300	RNA 3'-terminal phosphate cyclase/enolpyruvate transferase, alpha/beta	712	756	644	704	56.4269	756	1468	1271	1165	367.645	1.65483	Y	0.0292552
gi|511328716|gb|GAKE01004161	Ta11219	AT1G21720	proteasome beta subunit C1	953	929	1000	960.667	36.1156	1075	1035	1385	1165	191.572	1.2127	N	0.281218
gi|511332800|gb|GAKE01000077	Ta13502	AT3G20820	Leucine-rich repeat (LRR) family protein	715	512	421	549.333	150.514	1615	881	998	1164.67	394.363	2.12015	Y	0.00901237
gi|511329894|gb|GAKE01002983	Ta07728	AT5G24690	Protein of unknown function (DUF3411)	999	1098	1291	1129.33	148.5	1141	1192	1160	1164.33	25.7747	1.03099	N	0.864138
gi|511332285|gb|GAKE01000592	Ta03533	AT5G20250	Raffinose synthase family protein	1392	1053	1252	1232.33	170.354	2272	690	531	1164.33	962.556	0.94482	N	0.904077
gi|511330121|gb|GAKE01002756	Ta20451	AT4G32940	gamma vacuolar processing enzyme	414	341	386	380.333	36.8284	1519	866	1106	1163.67	330.297	3.0596	Y	1.16185e-05
gi|511325544|gb|GAKE01007333	Ta19479	AT4G28270	RING membrane-anchor 2	465	366	475	435.333	60.2522	1364	1021	1103	1162.67	179.115	2.67075	Y	1.03424e-07
M1GTGGCCL1-comp25811_c0_seq1	Ta12367	AT4G28860	casein kinase I-like 4	725	716	723	721.333	4.72582	1228	1206	1051	1161.67	96.4693	1.61044	Y	0.00829277
I1GAGTGGL1-comp29669_c1_seq4	Ta03937	AT1G19640	jasmonic acid carboxyl methyltransferase	433	695	481	536.333	139.49	1608	1054	823	1161.67	403.423	2.16594	Y	0.00855196
I1GAGTGGL1-comp32125_c3_seq2	Ta08419	AT2G22400	S-adenosyl-L-methionine-dependent methyltransferases superfamily protein	1217	1158	1445	1273.33	151.566	1304	1023	1157	1161.33	140.55	0.912042	N	0.605134
M1GTGGCCL1-comp19097_c0_seq1	Ta14070	AT3G02750	Protein phosphatase 2C family protein	423	480	421	441.333	33.5012	1323	1284	871	1159.33	250.464	2.62689	Y	2.07547e-07
I1GAGTGGL1-comp30408_c0_seq1	Ta08417	AT2G22425	Microsomal signal peptidase 12 kDa subunit (SPC12)	1776	1653	1431	1620	174.851	1165	1087	1226	1159.33	69.673	0.715638	N	0.059873
I1GAGTGGL1-comp31760_c1_seq3	Ta23052	AT4G08150	KNOTTED-like from Arabidopsis thaliana	712	726	885	774.333	96.0954	1480	827	1170	1159	326.639	1.49677	N	0.0481226
M1GTGGCCL1-comp25170_c3_seq1	Ta02759	AT4G32551	LisH dimerisation motif;WD40/YVTN repeat-like-containing domain	894	887	967	916	44.3058	1298	980	1195	1157.67	162.254	1.26383	N	0.191311
M1GTGGCCL1-comp25196_c1_seq3	Ta03167	AT3G58050	unknown protein; BEST Arabidopsis thaliana protein match is: unknown protein (TAIR:AT2G41960.1); Has 13384 Blast hits to 8116 proteins in 546 species: Archae - 41; Bacteria - 766; Metazoa - 5596; Fungi - 1431; Plants - 589; Viruses - 46; Other Eukaryotes - 4915 (source: NCBI BLink).	588	583	658	609.667	41.9325	1279	1037	1154	1156.67	121.022	1.89721	Y	0.000423862
gi|511332535|gb|GAKE01000342	Ta06844	AT1G79340	metacaspase 4	886	865	1146	965.667	156.526	1334	963	1173	1156.67	186.039	1.19779	N	0.313208
gi|511327143|gb|GAKE01005734	Ta06182	AT5G50380	exocyst subunit exo70 family protein F1	475	433	535	481	51.264	1188	1002	1277	1155.67	140.322	2.40263	Y	1.82056e-06
gi|511326012|gb|GAKE01006865	Ta05166	AT5G13640	phospholipid:diacylglycerol acyltransferase	916	800	997	904.333	99.0168	1146	1044	1275	1155	115.763	1.27718	N	0.172286
gi|511328809|gb|GAKE01004068	Ta19211	AT2G27720	60S acidic ribosomal protein family	2720	2807	2145	2557.33	359.731	1132	1091	1241	1154.67	77.5263	0.451512	Y	8.44298e-06
gi|511326684|gb|GAKE01006193				1380	1271	1193	1281.33	93.9273	1161	1379	924	1154.67	227.566	0.901145	N	0.558876
gi|511329547|gb|GAKE01003330	Ta05750	AT1G77510	PDI-like 1-2	1456	1633	2649	1912.67	643.795	779	978	1705	1154	487.443	0.603346	N	0.0983474
gi|511327989|gb|GAKE01004888	Ta00326	AT1G62020	Coatomer, alpha subunit	1247	1201	1627	1358.33	233.806	1220	936	1305	1153.67	193.236	0.849325	N	0.358828
I1GAGTGGL1-comp25072_c0_seq1	Ta14178	AT5G47730	Sec14p-like phosphatidylinositol transfer family protein	650	671	696	672.333	23.029	1128	1163	1166	1152.33	21.1266	1.71393	Y	0.00290916
M1GTGGCCL1-comp27364_c0_seq1	Ta08654	AT2G03440	nodulin-related protein 1	420	349	409	392.667	38.2143	1500	825	1131	1152	337.99	2.93379	Y	3.58506e-05
gi|511332632|gb|GAKE01000245	Ta20672	AT2G26570	Plant protein of unknown function (DUF827)	551	529	668	582.667	74.715	1177	1114	1165	1152	33.4515	1.97712	Y	0.000180669
I1GAGTGGL1-comp31147_c1_seq1	Ta09305	AT5G04860	unknown protein; BEST Arabidopsis thaliana protein match is: unknown protein (TAIR:AT3G11760.1); Has 1807 Blast hits to 1807 proteins in 277 species: Archae - 0; Bacteria - 0; Metazoa - 736; Fungi - 347; Plants - 385; Viruses - 0; Other Eukaryotes - 339 (source: NCBI BLink).	494	504	423	473.667	44.1626	1059	1243	1152	1151.33	92.0018	2.43068	Y	1.35208e-06
I1GAGTGGL1-comp31845_c0_seq8	Ta11527	AT3G52120	SWAP (Suppressor-of-White-APricot)/surp domain-containing protein / D111/G-patch domain-containing protein	538	575	569	560.667	19.8578	1159	1124	1166	1149.67	22.5019	2.05054	Y	8.2078e-05
M1GTGGCCL1-comp19150_c0_seq2	Ta20887	AT2G25670	BEST Arabidopsis thaliana protein match is: copper ion binding (TAIR:AT4G32610.1); Has 43784 Blast hits to 26928 proteins in 1799 species: Archae - 86; Bacteria - 6347; Metazoa - 15971; Fungi - 5398; Plants - 1931; Viruses - 259; Other Eukaryotes - 13792 (source: NCBI BLink).	912	943	1007	954	48.4458	1263	1070	1115	1149.33	100.977	1.20475	N	0.298096
M1GTGGCCL1-comp19708_c0_seq2	Ta04724	AT5G14370	CCT motif family protein	790	760	1123	891	201.477	1538	827	1081	1148.67	360.298	1.28919	N	0.277735
M1GTGGCCL1-comp25832_c3_seq2	Ta21256	AT1G58290	Glutamyl-tRNA reductase family protein	921	928	1101	983.333	101.962	1337	1113	994	1148	174.158	1.16746	N	0.386781
M1GTGGCCL1-comp21617_c0_seq1	Ta15841	AT1G22840	CYTOCHROME C-1	2445	2407	2088	2313.33	196.067	1134	1048	1260	1147.33	106.627	0.495965	Y	8.38252e-05
I1GAGTGGL1-comp32292_c1_seq4	Ta02596	AT1G77080	K-box region and MADS-box transcription factor family protein	824	780	577	727	131.754	1177	1202	1063	1147.33	74.0968	1.57818	Y	0.0114594
gi|511331767|gb|GAKE01001110	Ta04312	AT3G08940	light harvesting complex photosystem II	1009	1039	1516	1188	284.452	1960	634	848	1147.33	711.877	0.965769	N	0.926787
gi|511322731|gb|GAKE01010146	Ta08575	AT3G25730	ethylene response DNA binding factor 3	73	66	57	65.3333	8.02081	1410	918	1111	1146.33	247.896	17.5459	Y	0
gi|511331259|gb|GAKE01001618	Ta12470	AT3G11910	ubiquitin-specific protease 13	1027	1078	1284	1129.67	136.067	1184	924	1330	1146	205.65	1.01446	N	0.935872
M1GTGGCCL1-comp24020_c5_seq1	Ta20773	AT5G43630	zinc knuckle (CCHC-type) family protein	267	285	367	306.333	53.3042	1088	1054	1292	1144.67	128.722	3.73667	Y	2.64933e-12
gi|511324988|gb|GAKE01007889	Ta08080	AT5G27840	Calcineurin-like metallo-phosphoesterase superfamily protein	508	491	550	516.333	30.3699	1226	1004	1203	1144.33	122.075	2.21627	Y	1.37373e-05
M1GTGGCCL1-comp23523_c0_seq4	Ta19797	AT1G14400	ubiquitin carrier protein 1	73	100	92	88.3333	13.8684	1067	1268	1095	1143.33	108.868	12.9434	Y	0
gi|511326278|gb|GAKE01006599	Ta17874	AT4G02450	HSP20-like chaperones superfamily protein	1257	1135	1239	1210.33	65.8584	1309	963	1156	1142.67	173.385	0.944093	N	0.746865
gi|511327278|gb|GAKE01005599	Ta10276	AT2G23460	extra-large G-protein 1	910	777	984	890.333	104.892	1342	986	1097	1141.67	182.155	1.28229	N	0.165612
gi|511329139|gb|GAKE01003738		AT2G26230	uricase / urate oxidase / nodulin 35, putative	541	382	621	514.667	121.657	1248	904	1272	1141.33	205.887	2.21762	Y	1.35695e-05
M1GTGGCCL1-comp25315_c3_seq1	Ta04010	AT4G21450	PapD-like superfamily protein	574	537	555	555.333	18.5023	1261	1002	1161	1141.33	130.615	2.05522	Y	7.84319e-05
gi|511326800|gb|GAKE01006077	Ta03511	AT5G20490	Myosin family protein with Dil domain	733	714	769	738.667	27.9344	1001	1107	1315	1141	159.737	1.54468	Y	0.01592
gi|511325743|gb|GAKE01007134	Ta18820	AT1G32340	NDR1/HIN1-like 8	520	539	485	514.667	27.3922	1320	1163	938	1140.33	192.006	2.21567	Y	1.38681e-05
gi|511326776|gb|GAKE01006101	Ta19888	AT5G47030	ATPase, F1 complex, delta/epsilon subunit	1721	1670	1939	1776.67	142.879	1209	974	1238	1140.33	144.777	0.641839	Y	0.0126864
I1GAGTGGL1-comp32186_c6_seq3	Ta05862	AT5G60450	auxin response factor 4	1297	1085	1645	1342.33	282.739	1066	1126	1225	1139	80.2932	0.848522	N	0.35623
gi|511332554|gb|GAKE01000323	Ta13633	AT1G67250	Proteasome maturation factor UMP1	694	671	617	660.667	39.5264	1187	994	1232	1137.67	126.437	1.722	Y	0.00269055
gi|511328782|gb|GAKE01004095	Ta24467	AT2G01970	Endomembrane protein 70 protein family	1124	1070	1349	1181	147.976	1118	988	1306	1137.33	159.879	0.963026	N	0.832665
gi|511325740|gb|GAKE01007137	Ta05110	AT5G13010	RNA helicase family protein	603	604	764	657	92.6661	1247	914	1250	1137	193.129	1.73059	Y	0.0024627
gi|511331021|gb|GAKE01001856	Ta13298	AT2G47450	chloroplast signal recognition particle component (CAO)	842	750	880	824	66.8431	1174	1087	1150	1137	44.9333	1.37985	N	0.0732366
M1GTGGCCL1-comp24216_c2_seq1		AT4G07668	transposable element gene	364	417	276	352.333	71.2203	911	1453	1046	1136.67	282.146	3.22611	Y	4.54697e-07
gi|511330955|gb|GAKE01001922	Ta05437	AT1G04410	Lactate/malate dehydrogenase family protein	2149	1947	3553	2549.67	874.762	1748	609	1053	1136.67	574.091	0.44581	Y	0.015007
gi|511329497|gb|GAKE01003380	Ta26206	AT5G17770	NADH:cytochrome B5 reductase 1	2331	2780	2712	2607.67	242.001	963	1148	1298	1136.33	167.804	0.435766	Y	3.35513e-06
I1GAGTGGL1-comp13875_c0_seq2	Ta10062	AT1G74470	Pyridine nucleotide-disulphide oxidoreductase family protein	2798	2622	3418	2946	418.129	1373	980	1055	1136	208.646	0.385608	Y	1.05084e-07
gi|511317477|gb|GAKE01015400	Ta06147	AT3G10860	Cytochrome b-c1 complex, subunit 8 protein	2017	1929	1513	1819.67	269.201	1094	1105	1208	1135.67	62.8835	0.624107	Y	0.00806456
M1GTGGCCL1-comp23582_c0_seq1	Ta19682	AT4G10300	RmlC-like cupins superfamily protein	11885	11452	9502	10946.3	1269.43	1123	1476	807	1135.33	334.67	0.103718	Y	0
gi|511329771|gb|GAKE01003106	Ta03383	AT5G44800	chromatin remodeling 4	744	760	904	802.667	88.1211	1158	1033	1215	1135.33	93.0931	1.41445	N	0.0539069
gi|511321658|gb|GAKE01011219	Ta26380	AT2G25310	Protein of unknown function (DUF2012)	732	653	708	697.667	40.501	1153	1013	1239	1135	114.07	1.62685	Y	0.0070887
I1GAGTGGL1-comp32141_c1_seq2	Ta24590	AT4G14340	casein kinase I	290	366	278	311.333	47.7214	1156	1352	892	1133.33	230.836	3.64026	Y	3.58089e-11
gi|511331302|gb|GAKE01001575	Ta25376	AT1G54410	dehydrin family protein	1071	886	716	891	177.553	1975	731	694	1133.33	729.139	1.27198	N	0.574576
gi|511322997|gb|GAKE01009880	Ta16842	AT2G31490	unknown protein; Has 55 Blast hits to 55 proteins in 15 species: Archae - 0; Bacteria - 0; Metazoa - 0; Fungi - 0; Plants - 55; Viruses - 0; Other Eukaryotes - 0 (source: NCBI BLink).	1319	1258	930	1169	209.215	1073	1183	1142	1132.67	55.5908	0.968919	N	0.859485
M1GTGGCCL1-comp18779_c0_seq1	Ta27116	AT3G51410	Arabidopsis protein of unknown function (DUF241)	190	200	301	230.333	61.403	1655	801	941	1132.33	458.023	4.91606	Y	0.000107206
gi|511329549|gb|GAKE01003328	Ta04929	AT3G26560	ATP-dependent RNA helicase, putative	603	678	840	707	121.132	1165	1021	1208	1131.33	97.9405	1.60019	Y	0.00925659
gi|511330212|gb|GAKE01002665	Ta09398	AT1G53310	phosphoenolpyruvate carboxylase 1	880	901	1362	1047.67	272.423	1340	774	1280	1131.33	310.91	1.07986	N	0.725819
gi|511325911|gb|GAKE01006966	Ta17143	AT1G25440	B-box type zinc finger protein with CCT domain	1168	903	1122	1064.33	141.599	1582	887	925	1131.33	390.751	1.06295	N	0.780028
M1GTGGCCL1-comp16390_c0_seq1	Ta03696	AT1G15820	light harvesting complex photosystem II subunit 6	3122	2670	3120	2970.67	260.387	1725	714	954	1131	528.23	0.380723	Y	7.17569e-08
gi|511313296|gb|GAKE01019322	Ta21712	AT4G12432	conserved peptide upstream open reading frame 26	121	122	168	137	26.8514	697	1334	1360	1130.33	375.503	8.25061	Y	1.38947e-08
M1GTGGCCL1-comp19414_c0_seq2	Ta27200	AT5G33320	Glucose-6-phosphate/phosphate translocator-related	1316	1212	1249	1259	52.7162	942	1140	1309	1130.33	183.691	0.897802	N	0.545171
gi|511328359|gb|GAKE01004518	Ta16701	AT3G16080	Zinc-binding ribosomal protein family protein	3630	3667	2631	3309.33	587.745	936	1284	1170	1130	177.415	0.341459	Y	2.28207e-09
gi|511324917|gb|GAKE01007960	Ta10445	AT5G58710	rotamase CYP 7	3063	2934	2937	2978	73.6274	840	1311	1239	1130	253.714	0.379449	Y	6.48578e-08
M1GTGGCCL1-comp26046_c8_seq3				136	125	154	138.333	14.6401	1210	1262	917	1129.67	186.001	8.16627	Y	0
M1GTGGCCL1-comp25447_c0_seq1	Ta08525	AT5G54400	S-adenosyl-L-methionine-dependent methyltransferases superfamily protein	194	235	252	227	29.8161	1024	1348	1017	1129.67	189.115	4.97651	Y	1.11022e-16
gi|511326108|gb|GAKE01006769	Ta04291	AT3G08690	ubiquitin-conjugating enzyme 11	953	798	751	834	105.702	1225	939	1225	1129.67	165.122	1.35452	N	0.0912663
gi|511331641|gb|GAKE01001236	Ta11564	AT3G51730	saposin B domain-containing protein	346	319	427	364	56.205	1566	875	947	1129.33	379.874	3.10256	Y	0.000203315
gi|511327134|gb|GAKE01005743	Ta11764	AT5G19330	ARM repeat protein interacting with ABF2	651	571	668	630	51.7977	1164	1044	1180	1129.33	74.3326	1.79259	Y	0.00129602
gi|511331687|gb|GAKE01001190	Ta08731	AT4G23470	PLAC8 family protein	824	772	825	807	30.315	1276	939	1173	1129.33	172.691	1.39942	N	0.0617014
M1GTGGCCL1-comp25856_c1_seq1	Ta08052	AT5G26751	shaggy-related kinase 11	958	791	1007	918.667	113.245	1345	819	1224	1129.33	275.482	1.22932	N	0.249318
gi|511328816|gb|GAKE01004061	Ta24601	AT5G24890	unknown protein; FUNCTIONS IN: molecular_function unknown; INVOLVED IN: biological_process unknown; LOCATED IN: cellular_component unknown; EXPRESSED IN: 24 plant structures; EXPRESSED DURING: 13 growth stages; BEST Arabidopsis thaliana protein match is: unknown protein (TAIR:AT2G24550.1); Has 1807 Blast hits to 1807 proteins in 277 species: Archae - 0; Bacteria - 0; Metazoa - 736; Fungi - 347; P…	873	682	567	707.333	154.565	1224	1177	984	1128.33	127.186	1.59519	Y	0.00973398
gi|511321303|gb|GAKE01011574	Ta04674	AT5G14950	golgi alpha-mannosidase II	719	692	878	763	100.504	1216	1060	1108	1128	79.8999	1.47837	N	0.0300269
I1GAGTGGL1-comp32013_c0_seq1	Ta06621	AT1G68710	ATPase E1-E2 type family protein / haloacid dehalogenase-like hydrolase family protein	1226	1232	1753	1403.67	302.546	1073	1328	983	1128	178.955	0.80361	N	0.219378
gi|511318725|gb|GAKE01014152	Ta19409	AT5G37020	auxin response factor 8	1153	1248	1395	1265.33	121.928	1244	836	1301	1127	253.62	0.890674	N	0.515856
gi|511329065|gb|GAKE01003812	Ta05941	AT4G01150	unknown protein; FUNCTIONS IN: molecular_function unknown; INVOLVED IN: biological_process unknown; LOCATED IN: thylakoid, chloroplast thylakoid membrane, chloroplast, plastoglobule, chloroplast envelope; EXPRESSED IN: 23 plant structures; EXPRESSED DURING: 14 growth stages; BEST Arabidopsis thaliana protein match is: unknown protein (TAIR:AT4G38100.1); Has 323 Blast hits to 323 proteins in 59 sp…	1860	1889	1803	1850.67	43.7531	1367	926	1084	1125.67	223.433	0.608249	Y	0.00522208
I1GAGTGGL1-comp32170_c0_seq6	Ta19065	AT2G30980	SHAGGY-related protein kinase dZeta	1098	1043	884	1008.33	111.132	1057	1274	1044	1125	129.201	1.1157	N	0.540417
gi|511329738|gb|GAKE01003139	Ta16005	AT3G17770	Dihydroxyacetone kinase	295	307	343	315	24.98	1117	1023	1233	1124.33	105.192	3.56931	Y	1.33064e-11
gi|511327634|gb|GAKE01005243	Ta14212	AT2G24580	FAD-dependent oxidoreductase family protein	59	99	77	78.3333	20.0333	1693	679	1001	1124.33	518.129	14.3532	Y	1.91924e-06
gi|511328794|gb|GAKE01004083	Ta03165	AT3G58030	RING/U-box superfamily protein	525	493	572	530	39.7366	1134	1159	1080	1124.33	40.3774	2.12138	Y	3.88507e-05
I1GAGTGGL1-comp29651_c0_seq3	Ta25275	AT1G56210	Heavy metal transport/detoxification superfamily protein	1739	2029	1815	1861	150.373	1076	1338	959	1124.33	194.068	0.604155	Y	0.00464388
gi|511327563|gb|GAKE01005314	Ta13965	AT1G30440	Phototropic-responsive NPH3 family protein	636	680	807	707.667	88.7938	1376	971	1026	1124.33	219.678	1.58879	Y	0.0103808
M1GTGGCCL1-comp9815_c0_seq1	Ta03850	AT5G04170	Calcium-binding EF-hand family protein	232	212	209	217.667	12.5033	1814	562	992	1122.67	636.146	5.15773	Y	0.00444517
I1GAGTGGL1-comp32086_c0_seq9	Ta17695	AT3G51310	VPS35 homolog C	644	679	820	714.333	93.1683	1286	957	1124	1122.33	164.506	1.57116	Y	0.012352
gi|511328205|gb|GAKE01004672	Ta26181	AT1G52870	Peroxisomal membrane 22 kDa (Mpv17/PMP22) family protein	715	660	703	692.667	28.9194	1322	897	1142	1120.33	213.327	1.61742	Y	0.00782179
gi|511329936|gb|GAKE01002941	Ta04183	AT2G36850	glucan synthase-like 8	1247	1285	1610	1380.67	199.515	969	984	1405	1119.33	247.508	0.810719	N	0.23865
M1GTGGCCL1-comp19942_c0_seq1	Ta13109	AT2G33770	phosphate 2	792	700	830	774	66.8431	970	1037	1349	1118.67	202.268	1.44531	N	0.0408529
gi|511326059|gb|GAKE01006818	Ta17040	AT3G44730	kinesin-like protein 1	268	338	285	297	36.5103	911	1122	1321	1118	205.029	3.76431	Y	2.18126e-12
gi|511321722|gb|GAKE01011155	Ta10625	AT4G16563	Eukaryotic aspartyl protease family protein	296	225	187	236	55.3263	1197	1124	1032	1117.67	82.6821	4.73588	Y	4.44089e-16
M1GTGGCCL1-comp15479_c0_seq2	Ta23056	AT2G24790	CONSTANS-like 3	606	446	753	601.667	153.546	1603	766	984	1117.67	434.215	1.85762	N	0.0470214
I1GAGTGGL1-comp31832_c0_seq5	Ta26894	AT2G25270	unknown protein; LOCATED IN: plasma membrane; EXPRESSED IN: 18 plant structures; EXPRESSED DURING: 13 growth stages; BEST Arabidopsis thaliana protein match is: unknown protein (TAIR:AT2G12400.1); Has 35333 Blast hits to 34131 proteins in 2444 species: Archae - 798; Bacteria - 22429; Metazoa - 974; Fungi - 991; Plants - 531; Viruses - 0; Other Eukaryotes - 9610 (source: NCBI BLink).	816	873	1042	910.333	117.534	1310	840	1198	1116	245.495	1.22592	N	0.255881
gi|511324450|gb|GAKE01008427	Ta07554	AT2G17520	Endoribonuclease/protein kinase IRE1-like	453	419	578	483.333	83.7277	1055	932	1360	1115.67	220.355	2.30828	Y	5.21115e-06
M1GTGGCCL1-comp15944_c0_seq2	Ta00808	AT5G08560	transducin family protein / WD-40 repeat family protein	503	472	542	505.667	35.0761	1224	1083	1038	1115	97.0412	2.20501	Y	1.58686e-05
gi|511327815|gb|GAKE01005062	Ta20199	AT2G19800	myo-inositol oxygenase 2	748	805	809	787.333	34.1223	1856	467	1021	1114.67	699.221	1.41575	N	0.414529
gi|511323238|gb|GAKE01009639	Ta26251	AT1G47200	WPP domain protein 2	1258	1182	1187	1209	42.5088	1252	982	1108	1114	135.1	0.921423	N	0.646291
gi|511319686|gb|GAKE01013191	Ta18784	AT1G32640	Basic helix-loop-helix (bHLH) DNA-binding family protein	1053	1587	1555	1398.33	299.495	1436	869	1035	1113.33	291.504	0.796186	N	0.236059
gi|511331727|gb|GAKE01001150	Ta06245	AT1G73230	Nascent polypeptide-associated complex NAC	2360	2528	1889	2259	331.257	1105	1163	1068	1112	47.8853	0.492253	Y	7.12294e-05
M1GTGGCCL1-comp25951_c0_seq10	Ta06523	AT2G02230	phloem protein 2-B1	260	345	285	296.667	43.6845	979	955	1401	1111.67	250.857	3.74719	Y	1.04611e-09
M1GTGGCCL1-comp24967_c1_seq1	Ta23052	AT4G08150	KNOTTED-like from Arabidopsis thaliana	726	771	521	672.667	133.26	1059	1255	1018	1110.67	126.666	1.65114	Y	0.00559306
M1GTGGCCL1-comp24965_c0_seq1	Ta10235	AT1G75870	unknown protein; Has 10 Blast hits to 10 proteins in 5 species: Archae - 0; Bacteria - 0; Metazoa - 0; Fungi - 0; Plants - 10; Viruses - 0; Other Eukaryotes - 0 (source: NCBI BLink).	19	34	10	21	12.1244	1883	342	1106	1110.33	770.509	52.873	Y	4.12534e-05
M1GTGGCCL1-comp14849_c0_seq1	Ta00060	AT4G36490	SEC14-like 12	47	48	48	47.6667	0.57735	2384	278	667	1109.67	1120.61	23.2797	Y	0.0151861
gi|511326552|gb|GAKE01006325	Ta01228	AT3G18870	Mitochondrial transcription termination factor family protein	771	717	991	826.333	145.139	1140	943	1243	1108.67	152.435	1.34167	N	0.102042
M1GTGGCCL1-comp24946_c0_seq3	Ta25963	AT3G06700	Ribosomal L29e protein family	2244	2070	1378	1897.33	458.093	1075	1107	1142	1108	33.5112	0.583978	Y	0.00252938
I1GAGTGGL1-comp31359_c0_seq4	Ta15487	AT3G15450	Aluminium induced protein with YGL and LRDR motifs	678	601	978	752.333	199.189	1919	525	880	1108	724.429	1.47275	N	0.40792
M1GTGGCCL1-comp26006_c1_seq71	Ta01549	AT4G26288	FUNCTIONS IN: molecular_function unknown; INVOLVED IN: biological_process unknown; LOCATED IN: cellular_component unknown; BEST Arabidopsis thaliana protein match is: oxidative stress 3 (TAIR:AT5G56550.1); Has 289 Blast hits to 232 proteins in 41 species: Archae - 0; Bacteria - 12; Metazoa - 36; Fungi - 21; Plants - 151; Viruses - 2; Other Eukaryotes - 67 (source: NCBI BLink).	1248	1184	1479	1303.67	155.178	1254	953	1114	1107	150.622	0.849143	N	0.35879
I1GAGTGGL1-comp25516_c0_seq1	Ta17857	AT4G02620	vacuolar ATPase subunit F family protein	1334	1240	1199	1257.67	69.2122	1201	902	1218	1107	177.739	0.880201	N	0.474099
gi|511330246|gb|GAKE01002631	Ta10002	AT3G01320	SIN3-like 1	796	770	857	807.667	44.658	1120	1002	1198	1106.67	98.6779	1.3702	N	0.079964
gi|511326810|gb|GAKE01006067	Ta12605	AT1G32050	SCAMP family protein	1370	1262	1314	1315.33	54.0123	1144	1085	1090	1106.33	32.7159	0.841105	N	0.33149
gi|511323040|gb|GAKE01009837	Ta07394	AT1G09920	TRAF-type zinc finger-related	401	410	438	416.333	19.2959	1065	980	1272	1105.67	150.188	2.65572	Y	1.29757e-07
gi|511331825|gb|GAKE01001052	Ta07861	AT3G55320	P-glycoprotein 20	1510	1988	1843	1780.33	245.084	1136	1048	1132	1105.33	49.6924	0.620858	Y	0.00743341
M1GTGGCCL1-comp22364_c8_seq1	Ta04729			586	783	85	484.667	359.864	283	2272	759	1104.67	1038.58	2.27923	N	0.308904
M1GTGGCCL1-comp16378_c0_seq1	Ta14087	AT3G02550	LOB domain-containing protein 41	976	859	1089	974.667	115.006	1084	1002	1228	1104.67	114.409	1.13338	N	0.484302
gi|511326716|gb|GAKE01006161	Ta02057	AT5G63470	nuclear factor Y, subunit C4	638	539	667	614.667	67.1143	1315	916	1082	1104.33	200.435	1.79664	Y	0.00125541
gi|511327077|gb|GAKE01005800	Ta06140	AT3G10800	Basic-leucine zipper (bZIP) transcription factor family protein	776	710	849	778.333	69.5294	1129	996	1187	1104	97.9234	1.41842	N	0.0522689
gi|511315210|gb|GAKE01017409	Ta26851	AT2G28200	C2H2-type zinc finger family protein	215	174	233	207.333	30.2379	1164	947	1199	1103.33	136.515	5.32154	Y	0
gi|511326117|gb|GAKE01006760	Ta09137	AT4G05050	ubiquitin 11	393	468	1343	734.667	528.165	1480	506	1323	1103	522.943	1.50136	N	0.385869
gi|511326746|gb|GAKE01006131	Ta04405	AT5G16270	sister chromatid cohesion 1 protein 4	799	766	944	836.333	94.6907	1081	971	1256	1102.67	143.73	1.31845	N	0.123955
M1GTGGCCL1-comp23616_c0_seq5	Ta10108	AT1G74920	aldehyde dehydrogenase 10A8	1711	1422	1752	1628.33	179.862	1443	910	954	1102.33	295.845	0.67697	N	0.0284384
gi|511323543|gb|GAKE01009334	Ta09857	AT5G54080	homogentisate 1,2-dioxygenase	540	469	540	516.333	40.9919	1353	834	1118	1101.67	259.885	2.13363	Y	6.72215e-05
gi|511325191|gb|GAKE01007686	Ta07025	AT5G03300	adenosine kinase 2	1645	1536	2204	1795	358.373	1120	856	1327	1101	236.074	0.61337	Y	0.00606073
gi|511304241|gb|GAKE01025929	Ta00322	AT4G39090	Papain family cysteine protease	222	171	303	232	66.5658	1753	500	1049	1100.67	628.096	4.74425	Y	0.00659658
gi|511320799|gb|GAKE01012078	Ta19349	AT3G01130	unknown protein; FUNCTIONS IN: molecular_function unknown; INVOLVED IN: biological_process unknown; LOCATED IN: endomembrane system; EXPRESSED IN: male gametophyte, pollen tube; EXPRESSED DURING: M germinated pollen stage; BEST Arabidopsis thaliana protein match is: unknown protein (TAIR:AT5G15320.1); Has 64 Blast hits to 64 proteins in 11 species: Archae - 0; Bacteria - 0; Metazoa - 0; Fungi - 0…	2147	2212	1645	2001.33	310.3	958	1198	1144	1100	125.905	0.549634	Y	0.000785688
gi|511319156|gb|GAKE01013721	Ta07922	AT3G54670	Structural maintenance of chromosomes (SMC) family protein	825	802	1019	882	119.202	1072	922	1301	1098.33	190.867	1.24528	N	0.221577
M1GTGGCCL1-comp9858_c0_seq2	Ta03291	AT2G45300	RNA 3'-terminal phosphate cyclase/enolpyruvate transferase, alpha/beta	489	480	1229	732.667	429.861	1190	753	1352	1098.33	309.842	1.49909	N	0.227295
gi|511323142|gb|GAKE01009735	Ta21437	AT2G46340	SPA (suppressor of phyA-105) protein family	449	480	730	553	154.068	1077	1031	1186	1098	79.6053	1.98553	Y	0.000170245
gi|511326256|gb|GAKE01006621	Ta07174	AT5G22950	SNF7 family protein	416	429	496	447	42.9302	1217	998	1078	1097.67	110.817	2.45563	Y	1.0923e-06
M1GTGGCCL1-comp23943_c0_seq1	Ta00354	AT4G38790	ER lumen protein retaining receptor family protein	1182	1138	1027	1115.67	79.877	1168	1083	1042	1097.67	64.2677	0.983866	N	0.927426
gi|511327868|gb|GAKE01005009	Ta22383	AT3G43240	ARID/BRIGHT DNA-binding domain-containing protein	450	457	539	482	49.4874	1431	875	985	1097	294.435	2.27593	Y	0.000205108
I1GAGTGGL1-comp29598_c1_seq2	Ta03825	AT1G17280	ubiquitin-conjugating enzyme 34	637	593	658	629.333	33.1713	1305	934	1049	1096	189.913	1.74153	Y	0.00223358
M1GTGGCCL1-comp25806_c0_seq7	Ta27142	AT5G43010	regulatory particle triple-A ATPase 4A	471	424	812	569	211.752	1249	776	1263	1096	277.217	1.92619	Y	0.0072527
M1GTGGCCL1-comp19729_c0_seq1	Ta12168	AT1G27290	unknown protein; Has 44 Blast hits to 44 proteins in 12 species: Archae - 0; Bacteria - 0; Metazoa - 0; Fungi - 0; Plants - 44; Viruses - 0; Other Eukaryotes - 0 (source: NCBI BLink).	757	651	623	677	70.6824	1610	722	956	1096	460.256	1.61891	N	0.113929
gi|511324589|gb|GAKE01008288	Ta20855	AT2G19180	unknown protein; BEST Arabidopsis thaliana protein match is: unknown protein (TAIR:AT1G16840.1); Has 64 Blast hits to 64 proteins in 12 species: Archae - 0; Bacteria - 0; Metazoa - 0; Fungi - 0; Plants - 64; Viruses - 0; Other Eukaryotes - 0 (source: NCBI BLink).	598	586	545	576.333	27.7909	1037	1046	1203	1095.33	93.3506	1.90052	Y	0.000421911
M1GTGGCCL1-comp11018_c0_seq2	Ta05709	AT1G77930	Chaperone DnaJ-domain superfamily protein	250	227	312	263	43.9659	1206	910	1169	1095	161.279	4.1635	Y	6.4615e-14
I1GAGTGGL1-comp31084_c0_seq2	Ta22727	AT5G44730	Haloacid dehalogenase-like hydrolase (HAD) superfamily protein	128	108	145	127	18.5203	1065	774	1446	1095	337.003	8.62205	Y	5.34738e-10
gi|511319427|gb|GAKE01013450		AT2G41905	BEST Arabidopsis thaliana protein match is: arabinogalactan protein 23 (TAIR:AT3G57690.1); Has 35333 Blast hits to 34131 proteins in 2444 species: Archae - 798; Bacteria - 22429; Metazoa - 974; Fungi - 991; Plants - 531; Viruses - 0; Other Eukaryotes - 9610 (source: NCBI BLink).	26	40	11	25.6667	14.5029	2034	500	751	1095	822.825	42.6623	Y	0.000257666
M1GTGGCCL1-comp26013_c0_seq1	Ta14638	AT4G14622	conserved peptide upstream open reading frame 60	200	168	217	195	24.8797	1163	1150	968	1093.67	109.024	5.60855	Y	0
gi|511324287|gb|GAKE01008590	Ta07661	AT3G56350	Iron/manganese superoxide dismutase family protein	1	0	0	0.333333	0.57735	542	1031	1702	1091.67	582.375	3275	Y	2.07612e-14
M1GTGGCCL1-comp25629_c1_seq3	Ta00138	AT4G36920	Integrase-type DNA-binding superfamily protein	429	465	328	407.333	71.0235	872	1377	1026	1091.67	258.825	2.68003	Y	3.00308e-06
gi|511327062|gb|GAKE01005815	Ta15730	AT5G37740	Calcium-dependent lipid-binding (CaLB domain) family protein	257	276	241	258	17.5214	950	1122	1201	1091	128.339	4.22868	Y	3.71925e-14
I1GAGTGGL1-comp25916_c0_seq2	Ta16905	AT5G25900	GA requiring 3	1611	1495	2530	1878.67	567.045	1150	1029	1094	1091	60.5558	0.580731	Y	0.0148636
M1GTGGCCL1-comp25220_c0_seq2	Ta21897	AT5G01010	EXPRESSED IN: 23 plant structures; EXPRESSED DURING: 14 growth stages; CONTAINS InterPro DOMAIN/s: GOLD (InterPro:IPR009038); Has 85 Blast hits to 85 proteins in 21 species: Archae - 0; Bacteria - 0; Metazoa - 20; Fungi - 0; Plants - 62; Viruses - 0; Other Eukaryotes - 3 (source: NCBI BLink).	947	983	1093	1007.67	76.0614	1275	1021	977	1091	160.86	1.0827	N	0.656976
I1GAGTGGL1-comp29740_c0_seq3	Ta07737	AT5G24580	Heavy metal transport/detoxification superfamily protein	66	100	156	107.333	45.4459	1192	813	1267	1090.67	243.373	10.1615	Y	0
M1GTGGCCL1-comp27415_c0_seq1	Ta01544	AT5G56710	Ribosomal protein L31e family protein	3001	3048	2230	2759.67	459.306	961	1210	1097	1089.33	124.677	0.394734	Y	2.151e-07
M1GTGGCCL1-comp25294_c0_seq1	Ta15343	AT3G23280	XB3 ortholog 5 in Arabidopsis thaliana	416	418	593	475.667	101.619	1346	743	1174	1087.67	310.632	2.28662	Y	0.000733008
gi|511325005|gb|GAKE01007872	Ta07472	AT1G09130	ATP-dependent caseinolytic (Clp) protease/crotonase family protein	877	769	999	881.667	115.071	1273	934	1056	1087.67	171.704	1.23365	N	0.242027
gi|511329645|gb|GAKE01003232	Ta02736	AT4G32760	ENTH/VHS/GAT family protein	801	745	867	804.333	61.0683	1198	805	1259	1087.33	246.403	1.35184	N	0.0938444
I1GAGTGGL1-comp32060_c0_seq4	Ta01048	AT5G53170	FTSH protease 11	1092	1083	1355	1176.67	154.507	1288	881	1093	1087.33	203.559	0.924079	N	0.658187
gi|511325194|gb|GAKE01007683	Ta18089	AT4G25230	RPM1 interacting protein 2	552	514	632	566	60.2329	1003	1054	1203	1086.67	103.925	1.91991	Y	0.000345026
gi|511330384|gb|GAKE01002493	Ta03200	AT3G58610	ketol-acid reductoisomerase	2991	2967	3949	3302.33	560.158	1285	677	1297	1086.33	354.544	0.328959	Y	6.71372e-10
M1GTGGCCL1-comp23475_c0_seq14	Ta25118	AT2G25590	Plant Tudor-like protein	543	531	546	540	7.93725	1470	998	790	1086	348.437	2.01111	Y	0.00520911
I1GAGTGGL1-comp25750_c0_seq1	Ta16377	AT2G25070	Protein phosphatase 2C family protein	610	613	666	629.667	31.5013	1113	1064	1080	1085.67	24.9867	1.72419	Y	0.00268088
gi|511326606|gb|GAKE01006271	Ta18057	AT4G24960	HVA22 homologue D	318	374	369	353.667	30.9892	983	967	1306	1085.33	191.27	3.0688	Y	1.90283e-09
gi|511326316|gb|GAKE01006561	Ta20965	AT5G46030	unknown protein; CONTAINS InterPro DOMAIN/s: Protein of unknown function DUF701, zinc-binding putative (InterPro:IPR007808); Has 30201 Blast hits to 17322 proteins in 780 species: Archae - 12; Bacteria - 1396; Metazoa - 17338; Fungi - 3422; Plants - 5037; Viruses - 0; Other Eukaryotes - 2996 (source: NCBI BLink).	630	593	521	581.333	55.4286	1128	1074	1053	1085	38.6911	1.8664	Y	0.000608645
M1GTGGCCL1-comp25934_c0_seq1	Ta04479	AT5G16990	Zinc-binding dehydrogenase family protein	851	816	989	885.333	91.4677	1475	731	1049	1085	373.304	1.22553	N	0.367011
gi|511324803|gb|GAKE01008074	Ta11721	AT4G34700	LYR family of Fe/S cluster biogenesis protein	1702	1790	1490	1660.67	154.212	983	1159	1110	1084	90.835	0.65275	Y	0.0166377
I1GAGTGGL1-comp31876_c0_seq14	Ta24946	AT1G33050	unknown protein; FUNCTIONS IN: molecular_function unknown; INVOLVED IN: biological_process unknown; LOCATED IN: cellular_component unknown; EXPRESSED IN: 25 plant structures; EXPRESSED DURING: 15 growth stages; BEST Arabidopsis thaliana protein match is: unknown protein (TAIR:AT4G10470.1); Has 531 Blast hits to 229 proteins in 83 species: Archae - 0; Bacteria - 197; Metazoa - 59; Fungi - 50; Plan…	831	750	742	774.333	49.2375	1331	930	991	1084	216.072	1.39991	N	0.0618386
M1GTGGCCL1-comp24967_c2_seq2	Ta00367	AT4G38620	myb domain protein 4	409	425	520	451.333	60.0028	1307	1044	899	1083.33	206.824	2.4003	Y	2.00232e-06
gi|511322851|gb|GAKE01010026	Ta03876	AT5G04410	NAC domain containing protein 2	765	781	947	831	100.777	1211	801	1237	1083	244.565	1.30325	N	0.140663
I1GAGTGGL1-comp31530_c0_seq3	Ta19655	AT2G47240	AMP-dependent synthetase and ligase family protein	1970	1832	2617	2139.67	419.102	1384	704	1160	1082.67	346.533	0.505998	Y	0.000536764
I1GAGTGGL1-comp16548_c0_seq1	Ta08848	AT3G17170	Translation elongation factor EF1B/ribosomal protein S6 family protein	1975	2079	1761	1938.33	162.14	1280	1029	938	1082.33	177.128	0.558383	Y	0.00108176
gi|511332804|gb|GAKE01000073	Ta01658	AT3G06590	basic helix-loop-helix (bHLH) DNA-binding superfamily protein	927	870	886	894.333	29.3995	1275	901	1068	1081.33	187.356	1.20909	N	0.28995
gi|511321701|gb|GAKE01011176	Ta07525	AT1G08570	atypical CYS HIS rich thioredoxin 4	282	233	217	244	33.8674	917	1173	1153	1081	142.38	4.43033	Y	6.88338e-15
gi|511331154|gb|GAKE01001723	Ta00267	AT4G39730	Lipase/lipooxygenase, PLAT/LH2 family protein	1227	1096	1318	1213.67	111.599	1046	978	1217	1080.33	123.144	0.89014	N	0.514236
gi|511325001|gb|GAKE01007876	Ta23944	AT5G42790	proteasome alpha subunit F1	532	519	629	560	60.1082	1061	973	1205	1079.67	117.121	1.92798	Y	0.000317907
gi|511322258|gb|GAKE01010619	Ta21950	AT1G26620	Plant protein of unknown function (DUF863)	462	516	519	499	32.078	1189	1037	1011	1079	96.1457	2.16232	Y	2.58523e-05
gi|511322114|gb|GAKE01010763	Ta10236	AT1G75860	unknown protein; BEST Arabidopsis thaliana protein match is: unknown protein (TAIR:AT1G20100.1); Has 258 Blast hits to 235 proteins in 58 species: Archae - 0; Bacteria - 4; Metazoa - 59; Fungi - 16; Plants - 90; Viruses - 0; Other Eukaryotes - 89 (source: NCBI BLink).	860	948	578	795.333	193.291	1203	1041	993	1079	110.036	1.35666	N	0.0901592
I1GAGTGGL1-comp14449_c0_seq1	Ta13648	AT1G67360	Rubber elongation factor protein (REF)	576	596	609	593.667	16.6233	1391	936	905	1077.33	272.085	1.81471	Y	0.00169466
gi|511331461|gb|GAKE01001416	Ta05979	AT4G00570	NAD-dependent malic enzyme 2	1005	1077	1182	1088	89.0112	1169	906	1157	1077.33	148.5	0.990196	N	0.956034
M1GTGGCCL1-comp16785_c0_seq1	Ta23386	AT4G10710	global transcription factor C	693	677	939	769.667	146.865	1187	904	1137	1076	151.04	1.39801	N	0.0629663
I1GAGTGGL1-comp25028_c0_seq3	Ta13131	AT2G33510	unknown protein; INVOLVED IN: biological_process unknown; LOCATED IN: cellular_component unknown; BEST Arabidopsis thaliana protein match is: unknown protein (TAIR:AT1G28070.1).	916	798	849	854.333	59.1805	1274	916	1038	1076	182	1.25946	N	0.199105
gi|511328593|gb|GAKE01004284	Ta07290	AT2G40840	disproportionating enzyme 2	1301	1152	1813	1422	346.715	1471	679	1078	1076	396.004	0.756681	N	0.252593
gi|511314048|gb|GAKE01018570	Ta03660	AT1G15340	methyl-CPG-binding domain 10	886	752	776	804.667	71.4516	1142	1058	1027	1075.67	59.5007	1.33679	N	0.10673
I1GAGTGGL1-comp30802_c0_seq2	Ta17630	AT4G34030	3-methylcrotonyl-CoA carboxylase	601	493	611	568.333	65.4319	1619	696	911	1075.33	482.945	1.89208	N	0.0647834
gi|511322110|gb|GAKE01010767	Ta16477	AT2G20330	Transducin/WD40 repeat-like superfamily protein	746	674	797	739	61.7981	1155	850	1216	1073.67	196.088	1.45286	N	0.038423
M1GTGGCCL1-comp25693_c0_seq1	Ta05497	AT3G05030	sodium hydrogen exchanger 2	674	532	607	604.333	71.0375	1459	883	875	1072.33	334.887	1.77441	Y	0.0157227
gi|511330204|gb|GAKE01002673	Ta00854	AT5G64260	EXORDIUM like 2	885	767	537	729.667	176.978	1370	1120	726	1072	324.672	1.46916	N	0.105646
I1GAGTGGL1-comp25277_c0_seq2	Ta00482	AT2G44520	cytochrome c oxidase 10	1055	1000	1116	1057	58.0259	1218	902	1093	1071	159.145	1.01325	N	0.941339
gi|511329453|gb|GAKE01003424	Ta12701	AT3G53402	conserved peptide upstream open reading frame 46	629	452	619	566.667	99.43	1229	1050	932	1070.33	149.54	1.88882	Y	0.000483946
gi|511317455|gb|GAKE01015422	Ta06817	AT1G79040	photosystem II subunit R	888	675	878	813.667	120.193	1440	745	1026	1070.33	349.615	1.31544	N	0.227027
gi|511331447|gb|GAKE01001430	Ta24097	AT4G34870	rotamase cyclophilin 5	2355	2049	3526	2643.33	779.573	1623	580	1004	1069	524.529	0.404414	Y	0.00231615
gi|511320780|gb|GAKE01012097	Ta26360	AT1G65820	microsomal glutathione s-transferase, putative	891	885	800	858.667	50.8953	1035	1043	1128	1068.67	51.5396	1.24457	N	0.223244
gi|511326984|gb|GAKE01005893	Ta01758	AT2G29700	pleckstrin homologue 1	564	557	475	532	49.4874	1237	1052	916	1068.33	161.122	2.00815	Y	0.000136182
gi|511332253|gb|GAKE01000624	Ta01624	AT3G06170	Serinc-domain containing serine and sphingolipid biosynthesis protein	399	330	451	393.333	60.6987	1140	821	1243	1068	220.02	2.71525	Y	7.31113e-08
gi|511327172|gb|GAKE01005705	Ta07815	AT5G23630	phosphate deficiency response 2	679	756	902	779	113.265	1033	1046	1124	1067.67	49.2172	1.37056	N	0.080132
M1GTGGCCL1-comp15859_c0_seq1	Ta06320	AT1G55510	branched-chain alpha-keto acid decarboxylase E1 beta subunit	1185	1049	1285	1173	118.457	1430	864	907	1067	315.102	0.909633	N	0.595773
gi|511329848|gb|GAKE01003029	Ta25490	AT5G52560	UDP-sugar pyrophosphorylase	1207	1183	1349	1246.33	89.7181	1163	976	1061	1066.67	93.6287	0.855844	N	0.382939
gi|511325068|gb|GAKE01007809	Ta23549	AT3G47370	Ribosomal protein S10p/S20e family protein	3583	3450	2569	3200.67	551.067	1002	1058	1139	1066.33	68.8791	0.33316	Y	1.04449e-09
gi|511331543|gb|GAKE01001334	Ta23895	AT5G43060	Granulin repeat cysteine protease family protein	381	271	814	488.667	287.065	1507	486	1203	1065.33	524.237	2.18008	N	0.0830769
gi|511328877|gb|GAKE01004000	Ta02011	AT5G63030	Thioredoxin superfamily protein	420	395	353	389.333	33.8575	1044	1095	1056	1065	26.6646	2.73545	Y	5.95008e-08
gi|511331834|gb|GAKE01001043	Ta16840	AT1G63760	pseudogene, ARI protein, similar to ARI protein (A Drosophila RING Finger Motif Involved in Axonal Path-finding in the Central Nervous System) GB:CAA66953 (Drosophila melanogaster); blastp match of 86% identity and 5.3e-235 P-value to GP	594	559	589	580.667	18.9297	1046	1091	1056	1064.33	23.6291	1.83295	Y	0.000874295
M1GTGGCCL1-comp18308_c0_seq1	Ta05906	AT4G00830	RNA-binding (RRM/RBD/RNP motifs) family protein	774	728	907	803	92.957	1185	889	1118	1064	155.213	1.32503	N	0.117881
I1GAGTGGL1-comp32154_c0_seq3	Ta04367	AT5G15770	glucose-6-phosphate acetyltransferase 1	930	877	812	873	59.1016	1165	978	1049	1064	94.3981	1.21879	N	0.270528
gi|511326231|gb|GAKE01006646	Ta08819	AT3G16857	response regulator 1	679	553	688	640	75.4785	1261	943	987	1063.67	172.306	1.66198	Y	0.0050917
gi|511321961|gb|GAKE01010916	Ta16031	AT5G03520	RAB GTPase homolog 8C	563	514	511	529.333	29.1947	1077	1021	1091	1063	37.0405	2.00819	Y	0.000136599
gi|511326414|gb|GAKE01006463	Ta00987	AT5G10780	FUNCTIONS IN: molecular_function unknown; INVOLVED IN: biological_process unknown; LOCATED IN: cellular_component unknown; EXPRESSED IN: 22 plant structures; EXPRESSED DURING: 14 growth stages; CONTAINS InterPro DOMAIN/s: Uncharacterised conserved protein UCP017207, transmembrane protein 85 (InterPro:IPR016687), Protein of unknown function DUF1077 (InterPro:IPR009445); Has 395 Blast hits to 395 p…	691	673	748	704	39.1535	1156	976	1056	1062.67	90.185	1.50947	Y	0.0227094
gi|511330699|gb|GAKE01002178	Ta08101	AT5G27540	MIRO-related GTP-ase 1	960	1014	1208	1060.67	130.42	1090	908	1186	1061.33	141.2	1.00063	N	0.997197
gi|511326176|gb|GAKE01006701	Ta06589	AT4G02920	unknown protein; BEST Arabidopsis thaliana protein match is: unknown protein (TAIR:AT1G03340.1); Has 41 Blast hits to 41 proteins in 12 species: Archae - 0; Bacteria - 0; Metazoa - 0; Fungi - 0; Plants - 41; Viruses - 0; Other Eukaryotes - 0 (source: NCBI BLink).	463	486	617	522	83.0723	1174	1000	1009	1061	97.9643	2.03257	Y	0.000105403
gi|511331955|gb|GAKE01000922	Ta04521	AT5G17460	unknown protein; FUNCTIONS IN: molecular_function unknown; INVOLVED IN: response to salt stress.	201	192	186	193	7.54983	1414	727	1038	1059.67	344.012	5.4905	Y	3.81301e-07
gi|511313976|gb|GAKE01018642	Ta26979	AT2G01490	phytanoyl-CoA dioxygenase (PhyH) family protein	602	672	765	679.667	81.77	1289	768	1119	1058.67	265.688	1.55763	Y	0.0168675
M1GTGGCCL1-comp23543_c0_seq2	Ta25674	AT3G11710	lysyl-tRNA synthetase 1	1676	1597	1860	1711	134.948	1192	809	1174	1058.33	216.116	0.618547	Y	0.00704753
M1GTGGCCL1-comp24406_c0_seq2	Ta11597	AT4G24110	unknown protein; Has 76 Blast hits to 76 proteins in 13 species: Archae - 0; Bacteria - 0; Metazoa - 1; Fungi - 0; Plants - 75; Viruses - 0; Other Eukaryotes - 0 (source: NCBI BLink).	365	341	416	374	38.3014	1190	823	1160	1057.67	203.78	2.82799	Y	2.30866e-08
M1GTGGCCL1-comp14627_c0_seq1	Ta14196	AT2G01100	unknown protein; Has 19420 Blast hits to 10641 proteins in 779 species: Archae - 0; Bacteria - 1003; Metazoa - 10257; Fungi - 1826; Plants - 1570; Viruses - 56; Other Eukaryotes - 4708 (source: NCBI BLink).	918	744	646	769.333	137.758	1231	1011	929	1057	156.167	1.37392	N	0.0779558
I1GAGTGGL1-comp31811_c0_seq3	Ta13355	AT3G48870	Clp ATPase	1210	1253	1094	1185.67	82.2456	1117	1023	1031	1057	52.1153	0.891482	N	0.519996
I1GAGTGGL1-comp31566_c0_seq1	Ta18520	AT2G43790	MAP kinase 6	695	648	669	670.667	23.5443	1030	978	1162	1056.67	94.8543	1.57555	Y	0.0120401
M1GTGGCCL1-comp23191_c3_seq2	Ta16010	AT5G03730	Protein kinase superfamily protein	506	510	535	517	15.7162	1246	811	1112	1056.33	222.779	2.0432	Y	9.43788e-05
gi|511330809|gb|GAKE01002068	Ta08215	AT1G50660	unknown protein; INVOLVED IN: biological_process unknown; LOCATED IN: chloroplast; EXPRESSED IN: 22 plant structures; EXPRESSED DURING: 13 growth stages; BEST Arabidopsis thaliana protein match is: unknown protein (TAIR:AT3G20350.1); Has 21445 Blast hits to 15134 proteins in 1325 species: Archae - 461; Bacteria - 2309; Metazoa - 11052; Fungi - 1737; Plants - 1035; Viruses - 42; Other Eukaryotes -…	1405	1293	1650	1449.33	182.582	1150	1008	1011	1056.33	81.1316	0.728841	N	0.0760281
M1GTGGCCL1-comp27787_c0_seq1	Ta21193	AT4G05530	indole-3-butyric acid response 1	773	759	1076	869.333	179.115	1267	790	1112	1056.33	243.324	1.21511	N	0.282606
M1GTGGCCL1-comp25349_c0_seq5	Ta13593	AT4G17670	Protein of unknown function (DUF581)	268	225	309	267.333	42.004	1231	996	938	1055	155.155	3.94638	Y	4.91829e-13
gi|511327084|gb|GAKE01005793	Ta07621	AT5G22080	Chaperone DnaJ-domain superfamily protein	643	530	552	575	59.9083	1127	875	1162	1054.67	156.577	1.8342	Y	0.000867046
gi|511328924|gb|GAKE01003953	Ta11226	AT1G21660	Chaperone DnaJ-domain superfamily protein	796	670	792	752.667	71.6194	1169	873	1122	1054.67	159.073	1.40124	N	0.0613962
M1GTGGCCL1-comp14713_c0_seq1	Ta09650	AT1G63770	Peptidase M1 family protein	1477	1418	2087	1660.67	370.392	1501	696	966	1054.33	409.705	0.634886	N	0.054153
gi|511324469|gb|GAKE01008408	Ta04140	AT1G55035	pseudogene, putative importin alpha, similar to importin alpha GI:3342556 from (Arabidopsis thaliana); blastp match of 66% identity and 2.6e-167 P-value to GP	778	765	843	795.333	41.7892	1341	881	939	1053.67	250.522	1.32481	N	0.118235
gi|511330878|gb|GAKE01001999	Ta16287	AT3G14110	Tetratricopeptide repeat (TPR)-like superfamily protein	1496	1373	1545	1471.33	88.6134	1164	813	1178	1051.67	206.81	0.714771	N	0.0596442
gi|511323646|gb|GAKE01009231	Ta17251	AT4G19700	SBP (S-ribonuclease binding protein) family protein	609	531	676	605.333	72.5695	1296	1039	818	1051	239.226	1.73623	Y	0.00240185
M1GTGGCCL1-comp25123_c1_seq1	Ta02291	AT2G28290	P-loop containing nucleoside triphosphate hydrolases superfamily protein	625	678	881	728	135.126	1238	706	1209	1051	299.13	1.44368	N	0.0857069
M1GTGGCCL1-comp20014_c1_seq2	Ta16204	AT5G35980	yeast YAK1-related gene 1	795	836	888	839.667	46.6083	1155	904	1094	1051	130.908	1.25169	N	0.211762
gi|511330260|gb|GAKE01002617	Ta08391	AT1G04120	multidrug resistance-associated protein 5	962	1073	1213	1082.67	125.779	989	961	1203	1051	132.378	0.970751	N	0.868137
gi|511326975|gb|GAKE01005902	Ta04605	AT4G35240	Protein of unknown function (DUF630 and DUF632)	649	629	698	658.667	35.5012	1114	1011	1025	1050	55.8659	1.59413	Y	0.0100545
gi|511331771|gb|GAKE01001106	Ta17524	AT1G21900	emp24/gp25L/p24 family/GOLD family protein	1175	1165	1150	1163.33	12.5831	867	1241	1042	1050	187.128	0.902579	N	0.566068
gi|511328095|gb|GAKE01004782	Ta25535	AT2G17790	VPS35 homolog A	698	667	844	736.333	94.5216	1050	963	1136	1049.67	86.5005	1.42553	N	0.049474
gi|511326220|gb|GAKE01006657	Ta01194	AT3G19420	PTEN 2	669	733	840	747.333	86.3964	1196	805	1148	1049.67	213.242	1.40455	N	0.0596714
gi|511331266|gb|GAKE01001611	Ta08894	AT1G79940	DnaJ / Sec63 Brl domains-containing protein	797	811	931	846.333	73.6569	1044	1033	1072	1049.67	20.108	1.24025	N	0.230948
gi|511331885|gb|GAKE01000992	Ta08883	AT1G79830	golgin candidate 5	1072	1005	1227	1101.33	113.87	1121	908	1118	1049	122.119	0.952482	N	0.785353
gi|511332871|gb|GAKE01000006	Ta02523	AT5G65700	Leucine-rich receptor-like protein kinase family protein	1674	1776	2591	2013.67	502.58	1153	1027	966	1048.67	95.3642	0.520775	Y	0.000801917
gi|511314852|gb|GAKE01017766	Ta04632	AT4G35510	unknown protein; BEST Arabidopsis thaliana protein match is: unknown protein (TAIR:AT2G17540.3); Has 182 Blast hits to 179 proteins in 73 species: Archae - 0; Bacteria - 87; Metazoa - 17; Fungi - 9; Plants - 50; Viruses - 0; Other Eukaryotes - 19 (source: NCBI BLink).	617	689	899	735	146.52	1003	1060	1078	1047	39.1535	1.42449	N	0.0499634
gi|511331620|gb|GAKE01001257	Ta21955	AT1G26550	FKBP-like peptidyl-prolyl cis-trans isomerase family protein	1093	1012	1049	1051.33	40.5504	1283	796	1060	1046.33	243.787	0.995244	N	0.978741
gi|511329424|gb|GAKE01003453	Ta19577	AT2G18700	trehalose phosphatase/synthase 11	557	599	715	623.667	81.8372	1508	848	782	1046	401.462	1.67718	N	0.0695752
gi|511330688|gb|GAKE01002189	Ta11299	AT2G36630	Sulfite exporter TauE/SafE family protein	164	276	303	247.667	73.7044	927	1015	1192	1044.67	134.968	4.21803	Y	4.69624e-14
gi|511324792|gb|GAKE01008085	Ta08768	AT3G16270	ENTH/VHS family protein	575	615	674	621.333	49.8029	1047	1004	1081	1044	38.5876	1.68026	Y	0.00426317
M1GTGGCCL1-comp25845_c3_seq4	Ta17425	AT5G53890	phytosylfokine-alpha receptor 2	770	709	665	714.667	52.7289	1126	1079	924	1043	105.702	1.45942	N	0.0363926
gi|511331072|gb|GAKE01001805	Ta08451	AT2G42690	alpha/beta-Hydrolases superfamily protein	1067	891	1325	1094.33	218.287	1234	661	1234	1043	330.822	0.953092	N	0.822478
M1GTGGCCL1-comp10070_c0_seq1	Ta13774	AT4G03290	EF hand calcium-binding protein family	14	20	9	14.3333	5.50757	2021	397	708	1042	861.981	72.6977	Y	0.000296026
gi|511331408|gb|GAKE01001469	Ta15822	AT1G23010	Cupredoxin superfamily protein	48	48	229	108.333	104.5	1276	311	1538	1041.67	646.194	9.61538	Y	0.00162414
M1GTGGCCL1-comp25242_c0_seq1	Ta21021	AT1G30820	CTP synthase family protein	176	169	155	166.667	10.6927	1135	1181	807	1041	203.951	6.246	Y	0
gi|511330541|gb|GAKE01002336	Ta02750	AT4G32640	Sec23/Sec24 protein transport family protein	692	721	785	732.667	47.585	991	1066	1066	1041	43.3013	1.42084	N	0.0516835
M1GTGGCCL1-comp19721_c0_seq1	Ta17249	AT4G19670	RING/U-box superfamily protein	476	447	581	501.333	70.5006	1282	831	1009	1040.67	227.161	2.0758	Y	6.73582e-05
M1GTGGCCL1-comp19398_c0_seq1	Ta07745	AT5G24460	unknown protein; INVOLVED IN: biological_process unknown; LOCATED IN: cell wall; EXPRESSED IN: 24 plant structures; EXPRESSED DURING: 15 growth stages; Has 1807 Blast hits to 1807 proteins in 277 species: Archae - 0; Bacteria - 0; Metazoa - 736; Fungi - 347; Plants - 385; Viruses - 0; Other Eukaryotes - 339 (source: NCBI BLink).	392	356	439	395.667	41.6213	1623	648	850	1040.33	514.613	2.62932	Y	0.0223282
gi|511330535|gb|GAKE01002342	Ta26691	AT1G43670	Inositol monophosphatase family protein	754	714	1038	835.333	176.65	1254	694	1173	1040.33	302.655	1.24541	N	0.309523
gi|511328500|gb|GAKE01004377	Ta05181	AT5G13800	pheophytinase	424	335	604	454.333	137.041	1323	782	1014	1039.67	271.412	2.28833	Y	0.000516934
gi|511326927|gb|GAKE01005950	Ta09920	AT5G42050	DCD (Development and Cell Death) domain protein	233	293	364	296.667	65.5769	1127	498	1494	1039.67	503.711	3.50449	Y	0.00561448
M1GTGGCCL1-comp25850_c0_seq10	Ta08486	AT2G42300	basic helix-loop-helix (bHLH) DNA-binding superfamily protein	596	581	909	695.333	185.193	1378	778	963	1039.67	307.259	1.49521	N	0.0931665
M1GTGGCCL1-comp14834_c0_seq1	Ta10962	AT5G18120	APR-like 7	414	452	413	426.333	22.2336	920	1151	1047	1039.33	115.691	2.43784	Y	1.40775e-06
I1GAGTGGL1-comp30513_c0_seq3	Ta08854	AT1G48030	mitochondrial lipoamide dehydrogenase 1	1515	1346	2184	1681.67	443.164	1213	764	1141	1039.33	241.148	0.618038	Y	0.0253201
I1GAGTGGL1-comp25804_c0_seq2	Ta06094	AT3G10340	phenylalanine ammonia-lyase 4	327	352	847	508.667	293.272	1314	552	1251	1039	422.929	2.0426	N	0.0657015
gi|511331487|gb|GAKE01001390	Ta01703	AT1G10490	Domain of unknown function (DUF1726) ;Putative ATPase (DUF699)	818	892	953	887.667	67.6042	1072	945	1098	1038.33	81.8678	1.16973	N	0.382569
M1GTGGCCL1-comp14735_c0_seq2	Ta05588	AT3G04070	NAC domain containing protein 47	94	85	29	69.3333	35.2184	1260	971	883	1038	197.228	14.9712	Y	0
gi|511325195|gb|GAKE01007682	Ta21916	AT2G24230	Leucine-rich repeat protein kinase family protein	303	295	387	328.333	50.964	951	1027	1136	1038	92.9892	3.16142	Y	8.2541e-10
gi|511328689|gb|GAKE01004188	Ta10916	AT5G18610	Protein kinase superfamily protein	406	380	466	417.333	44.1059	1098	961	1053	1037.33	69.8307	2.48562	Y	8.5016e-07
gi|511331454|gb|GAKE01001423	Ta18002	AT1G07990	SIT4 phosphatase-associated family protein	657	661	661	659.667	2.3094	1169	957	983	1036.33	115.626	1.571	Y	0.0126593
gi|511328189|gb|GAKE01004688	Ta02484	AT5G67488	other RNA	872	872	702	815.333	98.1495	1031	1095	980	1035.33	57.6223	1.26983	N	0.184348
I1GAGTGGL1-comp32569_c0_seq1	Ta02336	AT2G39460	ribosomal protein L23AA	3906	4051	3276	3744.33	412.017	1059	973	1073	1035	54.1479	0.276418	Y	1.31473e-12
gi|511329897|gb|GAKE01002980	Ta05886	AT5G60640	PDI-like 1-4	1866	2010	2481	2119	321.663	1021	906	1174	1033.67	134.448	0.487809	Y	5.92845e-05
gi|511330055|gb|GAKE01002822	Ta01345	AT1G18270	ketose-bisphosphate aldolase class-II family protein	568	523	682	591	81.9573	1490	675	934	1033	416.422	1.74788	N	0.0660144
I1GAGTGGL1-comp31905_c1_seq3	Ta24614	AT5G10840	Endomembrane protein 70 protein family	1239	1227	1496	1320.67	151.962	1006	963	1129	1032.67	86.153	0.781928	N	0.168078
gi|511325774|gb|GAKE01007103	Ta15345	AT3G23300	S-adenosyl-L-methionine-dependent methyltransferases superfamily protein	669	757	1002	809.333	172.558	843	1083	1170	1032	169.361	1.27512	N	0.176925
M1GTGGCCL1-comp25315_c2_seq3	Ta09305	AT5G04860	unknown protein; BEST Arabidopsis thaliana protein match is: unknown protein (TAIR:AT3G11760.1); Has 1807 Blast hits to 1807 proteins in 277 species: Archae - 0; Bacteria - 0; Metazoa - 736; Fungi - 347; Plants - 385; Viruses - 0; Other Eukaryotes - 339 (source: NCBI BLink).	108	132	228	156	63.498	1100	772	1222	1031.33	232.726	6.61111	Y	5.90639e-14
gi|511319529|gb|GAKE01013348	Ta11860	AT1G71080	RNA polymerase II transcription elongation factor	577	484	491	517.333	51.7912	1069	978	1046	1031	47.3181	1.99291	Y	0.000164235
M1GTGGCCL1-comp23559_c1_seq1	Ta08308	AT2G32080	purin-rich alpha 1	776	756	908	813.333	82.5914	1164	821	1107	1030.67	183.8	1.26721	N	0.188217
M1GTGGCCL1-comp25823_c0_seq4	Ta06732	AT1G78070	Transducin/WD40 repeat-like superfamily protein	150	144	216	170	39.95	1100	1031	960	1030.33	70.0024	6.06078	Y	0
gi|511331152|gb|GAKE01001725	Ta24143	AT4G11570	Haloacid dehalogenase-like hydrolase (HAD) superfamily protein	250	255	333	279.333	46.5439	1198	869	1018	1028.33	164.743	3.68138	Y	5.86509e-12
gi|511327619|gb|GAKE01005258	Ta05987	AT3G09310	unknown protein; CONTAINS InterPro DOMAIN/s: Protein of unknown function DUF37 (InterPro:IPR002696); Has 5781 Blast hits to 5781 proteins in 1903 species: Archae - 0; Bacteria - 3956; Metazoa - 2; Fungi - 0; Plants - 42; Viruses - 3; Other Eukaryotes - 1778 (source: NCBI BLink).	983	859	1069	970.333	105.571	1109	852	1119	1026.67	151.348	1.05806	N	0.752856
gi|511330916|gb|GAKE01001961	Ta09137	AT2G47110	ubiquitin 6	4195	3969	3116	3760	569.053	1081	871	1127	1026.33	136.475	0.272961	Y	8.18789e-13
gi|511325357|gb|GAKE01007520	Ta02639	AT4G33780	FUNCTIONS IN: molecular_function unknown; INVOLVED IN: biological_process unknown; LOCATED IN: chloroplast; EXPRESSED IN: 24 plant structures; EXPRESSED DURING: 15 growth stages; BEST Arabidopsis thaliana protein match is: short hypocotyl in white light1 (TAIR:AT1G69935.1); Has 40 Blast hits to 40 proteins in 10 species: Archae - 0; Bacteria - 0; Metazoa - 0; Fungi - 0; Plants - 40; Viruses - 0; …	467	398	483	449.333	45.17	1052	885	1140	1025.67	129.523	2.28264	Y	7.46516e-06
M1GTGGCCL1-comp27567_c0_seq1	Ta08769	AT3G16280	Integrase-type DNA-binding superfamily protein	60	58	94	70.6667	20.232	1207	901	968	1025.33	160.855	14.5094	Y	0
M1GTGGCCL1-comp10065_c0_seq1				862	747	605	738	128.736	1148	924	1004	1025.33	113.514	1.38934	N	0.0684915
gi|511326014|gb|GAKE01006863	Ta08024	AT1G61780	postsynaptic protein-related	659	566	419	548	121.008	917	1074	1084	1025	93.6643	1.87044	Y	0.000602258
I1GAGTGGL1-comp32268_c0_seq3	Ta05842	AT5G60170	RNA binding (RRM/RBD/RNP motifs) family protein	802	847	946	865	73.6682	1097	941	1034	1024	78.4793	1.18382	N	0.347705
I1GAGTGGL1-comp31737_c1_seq3	Ta21070	AT1G10940	Protein kinase superfamily protein	694	709	805	736	60.2246	1565	796	710	1023.67	470.776	1.39085	N	0.29057
M1GTGGCCL1-comp24869_c0_seq2	Ta15382	AT5G01430	Got1/Sft2-like vescicle transport protein family	619	604	555	592.667	33.4714	877	1223	970	1023.33	179.06	1.72666	Y	0.00268069
gi|511328972|gb|GAKE01003905	Ta10783	AT3G62150	P-glycoprotein 21	871	602	705	726	135.724	1659	675	736	1023.33	551.348	1.40955	N	0.360922
gi|511322995|gb|GAKE01009882	Ta09998	AT3G01340	Transducin/WD40 repeat-like superfamily protein	536	474	669	559.667	99.631	1287	694	1086	1022.33	301.583	1.82668	Y	0.00991595
gi|511309605|gb|GAKE01022816	Ta13479	AT3G20580	COBRA-like protein 10 precursor	8	23	13	14.6667	7.63763	2130	245	690	1021.67	985.296	69.6591	Y	0.00202363
gi|511328120|gb|GAKE01004757	Ta20065	AT4G27230	histone H2A 2	1386	1202	1000	1196	193.07	1275	827	959	1020.33	230.211	0.853122	N	0.373946
M1GTGGCCL1-comp19667_c0_seq2	Ta08543	AT5G45510	Leucine-rich repeat (LRR) family protein	810	804	1014	876	119.549	1147	901	1011	1019.67	123.229	1.164	N	0.397919
gi|511331998|gb|GAKE01000879	Ta15240	AT5G41700	ubiquitin conjugating enzyme 8	1269	1057	1059	1128.33	121.825	1363	761	935	1019.67	309.802	0.903693	N	0.571565
gi|511329948|gb|GAKE01002929	Ta13320	AT2G21170	triosephosphate isomerase	2842	2696	3597	3045	483.588	1235	799	1022	1018.67	218.019	0.334537	Y	1.23964e-09
gi|511326725|gb|GAKE01006152	Ta22589	AT5G39590	TLD-domain containing nucleolar protein	530	549	562	547	16.0935	1076	776	1204	1018.67	219.685	1.86228	Y	0.000658447
gi|511328833|gb|GAKE01004044	Ta11516	AT3G52220	CONTAINS InterPro DOMAIN/s: Kinase phosphorylation domain (InterPro:IPR019315); Has 8882 Blast hits to 4920 proteins in 346 species: Archae - 10; Bacteria - 184; Metazoa - 3955; Fungi - 1221; Plants - 712; Viruses - 24; Other Eukaryotes - 2776 (source: NCBI BLink).	646	620	602	622.667	22.1209	1039	1002	1013	1018	19	1.6349	Y	0.00678555
gi|511331744|gb|GAKE01001133	Ta16961	AT1G54040	epithiospecifier protein	1295	766	1853	1304.67	543.564	1257	558	1238	1017.67	398.196	0.78002	N	0.458956
gi|511331399|gb|GAKE01001478	Ta22011	AT3G49800	BSD domain-containing protein	366	356	415	379	31.5753	1064	897	1090	1017	104.733	2.68338	Y	1.09642e-07
gi|511329181|gb|GAKE01003696	Ta13959	AT1G30360	Early-responsive to dehydration stress protein (ERD4)	574	623	614	603.667	26.0832	948	932	1171	1017	133.608	1.6847	Y	0.00411807
gi|511321510|gb|GAKE01011367	Ta02217	AT2G38400	alanine:glyoxylate aminotransferase 3	275	286	288	283	7	1369	731	950	1016.67	324.183	3.59246	Y	1.75071e-05
gi|511328951|gb|GAKE01003926	Ta15456	AT5G02310	proteolysis 6	749	795	1015	853	142.169	1019	864	1166	1016.33	151.018	1.19148	N	0.329792
gi|511331240|gb|GAKE01001637	Ta06007	AT3G09500	Ribosomal L29 family protein	3643	3773	2658	3358	609.693	958	1064	1026	1016	53.7029	0.302561	Y	3.7892e-11
M1GTGGCCL1-comp23723_c3_seq1	Ta14185	AT5G47800	Phototropic-responsive NPH3 family protein	1036	915	1459	1136.67	285.63	1324	764	960	1016	284.169	0.893842	N	0.603669
M1GTGGCCL1-comp25216_c1_seq3	Ta22774	AT4G22150	plant UBX domain-containing protein 3	532	517	572	540.333	28.4312	1042	844	1161	1015.67	160.132	1.8797	Y	0.000549319
gi|511327207|gb|GAKE01005670	Ta10992	AT4G09670	Oxidoreductase family protein	669	625	817	703.667	100.585	1185	759	1103	1015.67	226.029	1.44339	N	0.042367
gi|511331748|gb|GAKE01001129	Ta10801	AT1G20980	squamosa promoter binding protein-like 14	759	847	976	860.667	109.144	1005	856	1184	1015	164.228	1.17932	N	0.358803
gi|511329565|gb|GAKE01003312	Ta04446	AT5G16680	RING/FYVE/PHD zinc finger superfamily protein	655	638	751	681.333	60.9289	1005	910	1128	1014.33	109.299	1.48875	N	0.0279066
I1GAGTGGL1-comp31918_c0_seq8	Ta04741	AT5G14170	SWIB/MDM2 domain superfamily protein	738	650	705	697.667	44.456	1041	1079	922	1014	81.9085	1.45342	N	0.0386816
gi|511332719|gb|GAKE01000158	Ta07721	AT5G24810	ABC1 family protein	485	585	709	593	112.214	1007	885	1149	1013.67	132.126	1.70939	Y	0.00321034
gi|511329987|gb|GAKE01002890	Ta04842	AT3G22320	Eukaryotic rpb5 RNA polymerase subunit family protein	1108	1048	890	1015.33	112.611	1010	1000	1030	1013.33	15.2753	0.99803	N	0.991217
gi|511327447|gb|GAKE01005430	Ta07964	AT3G54190	Transducin/WD40 repeat-like superfamily protein	859	859	892	870	19.0526	1067	945	1027	1013	62.1932	1.16437	N	0.397068
gi|511326763|gb|GAKE01006114	Ta04408	AT5G16300	Vps51/Vps67 family (components of vesicular transport) protein	909	878	1044	943.667	88.2629	1142	869	1027	1012.67	137.063	1.07312	N	0.693995
M1GTGGCCL1-comp19954_c0_seq2	Ta26316	AT3G27260	global transcription factor group E8	515	501	540	518.667	19.7569	1164	780	1093	1012.33	204.314	1.9518	Y	0.000257279
I1GAGTGGL1-comp16707_c0_seq1	Ta22213	AT5G23900	Ribosomal protein L13e family protein	3122	2836	2843	2933.67	163.139	1085	924	1026	1011.67	81.4514	0.344847	Y	3.40443e-09
gi|511327063|gb|GAKE01005814	Ta03805	AT1G17070	GC-rich sequence DNA-binding factor-like protein with Tuftelin interacting domain	519	477	547	514.333	35.2326	1074	873	1086	1011	119.662	1.96565	Y	0.000222368
gi|511325129|gb|GAKE01007748	Ta05668	AT3G55430	O-Glycosyl hydrolases family 17 protein	1576	1478	1603	1552.33	65.7749	1778	461	791	1010	685.269	0.650633	N	0.167562
gi|511332198|gb|GAKE01000679	Ta00866	AT5G09600	succinate dehydrogenase 3-1	1565	1538	1598	1567	30.05	1023	904	1102	1009.67	99.6711	0.644331	Y	0.013795
gi|511319981|gb|GAKE01012896	Ta21388	AT1G51650	ATP synthase epsilon chain, mitochondrial	2348	2435	1880	2221	298.501	962	976	1086	1008	67.9117	0.45385	Y	1.02478e-05
M1GTGGCCL1-comp15527_c0_seq1	Ta15391	AT5G01350	unknown protein; FUNCTIONS IN: molecular_function unknown; INVOLVED IN: biological_process unknown; LOCATED IN: endomembrane system; EXPRESSED IN: 24 plant structures; EXPRESSED DURING: 15 growth stages; Has 30201 Blast hits to 17322 proteins in 780 species: Archae - 12; Bacteria - 1396; Metazoa - 17338; Fungi - 3422; Plants - 5037; Viruses - 0; Other Eukaryotes - 2996 (source: NCBI BLink).	1277	1034	710	1007	284.463	839	1041	1144	1008	155.155	1.00099	N	0.995735
gi|511328617|gb|GAKE01004260	Ta04390	AT5G16110	unknown protein; FUNCTIONS IN: molecular_function unknown; INVOLVED IN: biological_process unknown; LOCATED IN: chloroplast; EXPRESSED IN: 24 plant structures; EXPRESSED DURING: 15 growth stages; BEST Arabidopsis thaliana protein match is: unknown protein (TAIR:AT3G02555.1); Has 133 Blast hits to 133 proteins in 18 species: Archae - 0; Bacteria - 0; Metazoa - 0; Fungi - 0; Plants - 133; Viruses -…	640	508	444	530.667	99.9467	1077	844	1102	1007.67	142.29	1.89887	Y	0.000451192
M1GTGGCCL1-comp19202_c0_seq2	Ta03657	AT1G59770	transposable element gene	1060	950	958	989.333	61.3297	1163	971	888	1007.33	141.054	1.01819	N	0.91986
M1GTGGCCL1-comp19327_c3_seq4	Ta16002	AT3G17800	Protein of unknown function (DUF760)	291	270	543	368	151.918	1204	587	1230	1007	363.963	2.73641	Y	0.00291217
gi|511329114|gb|GAKE01003763	Ta07303	AT2G40730	Protein kinase family protein with ARM repeat domain	797	729	886	804	78.7337	1114	757	1148	1006.33	216.597	1.25166	N	0.212581
gi|511326073|gb|GAKE01006804	Ta21925	AT4G13530	unknown protein; BEST Arabidopsis thaliana protein match is: unknown protein (TAIR:AT4G10080.1); Has 30201 Blast hits to 17322 proteins in 780 species: Archae - 12; Bacteria - 1396; Metazoa - 17338; Fungi - 3422; Plants - 5037; Viruses - 0; Other Eukaryotes - 2996 (source: NCBI BLink).	355	311	300	322	29.1033	1154	904	959	1005.67	131.371	3.12319	Y	1.28618e-09
gi|511322762|gb|GAKE01010115	Ta09781	AT4G01810	Sec23/Sec24 protein transport family protein	750	804	1006	853.333	134.942	1077	918	1021	1005.33	80.6494	1.17813	N	0.361925
I1GAGTGGL1-comp32006_c0_seq12	Ta18035	AT4G24740	FUS3-complementing gene 2	703	622	533	619.333	85.0314	1100	904	1005	1003	98.0153	1.61948	Y	0.00794902
I1GAGTGGL1-comp32095_c4_seq1		AT5G35756	transposable element gene	1465	1413	965	1281	274.896	1053	1169	787	1003	195.847	0.782982	N	0.170816
gi|511326930|gb|GAKE01005947	Ta17631	AT4G34040	RING/U-box superfamily protein	779	760	904	814.333	78.2326	1119	957	932	1002.67	101.52	1.23127	N	0.247819
I1GAGTGGL1-comp16337_c0_seq1	Ta04239	AT3G07700	Protein kinase superfamily protein	1037	1078	1583	1232.67	304.089	1157	803	1048	1002.67	181.302	0.813413	N	0.259246
M1GTGGCCL1-comp14492_c0_seq1	Ta18484	AT2G43430	glyoxalase 2-1	551	448	427	475.333	66.3652	1048	1052	907	1002.33	82.5853	2.1087	Y	4.88754e-05
I1GAGTGGL1-comp30738_c0_seq2	Ta08386	AT1G04080	Tetratricopeptide repeat (TPR)-like superfamily protein	1360	1295	1523	1392.67	117.458	1263	722	1018	1001	270.9	0.718765	N	0.0644009
I1GAGTGGL1-comp25296_c0_seq1	Ta10663	AT3G17000	ubiquitin-conjugating enzyme 32	475	431	590	498.667	82.0995	1156	761	1085	1000.67	210.571	2.00668	Y	0.000144943
I1GAGTGGL1-comp31498_c0_seq5	Ta26020	AT2G16940	Splicing factor, CC1-like	1371	1288	1464	1374.33	88.0473	1238	922	837	999	211.298	0.726898	N	0.0740678
M1GTGGCCL1-comp25759_c2_seq17	Ta23791	AT3G53000	phloem protein 2-A15	339	423	434	398.667	51.9647	987	1064	945	998.667	60.3517	2.50502	Y	7.27344e-07
gi|511329320|gb|GAKE01003557	Ta02881	AT5G59420	OSBP(oxysterol binding protein)-related protein 3C	629	510	772	637	131.183	1203	811	980	998	196.619	1.56672	Y	0.0133463
gi|511321982|gb|GAKE01010895	Ta03097	AT1G12110	nitrate transporter 1.1	45	34	86	55	27.4044	1041	819	1132	997.333	161.004	18.1333	Y	0
gi|511330662|gb|GAKE01002215	Ta24230	AT4G15545	unknown protein; BEST Arabidopsis thaliana protein match is: unknown protein (TAIR:AT1G16520.1); Has 30201 Blast hits to 17322 proteins in 780 species: Archae - 12; Bacteria - 1396; Metazoa - 17338; Fungi - 3422; Plants - 5037; Viruses - 0; Other Eukaryotes - 2996 (source: NCBI BLink).	483	462	628	524.333	90.3899	1053	904	1035	997.333	81.3286	1.9021	Y	0.000438916
M1GTGGCCL1-comp25513_c0_seq7	Ta19817	AT3G26100	Regulator of chromosome condensation (RCC1) family protein	480	498	622	533.333	77.3132	1224	780	988	997.333	222.147	1.87	Y	0.000614775
I1GAGTGGL1-comp31950_c0_seq1	Ta16966	AT1G54080	oligouridylate-binding protein 1A	1383	1281	1397	1353.67	63.3193	1146	741	1103	996.667	222.455	0.736272	N	0.0864882
gi|511319404|gb|GAKE01013473	Ta02541	AT5G65530	Protein kinase superfamily protein	93	122	140	118.333	23.7136	1283	803	901	995.667	253.617	8.41408	Y	1.25677e-13
gi|511329627|gb|GAKE01003250	Ta08815	AT3G16830	TOPLESS-related 2	1081	954	1154	1063	101.208	1115	803	1069	995.667	168.432	0.936657	N	0.714733
gi|511331894|gb|GAKE01000983	Ta00078	AT4G36640	Sec14p-like phosphatidylinositol transfer family protein	527	615	769	637	122.491	1016	908	1060	994.667	78.2134	1.56149	Y	0.0140534
gi|511327925|gb|GAKE01004952	Ta05179	AT5G13770	Pentatricopeptide repeat (PPR-like) superfamily protein	847	892	873	870.667	22.5906	1071	974	939	994.667	68.3837	1.14242	N	0.458821
I1GAGTGGL1-comp16734_c0_seq1	Ta04973	AT3G25910	Protein of unknown function (DUF1644)	1413	1432	1470	1438.33	29.023	1014	990	976	993.333	19.218	0.690614	N	0.0381827
M1GTGGCCL1-comp28856_c0_seq1	Ta21442	AT2G46280	TGF-beta receptor interacting protein 1	2120	1894	2082	2032	121.012	1162	796	1021	993	184.6	0.488681	Y	6.28598e-05
gi|511323655|gb|GAKE01009222	Ta02112	AT5G64070	phosphatidylinositol 4-OH kinase beta1	557	564	659	593.333	56.9766	970	1004	1005	993	19.9249	1.6736	Y	0.00465046
M1GTGGCCL1-comp23889_c0_seq1	Ta01363	AT5G49650	xylulose kinase-2	891	901	1242	1011.33	199.826	1103	794	1082	993	172.659	0.981872	N	0.918681
gi|511328568|gb|GAKE01004309	Ta03641	AT1G15120	Ubiquinol-cytochrome C reductase hinge protein	2027	2191	1707	1975	246.154	935	1025	1018	992.667	50.0633	0.502616	Y	0.000120068
M1GTGGCCL1-comp27070_c0_seq1	Ta24852	AT4G08230	glycine-rich protein	606	636	590	610.667	23.3524	782	1050	1146	992.667	188.651	1.62555	Y	0.00751343
M1GTGGCCL1-comp14550_c0_seq1	Ta24546	AT5G52840	NADH-ubiquinone oxidoreductase-related	1386	1316	1348	1350	35.0428	990	862	1125	992.333	131.516	0.735062	N	0.0848507
gi|511332237|gb|GAKE01000640	Ta05085	AT3G57090	Tetratricopeptide repeat (TPR)-like superfamily protein	455	446	466	455.667	10.0167	1063	757	1156	992	208.761	2.17703	Y	2.38052e-05
gi|511332182|gb|GAKE01000695	Ta20098	AT4G26850	mannose-1-phosphate guanylyltransferase (GDP)s;GDP-galactose:mannose-1-phosphate guanylyltransferases;GDP-galactose:glucose-1-phosphate guanylyltransferases;GDP-galactose:myoinositol-1-phosphate guanylyltransferases;glucose-1-phosphate guanylyltransferase	1643	1541	1879	1687.67	173.371	1062	815	1099	992	154.399	0.587794	Y	0.00293288
M1GTGGCCL1-comp28028_c0_seq1	Ta05052	AT5G12000	Protein kinase protein with adenine nucleotide alpha hydrolases-like domain	115	107	172	131.333	35.4448	1945	325	706	992	847.022	7.5533	Y	0.0309856
gi|511331214|gb|GAKE01001663	Ta07476	AT1G09070	soybean gene regulated by cold-2	339	550	320	403	127.66	1160	593	1221	991.333	346.312	2.45988	Y	0.00378291
gi|511331460|gb|GAKE01001417	Ta08459	AT2G42600	phosphoenolpyruvate carboxylase 2	1782	1509	2784	2025	671.337	1461	548	964	991	457.098	0.489383	Y	0.0229629
I1GAGTGGL1-comp29895_c0_seq3	Ta00679	AT5G61790	calnexin 1	4458	4388	4380	4408.67	42.9108	918	980	1073	990.333	78.015	0.224633	Y	3.33067e-16
M1GTGGCCL1-comp25074_c0_seq2	Ta06298	AT1G55690	Sec14p-like phosphatidylinositol transfer family protein	617	708	628	651	49.6689	1002	928	1039	989.667	56.5184	1.52023	Y	0.0208854
gi|511323200|gb|GAKE01009677	Ta26322	AT5G40760	glucose-6-phosphate dehydrogenase 6	267	281	493	347	126.633	1093	689	1186	989.333	264.22	2.8511	Y	5.24164e-05
M1GTGGCCL1-comp10372_c0_seq1	Ta21918	AT3G25810	Terpenoid cyclases/Protein prenyltransferases superfamily protein	61	69	58	62.6667	5.68624	761	1039	1167	989	207.567	15.7819	Y	0
M1GTGGCCL1-comp15854_c0_seq2	Ta06037	AT4G08520	SNARE-like superfamily protein	1140	1139	1058	1112.33	47.0567	1056	860	1051	989	111.745	0.889122	N	0.51134
I1GAGTGGL1-comp32075_c0_seq12	Ta05834	AT5G60100	pseudo-response regulator 3	1183	1123	1259	1188.33	68.1567	1583	712	667	987.333	516.353	0.830856	N	0.502949
M1GTGGCCL1-comp25414_c0_seq1	Ta11642	AT4G24520	P450 reductase 1	1027	978	1168	1057.67	98.6425	1184	786	988	986	199.008	0.932241	N	0.695206
M1GTGGCCL1-comp14304_c0_seq2	Ta06198	AT1G72680	cinnamyl-alcohol dehydrogenase	570	501	705	592	103.764	1215	832	908	985	202.778	1.66385	Y	0.00514478
M1GTGGCCL1-comp20003_c0_seq2	Ta07140	AT1G08360	Ribosomal protein L1p/L10e family	3638	3982	3301	3640.33	340.506	991	1008	954	984.333	27.6104	0.270396	Y	5.91194e-13
gi|511330203|gb|GAKE01002674	Ta17971	AT4G17740	Peptidase S41 family protein	913	865	859	879	29.5973	1125	1054	773	984	186.148	1.11945	N	0.530106
gi|511327775|gb|GAKE01005102	Ta21580	AT3G43810	calmodulin 7	1477	1422	1370	1423	53.507	1031	862	1055	982.667	105.187	0.69056	N	0.0382051
M1GTGGCCL1-comp25346_c0_seq2	Ta01632	AT3G06330	RING/U-box superfamily protein	173	148	240	187	47.571	1177	803	966	982	187.513	5.25134	Y	2.22045e-16
gi|511330173|gb|GAKE01002704	Ta07023	AT5G03280	NRAMP metal ion transporter family protein	660	637	899	732	145.083	1115	893	935	981	117.932	1.34016	N	0.105024
M1GTGGCCL1-comp19159_c0_seq2	Ta17579	ATCG00350	Photosystem I, PsaA/PsaB protein	631	794	780	735	90.3383	925	788	1229	980.667	225.709	1.33424	N	0.110345
M1GTGGCCL1-comp16125_c0_seq1	Ta22557			140	134	192	155.333	31.8957	1305	714	921	980	299.885	6.30901	Y	1.80444e-08
gi|511321745|gb|GAKE01011132	Ta01121	AT3G19990	unknown protein; INVOLVED IN: biological_process unknown; LOCATED IN: chloroplast stroma, chloroplast; EXPRESSED IN: 23 plant structures; EXPRESSED DURING: 13 growth stages; Has 118 Blast hits to 118 proteins in 41 species: Archae - 0; Bacteria - 42; Metazoa - 0; Fungi - 0; Plants - 56; Viruses - 0; Other Eukaryotes - 20 (source: NCBI BLink).	364	321	506	397	96.8143	1139	788	1013	980	177.812	2.46851	Y	1.09476e-06
I1GAGTGGL1-comp25364_c0_seq2		AT1G40118	transposable element gene	1221	1127	925	1091	151.248	1229	920	791	980	225.08	0.898258	N	0.548942
M1GTGGCCL1-comp19209_c0_seq2	Ta06136	AT3G10740	alpha-L-arabinofuranosidase 1	1357	1271	1405	1344.33	67.8921	1119	949	871	979.667	126.812	0.728738	N	0.0765713
gi|511330297|gb|GAKE01002580	Ta12518	AT3G12390	Nascent polypeptide-associated complex (NAC), alpha subunit family protein	2000	1969	1863	1944	71.8401	1025	887	1026	979.333	79.9646	0.503772	Y	0.000127147
gi|511321242|gb|GAKE01011635	Ta05938	AT4G01120	G-box binding factor 2	309	341	302	317.333	20.7926	1137	867	930	978	141.255	3.08193	Y	2.04986e-09
gi|511332280|gb|GAKE01000597	Ta03716	AT5G02490	Heat shock protein 70 (Hsp 70) family protein	336	509	415	420	86.6083	1086	430	1418	978	502.776	2.32857	N	0.0480799
M1GTGGCCL1-comp18456_c0_seq1	Ta09385	AT1G53210	sodium/calcium exchanger family protein / calcium-binding EF hand family protein	563	524	414	500.333	77.2679	693	1274	963	976.667	290.741	1.95203	Y	0.0048501
M1GTGGCCL1-comp23569_c0_seq4	Ta04198	AT3G07310	Protein of unknown function (DUF760)	283	248	276	269	18.5203	1253	832	844	976.333	239.675	3.62949	Y	2.31354e-08
I1GAGTGGL1-comp19732_c0_seq2	Ta18061	AT4G24990	Ubiquitin family protein	271	246	217	244.667	27.0247	888	1025	1015	976	76.3741	3.9891	Y	4.28879e-13
M1GTGGCCL1-comp27343_c0_seq1	Ta15517	AT5G41685	Mitochondrial outer membrane translocase complex, subunit Tom7	1185	1181	914	1093.33	155.32	969	928	1031	976	51.8556	0.892683	N	0.526022
I1GAGTGGL1-comp31758_c0_seq11	Ta18991	AT2G30600	BTB/POZ domain-containing protein	1309	1218	1443	1323.33	113.183	1326	786	815	975.667	303.744	0.73728	N	0.0881188
gi|511325014|gb|GAKE01007863	Ta06489	AT2G02870	Galactose oxidase/kelch repeat superfamily protein	825	969	1010	934.667	97.1614	1075	879	973	975.667	98.0272	1.04387	N	0.810986
gi|511331961|gb|GAKE01000916	Ta25246	AT1G64790	ILITYHIA	2056	2213	2498	2255.67	224.068	1031	877	1018	975.333	85.4069	0.432392	Y	2.94155e-06
gi|511325422|gb|GAKE01007455	Ta13240	AT1G64550	general control non-repressible 3	730	781	862	791	66.5658	1045	801	1080	975.333	151.988	1.23304	N	0.245118
gi|511323134|gb|GAKE01009743	Ta17677	AT1G48440	B-cell receptor-associated 31-like	1213	1041	1001	1085	112.641	786	1000	1140	975.333	178.284	0.898925	N	0.551777
gi|511326902|gb|GAKE01005975	Ta11553	AT3G51840	acyl-CoA oxidase 4	756	672	949	792.333	142.029	1291	615	1018	974.667	340.077	1.23012	N	0.390242
M1GTGGCCL1-comp24942_c0_seq1	Ta04176	AT3G07080	EamA-like transporter family	525	651	518	564.667	74.8487	956	609	1357	974	374.325	1.72491	N	0.058613
M1GTGGCCL1-comp26043_c1_seq1	Ta24853	AT1G45233	THO complex, subunit 5	613	602	803	672.667	113.006	1111	819	991	973.667	146.77	1.44747	N	0.041187
gi|511325018|gb|GAKE01007859	Ta13647	AT1G67350	unknown protein; Has 2 Blast hits to 2 proteins in 1 species: Archae - 0; Bacteria - 0; Metazoa - 0; Fungi - 0; Plants - 2; Viruses - 0; Other Eukaryotes - 0 (source: NCBI BLink).	1353	1322	1126	1267	123.089	928	1008	984	973.333	41.0528	0.768219	N	0.140235
M1GTGGCCL1-comp25257_c0_seq4	Ta20452	AT2G25930	hydroxyproline-rich glycoprotein family protein	631	616	599	615.333	16.0104	1099	797	1022	972.667	156.928	1.58072	Y	0.0117458
M1GTGGCCL1-comp23703_c0_seq3	Ta05402	AT1G04750	vesicle-associated membrane protein 721	645	578	738	653.667	80.3513	1118	654	1146	972.667	276.328	1.48802	N	0.0525644
gi|511332786|gb|GAKE01000091	Ta25466	AT3G60750	Transketolase	600	551	935	695.333	208.998	963	827	1128	972.667	150.733	1.39885	N	0.06359
gi|511331983|gb|GAKE01000894	Ta14312	AT1G03350	BSD domain-containing protein	412	432	510	451.333	51.7816	1076	869	971	972	103.504	2.15362	Y	3.11238e-05
gi|511331092|gb|GAKE01001785	Ta05922	AT5G49810	methionine S-methyltransferase	1419	1351	2150	1640	442.98	1110	698	1108	972	237.293	0.592683	Y	0.0192331
M1GTGGCCL1-comp25146_c0_seq1	Ta09327	AT5G05080	ubiquitin-conjugating enzyme 22	775	692	705	724	44.643	1119	937	859	971.667	133.422	1.34208	N	0.103491
M1GTGGCCL1-comp19029_c1_seq2	Ta19710	AT3G56860	UBP1-associated protein 2A	616	609	994	739.667	220.287	1189	576	1149	971.333	342.952	1.3132	N	0.322694
M1GTGGCCL1-comp23371_c0_seq1	Ta26668	AT3G45190	SIT4 phosphatase-associated family protein	626	538	606	590	46.1303	1013	912	985	970	52.144	1.64407	Y	0.00630528
gi|511326892|gb|GAKE01005985	Ta03614	AT1G14830	DYNAMIN-like 1C	907	885	1173	988.333	160.304	1048	725	1136	969.667	216.408	0.981113	N	0.915328
I1GAGTGGL1-comp32310_c2_seq29	Ta17243	AT4G19640	Ras-related small GTP-binding family protein	418	398	406	407.333	10.0664	1001	813	1094	969.333	143.151	2.37971	Y	2.83267e-06
gi|511326025|gb|GAKE01006852	Ta13222	AT1G64385	unknown protein; FUNCTIONS IN: molecular_function unknown; INVOLVED IN: biological_process unknown; LOCATED IN: endomembrane system; Has 66 Blast hits to 66 proteins in 21 species: Archae - 0; Bacteria - 0; Metazoa - 6; Fungi - 4; Plants - 51; Viruses - 0; Other Eukaryotes - 5 (source: NCBI BLink).	586	579	549	571.333	19.6554	1022	1011	875	969.333	81.88	1.69662	Y	0.00372457
gi|511323723|gb|GAKE01009154	Ta27066	AT2G13370	chromatin remodeling 5	829	826	864	839.667	21.1266	1016	889	1002	969	69.6348	1.15403	N	0.426013
gi|511327345|gb|GAKE01005532	Ta10951	AT5G18230	transcription regulator NOT2/NOT3/NOT5 family protein	868	834	1094	932	141.322	1027	776	1104	969	171.52	1.0397	N	0.828335
M1GTGGCCL1-comp21934_c0_seq1	Ta03348	AT5G42520	basic pentacysteine 6	613	568	626	602.333	30.4357	1079	850	977	968.667	114.727	1.60819	Y	0.00899298
gi|511331023|gb|GAKE01001854	Ta04926	AT5G38030	MATE efflux family protein	77	91	133	100.333	29.1433	785	1105	1014	968	164.885	9.64784	Y	0
gi|511328294|gb|GAKE01004583	Ta16655	AT4G38230	calcium-dependent protein kinase 26	1979	1740	2268	1995.67	264.394	1082	858	964	968	112.054	0.485051	Y	5.33391e-05
gi|511323160|gb|GAKE01009717	Ta02044	AT5G63320	nuclear protein X1	574	564	535	557.667	20.2567	988	945	971	968	21.6564	1.7358	Y	0.0025039
gi|511326640|gb|GAKE01006237	Ta18962	AT2G41700	ATP-binding cassette A1	510	537	619	555.333	56.7656	1009	825	1068	967.333	126.745	1.7419	Y	0.00235374
I1GAGTGGL1-comp31903_c0_seq2	Ta21935	AT3G56800	calmodulin 3	1051	997	795	947.667	134.942	1018	844	1038	966.667	106.702	1.02005	N	0.911938
M1GTGGCCL1-comp25491_c0_seq8	Ta02784	AT4G32330	TPX2 (targeting protein for Xklp2) protein family	651	659	559	623	55.5698	1138	1029	731	966	210.687	1.55056	Y	0.0157485
gi|511331295|gb|GAKE01001582	Ta04785	AT3G53650	Histone superfamily protein	935	967	711	871	139.485	1165	702	1031	966	238.246	1.10907	N	0.564815
gi|511326666|gb|GAKE01006211	Ta26018	AT2G16950	transportin 1	939	955	1061	985	66.3023	991	932	975	966	30.5123	0.980711	N	0.913525
gi|511326730|gb|GAKE01006147	Ta23421	AT2G30360	SOS3-interacting protein 4	565	575	707	615.667	79.2549	1142	831	924	965.667	159.632	1.56849	Y	0.0132537
M1GTGGCCL1-comp19810_c0_seq1	Ta09664	AT5G41350	RING/U-box superfamily protein	301	290	251	280.667	26.2742	998	955	942	965	29.3087	3.43824	Y	6.71597e-11
M1GTGGCCL1-comp26043_c3_seq2	Ta03699	AT1G15860	Domain of unknown function (DUF298)	358	376	402	378.667	22.1209	948	899	1047	964.667	75.3945	2.54754	Y	4.88063e-07
gi|511326263|gb|GAKE01006614	Ta01535	AT4G26130	unknown protein; FUNCTIONS IN: molecular_function unknown; INVOLVED IN: biological_process unknown; LOCATED IN: endomembrane system; EXPRESSED IN: 23 plant structures; EXPRESSED DURING: 13 growth stages; BEST Arabidopsis thaliana protein match is: unknown protein (TAIR:AT5G56980.1); Has 121 Blast hits to 116 proteins in 19 species: Archae - 0; Bacteria - 0; Metazoa - 4; Fungi - 0; Plants - 113; V…	1204	1124	1079	1135.67	63.3114	1592	665	635	964	544.071	0.848841	N	0.586619
gi|511313300|gb|GAKE01019318	Ta01495	AT3G05937	unknown protein; Has 30201 Blast hits to 17322 proteins in 780 species: Archae - 12; Bacteria - 1396; Metazoa - 17338; Fungi - 3422; Plants - 5037; Viruses - 0; Other Eukaryotes - 2996 (source: NCBI BLink).	312	285	299	298.667	13.5031	984	973	934	963.667	26.2742	3.22656	Y	5.12179e-10
gi|511331602|gb|GAKE01001275	Ta19877	AT5G47140	GATA transcription factor 27	254	310	330	298	39.3954	1046	912	932	963.333	72.2865	3.23266	Y	4.8311e-10
M1GTGGCCL1-comp10292_c0_seq2	Ta09774	AT2G32850	Protein kinase superfamily protein	681	764	885	776.667	102.588	1095	887	907	963	114.752	1.23991	N	0.233129
gi|511321345|gb|GAKE01011532	Ta18060	AT4G24972	tapetum determinant 1	110	89	95	98	10.8167	934	998	955	962.333	32.6241	9.81973	Y	0
gi|511325823|gb|GAKE01007054	Ta27185	AT4G32470	Cytochrome bd ubiquinol oxidase, 14kDa subunit	1389	1232	1436	1352.33	106.829	1110	780	996	962	167.607	0.711363	N	0.0567702
M1GTGGCCL1-comp10317_c0_seq1	Ta16019	AT5G03630	Pyridine nucleotide-disulphide oxidoreductase family protein	269	267	488	341.333	127.021	1035	702	1146	961	231.065	2.81543	Y	1.49991e-05
I1GAGTGGL1-comp26154_c1_seq1	Ta16001	AT3G17810	pyrimidine 1	445	404	558	469	79.7559	1387	652	842	960.333	381.521	2.04762	Y	0.0243424
gi|511331927|gb|GAKE01000950	Ta09728	AT4G18070	unknown protein; BEST Arabidopsis thaliana protein match is: unknown protein (TAIR:AT1G29530.1); Has 30201 Blast hits to 17322 proteins in 780 species: Archae - 12; Bacteria - 1396; Metazoa - 17338; Fungi - 3422; Plants - 5037; Viruses - 0; Other Eukaryotes - 2996 (source: NCBI BLink).	477	434	756	555.667	174.821	1109	784	987	960	164.174	1.72765	Y	0.00295133
gi|511329957|gb|GAKE01002920	Ta09038	AT3G63410	S-adenosyl-L-methionine-dependent methyltransferases superfamily protein	2063	1803	2673	2179.67	446.58	1196	724	958	959.333	236.003	0.440128	Y	1.33144e-05
I1GAGTGGL1-comp31886_c0_seq3	Ta04982	AT3G53640	Protein kinase superfamily protein	794	864	892	850	50.4777	1178	864	836	959.333	189.888	1.12863	N	0.501294
I1GAGTGGL1-comp31128_c0_seq4	Ta26808	AT5G53470	acyl-CoA binding protein 1	567	551	579	565.667	14.0475	745	1052	1080	959	185.857	1.69534	Y	0.00379012
gi|511316575|gb|GAKE01016302	Ta14942	AT5G55550	RNA-binding (RRM/RBD/RNP motifs) family protein	295	354	329	326	29.6142	849	1105	922	958.667	131.88	2.9407	Y	8.7301e-09
gi|511331900|gb|GAKE01000977	Ta02032	AT5G63190	MA3 domain-containing protein	694	533	642	623	82.1645	1178	786	912	958.667	200.123	1.53879	Y	0.0176637
M1GTGGCCL1-comp25769_c0_seq2	Ta06733	AT1G78080	related to AP2 4	1093	1456	862	1137	299.434	1127	807	941	958.333	160.703	0.842861	N	0.361634
gi|511318609|gb|GAKE01014268	Ta07957	AT3G54250	GHMP kinase family protein	579	587	777	647.667	112.077	997	716	1161	958	225.049	1.47916	N	0.0309412
M1GTGGCCL1-comp23648_c0_seq2	Ta10218	AT1G76100	plastocyanin 1	849	857	807	837.667	26.8576	1266	759	848	957.667	270.707	1.14326	N	0.457037
gi|511324173|gb|GAKE01008704	Ta15226	AT1G64142	conserved peptide upstream open reading frame 23	707	756	768	743.667	32.3161	1067	757	1048	957.333	173.754	1.28732	N	0.161963
gi|511329512|gb|GAKE01003365	Ta13699	AT2G39950	unknown protein; Has 978 Blast hits to 254 proteins in 81 species: Archae - 0; Bacteria - 8; Metazoa - 109; Fungi - 53; Plants - 41; Viruses - 0; Other Eukaryotes - 767 (source: NCBI BLink).	439	436	565	480	73.6274	1322	712	835	956.333	322.593	1.99236	Y	0.0103074
gi|511329496|gb|GAKE01003381	Ta06883	AT1G80930	MIF4G domain-containing protein / MA3 domain-containing protein	682	685	911	759.333	131.356	1136	762	970	956	187.393	1.259	N	0.201923
M1GTGGCCL1-comp19740_c0_seq1	Ta12022	AT2G16700	actin depolymerizing factor 5	204	214	176	198	19.6977	1012	887	968	955.667	63.4061	4.8266	Y	4.44089e-16
gi|511327470|gb|GAKE01005407	Ta18766	AT5G10930	CBL-interacting protein kinase 5	128	84	100	104	22.2711	1046	788	1032	955.333	145.084	9.1859	Y	0
gi|511318201|gb|GAKE01014676	Ta17795	AT3G28750	unknown protein; LOCATED IN: endomembrane system; EXPRESSED IN: 12 plant structures; EXPRESSED DURING: L mature pollen stage, M germinated pollen stage, 4 anthesis, C globular stage, petal differentiation and expansion stage; CONTAINS InterPro DOMAIN/s: Protein of unknown function DUF1216 (InterPro:IPR009605); BEST Arabidopsis thaliana protein match is: unknown protein (TAIR:AT5G39880.1); Has 37 …	9	26	12	15.6667	9.07377	1991	237	638	955.333	919.051	60.9787	Y	0.00243981
gi|511330667|gb|GAKE01002210	Ta03191	AT2G42500	protein phosphatase 2A-3	1038	934	1124	1032	95.142	986	840	1040	955.333	103.467	0.925711	N	0.666752
gi|511328430|gb|GAKE01004447	Ta21469	AT2G46505	succinate dehydrogenase subunit 4	1458	1502	1212	1390.67	156.286	868	1050	946	954.667	91.309	0.686481	N	0.0353827
gi|511331933|gb|GAKE01000944	Ta00325	AT4G39080	vacuolar proton ATPase A3	1191	1216	1570	1325.67	211.968	1001	860	1000	953.667	81.1193	0.719386	N	0.0655127
gi|511314990|gb|GAKE01017629	Ta03613	AT1G14820	Sec14p-like phosphatidylinositol transfer family protein	1023	1232	1034	1096.33	117.619	988	782	1089	953	156.464	0.869261	N	0.43409
gi|511332210|gb|GAKE01000667	Ta10863	AT3G24830	Ribosomal protein L13 family protein	3549	3702	3076	3442.33	326.347	1026	906	926	952.667	64.291	0.27675	Y	1.48193e-12
gi|511325337|gb|GAKE01007540	Ta03573	AT5G19855	Chaperonin-like RbcX protein	276	282	406	321.333	73.3848	1029	772	1057	952.667	157.087	2.96473	Y	6.94376e-09
gi|511313995|gb|GAKE01018623		AT1G24520	homolog of Brassica campestris pollen protein 1	15	26	8	16.3333	9.07377	1880	342	635	952.333	816.631	58.3061	Y	0.000741035
M1GTGGCCL1-comp19632_c0_seq1	Ta17854	AT4G02640	bZIP transcription factor family protein	296	267	315	292.667	24.173	1165	759	932	952	203.738	3.25285	Y	1.80841e-09
gi|511326811|gb|GAKE01006066	Ta09821	AT1G51340	MATE efflux family protein	111	113	157	127	26	834	1058	963	951.667	112.429	7.49344	Y	0
gi|511324464|gb|GAKE01008413	Ta00093	AT4G36780	BES1/BZR1 homolog 2	432	509	478	473	38.7427	979	914	962	951.667	33.7095	2.01198	Y	0.000142307
M1GTGGCCL1-comp23718_c0_seq3	Ta03464	AT1G24370	transposable element gene	841	777	918	845.333	70.5998	1068	724	1063	951.667	197.181	1.12579	N	0.510353
gi|511319763|gb|GAKE01013114	Ta05399	AT1G04780	Ankyrin repeat family protein	473	515	528	505.333	28.746	1024	912	918	951.333	63.0026	1.88259	Y	0.000554649
I1GAGTGGL1-comp32007_c0_seq3	Ta18208	AT3G13870	Root hair defective 3 GTP-binding protein (RHD3)	922	896	1093	970.333	107.025	961	901	992	951.333	46.2637	0.980419	N	0.91226
gi|511325982|gb|GAKE01006895	Ta01205	AT3G19170	presequence protease 1	1027	936	1644	1202.33	385.191	1105	640	1108	951	269.338	0.790962	N	0.352717
gi|511323332|gb|GAKE01009545	Ta26195	AT1G34190	NAC domain containing protein 17	519	526	631	558.667	62.7402	1187	809	856	950.667	206.015	1.70167	Y	0.00356934
gi|511325374|gb|GAKE01007503	Ta12726	AT3G59350	Protein kinase superfamily protein	495	515	563	524.333	34.9476	1239	667	946	950.667	286.029	1.8131	Y	0.00885338
gi|511320217|gb|GAKE01012660	Ta04751	AT5G14060	Aspartate kinase family protein	896	820	1102	939.333	145.909	1336	735	781	950.667	334.5	1.01207	N	0.957102
gi|511330832|gb|GAKE01002045	Ta13360	AT3G48930	Nucleic acid-binding, OB-fold-like protein	3492	3469	2962	3307.67	299.577	984	807	1060	950.333	129.817	0.287312	Y	6.06337e-12
gi|511330757|gb|GAKE01002120	Ta02485	AT5G67500	voltage dependent anion channel 2	1750	1790	2293	1944.33	302.616	1017	747	1087	950.333	179.536	0.488771	Y	6.43346e-05
gi|511323964|gb|GAKE01008913	Ta02084			838	687	688	737.667	86.8927	1445	687	718	950	428.963	1.28784	N	0.398887
M1GTGGCCL1-comp26002_c0_seq1	Ta11619	AT4G24280	chloroplast heat shock protein 70-1	1825	1834	2950	2203	646.937	1155	671	1023	949.667	250.195	0.431079	Y	0.00109767
gi|511323080|gb|GAKE01009797	Ta03205	AT3G58640	Mitogen activated protein kinase kinase kinase-related	586	613	726	641.667	74.272	1022	834	993	949.667	101.214	1.48	N	0.0307514
gi|511329014|gb|GAKE01003863	Ta06063	AT3G10020	unknown protein; FUNCTIONS IN: molecular_function unknown; INVOLVED IN: response to oxidative stress, anaerobic respiration; LOCATED IN: cellular_component unknown; EXPRESSED IN: 23 plant structures; EXPRESSED DURING: 13 growth stages; Has 47 Blast hits to 47 proteins in 12 species: Archae - 0; Bacteria - 0; Metazoa - 1; Fungi - 0; Plants - 46; Viruses - 0; Other Eukaryotes - 0 (source: NCBI BLin…	1116	806	608	843.333	256.049	1534	654	660	949.333	506.345	1.12569	N	0.746047
gi|511331604|gb|GAKE01001273	Ta14604	AT4G14160	Sec23/Sec24 protein transport family protein	854	827	1025	902	107.373	918	867	1063	949.333	101.687	1.05248	N	0.775976
I1GAGTGGL1-comp29891_c0_seq2	Ta10938	AT5G18380	Ribosomal protein S5 domain 2-like superfamily protein	3310	2894	2690	2964.67	315.983	977	813	1057	949	124.386	0.320103	Y	2.92007e-10
gi|511326133|gb|GAKE01006744	Ta13237	AT1G64520	regulatory particle non-ATPase 12A	794	688	828	770	73.0205	898	811	1135	948	167.687	1.23117	N	0.249087
M1GTGGCCL1-comp25289_c0_seq1	Ta05032	AT5G11790	N-MYC downregulated-like 2	660	653	543	618.667	65.6227	1062	801	980	947.667	133.47	1.53179	Y	0.0189429
gi|511316750|gb|GAKE01016127	Ta00338	AT4G38960	B-box type zinc finger family protein	233	188	195	205.333	24.2143	599	1083	1160	947.333	304.112	4.61364	Y	1.77386e-06
I1GAGTGGL1-comp31904_c1_seq4	Ta18972	AT2G41790	Insulinase (Peptidase family M16) family protein	586	564	780	643.333	118.867	1013	821	1008	947.333	109.436	1.47254	N	0.03296
M1GTGGCCL1-comp10054_c0_seq1	Ta18143	AT1G01820	peroxin 11c	876	767	767	803.333	62.9312	1044	834	963	947	105.91	1.17884	N	0.361306
gi|511325103|gb|GAKE01007774	Ta21331	AT2G29960	cyclophilin 5	900	877	768	848.333	70.5148	875	1107	859	947	138.795	1.11631	N	0.541002
gi|511323836|gb|GAKE01009041	Ta12808	AT2G29080	FTSH protease 3	786	769	1070	875	169.089	1099	770	970	946.333	165.772	1.08152	N	0.66303
M1GTGGCCL1-comp16193_c2_seq1	Ta11479	AT3G52600	cell wall invertase 2	9	10	16	11.6667	3.78594	2043	163	632	946	978.543	81.0857	Y	0.00323591
gi|511330422|gb|GAKE01002455	Ta21461	AT2G46080	CONTAINS InterPro DOMAIN/s: Protein BYPASS related (InterPro:IPR008511); BEST Arabidopsis thaliana protein match is: Protein of unknown function (DUF793) (TAIR:AT1G01550.2); Has 153 Blast hits to 139 proteins in 20 species: Archae - 0; Bacteria - 2; Metazoa - 1; Fungi - 0; Plants - 150; Viruses - 0; Other Eukaryotes - 0 (source: NCBI BLink).	395	349	464	402.667	57.8821	902	871	1064	945.667	103.645	2.34851	Y	4.05532e-06
gi|511320341|gb|GAKE01012536				793	797	555	715	138.578	1035	1136	666	945.667	247.407	1.32261	N	0.156887
M1GTGGCCL1-comp25670_c2_seq8	Ta09674	AT3G52980	Zinc finger (CCCH-type) family protein / RNA recognition motif (RRM)-containing protein	1001	951	736	896	140.801	1095	891	850	945.333	131.226	1.05506	N	0.765594
gi|511318412|gb|GAKE01014465	Ta08986	AT1G80780	Polynucleotidyl transferase, ribonuclease H-like superfamily protein	614	547	499	553.333	57.761	1064	821	950	945	121.577	1.70783	Y	0.00336297
gi|511331383|gb|GAKE01001494	Ta04481	AT5G17020	exportin 1A	1064	1073	1244	1127	101.425	951	821	1059	943.667	119.169	0.837326	N	0.321551
gi|511329714|gb|GAKE01003163	Ta23061	AT2G24765	ADP-ribosylation factor 3	1059	1010	953	1007.33	53.0503	993	885	953	943.667	54.6016	0.936797	N	0.715881
gi|511332066|gb|GAKE01000811	Ta13020	AT1G54350	ABC transporter family protein	1121	1018	1252	1130.33	117.279	1075	827	928	943.333	124.709	0.834562	N	0.312609
M1GTGGCCL1-comp25429_c1_seq2	Ta06881	AT1G80950	Phospholipid/glycerol acyltransferase family protein	454	439	565	486	68.8259	922	831	1073	942	122.233	1.93827	Y	0.000311613
gi|511332184|gb|GAKE01000693	Ta10491	AT2G47710	Adenine nucleotide alpha hydrolases-like superfamily protein	855	615	542	670.667	163.757	1090	873	863	942	128.269	1.40457	N	0.060829
gi|511330572|gb|GAKE01002305	Ta09333	AT5G05140	Transcription elongation factor (TFIIS) family protein	613	635	693	647	41.328	1184	751	890	941.667	221.075	1.45544	N	0.0385948
M1GTGGCCL1-comp24864_c0_seq1	Ta14458	AT3G27380	succinate dehydrogenase 2-1	827	832	967	875.333	79.425	1127	727	970	941.333	201.535	1.0754	N	0.686118
I1GAGTGGL1-comp32267_c0_seq4		AT3G42930	transposable element gene	1087	1133	975	1065	81.265	970	965	888	941	45.9674	0.883568	N	0.489809
gi|511330312|gb|GAKE01002565	Ta12203	AT1G27760	interferon-related developmental regulator family protein / IFRD protein family	431	340	468	413	65.8711	881	782	1157	940	194.337	2.27603	Y	8.78321e-06
gi|511327147|gb|GAKE01005730	Ta17380	AT1G70770	Protein of unknown function DUF2359, transmembrane	725	809	1089	874.333	190.592	1078	809	933	940	134.637	1.0751	N	0.687255
M1GTGGCCL1-comp19451_c0_seq2	Ta01049	AT5G53160	regulatory components of ABA receptor 3	872	851	787	836.667	44.2757	1116	980	723	939.667	199.58	1.12311	N	0.519089
gi|511327836|gb|GAKE01005041	Ta09269	AT4G30100	P-loop containing nucleoside triphosphate hydrolases superfamily protein	731	791	953	825	114.839	1051	910	856	939	100.683	1.13818	N	0.472426
M1GTGGCCL1-comp25650_c0_seq2	Ta09611	AT3G21510	histidine-containing phosphotransmitter 1	198	217	117	177.333	53.1068	917	1009	890	938.667	62.3886	5.29323	Y	0
I1GAGTGGL1-comp32216_c0_seq3	Ta03128	AT1G11870	Seryl-tRNA synthetase	1801	1787	1281	1623	296.263	1000	1031	785	938.667	133.979	0.578353	Y	0.00221132
M1GTGGCCL1-comp19114_c0_seq1	Ta12604	AT1G32060	phosphoribulokinase	1807	1797	2144	1916	197.517	1198	712	904	938	244.777	0.489562	Y	6.71934e-05
I1GAGTGGL1-comp24903_c0_seq3	Ta07471	AT1G09140	SERINE-ARGININE PROTEIN 30	817	733	669	739.667	74.2249	1203	741	870	938	238.388	1.26814	N	0.188564
I1GAGTGGL1-comp31169_c0_seq1	Ta10492	AT2G47700	RING/U-box superfamily protein	831	762	632	741.667	101.046	916	949	949	938	19.0526	1.26472	N	0.193603
gi|511329376|gb|GAKE01003501	Ta03289	AT3G60770	Ribosomal protein S13/S15	3390	3447	2639	3158.67	450.946	908	906	998	937.333	52.5484	0.29675	Y	2.01238e-11
M1GTGGCCL1-comp9947_c0_seq1	Ta13513	AT1G30970	zinc finger (C2H2 type) family protein	912	928	883	907.667	22.8108	1086	910	814	936.667	137.947	1.03195	N	0.861106
I1GAGTGGL1-comp32015_c1_seq5	Ta11109	AT3G13340	Transducin/WD40 repeat-like superfamily protein	718	677	619	671.333	49.7427	985	932	892	936.333	46.6512	1.39474	N	0.0663727
I1GAGTGGL1-comp32050_c0_seq3	Ta24322	AT2G25430	epsin N-terminal homology (ENTH) domain-containing protein / clathrin assembly protein-related	757	664	937	786	138.791	1116	753	939	936	181.519	1.19084	N	0.332868
M1GTGGCCL1-comp23758_c0_seq1	Ta00319	AT4G39120	myo-inositol monophosphatase like 2	75	85	70	76.6667	7.63763	1960	251	595	935.333	903.903	12.2	Y	0.0287995
gi|511332409|gb|GAKE01000468	Ta15683	AT5G45410	unknown protein; BEST Arabidopsis thaliana protein match is: unknown protein (TAIR:AT4G25030.2); Has 124 Blast hits to 124 proteins in 34 species: Archae - 2; Bacteria - 31; Metazoa - 0; Fungi - 0; Plants - 91; Viruses - 0; Other Eukaryotes - 0 (source: NCBI BLink).	583	551	696	610	76.1774	1052	683	1070	935	218.424	1.53279	Y	0.0188375
M1GTGGCCL1-comp23660_c1_seq1		AT1G02140	mago nashi family protein	1165	1193	855	1071	187.585	937	1076	791	934.667	142.514	0.872705	N	0.447509
I1GAGTGGL1-comp27036_c8_seq1	Ta26519	AT2G25730	unknown protein; LOCATED IN: cellular_component unknown; EXPRESSED IN: 23 plant structures; EXPRESSED DURING: 14 growth stages.	849	844	912	868.333	37.899	1020	893	890	934.333	74.2047	1.07601	N	0.683902
gi|511328718|gb|GAKE01004159	Ta03933	AT1G19600	pfkB-like carbohydrate kinase family protein	939	822	892	884.333	58.8756	1063	854	886	934.333	112.571	1.05654	N	0.759763
gi|511330881|gb|GAKE01001996	Ta16327	AT1G76850	exocyst complex component sec5	926	934	868	909.333	36.0185	1098	805	900	934.333	149.487	1.02749	N	0.880068
gi|511330644|gb|GAKE01002233	Ta13319	AT2G21160	Translocon-associated protein (TRAP), alpha subunit	1722	1783	1756	1753.67	30.5669	881	928	992	933.667	55.7165	0.532408	Y	0.00043092
gi|511327636|gb|GAKE01005241	Ta11687	AT5G20010	RAS-related nuclear protein-1	2585	2516	2511	2537.33	41.3562	1058	901	841	933.333	112.055	0.36784	Y	2.82211e-08
M1GTGGCCL1-comp25861_c0_seq7	Ta24823	AT5G43320	casein kinase I-like 8	215	326	367	302.667	78.6405	1219	762	818	933	249.261	3.0826	Y	7.16437e-06
gi|511324939|gb|GAKE01007938	Ta01648	AT3G06483	pyruvate dehydrogenase kinase	594	621	835	683.333	132.039	1015	803	981	933	113.86	1.36537	N	0.0855439
gi|511326270|gb|GAKE01006607	Ta03819	AT1G17210	IAP-like protein 1	927	863	1147	979	148.97	986	854	959	933	69.7352	0.953013	N	0.788621
gi|511322229|gb|GAKE01010648	Ta05039	AT5G11860	SCP1-like small phosphatase 5	385	406	438	409.667	26.6896	962	848	988	932.667	74.467	2.27665	Y	8.80114e-06
gi|511331011|gb|GAKE01001866	Ta26135	AT1G33780	Protein of unknown function (DUF179)	531	533	649	571	67.5574	1064	741	988	931	168.876	1.63047	Y	0.00732718
gi|511327704|gb|GAKE01005173	Ta15924	AT1G06230	global transcription factor group E4	718	699	779	732	41.7971	933	908	950	930.333	21.1266	1.27095	N	0.184664
I1GAGTGGL1-comp25318_c0_seq1	Ta19307	AT5G57020	myristoyl-CoA:protein N-myristoyltransferase	1111	1062	1317	1163.33	135.316	1175	776	840	930.333	214.29	0.799713	N	0.212081
M1GTGGCCL1-comp9963_c0_seq1	Ta18309	AT1G49670	ARP protein (REF)	637	604	983	741.333	209.939	1027	743	1019	929.667	161.708	1.25405	N	0.216902
M1GTGGCCL1-comp19520_c0_seq2	Ta21721	AT2G26500	cytochrome b6f complex subunit (petM), putative	1502	1521	1148	1390.33	210.082	1035	978	774	929	137.226	0.668185	N	0.0242453
I1GAGTGGL1-comp32281_c0_seq35	Ta07059	AT2G29210	splicing factor PWI domain-containing protein	1257	1212	1269	1246	30.05	1082	842	863	929	132.917	0.745586	N	0.101008
gi|511330540|gb|GAKE01002337	Ta11225	AT1G21680	DPP6 N-terminal domain-like protein	945	805	960	903.333	85.4888	1295	796	692	927.667	322.342	1.02694	N	0.899425
gi|511328792|gb|GAKE01004085	Ta04150	AT3G06810	acyl-CoA dehydrogenase-related	905	772	962	879.667	97.5004	1141	710	929	926.667	215.509	1.05343	N	0.772333
I1GAGTGGL1-comp32045_c1_seq1	Ta06493	AT1G14350	Duplicated homeodomain-like superfamily protein	1435	1541	1304	1426.67	118.72	765	1050	963	926	146.058	0.649065	Y	0.0157231
gi|511316931|gb|GAKE01015946		AT5G04470	cyclin-dependent protein kinase inhibitors	366	367	349	360.667	10.116	1111	704	962	925.667	205.918	2.56654	Y	5.89588e-07
gi|511324852|gb|GAKE01008025	Ta05068	AT5G12190	RNA-binding (RRM/RBD/RNP motifs) family protein	560	519	493	524	33.7787	909	891	976	925.333	44.7921	1.7659	Y	0.00188276
I1GAGTGGL1-comp24842_c0_seq2	Ta14566	AT2G37340	arginine/serine-rich zinc knuckle-containing protein 33	1446	1357	1361	1388	50.2693	1109	819	846	924.667	160.207	0.666186	Y	0.0232298
gi|511328986|gb|GAKE01003891	Ta11015	AT1G52260	PDI-like 1-5	1055	1120	1299	1158	126.361	932	887	955	924.667	34.5881	0.798503	N	0.20909
gi|511326495|gb|GAKE01006382	Ta13758	AT4G03520	Thioredoxin superfamily protein	2175	1809	1801	1928.33	213.657	1127	657	989	924.333	241.581	0.479343	Y	4.11255e-05
M1GTGGCCL1-comp25118_c1_seq1	Ta04102	AT3G50670	U1 small nuclear ribonucleoprotein-70K	1097	931	797	941.667	150.284	1159	893	718	923.333	222.059	0.980531	N	0.912863
gi|511327322|gb|GAKE01005555	Ta23044	AT2G05840	20S proteasome subunit PAA2	525	459	1004	662.667	297.44	1249	447	1073	923	421.516	1.39286	N	0.378871
gi|511328875|gb|GAKE01004002	Ta13903	AT1G31130	unknown protein; FUNCTIONS IN: molecular_function unknown; INVOLVED IN: biological_process unknown; LOCATED IN: cellular_component unknown; EXPRESSED IN: 23 plant structures; EXPRESSED DURING: 13 growth stages; BEST Arabidopsis thaliana protein match is: unknown protein (TAIR:AT4G19950.1); Has 246 Blast hits to 244 proteins in 29 species: Archae - 2; Bacteria - 16; Metazoa - 0; Fungi - 0; Plants …	401	424	436	420.333	17.7858	1084	893	790	922.333	149.179	2.19429	Y	2.12681e-05
M1GTGGCCL1-comp25315_c2_seq1	Ta24240	AT2G24550	unknown protein; BEST Arabidopsis thaliana protein match is: unknown protein (TAIR:AT4G31510.1); Has 219 Blast hits to 219 proteins in 33 species: Archae - 0; Bacteria - 0; Metazoa - 16; Fungi - 2; Plants - 184; Viruses - 0; Other Eukaryotes - 17 (source: NCBI BLink).	508	623	342	491	141.269	1125	939	700	921.333	213.05	1.87644	Y	0.00283156
M1GTGGCCL1-comp25704_c0_seq3	Ta25940	AT1G70580	alanine-2-oxoglutarate aminotransferase 2	1466	1231	1652	1449.67	210.975	1049	671	1042	920.667	216.246	0.635089	Y	0.0111979
gi|511332658|gb|GAKE01000219	Ta14208	AT2G01250	Ribosomal protein L30/L7 family protein	5318	5117	4619	5018	359.862	959	745	1057	920.333	159.554	0.183406	Y	0
I1GAGTGGL1-comp29626_c0_seq1	Ta13558	AT4G16720	Ribosomal protein L23/L15e family protein	3230	3056	2826	3037.33	202.646	896	825	1039	920	109	0.302897	Y	4.28912e-11
I1GAGTGGL1-comp29935_c0_seq4	Ta00558	AT3G11510	Ribosomal protein S11 family protein	2375	2250	1766	2130.33	321.653	832	926	1001	919.667	84.6778	0.431701	Y	2.91121e-06
I1GAGTGGL1-comp13835_c0_seq1	Ta01039	AT1G70700	TIFY domain/Divergent CCT motif family protein	1135	1470	1128	1244.33	195.464	830	1050	877	919	115.858	0.738548	N	0.0905606
gi|511331034|gb|GAKE01001843	Ta06016	AT3G09630	Ribosomal protein L4/L1 family	3446	3210	4183	3613	507.542	1054	677	1025	918.667	209.791	0.254267	Y	5.67324e-14
M1GTGGCCL1-comp27089_c0_seq1	Ta22039	AT4G04930	fatty acid desaturase family protein	17	28	13	19.3333	7.76745	1812	311	633	918.667	790.224	47.5172	Y	0.00114299
M1GTGGCCL1-comp26591_c0_seq1	Ta04897	AT3G26860	Plant self-incompatibility protein S1 family	26	31	10	22.3333	10.9697	1721	333	701	918.333	719.07	41.1194	Y	0.000493863
gi|511322633|gb|GAKE01010244	Ta25387	AT5G53340	Galactosyltransferase family protein	511	505	548	521.333	23.2881	951	794	1010	918.333	111.644	1.76151	Y	0.00197688
gi|511324924|gb|GAKE01007953	Ta00271	AT4G39680	SAP domain-containing protein	1116	1167	1200	1161	42.3202	1007	799	945	917	106.79	0.789836	N	0.187926
I1GAGTGGL1-comp32748_c0_seq1	Ta12473	AT3G11940	ribosomal protein 5A	3362	3283	3058	3234.33	157.735	1006	801	941	916	104.762	0.283211	Y	3.67051e-12
I1GAGTGGL1-comp24923_c0_seq1	Ta00690	AT5G07440	glutamate dehydrogenase 2	1191	905	752	949.333	222.833	1157	807	783	915.667	209.345	0.964537	N	0.848731
M1GTGGCCL1-comp26010_c0_seq4	Ta09099	AT4G27820	beta glucosidase 9	420	383	596	466.333	113.808	858	887	1001	915.333	75.5932	1.96283	Y	0.000245835
I1GAGTGGL1-comp32250_c5_seq1	Ta08591	AT3G25640	Protein of unknown function, DUF617	143	108	113	121.333	18.9297	845	1039	859	914.333	108.191	7.53571	Y	0
gi|511332787|gb|GAKE01000090	Ta01726	AT1G50920	Nucleolar GTP-binding protein	1322	1421	1576	1439.67	128.025	1023	710	1010	914.333	177.077	0.635101	Y	0.0112188
I1GAGTGGL1-comp25090_c0_seq1	Ta15146	AT2G18220	Noc2p family	654	806	463	641	171.869	764	965	1011	913.333	131.356	1.42486	N	0.0511533
gi|511327620|gb|GAKE01005257	Ta06507	AT2G02560	cullin-associated and neddylation dissociated	736	760	1086	860.667	195.513	931	698	1111	913.333	207.066	1.06119	N	0.748675
gi|511321181|gb|GAKE01011696	Ta14594	AT2G28740	histone H4	1823	1793	1349	1655	265.428	1081	768	890	913	157.762	0.551662	Y	0.000897703
gi|511328769|gb|GAKE01004108	Ta01365	AT1G18470	Transmembrane Fragile-X-F-associated protein	315	275	295	295	20	916	895	926	912.333	15.8219	3.09266	Y	2.13806e-09
gi|511319177|gb|GAKE01013700	Ta19501	AT4G28060	Cytochrome c oxidase, subunit Vib family protein	871	827	656	784.667	113.58	908	941	888	912.333	26.7644	1.1627	N	0.403486
gi|511324008|gb|GAKE01008869	Ta18442	AT4G11380	Adaptin family protein	1175	1110	1443	1242.67	176.512	1025	673	1038	912	207.082	0.733906	N	0.0841171
gi|511325510|gb|GAKE01007367	Ta03572	AT5G19860	Protein of unknown function, DUF538	500	394	436	443.333	53.3791	1029	743	963	911.667	149.751	2.05639	Y	9.22155e-05
M1GTGGCCL1-comp23470_c0_seq3	Ta09112	AT4G09650	ATP synthase delta-subunit gene	1657	1667	2183	1835.67	300.841	1133	677	925	911.667	228.292	0.496641	Y	9.47887e-05
gi|511329706|gb|GAKE01003171	Ta11085	AT3G13530	mitogen-activated protein kinase kinase kinase 7	1221	1274	1766	1420.33	300.527	886	821	1028	911.667	105.86	0.641868	Y	0.0132722
gi|511324040|gb|GAKE01008837	Ta22601	AT2G25110	stromal cell-derived factor 2-like protein precursor	1757	1564	1677	1666	96.9691	730	1031	973	911.333	159.695	0.547019	Y	0.000758307
gi|511325147|gb|GAKE01007730	Ta11100	AT3G13410	unknown protein; FUNCTIONS IN: molecular_function unknown; INVOLVED IN: biological_process unknown; LOCATED IN: endoplasmic reticulum; EXPRESSED IN: 25 plant structures; EXPRESSED DURING: 15 growth stages; BEST Arabidopsis thaliana protein match is: unknown protein (TAIR:AT1G55546.1); Has 49 Blast hits to 49 proteins in 14 species: Archae - 0; Bacteria - 0; Metazoa - 0; Fungi - 0; Plants - 48; Vi…	982	962	1005	983	21.5174	834	864	1036	911.333	109.002	0.927094	N	0.673368
gi|511330676|gb|GAKE01002201	Ta14784	AT4G27440	protochlorophyllide oxidoreductase B	2912	2887	2698	2832.33	117.006	1461	607	664	910.667	477.454	0.321525	Y	3.52032e-10
gi|511332328|gb|GAKE01000549	Ta07048	AT3G21055	photosystem II subunit T	1931	1537	1420	1629.33	267.721	996	751	985	910.667	138.385	0.55892	Y	0.00116293
gi|511307389|gb|GAKE01024214	Ta01288	AT1G17540	Protein kinase protein with adenine nucleotide alpha hydrolases-like domain	12	22	11	15	6.08276	1854	228	650	910.667	843.759	60.7111	Y	0.00166831
I1GAGTGGL1-comp31583_c0_seq2	Ta02291	AT2G28290	P-loop containing nucleoside triphosphate hydrolases superfamily protein	592	536	448	525.333	72.5902	799	965	968	910.667	96.7178	1.7335	Y	0.00263913
M1GTGGCCL1-comp25470_c0_seq3	Ta12057	AT4G20300	Protein of unknown function (DUF1639)	720	686	600	668.667	61.8493	815	1000	915	910	92.6013	1.36092	N	0.0891954
gi|511319828|gb|GAKE01013049	Ta17586	ATCG00490	ribulose-bisphosphate carboxylases	495	856	497	616	207.849	805	615	1310	910	359.201	1.47727	N	0.21551
gi|511328074|gb|GAKE01004803	Ta04888	AT3G48760	DHHC-type zinc finger family protein	488	438	463	463	25	900	883	943	908.667	30.9246	1.96256	Y	0.000247862
gi|511331877|gb|GAKE01001000	Ta17849	AT4G02680	ETO1-like 1	644	659	760	687.667	63.0899	1035	762	929	908.667	137.631	1.32138	N	0.123953
M1GTGGCCL1-comp25886_c0_seq8	Ta12803	AT1G07480	Transcription factor IIA, alpha/beta subunit	556	458	567	527	60.0083	1063	681	981	908.333	201.1	1.72359	Y	0.00292107
gi|511323481|gb|GAKE01009396	Ta13215	AT1G64330	myosin heavy chain-related	580	530	569	559.667	26.2742	961	902	862	908.333	49.8029	1.62299	Y	0.00796108
M1GTGGCCL1-comp25287_c1_seq1	Ta02100	AT5G63940	Protein kinase protein with adenine nucleotide alpha hydrolases-like domain	331	403	448	394	59.0169	831	926	967	908	69.7639	2.30457	Y	6.75754e-06
gi|511331908|gb|GAKE01000969	Ta14473	AT3G27530	golgin candidate 6	709	717	934	786.667	127.657	944	784	994	907.333	109.697	1.15339	N	0.429042
gi|511324548|gb|GAKE01008329	Ta24204	AT2G13560	NAD-dependent malic enzyme 1	1070	1096	1400	1188.67	183.481	1045	683	992	906.667	195.505	0.762759	N	0.130718
I1GAGTGGL1-comp32118_c3_seq1	Ta09767	AT5G40340	Tudor/PWWP/MBT superfamily protein	881	1142	1260	1094.33	193.944	886	893	941	906.667	29.9388	0.828511	N	0.294177
I1GAGTGGL1-comp32152_c0_seq1	Ta17793	AT3G28715	ATPase, V0/A0 complex, subunit C/D	968	956	1246	1056.67	164.077	1090	722	908	906.667	184.004	0.858044	N	0.393477
gi|511322460|gb|GAKE01010417	Ta25558	AT3G50340	unknown protein; BEST Arabidopsis thaliana protein match is: unknown protein (TAIR:AT5G67020.1); Has 128 Blast hits to 128 proteins in 39 species: Archae - 0; Bacteria - 46; Metazoa - 0; Fungi - 3; Plants - 76; Viruses - 0; Other Eukaryotes - 3 (source: NCBI BLink).	62	66	86	71.3333	12.8582	1205	690	824	906.333	267.19	12.7056	Y	6.62803e-13
M1GTGGCCL1-comp25216_c1_seq4	Ta24886	AT1G80290	Nucleotide-diphospho-sugar transferases superfamily protein	579	543	658	593.333	58.8246	986	720	1010	905.333	160.951	1.52584	Y	0.0203055
gi|511332092|gb|GAKE01000785	Ta17859	AT4G02590	basic helix-loop-helix (bHLH) DNA-binding superfamily protein	327	303	317	315.667	12.0554	896	881	938	905	29.5466	2.86695	Y	2.0449e-08
M1GTGGCCL1-comp22384_c0_seq2	Ta00892	AT5G09880	Splicing factor, CC1-like	575	575	592	580.667	9.81495	1059	797	857	904.333	137.264	1.55741	Y	0.0150537
I1GAGTGGL1-comp31879_c0_seq3	Ta06316	AT1G55520	TATA binding protein 2	669	776	607	684	85.4927	911	910	888	903	13	1.32018	N	0.125279
gi|511321538|gb|GAKE01011339	Ta05598	AT3G03940	Protein kinase family protein	609	572	615	598.667	23.2881	813	910	984	902.333	85.7574	1.50724	Y	0.0241989
gi|511328975|gb|GAKE01003902	Ta25901	AT2G06530	SNF7 family protein	416	380	490	428.667	56.0833	966	743	997	902	138.568	2.1042	Y	5.62442e-05
I1GAGTGGL1-comp31702_c0_seq2	Ta20652	AT2G19480	nucleosome assembly protein 1;2	861	848	1213	974	207.082	1137	572	997	902	294.236	0.926078	N	0.728797
M1GTGGCCL1-comp27940_c0_seq1	Ta14685	AT1G13970	Protein of unknown function (DUF1336)	51	66	52	56.3333	8.3865	1755	278	672	901.667	764.815	16.0059	Y	0.00778967
gi|511331808|gb|GAKE01001069	Ta21298	AT5G66030	Golgi-localized GRIP domain-containing protein	691	622	670	661	35.3695	885	871	949	901.667	41.5853	1.36409	N	0.0869565
gi|511330004|gb|GAKE01002873	Ta02674	AT4G33430	BRI1-associated receptor kinase	626	600	702	642.667	53.0031	830	920	953	901	63.6632	1.40197	N	0.062761
M1GTGGCCL1-comp19445_c0_seq1	Ta18509	AT2G43680	IQ-domain 14	719	650	609	659.333	55.5908	964	889	850	901	57.9396	1.36653	N	0.0851863
M1GTGGCCL1-comp23877_c0_seq2	Ta07486	AT1G08970	nuclear factor Y, subunit C9	472	458	539	489.667	43.2936	1139	692	870	900.333	225.039	1.83867	Y	0.00150855
I1GAGTGGL1-comp25740_c0_seq2	Ta05624	AT3G03740	BTB-POZ and MATH domain 4	829	730	901	820	85.8545	983	794	922	899.667	96.459	1.09715	N	0.607052
[truncated: 14,075 more rows]

## Sheet: "New" loci
Contig	Predicted T.arvense protein	Arabidopsis match	A.t.Description	Immature 1	Immature 2	Immature 3	Immature Avg	Immature SD	Mature 1	Mature 2	Mature 3	Mature Avg	Mature SD	Expression ratio (Mature/Immature)	DE	DESeq p-value
I1GAGTGGL1-comp16547_c0_seq3		AT1G62480	Vacuolar calcium-binding protein-related	1232	1415	1298	1315	92.6769	10648	11870	11092	11203.3	618.561	8.51965	Y	0
I1GAGTGGL1-comp32405_c0_seq1		AT1G11850	unknown protein; FUNCTIONS IN: molecular_function unknown; INVOLVED IN: biological_process unknown; LOCATED IN: endomembrane system; EXPRESSED IN: 19 plant structures; EXPRESSED DURING: 12 growth stages; Has 84259 Blast hits to 16502 proteins in 1194 species: Archae - 107; Bacteria - 41190; Metazoa - 21798; Fungi - 3523; Plants - 7569; Viruses - 886; Other Eukaryotes - 9186 (source: NCBI BLink).	5942	6819	5696	6152.33	590.307	136	167	155	152.667	15.6312	0.0248144	Y	0
I1GAGTGGL1-comp13783_c0_seq1				3704	3993	3167	3621.33	419.159	492	484	478	484.667	7.02377	0.133837	Y	0
I1GAGTGGL1-comp32337_c0_seq4		AT3G30844	transposable element gene	1844	1790	1235	1623	337.101	55	6	13	24.6667	26.5016	0.0151982	Y	0
M1GTGGCCL1-comp26046_c8_seq3				136	125	154	138.333	14.6401	1210	1262	917	1129.67	186.001	8.16627	Y	0
I1GAGTGGL1-comp31941_c0_seq4		AT2G07774	unknown protein; Has 30201 Blast hits to 17322 proteins in 780 species: Archae - 12; Bacteria - 1396; Metazoa - 17338; Fungi - 3422; Plants - 5037; Viruses - 0; Other Eukaryotes - 2996 (source: NCBI BLink).	693	755	471	639.667	149.323	39	64	75	59.3333	18.4481	0.0927566	Y	0
M1GTGGCCL1-comp16391_c0_seq3				25	29	19	24.3333	5.03322	292	416	290	332.667	72.1757	13.6712	Y	0
I1GAGTGGL1-comp31663_c2_seq1		AT2G39310	jacalin-related lectin 22	224	376	375	325	87.47	3	0	1	1.33333	1.52753	0.00410256	Y	0
M1GTGGCCL1-comp24327_c1_seq1				1	6	5	4	2.64575	254	333	185	257.333	74.0563	64.3333	Y	0
M1GTGGCCL1-comp19981_c0_seq2		AT1G66480	plastid movement impaired 2	24	28	16	22.6667	6.1101	213	210	186	203	14.7986	8.95588	Y	0
I1GAGTGGL1-comp32337_c0_seq9		AT3G30844	transposable element gene	247	226	176	216.333	36.4737	5	2	1	2.66667	2.08167	0.0123267	Y	0
I1GAGTGGL1-comp31152_c0_seq5		AT3G22275	unknown protein; FUNCTIONS IN: molecular_function unknown; INVOLVED IN: biological_process unknown; LOCATED IN: cellular_component unknown; Has 22 Blast hits to 22 proteins in 6 species: Archae - 0; Bacteria - 0; Metazoa - 0; Fungi - 0; Plants - 22; Viruses - 0; Other Eukaryotes - 0 (source: NCBI BLink).	109	178	155	147.333	35.1331	0	0	0	0	0	0	Y	0
I1GAGTGGL1-comp30394_c0_seq1				91	104	118	104.333	13.5031	9	2	8	6.33333	3.78594	0.0607029	Y	0
I1GAGTGGL1-comp32337_c0_seq1		AT3G58420	TRAF-like superfamily protein	106	116	89	103.667	13.6504	0	0	0	0	0	0	Y	0
I1GAGTGGL1-comp33255_c0_seq1				1038	921	864	941	88.7074	140	210	227	192.333	46.1122	0.204392	Y	3.33067e-16
I1GAGTGGL1-comp31276_c2_seq1		AT3G54560	histone H2A 11	233	247	130	203.333	63.8931	10	2	3	5	4.3589	0.0245902	Y	3.33067e-16
M1GTGGCCL1-comp25980_c10_seq6		AT2G02860	sucrose transporter 2	28	28	30	28.6667	1.1547	218	212	189	206.333	15.308	7.19767	Y	8.88178e-16
M1GTGGCCL1-comp24481_c0_seq1		AT3G26510	Octicosapeptide/Phox/Bem1p family protein	18	22	14	18	4	156	152	159	155.667	3.51188	8.64815	Y	9.99201e-16
I1GAGTGGL1-comp31880_c0_seq1		AT1G50010	tubulin alpha-2 chain	508	496	419	474.333	48.2942	111	95	69	91.6667	21.1975	0.193254	Y	2.22045e-15
I1GAGTGGL1-comp25195_c0_seq6		AT4G38770	proline-rich protein 4	192	107	214	171	56.5066	6	2	4	4	2	0.0233918	Y	6.99441e-15
I1GAGTGGL1-comp26070_c0_seq1		AT2G20721	snoRNA	806	695	473	658	169.555	62	78	54	64.6667	12.2202	0.0982776	Y	1.18794e-14
M1GTGGCCL1-comp23769_c0_seq3		AT5G44730	Haloacid dehalogenase-like hydrolase (HAD) superfamily protein	11	9	9	9.66667	1.1547	88	88	130	102	24.2487	10.5517	Y	3.61933e-14
I1GAGTGGL1-comp31848_c0_seq2				1792	1684	1357	1611	226.502	539	298	346	394.333	127.563	0.244776	Y	4.64073e-14
I1GAGTGGL1-comp31162_c6_seq1				109	82	71	87.3333	19.5533	5	8	8	7	1.73205	0.0801527	Y	5.08482e-14
I1GAGTGGL1-comp24370_c0_seq1				119	132	100	117	16.0935	17	4	18	13	7.81025	0.111111	Y	5.16254e-14
I1GAGTGGL1-comp15008_c0_seq1				171	114	101	128.667	37.2335	6	12	5	7.66667	3.78594	0.0595855	Y	1.07025e-13
I1GAGTGGL1-comp25360_c0_seq1		AT1G12570	Glucose-methanol-choline (GMC) oxidoreductase family protein	179	177	84	146.667	54.2801	0	2	4	2	2	0.0136364	Y	1.08136e-13
M1GTGGCCL1-comp8941_c0_seq1				130	179	130	146.333	28.2902	20	31	20	23.6667	6.35085	0.161731	Y	3.12517e-12
M1GTGGCCL1-comp25663_c4_seq3		AT4G25700	beta-hydroxylase 1	61	71	45	59	13.1149	257	315	257	276.333	33.4863	4.68362	Y	3.21432e-12
M1GTGGCCL1-comp10256_c0_seq1		AT5G17650	glycine/proline-rich protein	307	275	369	317	47.7912	3388	1943	2551	2627.33	725.518	8.28812	Y	7.57683e-12
M1GTGGCCL1-comp13636_c0_seq1				22	19	19	20	1.73205	101	161	122	128	30.4467	6.4	Y	8.53562e-12
M1GTGGCCL1-comp12162_c0_seq1				103	102	86	97	9.53939	20	12	7	13	6.55744	0.134021	Y	2.34797e-11
M1GTGGCCL1-comp8941_c1_seq1		AT5G55835	MIR156H; miRNA	104	86	107	99	11.3578	17	12	12	13.6667	2.88675	0.138047	Y	2.86952e-11
I1GAGTGGL1-comp30932_c0_seq1		AT2G10330	transposable element gene	215	221	152	196	38.223	32	53	39	41.3333	10.6927	0.210884	Y	4.80034e-11
I1GAGTGGL1-comp13307_c0_seq1				112	99	49	86.6667	33.2616	0	6	0	2	3.4641	0.0230769	Y	6.45557e-11
I1GAGTGGL1-comp14149_c0_seq1		AT2G14890	arabinogalactan protein 9	623	610	309	514	177.654	33	18	41	30.6667	11.6762	0.0596628	Y	7.08187e-11
M1GTGGCCL1-comp24670_c1_seq6		AT1G75388	conserved peptide upstream open reading frame 5	29	55	39	41	13.1149	180	165	228	191	32.909	4.65854	Y	9.17424e-11
M1GTGGCCL1-comp25847_c0_seq4		AT1G29465	unknown protein; FUNCTIONS IN: molecular_function unknown; INVOLVED IN: biological_process unknown; LOCATED IN: endomembrane system; Has 30201 Blast hits to 17322 proteins in 780 species: Archae - 12; Bacteria - 1396; Metazoa - 17338; Fungi - 3422; Plants - 5037; Viruses - 0; Other Eukaryotes - 2996 (source: NCBI BLink).	826	1161	857	948	185.113	320	313	233	288.667	48.3356	0.304501	Y	3.05199e-10
I1GAGTGGL1-comp32082_c0_seq1		AT3G22310	putative mitochondrial RNA helicase 1	150	120	109	126.333	21.2211	18	27	26	23.6667	4.93288	0.187335	Y	3.23411e-10
I1GAGTGGL1-comp16652_c0_seq3		AT2G45470	FASCICLIN-like arabinogalactan protein 8	772	694	469	645	157.331	152	93	156	133.667	35.2751	0.207235	Y	4.05574e-10
I1GAGTGGL1-comp31995_c0_seq2		AT1G65350	ubiquitin 13	569	521	298	462.667	144.611	43	31	85	53	28.3549	0.114553	Y	1.93494e-09
M1GTGGCCL1-comp23617_c0_seq2				281	303	248	277.333	27.6827	812	928	801	847	70.3633	3.05409	Y	3.67823e-09
I1GAGTGGL1-comp31133_c0_seq1		AT5G51174	SNOR30; snoRNA	107	109	80	98.6667	16.1967	16	19	21	18.6667	2.51661	0.189189	Y	5.26989e-09
M1GTGGCCL1-comp25667_c1_seq2		AT1G56660	unknown protein; Has 665200 Blast hits to 205811 proteins in 4684 species: Archae - 3320; Bacteria - 107592; Metazoa - 249086; Fungi - 76753; Plants - 38542; Viruses - 3008; Other Eukaryotes - 186899 (source: NCBI BLink).	601	700	259	520	231.389	1292	1735	1669	1565.33	239.003	3.01026	Y	5.47135e-09
I1GAGTGGL1-comp25581_c0_seq1		AT3G27865	snoRNA	78	106	67	83.6667	20.108	8	23	14	15	7.54983	0.179283	Y	1.29264e-08
M1GTGGCCL1-comp19496_c0_seq1		AT5G63850	amino acid permease 4	48	76	43	55.6667	17.7858	224	323	203	250	64.0859	4.49102	Y	1.4245e-08
I1GAGTGGL1-comp31001_c0_seq2				606	461	551	539.333	73.2006	228	101	204	177.667	67.471	0.329419	Y	1.44882e-08
M1GTGGCCL1-comp12269_c0_seq1				118	102	82	100.667	18.037	300	298	369	322.333	40.4269	3.20199	Y	2.47367e-08
M1GTGGCCL1-comp31987_c0_seq1		AT4G04030	ovate family protein 9	1477	1439	1192	1369.33	154.746	556	537	388	493.667	92.0018	0.360516	Y	2.80157e-08
I1GAGTGGL1-comp27182_c2_seq2				22	28	11	20.3333	8.62168	89	88	115	97.3333	15.308	4.78689	Y	2.96436e-08
I1GAGTGGL1-comp14367_c0_seq1		AT5G10770	Eukaryotic aspartyl protease family protein	15	24	8	15.6667	8.02081	240	455	225	306.667	128.679	19.5745	Y	2.97822e-08
M1GTGGCCL1-comp10267_c1_seq1		AT1G22410	Class-II DAHP synthetase family protein	24	54	34	37.3333	15.2753	171	159	107	145.667	34.0196	3.90179	Y	3.81438e-08
I1GAGTGGL1-comp31075_c0_seq2		AT1G34030	Ribosomal protein S13/S18 family	245	229	127	200.333	64.0104	19	41	25	28.3333	11.3725	0.141431	Y	4.13443e-08
M1GTGGCCL1-comp24383_c2_seq1		AT5G06165		146	123	74	114.333	36.7741	20	18	9	15.6667	5.85947	0.137026	Y	4.63932e-08
M1GTGGCCL1-comp23617_c0_seq3		AT4G04770	ATP binding cassette protein 1	121	111	110	114	6.08276	320	321	409	350	51.0979	3.07018	Y	4.94257e-08
M1GTGGCCL1-comp25667_c0_seq1				111	175	68	118	53.8424	556	813	478	615.667	175.289	5.21751	Y	6.00693e-08
M1GTGGCCL1-comp15762_c1_seq1		AT4G36740	homeobox protein 40	22	16	11	16.3333	5.50757	174	111	94	126.333	42.1466	7.73469	Y	6.65518e-08
M1GTGGCCL1-comp16415_c0_seq2		AT5G41340	ubiquitin conjugating enzyme 4	259	249	188	232	38.4318	629	642	688	653	31	2.81466	Y	6.81329e-08
M1GTGGCCL1-comp10007_c0_seq1		AT1G62480	Vacuolar calcium-binding protein-related	398	361	708	489	190.56	5518	2538	4707	4254.33	1540.71	8.70007	Y	1.33337e-07
I1GAGTGGL1-comp30281_c0_seq3				207	212	171	196.667	22.3681	58	54	67	59.6667	6.65833	0.30339	Y	1.53316e-07
I1GAGTGGL1-comp16529_c0_seq1		AT5G65480	unknown protein; FUNCTIONS IN: molecular_function unknown; INVOLVED IN: biological_process unknown; LOCATED IN: chloroplast; EXPRESSED IN: 24 plant structures; EXPRESSED DURING: 15 growth stages; BEST Arabidopsis thaliana protein match is: unknown protein (TAIR:AT4G38060.2); Has 1807 Blast hits to 1807 proteins in 277 species: Archae - 0; Bacteria - 0; Metazoa - 736; Fungi - 347; Plants - 385; Vi…	784	839	592	738.333	129.678	1875	2700	1857	2144	481.594	2.90384	Y	1.86745e-07
I1GAGTGGL1-comp31906_c1_seq1				374	303	199	292	88.017	72	54	50	58.6667	11.7189	0.200913	Y	2.09639e-07
I1GAGTGGL1-comp32066_c1_seq18		AT1G78960	lupeol synthase 2	202	243	126	190.333	59.3661	435	665	561	553.667	115.175	2.90893	Y	2.28803e-07
M1GTGGCCL1-comp19238_c0_seq1		AT2G39060	Nodulin MtN3 family protein	19	38	56	37.6667	18.5023	538	338	255	377	145.475	10.0088	Y	3.14448e-07
M1GTGGCCL1-comp14883_c0_seq1				276	348	367	330.333	48.0035	119	123	107	116.333	8.32666	0.35217	Y	4.00816e-07
I1GAGTGGL1-comp31880_c0_seq5		AT1G50010	tubulin alpha-2 chain	359	326	201	295.333	83.3447	60	89	67	72	15.1327	0.243792	Y	4.01243e-07
M1GTGGCCL1-comp24216_c2_seq1		AT4G07668	transposable element gene	364	417	276	352.333	71.2203	911	1453	1046	1136.67	282.146	3.22611	Y	4.54697e-07
I1GAGTGGL1-comp15023_c1_seq1				86	106	95	95.6667	10.0167	39	18	14	23.6667	13.4288	0.247387	Y	4.79058e-07
M1GTGGCCL1-comp9891_c0_seq1				1444	1457	1282	1394.33	97.5004	668	566	436	556.667	116.281	0.399235	Y	4.96704e-07
I1GAGTGGL1-comp31562_c0_seq2		AT2G16018	unknown protein; FUNCTIONS IN: molecular_function unknown; INVOLVED IN: biological_process unknown; LOCATED IN: cellular_component unknown; Has 10 Blast hits to 10 proteins in 2 species: Archae - 0; Bacteria - 0; Metazoa - 0; Fungi - 0; Plants - 10; Viruses - 0; Other Eukaryotes - 0 (source: NCBI BLink).	269	228	150	215.667	60.4511	49	70	35	51.3333	17.6163	0.238022	Y	5.10262e-07
I1GAGTGGL1-comp36564_c0_seq1		AT5G06165		219	221	114	184.667	61.2073	33	37	30	33.3333	3.51188	0.180505	Y	7.90903e-07
I1GAGTGGL1-comp25309_c0_seq1		AT2G45790	phosphomannomutase	123	140	73	112	34.8281	11	33	20	21.3333	11.0604	0.190476	Y	1.00208e-06
I1GAGTGGL1-comp16372_c0_seq2		AT5G60400	unknown protein; Has 35333 Blast hits to 34131 proteins in 2444 species: Archae - 798; Bacteria - 22429; Metazoa - 974; Fungi - 991; Plants - 531; Viruses - 0; Other Eukaryotes - 9610 (source: NCBI BLink).	444	367	278	363	83.0723	135	138	140	137.667	2.51661	0.379247	Y	1.62973e-06
I1GAGTGGL1-comp31837_c2_seq1		AT5G41080	PLC-like phosphodiesterases superfamily protein	250	243	139	210.667	62.1638	80	23	22	41.6667	33.2014	0.197785	Y	2.11583e-06
I1GAGTGGL1-comp31610_c1_seq4		AT3G21805	snoRNA	204	172	129	168.333	37.6342	65	64	39	56	14.7309	0.332673	Y	2.13755e-06
M1GTGGCCL1-comp19605_c0_seq1		AT1G30475	BEST Arabidopsis thaliana protein match is: embryo defective 1303 (TAIR:AT1G56200.1); Has 148 Blast hits to 148 proteins in 34 species: Archae - 0; Bacteria - 14; Metazoa - 63; Fungi - 0; Plants - 62; Viruses - 0; Other Eukaryotes - 9 (source: NCBI BLink).	59	72	45	58.6667	13.5031	151	274	223	216	61.7981	3.68182	Y	2.51032e-06
M1GTGGCCL1-comp17232_c0_seq1		AT2G39060	Nodulin MtN3 family protein	7	14	20	13.6667	6.50641	116	66	66	82.6667	28.8675	6.04878	Y	2.95569e-06
I1GAGTGGL1-comp31995_c18_seq2		ATMG00160	cytochrome oxidase 2	541	514	319	458	121.132	100	111	190	133.667	49.0951	0.291849	Y	2.99503e-06
M1GTGGCCL1-comp19161_c0_seq1		AT5G24580	Heavy metal transport/detoxification superfamily protein	16	31	14	20.3333	9.29157	64	101	69	78	20.0749	3.83607	Y	4.44961e-06
M1GTGGCCL1-comp17909_c2_seq1		AT2G44770	ELMO/CED-12 family protein	180	221	159	186.667	31.5331	459	817	595	623.667	180.713	3.34107	Y	7.64349e-06
M1GTGGCCL1-comp45332_c0_seq1				69	123	81	91	28.3549	31	18	18	22.3333	7.50555	0.245421	Y	8.43773e-06
M1GTGGCCL1-comp24026_c2_seq1				3	0	1	1.33333	1.52753	103	47	35	61.6667	36.2951	46.25	Y	8.75121e-06
M1GTGGCCL1-comp9651_c0_seq1				0	0	0	0	0	104	14	56	58	45.0333	#DIV/0!	Y	8.8558e-06
M1GTGGCCL1-comp19038_c0_seq1		AT5G42050	DCD (Development and Cell Death) domain protein	140	234	102	158.667	67.951	364	548	624	512	133.686	3.22689	Y	1.05793e-05
I1GAGTGGL1-comp31532_c1_seq3		AT3G53740	Ribosomal protein L36e family protein	192	248	96	178.667	76.8722	17	27	20	21.3333	5.1316	0.119403	Y	1.25698e-05
I1GAGTGGL1-comp38970_c0_seq1		AT3G20390	endoribonuclease L-PSP family protein	90	158	70	106	46.1303	19	10	9	12.6667	5.50757	0.119497	Y	1.97062e-05
I1GAGTGGL1-comp17727_c1_seq2		AT4G31980	unknown protein; CONTAINS InterPro DOMAIN/s: Protein of unknown function DUF247, plant (InterPro:IPR004158), Protein of unknown function DUF862, eukaryotic (InterPro:IPR008580); BEST Arabidopsis thaliana protein match is: Plant protein of unknown function (DUF247) (TAIR:AT5G11290.1); Has 1967 Blast hits to 1844 proteins in 183 species: Archae - 0; Bacteria - 6; Metazoa - 223; Fungi - 83; Plants -…	128	118	61	102.333	36.1432	17	25	25	22.3333	4.6188	0.218241	Y	2.07138e-05
I1GAGTGGL1-comp32185_c0_seq6		AT3G58780	K-box region and MADS-box transcription factor family protein	112	115	148	125	19.975	51	39	43	44.3333	6.1101	0.354667	Y	2.62625e-05
M1GTGGCCL1-comp16125_c1_seq1				3144	3406	1823	2791	848.486	748	864	1019	877	135.967	0.314224	Y	3.09487e-05
I1GAGTGGL1-comp31524_c0_seq3		AT5G50915	basic helix-loop-helix (bHLH) DNA-binding superfamily protein	103	62	61	75.3333	23.9653	22	19	24	21.6667	2.51661	0.287611	Y	3.33707e-05
I1GAGTGGL1-comp32105_c0_seq5		AT4G34555	Ribosomal protein S25 family protein	424	538	268	410	135.543	93	130	115	112.667	18.61	0.274797	Y	3.70963e-05
M1GTGGCCL1-comp25667_c0_seq2				63	123	59	81.6667	35.8515	350	391	199	313.333	101.115	3.83673	Y	3.72922e-05
M1GTGGCCL1-comp23688_c0_seq2		AT5G49640	unknown protein; Has 1807 Blast hits to 1807 proteins in 277 species: Archae - 0; Bacteria - 0; Metazoa - 736; Fungi - 347; Plants - 385; Viruses - 0; Other Eukaryotes - 339 (source: NCBI BLink).	144	92	100	112	28	241	323	229	264.333	51.1599	2.36012	Y	4.02805e-05
I1GAGTGGL1-comp32193_c7_seq1				65	85	36	62	24.6374	137	230	173	180	46.8935	2.90323	Y	4.1722e-05
I1GAGTGGL1-comp31610_c1_seq2				209	194	118	173.667	48.7887	48	80	43	57	20.0749	0.328215	Y	4.3172e-05
I1GAGTGGL1-comp35595_c0_seq1				586	438	392	472	101.371	266	198	177	213.667	46.5224	0.452684	Y	4.43065e-05
M1GTGGCCL1-comp25986_c9_seq1		AT4G20300	Protein of unknown function (DUF1639)	43	45	34	40.6667	5.85947	93	175	127	131.667	41.1987	3.2377	Y	4.78397e-05
M1GTGGCCL1-comp25655_c0_seq7		AT3G11120	Ribosomal protein L41 family	1252	1265	654	1057	349.069	218	354	317	296.333	70.316	0.280353	Y	5.08627e-05
M1GTGGCCL1-comp26148_c0_seq1		AT1G07590	Tetratricopeptide repeat (TPR)-like superfamily protein	1581	978	296	951.667	642.905	4145	7438	3814	5132.33	2003.61	5.39299	Y	6.27751e-05
M1GTGGCCL1-comp25025_c1_seq1		AT2G15650	transposable element gene	13	9	4	8.66667	4.50925	275	64	200	179.667	106.959	20.7308	Y	7.31594e-05
M1GTGGCCL1-comp21273_c0_seq1		AT1G40091	transposable element gene	35	45	42	40.6667	5.1316	128	124	76	109.333	28.9367	2.68852	Y	9.59003e-05
M1GTGGCCL1-comp25655_c0_seq6		AT3G11120	Ribosomal protein L41 family	283	292	137	237.333	87.0077	53	72	55	60	10.4403	0.252809	Y	0.00010544
I1GAGTGGL1-comp25596_c0_seq1		AT5G20190	Tetratricopeptide repeat (TPR)-like superfamily protein	591	736	446	591	145	281	294	246	273.667	24.8261	0.463057	Y	0.000110464
M1GTGGCCL1-comp42725_c0_seq1				49	47	37	44.3333	6.4291	115	119	114	116	2.64575	2.61654	Y	0.000111405
M1GTGGCCL1-comp30708_c0_seq1		AT4G38680	glycine rich protein 2	811	1010	476	765.667	269.871	186	276	157	206.333	62.0511	0.269482	Y	0.000118112
I1GAGTGGL1-comp19781_c0_seq1				207	197	139	181	36.7151	74	74	84	77.3333	5.7735	0.427256	Y	0.000135652
I1GAGTGGL1-comp26112_c0_seq3		AT1G48530	CONTAINS InterPro DOMAIN/s: Proteasome Inhibitor PI31 (InterPro:IPR021625); BEST Arabidopsis thaliana protein match is: proteasome inhibitor-related (TAIR:AT3G53970.2); Has 43 Blast hits to 43 proteins in 18 species: Archae - 0; Bacteria - 0; Metazoa - 11; Fungi - 0; Plants - 32; Viruses - 0; Other Eukaryotes - 0 (source: NCBI BLink).	199	189	128	172	38.4318	70	78	71	73	4.3589	0.424419	Y	0.000141607
I1GAGTGGL1-comp30137_c1_seq1		AT3G61898	unknown protein; FUNCTIONS IN: molecular_function unknown; INVOLVED IN: biological_process unknown; LOCATED IN: mitochondrion; Has 35333 Blast hits to 34131 proteins in 2444 species: Archae - 798; Bacteria - 22429; Metazoa - 974; Fungi - 991; Plants - 531; Viruses - 0; Other Eukaryotes - 9610 (source: NCBI BLink).	88	107	80	91.6667	13.8684	31	49	21	33.6667	14.1892	0.367273	Y	0.000169304
M1GTGGCCL1-comp23802_c0_seq1				167	134	92	131	37.5899	49	58	50	52.3333	4.93288	0.399491	Y	0.000174308
M1GTGGCCL1-comp17123_c0_seq1		AT1G13190	RNA-binding (RRM/RBD/RNP motifs) family protein	98	130	88	105.333	21.9393	210	220	269	233	31.5753	2.21203	Y	0.000181019
M1GTGGCCL1-comp25797_c1_seq8		AT4G02890	Ubiquitin family protein	2226	2667	1504	2132.33	587.131	3813	4475	4075	4121	333.389	1.93262	Y	0.000186472
I1GAGTGGL1-comp16905_c0_seq1		AT2G46340	SPA (suppressor of phyA-105) protein family	123	147	97	122.333	25.0067	203	352	300	285	75.6241	2.3297	Y	0.000231994
M1GTGGCCL1-comp27064_c0_seq1				21	41	5	22.3333	18.037	682	255	242	393	250.366	17.597	Y	0.000319508
M1GTGGCCL1-comp25987_c1_seq7				46	44	34	41.3333	6.4291	74	105	130	103	28.0535	2.49194	Y	0.000343789
I1GAGTGGL1-comp26832_c0_seq2		AT1G18745		302	247	170	239.667	66.3049	93	128	68	96.3333	30.1386	0.401947	Y	0.000357888
I1GAGTGGL1-comp31851_c7_seq7		AT4G19350	embryo defective 3006	225	259	181	221.667	39.1067	140	109	64	104.333	38.2143	0.470677	Y	0.000402759
I1GAGTGGL1-comp31915_c0_seq1				52	61	40	51	10.5357	108	146	107	120.333	22.2336	2.35948	Y	0.000425054
M1GTGGCCL1-comp23688_c0_seq1				89	93	86	89.3333	3.51188	220	159	199	192.667	30.9892	2.15672	Y	0.000435251
I1GAGTGGL1-comp32179_c1_seq1		AT5G53550	YELLOW STRIPE like 3	74	118	63	85	29.1033	153	241	176	190	45.6399	2.23529	Y	0.000501478
I1GAGTGGL1-comp25056_c0_seq2		AT3G15000	cobalt ion binding	634	556	318	502.667	164.613	156	204	200	186.667	26.6333	0.371353	Y	0.000516232
M1GTGGCCL1-comp13933_c0_seq1		AT2G12730	transposable element gene	38	37	29	34.6667	4.93288	84	109	67	86.6667	21.1266	2.5	Y	0.000614348
I1GAGTGGL1-comp31995_c0_seq1		ATMG01120	NADH dehydrogenase 1B	144	125	80	116.333	32.8684	28	27	68	41	23.388	0.352436	Y	0.000615386
M1GTGGCCL1-comp24958_c1_seq1		AT5G10950	Tudor/PWWP/MBT superfamily protein	165	148	151	154.667	9.07377	572	272	473	439	152.863	2.83836	Y	0.000622566
M1GTGGCCL1-comp25655_c0_seq3		AT3G11120	Ribosomal protein L41 family	362	381	167	303.333	118.45	50	119	76	81.6667	34.8473	0.269231	Y	0.00063192
I1GAGTGGL1-comp31347_c0_seq3		AT3G29032	transposable element gene	314	280	281	291.667	19.3477	159	156	124	146.333	19.3993	0.501714	Y	0.000696326
M1GTGGCCL1-comp25832_c3_seq15		AT5G56340	RING/U-box superfamily protein	41	45	34	40	5.56776	134	70	98	100.667	32.0832	2.51667	Y	0.000748805
I1GAGTGGL1-comp14906_c0_seq1				162	112	130	134.667	25.3246	40	68	75	61	18.5203	0.45297	Y	0.000770285
M1GTGGCCL1-comp26035_c0_seq3		AT5G08670	ATP synthase alpha/beta family protein	872	1083	478	811	307.078	166	309	265	246.667	73.2416	0.304151	Y	0.000792056
I1GAGTGGL1-comp31940_c0_seq2		AT4G22540	OSBP(oxysterol binding protein)-related protein 2A	201	205	123	176.333	46.2313	63	107	73	81	23.0651	0.459357	Y	0.000957369
I1GAGTGGL1-comp31955_c0_seq3				165	183	164	170.667	10.6927	114	66	67	82.3333	27.4287	0.482422	Y	0.00105836
M1GTGGCCL1-comp25655_c0_seq2		AT3G56020	Ribosomal protein L41 family	818	948	376	714	299.847	146	249	182	192.333	52.2717	0.269374	Y	0.00108278
M1GTGGCCL1-comp9691_c0_seq1		AT5G26350	transposable element gene	121	84	83	96	21.6564	162	214	202	192.667	27.2274	2.00694	Y	0.00132502
I1GAGTGGL1-comp16182_c0_seq1		AT5G64880	unknown protein; Has 30201 Blast hits to 17322 proteins in 780 species: Archae - 12; Bacteria - 1396; Metazoa - 17338; Fungi - 3422; Plants - 5037; Viruses - 0; Other Eukaryotes - 2996 (source: NCBI BLink).	115	136	94	115	21	213	241	221	225	14.4222	1.95652	Y	0.00146102
I1GAGTGGL1-comp18875_c0_seq1		AT4G28270	RING membrane-anchor 2	50	43	56	49.6667	6.50641	131	103	92	108.667	20.108	2.18792	Y	0.00155948
I1GAGTGGL1-comp31444_c1_seq8		AT1G20510	OPC-8:0 CoA ligase1	233	227	262	240.667	18.7172	503	405	419	442.333	53.0031	1.83795	Y	0.00161106
M1GTGGCCL1-comp25958_c0_seq1		AT4G09000	general regulatory factor 1	125	94	114	111	15.7162	76	49	29	51.3333	23.5867	0.462462	Y	0.00170742
M1GTGGCCL1-comp19622_c3_seq1		AT1G04410	Lactate/malate dehydrogenase family protein	1052	1278	654	994.667	315.926	404	521	358	427.667	84.0377	0.42996	Y	0.00172998
I1GAGTGGL1-comp30645_c2_seq1		AT5G60142	AP2/B3-like transcriptional factor family protein	241	229	195	221.667	23.8607	126	107	114	115.667	9.60902	0.521805	Y	0.00205312
I1GAGTGGL1-comp32281_c0_seq30				128	99	65	97.3333	31.5331	41	49	38	42.6667	5.68624	0.438356	Y	0.00220693
I1GAGTGGL1-comp32471_c0_seq1		AT3G12965	other RNA	2004	2259	934	1732.33	703.035	371	675	611	552.333	160.266	0.318838	Y	0.00224497
M1GTGGCCL1-comp25986_c1_seq1		AT1G19640	jasmonic acid carboxyl methyltransferase	25	22	34	27	6.245	108	47	81	78.6667	30.5669	2.91358	Y	0.00234292
M1GTGGCCL1-comp24947_c1_seq1		AT1G19396	unknown protein.	97	92	65	84.6667	17.2143	178	181	138	165.667	24.0069	1.95669	Y	0.00256341
I1GAGTGGL1-comp31994_c5_seq2		AT4G07668	transposable element gene	635	708	572	638.333	68.0612	404	449	237	363.333	111.698	0.569191	Y	0.00256878
I1GAGTGGL1-comp49125_c0_seq1		AT3G57690	arabinogalactan protein 23	43	114	13	56.6667	51.8684	2900	498	1099	1499	1249.96	26.4529	Y	0.00257237
I1GAGTGGL1-comp13786_c0_seq1		AT4G36648	other RNA	9040	10700	9555	9765	849.691	18968	17630	12875	16491	3202.21	1.68879	Y	0.00261343
M1GTGGCCL1-comp25910_c5_seq25		AT2G15292	Unknown gene	249	292	223	254.667	34.8473	570	366	425	453.667	104.978	1.78141	Y	0.00265835
I1GAGTGGL1-comp31740_c0_seq2				107	83	65	85	21.0713	32	45	39	38.6667	6.50641	0.454902	Y	0.00288837
M1GTGGCCL1-comp17819_c1_seq1		AT2G28060	5'-AMP-activated protein kinase beta-2 subunit protein	86	87	51	74.6667	20.502	116	202	147	155	43.5546	2.07589	Y	0.00292444
M1GTGGCCL1-comp12532_c0_seq2		AT4G32040	KNOTTED1-like homeobox gene 5	47	54	42	47.6667	6.02771	120	105	77	100.667	21.8251	2.11189	Y	0.0029267
M1GTGGCCL1-comp16771_c0_seq1		AT4G18580	unknown protein; Has 30201 Blast hits to 17322 proteins in 780 species: Archae - 12; Bacteria - 1396; Metazoa - 17338; Fungi - 3422; Plants - 5037; Viruses - 0; Other Eukaryotes - 2996 (source: NCBI BLink).	53	62	38	51	12.1244	88	119	111	106	16.0935	2.07843	Y	0.00311422
M1GTGGCCL1-comp26704_c0_seq1		AT3G20865	arabinogalactan protein 40	22	50	6	26	22.2711	899	140	406	481.667	385.116	18.5256	Y	0.00361704
I1GAGTGGL1-comp21942_c1_seq1		AT1G27320	histidine kinase 3	181	171	104	152	41.8688	277	655	430	454	190.139	2.98684	Y	0.00401546
I1GAGTGGL1-comp24906_c0_seq2				331	297	268	298.667	31.5331	200	154	149	167.667	28.1129	0.561384	Y	0.00408186
M1GTGGCCL1-comp25217_c1_seq1				9	12	3	8	4.58258	39	146	59	81.3333	56.8888	10.1667	Y	0.00453899
I1GAGTGGL1-comp15557_c0_seq1		AT2G37110	PLAC8 family protein	155	161	263	193	60.696	791	307	643	580.333	248.011	3.00691	Y	0.00485191
I1GAGTGGL1-comp17717_c0_seq1				86	83	84	84.3333	1.52753	155	169	149	157.667	10.2632	1.86957	Y	0.00515795
I1GAGTGGL1-comp31585_c0_seq1		AT2G31800	Integrin-linked protein kinase family	101	83	39	74.3333	31.8957	120	154	149	141	18.3576	1.89686	Y	0.00522434
I1GAGTGGL1-comp32193_c5_seq2				98	109	106	104.333	5.68624	78	47	33	52.6667	23.029	0.504792	Y	0.00564655
I1GAGTGGL1-comp32265_c1_seq1		AT1G11592	other RNA	171	179	125	158.333	29.1433	89	86	83	86	3	0.543158	Y	0.00623916
M1GTGGCCL1-comp25476_c5_seq1		AT1G36305	transposable element gene	35	41	42	39.3333	3.78594	177	130	63	123.333	57.2917	3.13559	Y	0.00649852
M1GTGGCCL1-comp23905_c2_seq2		AT4G36648	other RNA	499	471	476	482	14.9332	972	794	612	792.667	180.004	1.64454	Y	0.00682177
M1GTGGCCL1-comp23337_c0_seq1				143	107	103	117.667	22.0303	80	56	50	62	15.8745	0.526912	Y	0.00726236
M1GTGGCCL1-comp20582_c0_seq1		AT2G19806	transposable element gene	161	204	80	148.333	62.963	49	70	43	54	14.1774	0.364045	Y	0.0073673
I1GAGTGGL1-comp31224_c2_seq3		AT4G35890	winged-helix DNA-binding transcription factor family protein	83	73	46	67.3333	19.1398	101	158	119	126	29.1376	1.87129	Y	0.00755402
M1GTGGCCL1-comp25569_c0_seq3		AT3G50840	Phototropic-responsive NPH3 family protein	36	42	18	32	12.49	69	124	62	85	33.9559	2.65625	Y	0.00758398
M1GTGGCCL1-comp9600_c0_seq1				5	0	1	2	2.64575	255	19	72	115.333	123.824	57.6667	Y	0.00786942
I1GAGTGGL1-comp30039_c1_seq1		AT2G44210	Protein of Unknown Function (DUF239)	123	113	48	94.6667	40.7226	27	49	21	32.3333	14.7422	0.341549	Y	0.00796986
I1GAGTGGL1-comp32095_c4_seq3		AT5G35756	transposable element gene	262	292	258	270.667	18.5831	205	144	127	158.667	41.0163	0.586207	Y	0.0085073
I1GAGTGGL1-comp32033_c0_seq2		AT3G56020	Ribosomal protein L41 family	1698	1734	869	1433.67	489.347	458	877	639	658	210.145	0.458963	Y	0.0089015
M1GTGGCCL1-comp24766_c1_seq1		AT2G37150	RING/U-box superfamily protein	117	143	118	126	14.7309	237	257	160	218	51.2152	1.73016	Y	0.00894388
I1GAGTGGL1-comp31588_c6_seq5		AT3G45850	P-loop containing nucleoside triphosphate hydrolases superfamily protein	45	33	26	34.6667	9.60902	55	109	69	77.6667	28.0238	2.24038	Y	0.00929454
I1GAGTGGL1-comp13434_c0_seq2		AT2G18170	MAP kinase 7	95	114	58	89	28.4781	144	181	143	156	21.6564	1.75281	Y	0.0117345
I1GAGTGGL1-comp32686_c0_seq1		AT3G23450	unknown protein; FUNCTIONS IN: molecular_function unknown; INVOLVED IN: biological_process unknown; LOCATED IN: endomembrane system; EXPRESSED IN: 14 plant structures; EXPRESSED DURING: 8 growth stages; Has 694543 Blast hits to 47111 proteins in 2535 species: Archae - 1794; Bacteria - 163056; Metazoa - 258989; Fungi - 49151; Plants - 70496; Viruses - 8919; Other Eukaryotes - 142138 (source: NCBI …	1295	2213	729	1412.33	748.925	199	654	288	380.333	241.144	0.269294	Y	0.0123105
I1GAGTGGL1-comp31648_c0_seq5		AT5G62700	tubulin beta chain 3	242	241	107	196.667	77.6552	64	113	77	84.6667	25.3837	0.430508	Y	0.0134019
M1GTGGCCL1-comp23802_c0_seq3				526	467	607	533.333	70.2875	428	294	283	335	80.7279	0.628125	Y	0.0135806
M1GTGGCCL1-comp26050_c1_seq1		AT4G05073	transposable element gene	318	327	308	317.667	9.50438	857	774	377	669.333	256.547	2.10703	Y	0.0141952
M1GTGGCCL1-comp9601_c0_seq1		AT4G17410	DWNN domain, a CCHC-type zinc finger	81	71	79	77	5.2915	134	117	153	134.667	18.0093	1.74892	Y	0.01484
M1GTGGCCL1-comp9760_c0_seq1				101	87	65	84.3333	18.1475	144	173	121	146	26.0576	1.73123	Y	0.0148851
M1GTGGCCL1-comp25861_c0_seq4		AT3G11200	alfin-like 2	170	212	107	163	52.8488	227	434	307	322.667	104.386	1.97955	Y	0.0151393
I1GAGTGGL1-comp32265_c1_seq12				100	112	71	94.3333	21.0792	51	58	45	51.3333	6.50641	0.54417	Y	0.0153679
I1GAGTGGL1-comp22639_c2_seq1		ATCG01130	Ycf1 protein	137	148	35	106.667	62.3084	11	47	20	26	18.735	0.24375	Y	0.0168728
M1GTGGCCL1-comp25946_c2_seq2		AT5G18940	Mo25 family protein	102	98	67	89	19.1572	112	193	148	151	40.5832	1.69663	Y	0.0179612
I1GAGTGGL1-comp30274_c0_seq2		AT1G38140	transposable element gene	204	203	162	189.667	23.9653	129	111	104	114.667	12.897	0.604569	Y	0.0185231
I1GAGTGGL1-comp35398_c0_seq1		AT5G36910	thionin 2.2	459	338	280	359	91.3291	188	198	276	220.667	48.1802	0.61467	Y	0.018642
M1GTGGCCL1-comp16589_c0_seq1		AT3G55880	Alpha/beta hydrolase related protein	59	77	31	55.6667	23.1805	83	121	94	99.3333	19.5533	1.78443	Y	0.0189832
I1GAGTGGL1-comp31494_c0_seq1		AT1G22190	Integrase-type DNA-binding superfamily protein	65	118	82	88.3333	27.0617	54	47	45	48.6667	4.72582	0.550943	Y	0.0194274
I1GAGTGGL1-comp31851_c3_seq5		AT1G60140	trehalose phosphate synthase	115	121	98	111.333	11.9304	74	72	45	63.6667	16.1967	0.571856	Y	0.0196156
I1GAGTGGL1-comp25844_c0_seq1				40	49	26	38.3333	11.5902	95	105	46	82	31.5753	2.13913	Y	0.0203571
M1GTGGCCL1-comp19775_c0_seq2				416	453	426	431.667	19.1398	693	512	780	661.667	136.72	1.53282	Y	0.0211473
M1GTGGCCL1-comp19791_c1_seq1				125	120	97	114	14.9332	406	175	223	268	121.897	2.35088	Y	0.0234347
I1GAGTGGL1-comp25337_c0_seq2				303	276	196	258.333	55.6447	164	169	160	164.333	4.50925	0.636129	Y	0.0258533
M1GTGGCCL1-comp25659_c0_seq4				264	242	217	241	23.516	188	140	130	152.667	31.0054	0.633472	Y	0.025967
I1GAGTGGL1-comp13665_c0_seq1		AT3G20470	glycine-rich protein 5	204	226	202	210.667	13.3167	181	93	126	133.333	44.456	0.632911	Y	0.028785
I1GAGTGGL1-comp31967_c4_seq1		AT1G33240	GT-2-like 1	275	321	187	261	68.0882	161	185	161	169	13.8564	0.64751	Y	0.0318039
I1GAGTGGL1-comp30636_c0_seq1				208	142	136	162	39.95	119	99	86	101.333	16.6233	0.625514	Y	0.0322333
I1GAGTGGL1-comp32334_c1_seq13		AT1G07940	GTP binding Elongation factor Tu family protein	3090	3491	1648	2743	969.262	1086	1970	1294	1450	462.186	0.528618	Y	0.0325412
M1GTGGCCL1-comp23777_c0_seq2		ATCG00680	photosystem II reaction center protein B	187	390	221	266	108.724	482	395	854	577	243.801	2.16917	Y	0.0365115
I1GAGTGGL1-comp29216_c0_seq2				90	115	108	104.333	12.897	92	45	52	63	25.3574	0.603834	Y	0.0368535
M1GTGGCCL1-comp10065_c0_seq2				103	79	68	83.3333	17.8979	150	109	143	134	21.9317	1.608	Y	0.0369104
M1GTGGCCL1-comp23777_c0_seq1		ATCG00720	photosynthetic electron transfer B	55	102	66	74.3333	24.5832	116	130	254	166.667	75.9561	2.24215	Y	0.0375289
I1GAGTGGL1-comp32336_c1_seq17		AT5G59620	transposable element gene	345	344	275	321.333	40.129	239	189	212	213.333	25.0267	0.6639	Y	0.0375631
I1GAGTGGL1-comp31176_c3_seq1		AT3G24180	Beta-glucosidase, GBA2 type family protein	116	120	73	103	26.0576	127	216	153	165.333	45.7639	1.60518	Y	0.037905
I1GAGTGGL1-comp32009_c1_seq2		AT5G28526	transposable element gene	1172	1155	884	1070.33	161.593	1799	1655	1188	1547.33	319.412	1.44566	N	0.038605
I1GAGTGGL1-comp30716_c2_seq2		AT1G59265	transposable element gene	112	93	76	93.6667	18.0093	50	82	37	56.3333	23.1589	0.601423	Y	0.0406418
I1GAGTGGL1-comp32040_c0_seq5		AT5G62165	AGAMOUS-like 42	159	189	83	143.667	54.6382	84	89	68	80.3333	10.9697	0.559165	Y	0.0447993
I1GAGTGGL1-comp30886_c0_seq1		AT3G27570	Sucrase/ferredoxin-like family protein	109	158	51	106	53.563	117	329	287	244.333	112.256	2.30503	Y	0.0448003
M1GTGGCCL1-comp25783_c3_seq3		AT3G57765	U2.3; snRNA	64	68	34	55.3333	18.5831	79	101	94	91.3333	11.2398	1.6506	Y	0.0448017
M1GTGGCCL1-comp19432_c0_seq1		AT2G26600	Glycosyl hydrolase superfamily protein	54	69	75	66	10.8167	112	72	136	106.667	32.3316	1.61616	Y	0.0451971
M1GTGGCCL1-comp25761_c0_seq14				509	488	401	466	57.2626	745	755	523	674.333	131.154	1.44707	N	0.0452984
I1GAGTGGL1-comp25441_c0_seq3		AT1G02840	RNA-binding (RRM/RBD/RNP motifs) family protein	156	144	120	140	18.3303	113	88	67	89.3333	23.029	0.638095	N	0.0458167
M1GTGGCCL1-comp26465_c0_seq1				12	83	1	32	44.5084	1608	173	241	674	809.582	21.0625	N	0.0459844
M1GTGGCCL1-comp25910_c5_seq11				146	163	115	141.333	24.3379	245	212	185	214	30.05	1.51415	N	0.0460603
M1GTGGCCL1-comp24252_c0_seq1		AT3G62830	NAD(P)-binding Rossmann-fold superfamily protein	46	64	56	55.3333	9.0185	110	91	72	91	19	1.64458	N	0.0464905
I1GAGTGGL1-comp30506_c2_seq3		AT1G35360	transposable element gene	230	236	223	229.667	6.50641	179	179	100	152.667	45.6107	0.664731	N	0.0470863
I1GAGTGGL1-comp31580_c0_seq2				143	119	87	116.333	28.0951	167	179	186	177.333	9.60902	1.52436	N	0.0494546
M1GTGGCCL1-comp19923_c1_seq1		AT5G53300	ubiquitin-conjugating enzyme 10	108	135	204	149	49.5076	292	161	307	253.333	80.314	1.70022	N	0.051502
I1GAGTGGL1-comp25079_c0_seq4		AT4G14930	Survival protein SurE-like phosphatase/nucleotidase	438	437	345	406.667	53.4072	574	646	528	582.667	59.4755	1.43279	N	0.0535136
M1GTGGCCL1-comp26050_c1_seq4		AT4G09425	transposable element gene	226	276	245	249	25.2389	559	412	265	412	147	1.65462	N	0.0546389
I1GAGTGGL1-comp29735_c1_seq3				182	129	115	142	35.3412	99	89	90	92.6667	5.50757	0.652582	N	0.0565029
I1GAGTGGL1-comp31208_c0_seq1				584	661	386	543.667	141.867	348	442	342	377.333	56.0833	0.694053	N	0.056963
I1GAGTGGL1-comp16749_c1_seq1		AT1G52740	histone H2A protein 9	191	227	118	178.667	55.5368	104	130	118	117.333	13.0128	0.656716	N	0.0599698
M1GTGGCCL1-comp26063_c0_seq1		AT2G05540	Glycine-rich protein family	17591	16725	18650	17655.3	964.111	29177	20495	23586	24419.3	4400.58	1.38311	N	0.0612659
M1GTGGCCL1-comp10065_c0_seq1				862	747	605	738	128.736	1148	924	1004	1025.33	113.514	1.38934	N	0.0684915
M1GTGGCCL1-comp23802_c0_seq8				426	346	430	400.667	47.3849	340	245	263	282.667	50.4612	0.705491	N	0.0689881
M1GTGGCCL1-comp19827_c1_seq1		AT5G28050	Cytidine/deoxycytidylate deaminase family protein	33	26	16	25	8.544	108	47	37	64	38.4318	2.56	N	0.0715105
M1GTGGCCL1-comp25761_c0_seq10				60	68	49	59	9.53939	97	107	72	92	18.0278	1.55932	N	0.0726698
M1GTGGCCL1-comp13291_c0_seq1		AT1G31835	unknown protein; FUNCTIONS IN: molecular_function unknown; INVOLVED IN: biological_process unknown; LOCATED IN: endomembrane system; Has 35333 Blast hits to 34131 proteins in 2444 species: Archae - 798; Bacteria - 22429; Metazoa - 974; Fungi - 991; Plants - 531; Viruses - 0; Other Eukaryotes - 9610 (source: NCBI BLink).	113	112	88	104.333	14.1539	73	91	42	68.6667	24.7857	0.658147	N	0.0803146
I1GAGTGGL1-comp13626_c0_seq2		AT2G18740	Small nuclear ribonucleoprotein family protein	519	581	270	456.667	164.604	246	327	292	288.333	40.6243	0.631387	N	0.0815646
I1GAGTGGL1-comp32036_c2_seq3		AT5G15910	NAD(P)-binding Rossmann-fold superfamily protein	98	98	65	87	19.0526	112	140	135	129	14.9332	1.48276	N	0.0833331
I1GAGTGGL1-comp29656_c0_seq1		AT1G36330	transposable element gene	317	316	288	307	16.4621	312	148	199	219.667	83.9305	0.715527	N	0.0893544
M1GTGGCCL1-comp24486_c0_seq4		AT2G31141	unknown protein; Has 30201 Blast hits to 17322 proteins in 780 species: Archae - 12; Bacteria - 1396; Metazoa - 17338; Fungi - 3422; Plants - 5037; Viruses - 0; Other Eukaryotes - 2996 (source: NCBI BLink).	70	123	38	77	42.9302	104	412	173	229.667	161.63	2.98268	N	0.0903526
M1GTGGCCL1-comp24486_c0_seq1		AT2G31141	unknown protein; Has 30201 Blast hits to 17322 proteins in 780 species: Archae - 12; Bacteria - 1396; Metazoa - 17338; Fungi - 3422; Plants - 5037; Viruses - 0; Other Eukaryotes - 2996 (source: NCBI BLink).	40	63	15	39.3333	24.0069	48	181	89	106	68.1102	2.69492	N	0.0907869
M1GTGGCCL1-comp12332_c0_seq1		AT5G51220	ubiquinol-cytochrome C chaperone family protein	173	160	112	148.333	32.1299	76	111	121	102.667	23.6291	0.692135	N	0.0952776
I1GAGTGGL1-comp31217_c0_seq2		AT2G01910	Microtubule associated protein (MAP65/ASE1) family protein	227	296	118	213.667	89.7459	82	146	140	122.667	35.3459	0.574103	N	0.0960959
I1GAGTGGL1-comp13601_c0_seq2				87	79	64	76.6667	11.6762	144	119	75	112.667	34.9333	1.46957	N	0.100031
I1GAGTGGL1-comp32103_c0_seq5				140	125	110	125	15	86	89	83	86	3	0.688	N	0.101717
I1GAGTGGL1-comp31720_c0_seq6		AT4G20930	6-phosphogluconate dehydrogenase family protein	401	395	235	343.667	94.1559	416	519	465	466.667	51.5202	1.3579	N	0.105303
M1GTGGCCL1-comp25455_c1_seq3		AT5G11800	K+ efflux antiporter 6	83	120	103	102	18.5203	101	66	35	67.3333	33.0202	0.660131	N	0.109372
I1GAGTGGL1-comp31955_c0_seq4				190	198	117	168.333	44.6356	104	156	88	116	35.5528	0.689109	N	0.109382
I1GAGTGGL1-comp30271_c0_seq1				119	126	68	104.333	31.6596	148	173	124	148.333	24.5017	1.42173	N	0.110106
M1GTGGCCL1-comp19804_c0_seq1		AT1G63610	unknown protein; FUNCTIONS IN: molecular_function unknown; INVOLVED IN: biological_process unknown; LOCATED IN: chloroplast; EXPRESSED IN: 22 plant structures; EXPRESSED DURING: 13 growth stages; BEST Arabidopsis thaliana protein match is: unknown protein (TAIR:AT2G14910.1); Has 35333 Blast hits to 34131 proteins in 2444 species: Archae - 798; Bacteria - 22429; Metazoa - 974; Fungi - 991; Plants …	119	116	73	102.667	25.7358	53	86	73	70.6667	16.6233	0.688312	N	0.117859
M1GTGGCCL1-comp12959_c0_seq2		AT1G72820	Mitochondrial substrate carrier family protein	67	70	33	56.6667	20.5508	79	107	66	84	20.9523	1.48235	N	0.117964
M1GTGGCCL1-comp19132_c0_seq2				195	211	107	171	56	187	356	244	262.333	85.9787	1.53411	N	0.119102
I1GAGTGGL1-comp32228_c5_seq1		AT4G21560	vacuolar protein sorting-associated protein 28 homolog 1	116	115	90	107	14.7309	151	136	162	149.667	13.0512	1.39875	N	0.126318
M1GTGGCCL1-comp25803_c0_seq1		AT5G67530	plant U-box 49	190	163	129	160.667	30.5669	175	268	216	219.667	46.6083	1.36722	N	0.127939
[truncated: 131 more rows]
