# Supplementary material for: The pennycress (Thlaspi arvense L.) nectary: structural and transcriptomic characterization
Source: BMC Plant Biol. 2017 Nov 14;17:201. doi: 10.1186/s12870-017-1146-8 (PMC5686818; doi:10.1186/s12870-017-1146-8)
Supplement: Supplementary file 2 — Pennycress nectary reads by locus. Summed reads for all pennycress loci represented by transcripts in the nectary transcriptome. (XLSX 2041 kb) [file 12870_2017_1146_MOESM2_ESM.xlsx]

## Sheet: Sheet1
Pennycress Gene ID	Arabidopsis match	Arabidopsis description	Sum of Immature 1	Sum of Immature 2	Sum of Immature 3	Immature 1 Avg	Immature SD	Sum of Mature 1	Sum of Mature 2	Sum of Mature 3	Mature Avg	Mature SD	Expression Ratio (Mature Avg / Immature Avg)	P-value	DE? (p<0.05)
Ta00487	AT2G44490	PEN2, BGLU26 Glycosyl hydrolase superfamily protein	206411	226056	313541	248669	57032.7	355966	450277	538278	448174	91174.2	1.80229	0.0153125	Y
Ta06549	AT2G02010	GAD4 glutamate decarboxylase 4	1	1	0	0.666667	0.57735	101	109	113	107.667	6.1101	161.5	0.00124958	Y
Ta05445	AT1G04330	unknown protein; FUNCTIONS IN: molecular function unknown; INVOLVED IN: biological process unknown; LOCATED IN: chloroplast; BEST Arabidopsis thaliana protein match is: unkno	4	3	2	3	1	533	354	515	467.333	98.5613	155.778	0.0146635	Y
Ta17689	AT3G51360	Eukaryotic aspartyl protease family protein	1	0	1	0.666667	0.57735	102	78	96	92	12.49	138	0.0056395	Y
Ta17603	AT4G35240	Protein of unknown function (DUF630 and DUF632)	52280	118273	29555	66702.7	46084	86074	152896	121103	120024	33424.1	1.79939	0.108072	N
Ta27046	AT1G45145	ATTRX5, ATH5, LIV1, TRX5 thioredoxin H-type 5	4	13	6	7.66667	4.72582	836	712	1116	888	206.959	115.826	0.018397	Y
Ta04971	AT3G25930	Adenine nucleotide alpha hydrolases-like superfamily protein	10	3	11	8	4.3589	715	681	647	681	34	85.125	0.000888578	Y
Ta19270	AT2G43050	ATPMEPCRD Plant invertase/pectin methylesterase inhibitor superfamily	7	9	9	8.33333	1.1547	776	560	394	576.667	191.545	69.2	0.0362094	Y
Ta10849	AT1G20510	OPCL1 OPC-8:0 CoA ligase1	24301	27120	41083	30834.7	8986.54	85952	47086	61233	64757	19671.2	2.10014	0.13422	N
Ta04978	AT2G05380	GRP3S glycine-rich protein 3 short isoform	11	3	4	6	4.3589	473	381	389	414.333	50.964	69.0556	0.00431477	Y
Ta10202	AT1G76240	Arabidopsis protein of unknown function (DUF241)	22	8	26	18.6667	9.45163	1622	1097	987	1235.33	339.35	66.1786	0.0247864	Y
Ta04977	AT3G25882	NIMIN-2 NIM1-interacting 2	7	13	14	11.3333	3.78594	645	683	753	693.667	54.7844	61.2059	0.0019021	Y
Ta05932	AT4G01060	ETC3, CPL3 CAPRICE-like MYB3	12	5	8	8.33333	3.51188	390	488	571	483	90.6035	57.96	0.0124974	Y
Ta23984	AT3G20340	Expression of the gene is downregulated in the presence of paraquat, an inducer of photoxidative stress.	2	5	1	2.66667	2.08167	163	156	124	147.667	20.7926	55.375	0.00609522	Y
Ta09863	AT5G54160	ATOMT1, OMT1 O-methyltransferase 1	12114	11776	25480	16456.7	7816.26	50841	29305	46024	42056.7	11302.9	2.5556	0.0608486	N
Ta19967	AT2G34430	LHB1B1, LHCB1.4 light-harvesting chlorophyll-protein complex II subunit B1	38716	40469	40759	39981.3	1105.36	62452	33600	29612	41888	17920.2	1.04769	0.878174	N
Ta09137	AT2G47110	UBQ6 ubiquitin 6	27645	26626	37795	30688.7	6175.32	52422	25035	42120	39859	13832.8	1.29882	0.369751	N
Ta06676	AT1G69180	CRC Plant-specific transcription factor YABBY family protein	21190	18252	26192	21878	4014.46	37306	28800	35361	33822.3	4456.86	1.54595	0.0301826	Y
Ta21588	AT5G53460	GLT1 NADH-dependent glutamate synthase 1	13790	15772	23976	17846	5400.44	32308	31801	27899	30669.3	2412.53	1.71856	0.104551	N
Ta14848	AT3G14690	CYP72A15 cytochrome P450, family 72, subfamily A, polypeptide 15	1535	1261	842	1212.67	349.019	70103	63383	64983	66156.3	3510.29	54.5544	0.00085805	Y
Ta04323	AT3G09020	alpha 1,4-glycosyltransferase family protein	3	2	4	3	1	131	185	170	162	27.8747	54	0.0102946	Y
Ta04675	AT5G14940	Major facilitator superfamily protein	244	237	417	299.333	101.962	14123	17070	17204	16132.3	1741.42	53.8942	0.00378678	Y
Ta03382	AT5G44820	Nucleotide-diphospho-sugar transferase family protein	9	5	8	7.33333	2.08167	311	477	394	394	83	53.7273	0.0157297	Y
Ta26842	AT1G54860	Glycoprotein membrane precursor GPI-anchored	5	13	6	8	4.3589	467	475	338	426.667	76.8917	53.3333	0.0105438	Y
Ta18011	AT1G07890	APX1, MEE6, CS1, ATAPX1, ATAPX01 ascorbate peroxidase 1	9465	9566	10459	9830	547.066	38355	17076	19237	24889.3	11711.6	2.53198	0.161681	N
Ta12356	AT4G29010	AIM1 Enoyl-CoA hydratase/isomerase family	9281	10471	18262	12671.3	4878.08	26164	17715	24732	22870.3	4521.7	1.80489	0.0930455	N
Ta00724	AT5G07680	ANAC080, ANAC079, ATNAC4, NAC080 NAC domain containing protein 80	9	9	5	7.66667	2.3094	305	426	398	376.333	63.343	49.087	0.00991644	Y
Ta19669	AT1G02500	SAM1, SAM-1, MAT1, AtSAM1 S-adenosylmethionine synthetase 1	3950	3327	4053	3776.67	392.813	33787	16148	17928	22621	9710.91	5.98967	0.0757621	N
Ta14095	AT3G02470	S-adenosylmethionine decarboxylase	18396	17315	23570	19760.3	3343.25	24306	18149	22378	21611	3149.35	1.09366	0.473344	N
Ta23191	AT5G50520	Major facilitator superfamily protein	3	7	8	6	2.64575	328	270	265	287.667	35.019	47.9444	0.0059023	Y
Ta05859	AT5G60390	GTP binding Elongation factor Tu family protein	36941	35940	44435	39105.3	4642.68	24716	16548	21877	21047	4146.77	0.538213	0.027473	Y
Ta15283	AT3G55720	Protein of unknown function (DUF620)	3	14	7	8	5.56776	359	370	402	377	22.3383	47.125	0.00123887	Y
Ta00322	AT4G39090	RD19, RD19A Papain family cysteine protease	4591	3553	4491	4211.67	572.609	26184	12252	18380	18938.7	6982.78	4.49672	0.0590206	N
Ta19590	AT2G18960	AHA1, PMA, OST2, HA1 H(+)-ATPase 1	11230	10812	17740	13260.7	3884.84	19803	16854	20121	18926	1801.44	1.42723	0.087625	N
Ta05437	AT1G04410	Lactate/malate dehydrogenase family protein	15449	15974	24695	18706	5193.26	23079	14813	18261	18717.7	4151.88	1.00062	0.997989	N
Ta03131	AT1G11840	GLX1 glyoxalase I homolog	10935	10273	15782	12330	3007.79	20895	13407	19276	17859.3	3939.89	1.44845	0.130188	N
Ta24797	AT1G45145	ATTRX5, ATH5, LIV1, TRX5 thioredoxin H-type 5	10105	12062	10683	10950	1005.45	16741	15940	19702	17461	1981.66	1.59461	0.048306	Y
Ta18992	AT2G30620	winged-helix DNA-binding transcription factor family protein	6307	5363	6974	6214.67	809.459	22255	10138	16557	16316.7	6062.07	2.62551	0.0891003	N
Ta09264	AT4G30140	CDEF1 GDSL-like Lipase/Acylhydrolase superfamily protein	1235	635	1341	1070.33	380.717	49301	46733	50648	48894	1988.98	45.6811	0.000381409	Y
Ta16915	AT5G25770	alpha/beta-Hydrolases superfamily protein	8757	8718	14356	10610.3	3243.9	15924	13133	18472	15843	2670.42	1.49317	0.0327528	Y
Ta10829	AT1G20693	HMGB2, HMG BETA 1, NFD2, NFD02 high mobility group B2	6059	6233	8757	7016.33	1509.97	23694	10804	12983	15827	6899.59	2.25574	0.183995	N
Ta11290	AT2G36530	LOS2, ENO2 Enolase	8324	9000	15303	10875.7	3849.05	17137	14344	15719	15733.3	1396.56	1.44665	0.184326	N
Ta01858	AT5G61430	ANAC100, ATNAC5, NAC100 NAC domain containing protein 100	19	12	10	13.6667	4.72582	630	428	524	527.333	101.041	38.5854	0.0117975	Y
Ta19426	AT4G13930	SHM4 serine hydroxymethyltransferase 4	9764	10498	16566	12276	3733.33	13709	13142	16880	14577	2014.5	1.18744	0.162624	N
Ta14741	AT1G13440	GAPC-2, GAPC2 glyceraldehyde-3-phosphate dehydrogenase C2	12533	11882	17649	14021.3	3158.47	16102	11995	15252	14449.7	2167.87	1.03055	0.827495	N
Ta06757	AT1G78380	ATGSTU19, GST8, GSTU19 glutathione S-transferase TAU 19	27267	25069	32097	28144.3	3595.2	13969	12851	15778	14199.3	1477.03	0.504518	0.00765643	Y
Ta19451	AT4G28530	anac074, NAC074 NAC domain containing protein 74	11	11	13	11.6667	1.1547	561	282	456	433	140.915	37.1143	0.0352466	Y
Ta18127	AT1G02030	C2H2-like zinc finger protein	5	8	10	7.66667	2.51661	362	249	189	266.667	87.8427	34.7826	0.0382551	Y
Ta24022	AT3G21710	unknown protein; Has 35333 Blast hits to 34131 proteins in 2444 species: Archae - 798; Bacteria - 22429; Metazoa - 974; Fungi - 991; Plants - 531; Viruses - 0; Other Eukaryot	67	78	113	86	24.0208	2485	3328	2691	2834.67	439.48	32.9612	0.00848968	Y
Ta12744	AT1G06900	Insulinase (Peptidase family M16) family protein	7995	10059	7794	8616	1253.71	16937	12397	8384	12572.7	4279.21	1.45922	0.260032	N
Ta06636	AT1G68825	DVL5, RTFL15 ROTUNDIFOLIA like 15	13	16	14	14.3333	1.52753	389	566	427	460.667	93.179	32.1395	0.0137695	Y
Ta22538	AT5G10980	Histone superfamily protein	14252	13978	12126	13452	1156.49	14047	10760	11945	12250.7	1664.68	0.910695	0.355719	N
Ta14850	AT3G14690	CYP72A15 cytochrome P450, family 72, subfamily A, polypeptide 15	35	32	57	41.3333	13.6504	1618	753	1474	1281.67	463.466	31.0081	0.0424557	Y
Ta21572	AT2G21660	ATGRP7, CCR2 cold, circadian rhythm, and rna binding 2	8546	9134	12540	10073.3	2156.33	19429	6932	8347	11569.3	6843.34	1.14851	0.781685	N
Ta04154	AT3G06860	MFP2, ATMFP2 multifunctional protein 2	5078	5401	9298	6592.33	2348.74	11898	9498	12347	11247.7	1531.8	1.70617	0.0536312	N
Ta01064	AT5G48880	peroxisomal 3-keto-acyl-CoA thiolase 2	5024	5584	8086	6231.33	1630.41	11107	10272	11497	10958.7	625.826	1.75864	0.025621	Y
Ta04007	AT1G20450	LTI29, LTI45, ERD10 Dehydrin family protein	1170	1317	1659	1382	250.896	14791	5376	11890	10685.7	4821.66	7.73203	0.0798223	N
Ta03454	AT5G21105	Plant L-ascorbate oxidase	5969	5842	9128	6979.67	1861.59	13414	9196	9170	10593.3	2442.8	1.51774	0.233497	N
Ta06630	AT1G68795	CLE12 CLAVATA3/ESR-RELATED 12	7	2	4	4.33333	2.51661	106	142	131	126.333	18.4481	29.1538	0.00968893	Y
Ta00033	AT4G36110	SAUR-like auxin-responsive protein family	49	57	41	49	8	1036	1365	1732	1377.67	348.173	28.1156	0.0226617	Y
Ta06818	AT1G79050	recA DNA recombination family protein	9358	7875	7707	8313.33	908.599	13178	8336	9870	10461.3	2474.57	1.25838	0.157128	N
Ta04115	AT3G50820	PSBO2, PSBO-2, OEC33 photosystem II subunit O-2	5364	5455	7306	6041.67	1095.89	14421	7220	9473	10371.3	3683.59	1.71663	0.208813	N
Ta00254	AT4G39850	PXA1, PED3, CTS, ACN2, AtABCD1 peroxisomal ABC transporter 1	5293	5277	7685	6085	1385.66	9616	9786	11121	10174.3	824.232	1.67204	0.0064899	Y
Ta14808	AT4G27960	UBC9 ubiquitin conjugating enzyme 9	5747	5515	4909	5390.33	432.686	10726	9445	10133	10101.3	641.087	1.87397	0.00702167	Y
Ta16266	AT3G14280	unknown protein; Has 51 Blast hits to 51 proteins in 13 species: Archae - 0; Bacteria - 0; Metazoa - 0; Fungi - 0; Plants - 51; Viruses - 0; Other Eukaryotes - 0 (source: NCB	16	6	6	9.33333	5.7735	319	290	176	261.667	75.5932	28.0357	0.0260352	Y
Ta07123	AT5G59910	HTB4 Histone superfamily protein	7391	6797	6489	6892.33	458.495	13060	8056	8189	9768.33	2851.44	1.41728	0.176746	N
Ta27149	not	available	9	5	5	6.33333	2.3094	175	167	169	170.333	4.16333	26.8947	4.957e-05	Y
Ta02891	AT5G59310	LTP4 lipid transfer protein 4	9619	9274	7636	8843	1059.43	12176	7333	9347	9618.67	2432.9	1.08772	0.63068	N
Ta03716	AT1G16030	Hsp70b heat shock protein 70B	12341	13088	14068	13165.7	866.116	12134	5977	10648	9586.33	3212.87	0.728131	0.214585	N
Ta11271	AT3G13920	EIF4A1, RH4, TIF4A1 eukaryotic translation initiation factor 4A1	6795	6538	8800	7377.67	1238.46	10319	7178	11151	9549.33	2095.35	1.29436	0.122045	N
Ta26570	AT1G65481	unknown protein; FUNCTIONS IN: molecular function unknown; INVOLVED IN: biological process unknown; LOCATED IN: endomembrane system.	6	12	1	6.33333	5.50757	121	198	174	164.333	39.3997	25.9474	0.0185515	Y
Ta07696	AT3G56090	ATFER3, FER3 ferritin 3	16906	13613	19651	16723.3	3023.14	19190	3734	5638	9520.67	8427.83	0.569304	0.278741	N
Ta23061	AT2G24765	ARF3, ARL1, ATARL1 ADP-ribosylation factor 3	15342	14252	14296	14630	617.002	10499	7557	10405	9487	1672.09	0.648462	0.0246771	Y
Ta26279	AT4G14270	Protein containing PAM2 motif which mediates interaction with the PABC domain of polyadenyl binding proteins.	2903	2193	1892	2329.33	519.105	14143	7523	6607	9424.33	4112.07	4.04594	0.0762515	N
Ta25597	AT1G66260	RNA-binding (RRM/RBD/RNP motifs) family protein	2670	3097	3068	2945	238.598	11986	9119	7144	9416.33	2434.66	3.1974	0.0515622	N
Ta00283	AT4G39490	CYP96A10 cytochrome P450, family 96, subfamily A, polypeptide 10	77	77	93	82.3333	9.2376	1998	1912	2006	1972	52.1153	23.9514	0.000210653	Y
Ta07497	AT1G08830	CSD1 copper/zinc superoxide dismutase 1	3994	4297	5800	4697	967.165	9551	6874	11535	9320	2339.07	1.98425	0.0457481	Y
Ta15951	AT1G05910	cell division cycle protein 48-related / CDC48-related	7806	6808	6110	6908	852.411	11522	8703	7550	9258.33	2043.4	1.34023	0.0774912	N
Ta23251	AT1G47128	RD21, RD21A Granulin repeat cysteine protease family protein	4235	3307	4524	4022	635.845	11830	8160	7265	9085	2418.99	2.25883	0.0691332	N
Ta02294	AT2G39060	SWEET9, AtSWEET9 Nodulin MtN3 family protein	5066	3810	9025	5967	2721.75	127144	145390	136621	136385	9125.29	22.8565	0.00197457	Y
Ta24538	AT5G35580	Protein kinase superfamily protein	10	9	7	8.66667	1.52753	194	202	193	196.333	4.93288	22.6538	0.00021131	Y
Ta01357	AT1G18400	BEE1 BR enhanced expression 1	16	7	11	11.3333	4.50925	218	259	283	253.333	32.8684	22.3529	0.00731819	Y
Ta06045	AT3G09840	CDC48, ATCDC48, CDC48A cell division cycle 48	3990	3847	6657	4831.33	1582.69	10998	5905	9663	8855.33	2640.82	1.8329	0.117563	N
Ta02527	AT5G65670	IAA9 indole-3-acetic acid inducible 9	5163	5318	6311	5597.33	622.894	9766	8276	8350	8797.33	839.706	1.5717	0.0507821	N
Ta06838	AT5G17680	disease resistance protein (TIR-NBS-LRR class), putative	12776	13378	12406	12853.3	490.593	11195	7514	7344	8684.33	2175.96	0.675648	0.0866902	N
Ta07934	AT3G54500	BEST Arabidopsis thaliana protein match is: dentin sialophosphoprotein-related (TAIR:AT5G64170.1); Has 183 Blast hits to 175 proteins in 44 species: Archae - 0; Bacteria - 4;	4936	4668	4743	4782.33	138.262	8600	9641	7694	8645	974.28	1.80769	0.0226996	Y
Ta03286	AT3G60780	Protein of unknown function (DUF1442)	32	44	40	38.6667	6.1101	839	777	840	818.667	36.0879	21.1724	0.000913168	Y
Ta17997	AT1G08050	Zinc finger (C3HC4-type RING finger) family protein	3750	3608	5761	4373	1204.14	9737	7807	8021	8521.67	1057.93	1.9487	0.0611807	N
Ta05727	AT1G77760	NIA1, GNR1, NR1 nitrate reductase 1	3679	3101	5634	4138	1327.42	11116	5691	8704	8503.67	2718.04	2.05502	0.105388	N
Ta18247	AT4G13710	Pectin lyase-like superfamily protein	14	13	18	15	2.64575	265	352	334	317	45.9239	21.1333	0.00752712	Y
Ta00155	AT4G37390	YDK1, GH3.2, BRU6, GH3-2, AUR3 Auxin-responsive GH3 family protein	220	223	259	234	21.7025	12533	5705	6923	8387	3641.82	35.8419	0.0608057	N
Ta07168	AT5G60760	P-loop containing nucleoside triphosphate hydrolases superfamily protein	245	205	387	279	95.6452	5499	6026	6120	5881.67	334.715	21.0812	0.000987308	Y
Ta25680	AT3G11650	NHL2 NDR1/HIN1-like 2	13	10	16	13	3	264	247	292	267.667	22.723	20.5897	0.00200016	Y
Ta18933	AT2G41430	ERD15 dehydration-induced protein (ERD15)	5113	4279	4438	4610	442.806	11786	5122	7548	8152	3372.81	1.76833	0.172102	N
Ta10471	AT2G47950	unknown protein; FUNCTIONS IN: molecular function unknown; INVOLVED IN: biological process unknown; LOCATED IN: endomembrane system; EXPRESSED IN: root, flower; EXPRESSED DUR	11	7	11	9.66667	2.3094	204	152	224	193.333	37.1663	20	0.0118543	Y
Ta15103	AT2G17890	CPK16 calcium-dependent protein kinase 16	19	14	15	16	2.64575	449	231	279	319.667	114.548	19.9792	0.0424072	Y
Ta10232	AT1G75950	SKP1, ASK1, ATSKP1, SKP1A, UIP1 S phase kinase-associated protein 1	3966	4118	3979	4021	84.2556	8259	7708	7728	7898.33	312.507	1.96427	0.00299977	Y
Ta04401	AT5G16230	Plant stearoyl-acyl-carrier-protein desaturase family protein	42	30	63	45	16.7033	1150	548	976	891.333	309.802	19.8074	0.0395707	Y
Ta16693	AT3G16150	N-terminal nucleophile aminohydrolases (Ntn hydrolases) superfamily protein	52	24	52	42.6667	16.1658	1135	624	738	832.333	268.243	19.5078	0.0337013	Y
Ta13130	AT2G33520	unknown protein; Has 68 Blast hits to 68 proteins in 18 species: Archae - 0; Bacteria - 0; Metazoa - 8; Fungi - 2; Plants - 58; Viruses - 0; Other Eukaryotes - 0 (source: NCB	3	6	5	4.66667	1.52753	107	86	66	86.3333	20.502	18.5	0.0224292	Y
Ta11720	AT4G34710	ADC2, SPE2, ATADC2 arginine decarboxylase 2	4439	4698	6133	5090	912.5	8210	7319	7904	7811	452.722	1.53458	0.0424893	Y
Ta03097	AT1G12110	NRT1.1, CHL1-1, NRT1, B-1, ATNRT1, CHL1 nitrate transporter 1.1	45	34	86	55	27.4044	1041	819	1132	997.333	161.004	18.1333	0.00712673	Y
Ta16735	AT3G15760	unknown protein; FUNCTIONS IN: molecular function unknown; INVOLVED IN: biological process unknown; LOCATED IN: endomembrane system; EXPRESSED IN: 22 plant structures; EXPRES	24	22	17	21	3.60555	511	317	286	371.333	121.944	17.6825	0.0364142	Y
Ta08575	AT3G25730	EDF3 ethylene response DNA binding factor 3	73	66	57	65.3333	8.02081	1410	918	1111	1146.33	247.896	17.5459	0.0165123	Y
Ta00090	AT4G36740	HB-5, ATHB40, HB40 homeobox protein 40	476	312	220	336	129.677	7430	4721	5243	5798	1437.25	17.256	0.0191431	Y
Ta09723	AT4G18020	APRR2 CheY-like two-component responsive regulator family protein	3635	3546	4309	3830	417.206	7746	8224	6530	7500	873.382	1.95822	0.0386041	Y
Ta16134	AT4G30960	CIPK6, SIP3, SNRK3.14, ATCIPK6 SOS3-interacting protein 3	4678	3800	3849	4109	493.377	10828	6201	5267	7432	2977.87	1.80871	0.14765	N
Ta06381	AT3G27690	LHCB2.4, LHCB2.3, LHCB2 photosystem II light harvesting complex gene 2.3	10544	10090	12881	11171.7	1497.63	9496	5471	7317	7428	2014.79	0.664896	0.112596	N
Ta15817	AT1G23080	PIN7, ATPIN7 Auxin efflux carrier family protein	51	44	38	44.3333	6.50641	579	1004	664	749	224.889	16.8947	0.0327531	Y
Ta18503	AT2G43590	Chitinase family protein	65	98	67	76.6667	18.5023	894	1340	1621	1285	366.607	16.7609	0.0288919	Y
Ta05582	AT3G04120	GAPC, GAPC-1, GAPC1 glyceraldehyde-3-phosphate dehydrogenase C subunit 1	6521	6677	9178	7458.67	1491.03	7915	6718	7488	7373.67	606.635	0.988604	0.932809	N
Ta00688	AT5G07420	Pectin lyase-like superfamily protein	111	302	84	165.667	118.837	15156	2028	4898	7360.67	6901.79	44.4306	0.215748	N
Ta02045	AT5G63350	unknown protein; BEST Arabidopsis thaliana protein match is: unknown protein (TAIR:AT3G48510.1); Has 103 Blast hits to 102 proteins in 13 species: Archae - 0; Bacteria - 0; M	40	16	34	30	12.49	636	364	453	484.333	138.681	16.1444	0.0253447	Y
Ta10974	AT5G17920	ATCIMS Cobalamin-independent synthase family protein	2063	2286	7929	4092.67	3324.23	9385	3122	9501	7336	3649.89	1.79247	0.2545	N
Ta21918	AT3G25830	ATTPS-CIN, TPS-CIN terpene synthase-like sequence-1,8-cineole	61	69	58	62.6667	5.68624	761	1039	1167	989	207.567	15.7819	0.0163891	Y
Ta21848	AT5G01600	ATFER1, FER1 ferretin 1	7091	5625	5781	6165.67	805.149	13629	3019	5014	7220.67	5638.71	1.17111	0.741901	N
Ta27126	AT4G34110	PAB2, PABP2, ATPAB2 poly(A) binding protein 2	9381	8886	10771	9679.33	977.271	9058	6000	6422	7160	1657.2	0.73972	0.165569	N
Ta21085	AT2G23170	GH3.3 Auxin-responsive GH3 family protein	509	523	550	527.333	20.8407	13161	3390	4668	7073	5310.94	13.4128	0.16702	N
Ta17293	AT1G22400	UGT85A1, ATUGT85A1 UDP-Glycosyltransferase superfamily protein	994	1011	1173	1059.33	98.8045	10369	5286	5518	7057.67	2870.04	6.66237	0.0709104	N
Ta04628	AT4G35480	RHA3B RING-H2 finger A3B	1744	1790	2282	1938.67	298.224	9715	5662	5775	7050.67	2308.07	3.63686	0.0704444	N
Ta15589	AT3G47470	LHCA4, CAB4 light-harvesting chlorophyll-protein complex I subunit A4	6659	6954	6383	6665.33	285.553	8936	5933	6108	6992.33	1685.54	1.04906	0.774399	N
Ta09043	AT3G63350	AT-HSFA7B, HSFA7B winged-helix DNA-binding transcription factor family protein	114	176	88	126	45.2106	1958	1935	1846	1913	59.1523	15.1825	0.000254284	Y
Ta05588	AT3G04070	anac047, NAC047 NAC domain containing protein 47	94	85	29	69.3333	35.2184	1260	971	883	1038	197.228	14.9712	0.0103045	Y
Ta09783	AT4G01850	SAM-2, MAT2, SAM2, AtSAM2 S-adenosylmethionine synthetase 2	3820	3787	4713	4106.67	525.359	6654	6304	7410	6789.33	565.283	1.65325	0.00116869	Y
Ta17585	ATCG00480	ATPB, PB ATP synthase subunit beta	13820	10751	6472	10347.7	3690.57	6175	6389	7484	6682.67	702.175	0.645814	0.283514	N
Ta19673	AT2G47040	VGD1 Plant invertase/pectin methylesterase inhibitor superfamily	73	215	81	123	79.7747	13877	1583	4424	6628	6436.52	53.8862	0.224869	N
Ta10710	AT3G61470	LHCA2 photosystem I light harvesting complex gene 2	6141	5425	6246	5937.33	446.789	8615	5115	6108	6612.67	1803.75	1.11374	0.531584	N
Ta08769	AT3G16280	Integrase-type DNA-binding superfamily protein	60	58	94	70.6667	20.232	1207	901	968	1025.33	160.855	14.5094	0.0100806	Y
Ta12339	AT4G29190	Zinc finger C-x8-C-x5-C-x3-H type family protein	56	27	36	39.6667	14.8436	716	510	464	563.333	134.199	14.2017	0.0173991	Y
Ta06885	AT1G80910	Protein of unknown function (DUF1712)	4873	3121	3299	3764.33	964.25	9335	4728	5598	6553.67	2447.67	1.74099	0.0833235	N
Ta00006	AT4G35830	ACO1 aconitase 1	2911	2542	4505	3319.33	1043.26	8084	4713	6837	6544.67	1704.41	1.97168	0.0804931	N
Ta26625	AT3G59970	MTHFR1 methylenetetrahydrofolate reductase 1	4949	5200	6770	5639.67	986.909	5712	7218	6584	6504.67	756.128	1.15338	0.308117	N
Ta23777	AT3G52880	ATMDAR1, MDAR1 monodehydroascorbate reductase 1	4050	3961	6285	4765.33	1316.82	6787	5407	7181	6458.33	931.55	1.35527	0.0900524	N
Ta11576	AT3G51540	unknown protein; BEST Arabidopsis thaliana protein match is: unknown protein (TAIR:AT3G08670.1); Has 22744 Blast hits to 9965 proteins in 783 species: Archae - 64; Bacteria -	8	7	12	9	2.64575	123	124	134	127	6.08276	14.1111	0.000311068	Y
Ta10501	AT2G47600	ATMHX, MHX1, ATMHX1, MHX magnesium/proton exchanger	2559	2583	3418	2853.33	489.163	8688	5385	4925	6332.67	2052.7	2.21939	0.127316	N
Ta07660	AT3G56360	unknown protein; FUNCTIONS IN: molecular function unknown; INVOLVED IN: biological process unknown; LOCATED IN: chloroplast; EXPRESSED IN: 24 plant structures; EXPRESSED DURI	104	142	162	136	29.4618	2290	1591	1766	1882.33	363.731	13.8407	0.0161054	Y
Ta21949	AT1G26630	FBR12, ATELF5A-2, ELF5A-2 Eukaryotic translation initiation factor 5A-1 (eIF-5A 1) protein	8455	7804	7494	7917.67	490.48	7258	5578	5860	6232	899.66	0.787101	0.0298922	Y
Ta11101	AT3G13400	sks13 SKU5 similar 13	67	160	81	102.667	50.1431	12957	1256	4473	6228.67	6044.84	60.6688	0.223338	N
Ta09382	AT1G53180	unknown protein; FUNCTIONS IN: molecular function unknown; INVOLVED IN: biological process unknown; LOCATED IN: cellular component unknown; EXPRESSED IN: 13 plant structures;	7	9	23	13	8.7178	165	195	173	177.667	15.5349	13.6667	0.00436406	Y
Ta03687	AT1G15690	AVP1, ATAVP3, AVP-3, AtVHP1;1 Inorganic H pyrophosphatase family protein	6214	6055	7172	6480.33	604.254	7715	5190	5613	6172.67	1352.34	0.952523	0.771349	N
Ta17229	AT5G44005	unknown protein; FUNCTIONS IN: molecular function unknown; INVOLVED IN: biological process unknown; LOCATED IN: plasma membrane; Has 35333 Blast hits to 34131 proteins in 244	26	35	28	29.6667	4.72582	320	459	435	404.667	74.2989	13.6404	0.0116292	Y
Ta09974	AT3G01540	DRH1, ATDRH1 DEAD box RNA helicase 1	3467	3613	3916	3665.33	229.029	7506	5112	5781	6133	1235.21	1.67324	0.0895551	N
Ta02711	AT4G33010	AtGLDP1, GLDP1 glycine decarboxylase P-protein 1	5121	4087	7864	5690.67	1951.88	6355	4096	7852	6101	1890.84	1.07211	0.424096	N
Ta10269	AT2G23600	ACL, ATMES2, MES2, ATME8, ME8 acetone-cyanohydrin lyase	633	649	843	708.333	116.899	11304	7477	9855	9545.33	1932.2	13.4758	0.0154903	Y
Ta03037	AT1G12805	nucleotide binding	35	45	38	39.3333	5.1316	388	640	559	529	128.651	13.4492	0.0207156	Y
Ta12591	AT1G32170	XTR4, XTH30 xyloglucan endotransglucosylase/hydrolase 30	502	479	706	562.333	124.949	7594	6798	7687	7359.67	488.635	13.0877	0.00125785	Y
Ta14126	AT5G47200	ATRABD2B, ATRAB1A, RAB1A RAB GTPase homolog 1A	4857	4671	5026	4851.33	177.568	6154	4798	7011	5987.67	1115.84	1.23423	0.171138	N
Ta23520	AT2G22670	IAA8 indoleacetic acid-induced protein 8	3690	3202	4233	3708.33	515.744	6403	5695	5817	5971.67	378.494	1.61034	0.0225249	Y
Ta19797	AT2G02760	ATUBC2, UBC2 ubiquiting-conjugating enzyme 2	82	112	107	100.333	16.0728	1241	1412	1273	1308.67	90.9084	13.0432	0.00143845	Y
Ta15822	AT1G23010	LPR1 Cupredoxin superfamily protein	8753	7776	14760	10429.7	3781.86	113056	129663	160855	134525	24267.5	12.8983	0.00939644	Y
Ta26108	AT5G59890	ADF4, ATADF4 actin depolymerizing factor 4	3872	3925	3451	3749.33	259.72	6815	5275	5568	5886	817.767	1.56988	0.0433509	Y
Ta10321	AT2G18500	ATOFP7, OFP7 ovate family protein 7	31	31	32	31.3333	0.57735	457	346	393	398.667	55.7165	12.7234	0.00759617	Y
Ta17795	AT3G55110	ABC-2 type transporter family protein	88	182	68	112.667	60.8714	11933	1595	4054	5860.67	5400.61	52.0178	0.20843	N
Ta06372	AT3G27810	ATMYB21, ATMYB3, MYB21 myb domain protein 21	3678	5174	4512	4454.67	749.646	5814	5670	6008	5830.67	169.615	1.30889	0.102175	N
Ta25558	AT3G50340	unknown protein; BEST Arabidopsis thaliana protein match is: unknown protein (TAIR:AT5G67020.1); Has 128 Blast hits to 128 proteins in 39 species: Archae - 0; Bacteria - 46;	62	66	86	71.3333	12.8582	1205	690	824	906.333	267.19	12.7056	0.0337764	Y
Ta15423	AT5G02020	SIS Encodes a protein involved in salt tolerance, names SIS (Salt Induced Serine rich).	26	23	17	22	4.58258	261	290	276	275.667	14.5029	12.5303	0.00143357	Y
Ta11213	AT1G32700	PLATZ transcription factor family protein	577	456	367	466.667	105.406	5551	5471	6442	5821.33	538.999	12.4743	0.00449855	Y
Ta01842	AT5G61260	Plant calmodulin-binding protein-related	16	23	23	20.6667	4.04145	255	222	288	255	33	12.3387	0.00664293	Y
Ta14388	AT1G02400	ATGA2OX4, ATGA2OX6, DTA1, GA2OX6 gibberellin 2-oxidase 6	12	16	3	10.3333	6.65833	164	91	124	126.333	36.5559	12.2258	0.0352297	Y
Ta01526	AT4G26060	Ribosomal protein L18ae family	96	92	84	90.6667	6.1101	999	1038	1165	1067.33	86.8005	11.7721	0.00300092	Y
Ta19850	AT1G32790	CID11 CTC-interacting domain 11	2357	2346	3205	2636	492.799	7463	4515	5112	5696.67	1558.54	2.1611	0.0963112	N
Ta21713	AT4G12430	TPPF Haloacid dehalogenase-like hydrolase (HAD) superfamily protein	9	56	21	28.6667	24.4199	227	371	398	332	91.9293	11.5814	0.0224848	Y
Ta24131	AT5G46110	APE2, TPT Glucose-6-phosphate/phosphate translocator-related	7322	6734	11303	8453	2485.62	8503	3252	5156	5637	2658.34	0.666864	0.319051	N
Ta21186	AT1G06920	ATOFP4, OFP4 ovate family protein 4	565	814	525	634.667	156.59	7823	7930	6221	7324.67	957.3	11.541	0.00551066	Y
Ta22211	AT3G49055	unknown protein; EXPRESSED IN: cotyledon; BEST Arabidopsis thaliana protein match is: unknown protein (TAIR:AT1G24560.1); Has 52205 Blast hits to 29376 proteins in 1994 speci	24	56	25	35	18.1934	408	544	249	400.333	147.649	11.4381	0.0414423	Y
Ta00154	AT4G37370	CYP81D8 cytochrome P450, family 81, subfamily D, polypeptide 8	706	657	781	714.667	62.4526	8254	6744	9438	8145.33	1350.28	11.3974	0.00988238	Y
Ta18717	AT5G50920	CLPC, ATHSP93-V, HSP93-V, DCA1, CLPC1 CLPC homologue 1	5798	4791	9965	6851.33	2743.12	7623	3421	5467	5503.67	2101.24	0.803299	0.537205	N
Ta05468	AT2G19590	ACO1, ATACO1 ACC oxidase 1	17	13	14	14.6667	2.08167	225	128	145	166	51.7977	11.3182	0.0341519	Y
Ta18809	AT2G28110	FRA8, IRX7 Exostosin family protein	37	67	51	51.6667	15.0111	557	678	503	579.333	89.6121	11.2129	0.00753326	Y
Ta24959	AT4G10340	LHCB5 light harvesting complex of photosystem II 5	7603	8021	9369	8331	922.911	6478	4851	4922	5417	919.538	0.650222	0.0948147	N
Ta24823	AT5G43320	ckl8 casein kinase I-like 8	2747	3066	3509	3107.33	382.678	6612	4360	5099	5357	1147.95	1.72399	0.109366	N
Ta04261	AT3G07820	Pectin lyase-like superfamily protein	59	161	54	91.3333	60.3849	11060	1250	3699	5336.33	5105.85	58.427	0.219548	N
Ta25376	AT1G54410	dehydrin family protein	5770	4500	4412	4894	759.913	9672	2816	3491	5326.33	3778.56	1.08834	0.827798	N
Ta16576	AT3G11130	Clathrin, heavy chain	5383	5291	6066	5580	423.395	5062	4736	6118	5305.33	722.419	0.950777	0.260417	N
Ta22863	AT1G63205	Cystatin/monellin superfamily protein	3254	3316	3176	3248.67	70.1522	5181	5224	5498	5301	171.956	1.63175	0.00429548	Y
Ta14522	AT2G46450	ATCNGC12, CNGC12 cyclic nucleotide-gated channel 12	18	9	15	14	4.58258	179	181	100	153.333	46.1988	10.9524	0.0364417	Y
Ta15102	AT2G17880	Chaperone DnaJ-domain superfamily protein	585	406	467	486	91	7318	3513	5035	5288.67	1915.14	10.882	0.044885	Y
Ta15240	AT1G64230	UBC28 ubiquitin-conjugating enzyme 28	5394	4881	4464	4913	465.825	6586	4443	4768	5265.67	1154.93	1.07178	0.532214	N
Ta14355	AT1G02790	PGA4 polygalacturonase 4	77	172	65	104.667	58.6202	11001	1391	3386	5259.33	5071.49	50.2484	0.222459	N
Ta14111	AT3G02300	Regulator of chromosome condensation (RCC1) family protein	2788	2965	3242	2998.33	228.828	5775	4584	5369	5242.67	605.467	1.74853	0.0302174	Y
Ta19519	AT3G52850	VSR1, BP-80, ATELP, BP80, BP80B, ATELP1, ATVSR1, GFS1, VSR1;1, BP80-1;1 vacuolar sorting receptor homolog 1	2758	2771	3798	3109	596.727	4974	4716	6014	5234.67	687.14	1.68371	0.00180107	Y
Ta19011	AT1G06680	PSBP-1, OEE2, PSII-P, OE23 photosystem II subunit P-1	5742	5988	6868	6199.33	592.001	6286	4503	4840	5209.67	947.239	0.840359	0.333471	N
Ta01457	AT3G05320	O-fucosyltransferase family protein	33	20	16	23	8.88819	237	268	244	249.667	16.2583	10.8551	0.00313399	Y
Ta19528	AT3G52740	unknown protein; BEST Arabidopsis thaliana protein match is: unknown protein (TAIR:AT3G44450.1); Has 65 Blast hits to 65 proteins in 13 species: Archae - 0; Bacteria - 0; Met	14	20	34	22.6667	10.2632	235	222	276	244.333	28.1839	10.7794	0.0027048	Y
Ta03638	AT1G15100	RHA2A RING-H2 finger A2A	47	27	31	35	10.583	297	455	379	377	79.019	10.7714	0.0219092	Y
Ta16641	AT5G52882	P-loop containing nucleoside triphosphate hydrolases superfamily protein	111	156	154	140.333	25.4231	1510	1420	1604	1511.33	92.0072	10.7696	0.00163406	Y
Ta16323	AT5G26310	UGT72E3 UDP-Glycosyltransferase superfamily protein	799	785	2101	1228.33	755.784	6573	3013	5325	4970.33	1806.31	4.0464	0.0712213	N
Ta20208	AT2G19900	ATNADP-ME1, NADP-ME1 NADP-malic enzyme 1	40	31	33	34.6667	4.72582	434	348	331	371	55.2178	10.7019	0.00752941	Y
Ta24020	AT5G63370	Protein kinase superfamily protein	4466	5115	4410	4663.67	391.868	6806	4180	3647	4877.67	1691.12	1.04589	0.859219	N
Ta14535	AT2G28590	Protein kinase superfamily protein	10	10	11	10.3333	0.57735	144	95	89	109.333	30.1717	10.5806	0.0302348	Y
Ta25142	AT3G47600	MYB94, ATMYBCP70, ATMYB94 myb domain protein 94	59	64	72	65	6.55744	636	683	646	655	24.7588	10.0769	0.000605597	Y
Ta11735	AT4G34590	ATB2, GBF6, AtbZIP11, BZIP11 G-box binding factor 6	5912	5698	5328	5646	295.452	4555	4960	5011	4842	249.854	0.857598	0.116889	N
Ta00130	AT4G36980	FUNCTIONS IN: molecular function unknown; INVOLVED IN: biological process unknown; EXPRESSED IN: 23 plant structures; EXPRESSED DURING: 13 growth stages; CONTAINS InterPro DO	2156	2100	2173	2143	38.1969	6215	4545	3712	4824	1274.61	2.25105	0.0679508	N
Ta23818	AT3G47360	ATHSD3, HSD3 hydroxysteroid dehydrogenase 3	136	170	136	147.333	19.6299	1222	1637	1506	1455	212.149	9.87557	0.0075557	Y
Ta11772	AT5G19410	ABC-2 type transporter family protein	8	10	6	8	2	75	58	101	78	21.6564	9.75	0.035987	Y
Ta09029	AT3G63520	CCD1, ATCCD1, ATNCED1, NCED1 carotenoid cleavage dioxygenase 1	2828	2563	3426	2939	442.078	4630	4534	5072	4745.33	286.945	1.61461	0.00268824	Y
Ta06281	AT1G55860	UPL1 ubiquitin-protein ligase 1	3374	3368	4059	3600.33	397.228	4302	3873	5995	4723.33	1121.99	1.31192	0.118078	N
Ta16736	AT3G15730	PLDALPHA1, PLD phospholipase D alpha 1	5711	5143	8352	6402	1712.46	5564	3443	5106	4704.33	1116.09	0.734822	0.19817	N
Ta20324	AT1G21280	CONTAINS InterPro DOMAIN/s: Retrotransposon gag protein (InterPro:IPR005162); Has 707 Blast hits to 705 proteins in 25 species: Archae - 0; Bacteria - 0; Metazoa - 4; Fungi -	3732	4046	4307	4028.33	287.907	6103	4343	3610	4685.33	1281.27	1.16309	0.542825	N
Ta24508	AT2G16060	GLB1, AHB1, ARATH GLB1, NSHB1, ATGLB1, HB1 hemoglobin 1	136	77	52	88.3333	43.1316	1051	747	776	858	167.771	9.71321	0.00919564	Y
Ta24899	AT4G00430	TMP-C, PIP1;4, PIP1E plasma membrane intrinsic protein 1;4	6859	6940	7005	6934.67	73.146	4034	4099	5898	4677	1057.92	0.674438	0.0592336	N
Ta18060	AT4G24972	TPD1 tapetum determinant 1	139	119	138	132	11.2694	1310	1218	1315	1281	54.6168	9.70455	0.000475346	Y
Ta01889	AT5G61740	ATATH14, ATH14 ABC2 homolog 14	24	24	31	26.3333	4.04145	231	239	296	255.333	35.4448	9.6962	0.00622153	Y
Ta25321	AT2G01450	ATMPK17, MPK17 MAP kinase 17	2862	2812	2355	2676.33	279.404	6688	3431	3884	4667.67	1764.26	1.74405	0.172175	N
Ta05459	AT2G19500	CKX2, ATCKX2 cytokinin oxidase 2	83	45	111	79.6667	33.126	879	685	722	762	103	9.56485	0.00701371	Y
Ta07623	AT5G22060	ATJ2, J2 DNAJ homologue 2	4151	3904	4496	4183.67	297.349	5425	3448	5078	4650.33	1055.61	1.11154	0.451263	N
Ta00303	AT4G39260	CCR1, ATGRP8, GR-RBP8, GRP8 cold, circadian rhythm, and RNA binding 1	4325	5297	5972	5198	827.951	7691	3309	2844	4614.67	2674.31	0.887777	0.798196	N
Ta17019	AT5G47920	unknown protein; BEST Arabidopsis thaliana protein match is: unknown protein (TAIR:AT5G13880.1); Has 1807 Blast hits to 1807 proteins in 277 species: Archae - 0; Bacteria - 0	25	45	39	36.3333	10.2632	258	368	405	343.667	76.4613	9.45872	0.0158701	Y
Ta27020	AT1G66480	plastid movement impaired 2	91	68	105	88	18.6815	1055	574	858	829	241.808	9.42045	0.0304515	Y
Ta10210	AT1G76180	ERD14 Dehydrin family protein	880	1101	570	850.333	266.74	3717	3744	6172	4544.33	1409.67	5.34418	0.0608787	N
Ta00948	AT5G10450	GRF6, AFT1, 14-3-3lambda G-box regulating factor 6	3419	2840	2950	3069.67	307.49	6261	3558	3797	4538.67	1496.36	1.47855	0.166108	N
Ta24179	AT2G24200	Cytosol aminopeptidase family protein	4393	4736	6502	5210.33	1131.69	5381	3694	4537	4537.33	843.5	0.870834	0.521039	N
Ta01932	AT5G62210	Embryo-specific protein 3, (ATS3)	3049	2501	3942	3164	727.351	6856	2620	4097	4524.33	2150.09	1.42994	0.38191	N
Ta04590	AT4G35080	high-affinity nickel-transport family protein	4318	4629	5593	4846.67	664.786	4826	4446	4183	4485	323.269	0.925378	0.585108	N
Ta20037	AT3G47960	Major facilitator superfamily protein	1965	2381	2593	2313	319.475	5420	4452	3575	4482.33	922.874	1.93789	0.0937583	N
Ta00885	AT5G09810	ACT7 actin 7	4310	4120	4666	4365.33	277.174	4832	3684	4920	4478.67	689.607	1.02596	0.729621	N
Ta11492	AT3G52470	Late embryogenesis abundant (LEA) hydroxyproline-rich glycoprotein family	2159	2215	2476	2283.33	169.187	5027	4209	4191	4475.67	477.553	1.96015	0.0241889	Y
Ta04503	AT5G17310	UGP2 UDP-glucose pyrophosphorylase 2	2569	2679	3784	3010.67	671.981	4667	3758	4992	4472.33	639.617	1.4855	0.0448261	Y
Ta21788	AT1G32230	RCD1, CEO, CEO1, ATP8, AtRCD1 WWE protein-protein interaction domain protein family	2020	2251	2603	2291.33	293.585	5649	3781	3967	4465.67	1029.01	1.94894	0.0964049	N
Ta08715	AT4G23630	BTI1, RTNLB1 VIRB2-interacting protein 1	3686	3459	4491	3878.67	542.306	5330	3728	4330	4462.67	809.198	1.15057	0.395612	N
Ta02531	AT5G65620	Zincin-like metalloproteases family protein	5406	5421	6236	5687.67	474.93	5032	3546	4741	4439.67	787.496	0.780578	0.109368	N
Ta16942	AT1G53750	RPT1A regulatory particle triple-A 1A	2062	1882	2745	2229.67	455.276	4467	3822	5005	4431.33	592.306	1.98744	0.00387016	Y
Ta08596	AT3G25597	unknown protein; LOCATED IN: endomembrane system; BEST Arabidopsis thaliana protein match is: unknown protein (TAIR:AT1G26140.1); Has 35333 Blast hits to 34131 proteins in 24	15	23	15	17.6667	4.6188	153	208	138	166.333	36.8556	9.41509	0.0154166	Y
Ta11009	AT1G52191	Thioesterase superfamily protein	461	497	430	462.667	33.5311	3098	4678	5279	4351.67	1126.53	9.40562	0.0272161	Y
Ta04857	AT3G22160	VQ motif-containing protein	28	28	12	22.6667	9.2376	236	195	206	212.333	21.2211	9.36765	0.00400044	Y
Ta04926	AT3G26590	MATE efflux family protein	86	104	156	115.333	36.3501	898	1187	1137	1074	154.457	9.31214	0.0067264	Y
Ta08467	AT2G42490	Copper amine oxidase family protein	2712	2802	3489	3001	425.009	4873	3717	4524	4371.33	592.929	1.45663	0.0746039	N
Ta21077	AT2G23080	Protein kinase superfamily protein	2708	2828	2072	2536	406.291	4448	4127	4486	4353.67	197.216	1.71675	0.0303719	Y
Ta25570	AT5G22630	ADT5 arogenate dehydratase 5	131	225	181	179	47.0319	1718	1714	1562	1664.67	88.9344	9.29981	0.00159959	Y
Ta27245	AT4G24690	ubiquitin-associated (UBA)/TS-N domain-containing protein / octicosapeptide/Phox/Bemp1 (PB1) domain-containing protein	1615	1619	2204	1812.67	338.911	4987	2772	5191	4316.67	1341.6	2.38139	0.0672883	N
Ta15816	AT1G23090	AST91, SULTR3;3 sulfate transporter 91	21	51	13	28.3333	20.0333	314	259	214	262.333	50.0833	9.25882	0.0155953	Y
Ta18766	AT5G10930	CIPK5, SnRK3.24 CBL-interacting protein kinase 5	128	84	100	104	22.2711	1046	788	1032	955.333	145.084	9.1859	0.00742658	Y
Ta15458	AT5G02370	ATP binding microtubule motor family protein	3663	6359	2404	4142	2020.54	3949	4837	4047	4277.67	486.869	1.03275	0.895925	N
Ta15984	AT1G65980	TPX1 thioredoxin-dependent peroxidase 1	4597	4455	4999	4683.67	282.165	4205	3721	4795	4240.33	537.871	0.905345	0.103743	N
Ta01261	AT3G18560	unknown protein; BEST Arabidopsis thaliana protein match is: unknown protein (TAIR:AT1G49000.1); Has 95 Blast hits to 95 proteins in 13 species: Archae - 0; Bacteria - 0; Met	26	42	16	28	13.1149	265	313	187	255	63.5925	9.10714	0.0164555	Y
Ta05347	AT1G05300	ZIP5 zinc transporter 5 precursor	70	44	33	49	19	581	311	442	444.667	135.02	9.07483	0.0305189	Y
Ta22866	AT1G48310	CHR18, CHA18 chromatin remodeling factor18	681	896	1000	859	162.687	6868	8371	8098	7779	800.67	9.05588	0.00303845	Y
Ta04260	AT3G07840	Pectin lyase-like superfamily protein	123	359	81	187.667	149.858	8642	875	3054	4190.33	4006.25	22.3286	0.232892	N
Ta06864	AT1G79550	PGK phosphoglycerate kinase	4310	4536	7612	5486	1844.63	4669	3108	4789	4188.67	937.806	0.763519	0.294253	N
Ta25940	AT1G70580	AOAT2, GGT2 alanine-2-oxoglutarate aminotransferase 2	2552	2151	3281	2661.33	572.879	4000	3670	4894	4188	633.287	1.57365	0.000978283	Y
Ta18173	AT1G01550	BPS1 Protein of unknown function (DUF793)	1995	1754	2296	2015	271.553	5479	2849	4214	4180.67	1315.32	2.07477	0.090666	N
Ta12320	AT1G61520	LHCA3 photosystem I light harvesting complex gene 3	4283	4529	5310	4707.33	536.222	5854	3245	3436	4178.33	1454.31	0.887622	0.668262	N
Ta14371	AT1G02610	RING/FYVE/PHD zinc finger superfamily protein	34	29	23	28.6667	5.50757	232	274	270	258.667	23.1805	9.02326	0.00481068	Y
Ta21495	AT5G05520	Outer membrane OMP85 family protein	2108	2329	2023	2153.33	157.957	4709	4474	3284	4155.67	763.975	1.92988	0.0364911	Y
Ta22727	AT5G44730	Haloacid dehalogenase-like hydrolase (HAD) superfamily protein	449	422	397	422.667	26.0064	3188	3662	4374	3741.33	596.967	8.85174	0.0115345	Y
Ta26220	AT5G37780	CAM1, TCH1, ACAM-1 calmodulin 1	3175	2880	3476	3177	298.005	5045	3526	3859	4143.33	798.42	1.30417	0.16943	N
Ta13062	AT1G27045	Homeobox-leucine zipper protein family	438	364	462	421.333	51.0816	3355	4026	3788	3723	340.19	8.83623	0.00422951	Y
Ta15450	AT5G02240	NAD(P)-binding Rossmann-fold superfamily protein	3262	3113	3667	3347.33	286.689	4533	3491	4313	4112.33	549.219	1.22854	0.101685	N
Ta20181	AT3G21780	UGT71B6 UDP-glucosyl transferase 71B6	1829	1824	3579	2410.67	1011.81	4917	3589	3824	4110	708.691	1.70492	0.174438	N
Ta12672	AT2G30100	pentatricopeptide (PPR) repeat-containing protein	88	73	92	84.3333	10.0167	848	667	676	730.333	102.002	8.66008	0.00771522	Y
Ta22498	AT1G53540	HSP20-like chaperones superfamily protein	1	2	37	13.3333	20.502	86	84	170	113.333	49.085	8.5	0.0262306	Y
Ta13829	AT3G15450	Aluminium induced protein with YGL and LRDR motifs	2607	1895	1937	2146.33	399.501	6363	2548	3227	4046	2035.1	1.88508	0.182464	N
Ta22584	AT5G39570	FUNCTIONS IN: molecular function unknown; INVOLVED IN: biological process unknown; LOCATED IN: cytosol, nucleus; EXPRESSED IN: 25 plant structures; EXPRESSED DURING: 14 growt	3423	3276	4646	3781.67	752.135	4600	3534	3949	4027.67	537.336	1.06505	0.693908	N
Ta02541	AT5G65530	Protein kinase superfamily protein	93	122	140	118.333	23.7136	1283	803	901	995.667	253.617	8.41408	0.0309469	Y
Ta09766	AT5G40350	MYB24, AtMYB24 myb domain protein 24	7173	7957	7124	7418	467.43	4474	3576	3881	3977	456.632	0.536128	0.0201155	Y
Ta23784	AT3G52930	Aldolase superfamily protein	3336	2965	5281	3860.67	1243.95	4579	3106	4224	3969.67	768.73	1.02823	0.884723	N
Ta00127	AT4G37010	CEN2 centrin 2	21	21	16	19.3333	2.88675	167	163	155	161.667	6.1101	8.36207	0.000202868	Y
Ta21984	AT3G49540	unknown protein; FUNCTIONS IN: molecular function unknown; INVOLVED IN: N-terminal protein myristoylation; LOCATED IN: cellular component unknown; Has 9244 Blast hits to 5308	89	155	42	95.3333	56.7656	7798	1537	2531	3955.33	3364.75	41.4895	0.186444	N
Ta17607	AT5G52300	RD29B, LTI65 CAP160 protein	321	334	452	369	72.1734	3072	2674	6077	3941	1860.5	10.6802	0.0744605	N
Ta01369	AT1G18500	MAML-4, IPMS1 methylthioalkylmalate synthase-like 4	3318	3076	5467	3953.67	1316.16	4738	2560	4461	3919.67	1185.62	0.9914	0.967556	N
Ta07365	AT2G40130	Double Clp-N motif-containing P-loop nucleoside triphosphate hydrolases superfamily protein	95	129	81	101.667	24.6847	863	897	789	849.667	55.2208	8.35738	0.000714153	Y
Ta15960	AT1G05850	POM1, ERH2, ELP1, CTL1, ELP, HOT2, ATCTL1 Chitinase family protein	3206	2802	3300	3102.67	264.593	3639	3911	4169	3906.33	265.031	1.25902	0.0556052	N
Ta04506	AT5G17330	GAD, GAD1 glutamate decarboxylase	368	348	835	517	275.578	4828	3240	4834	4300.67	918.569	8.3185	0.0147867	Y
Ta16588	AT3G11280	Duplicated homeodomain-like superfamily protein	87	94	89	90	3.60555	953	525	765	747.667	214.526	8.30741	0.0347523	Y
Ta19685	AT2G04160	AIR3 Subtilisin-like serine endopeptidase family protein	8764	8725	13098	10195.7	2513.57	7342	2131	2171	3881.33	2997.09	0.380685	0.148323	N
Ta06300	AT1G55670	PSAG photosystem I subunit G	3893	3706	3184	3594.33	367.454	4762	2947	3927	3878.67	908.465	1.07911	0.641136	N
Ta02810	AT4G32020	unknown protein; FUNCTIONS IN: molecular function unknown; INVOLVED IN: biological process unknown; LOCATED IN: chloroplast; EXPRESSED IN: 24 plant structures; EXPRESSED DURI	2739	3204	2092	2678.33	558.477	3941	3773	3903	3872.33	88.0984	1.4458	0.0795653	N
Ta08646	AT2G03590	ATUPS1, UPS1 ureide permease 1	113	134	164	137	25.632	1027	1099	1272	1132.67	125.922	8.26764	0.0033836	Y
Ta03559	AT5G19990	RPT6A, ATSUG1 regulatory particle triple-A ATPase 6A	1887	1748	2264	1966.33	266.991	3996	3349	4196	3847	442.722	1.95643	0.00620823	Y
Ta24968	AT4G02770	PSAD-1 photosystem I subunit D-1	3013	2955	3013	2993.67	33.4863	5259	2951	3260	3823.33	1252.89	1.27714	0.36402	N
Ta14087	AT3G02550	LBD41 LOB domain-containing protein 41	2304	2075	2673	2350.67	301.719	4223	3200	4008	3810.33	539.385	1.62096	0.0254738	Y
Ta05209	AT2G35050	Protein kinase superfamily protein with octicosapeptide/Phox/Bem1p domain	1935	1741	2121	1932.33	190.014	4771	2826	3820	3805.67	972.579	1.96947	0.0674709	N
Ta19716	AT3G56940	CRD1, CHL27, ACSF dicarboxylate diiron protein, putative (Crd1)	2965	3144	4265	3458	704.59	4270	3169	3970	3803	569.181	1.09977	0.553449	N
Ta03349	AT3G60240	EIF4G, CUM2 eukaryotic translation initiation factor 4G	1886	1849	2642	2125.67	447.54	3957	3493	3915	3788.33	256.627	1.78219	0.0186903	Y
Ta20608	AT5G54940	Translation initiation factor SUI1 family protein	2682	2298	1856	2278.67	413.339	5447	2678	3230	3785	1465.56	1.66106	0.161313	N
Ta09637	AT3G21690	MATE efflux family protein	2741	3046	3994	3260.33	653.419	4252	3354	3745	3783.67	450.247	1.16052	0.41971	N
Ta21712	AT4G12430	TPPF Haloacid dehalogenase-like hydrolase (HAD) superfamily protein	121	122	168	137	26.8514	697	1334	1360	1130.33	375.503	8.25061	0.0414365	Y
Ta16313	AT5G66570	PSBO-1, OEE1, OEE33, OE33, PSBO1, MSP-1 PS II oxygen-evolving complex 1	6546	5970	9383	7299.67	1827.06	5340	2235	3718	3764.33	1553.02	0.515686	0.111498	N
Ta21772	AT5G11500	unknown protein; CONTAINS InterPro DOMAIN/s: Protein of unknown function DUF814 (InterPro:IPR008532); Has 1807 Blast hits to 1807 proteins in 277 species: Archae - 0; Bacteri	2479	2438	2389	2435.33	45.0592	3763	3904	3593	3753.33	155.725	1.5412	0.00344151	Y
Ta07776	AT5G24150	SQP1, SQE5 FAD/NAD(P)-binding oxidoreductase family protein	108	55	122	95	35.3412	797	547	1002	782	227.871	8.23158	0.0255679	Y
Ta08870	AT5G49720	ATGH9A1, TSD1, DEC, KOR, RSW2, IRX2, KOR1, GH9A1 glycosyl hydrolase 9A1	2416	2486	3297	2733	489.691	3628	3534	4042	3734.67	270.276	1.36651	0.0181426	Y
Ta23102	AT3G12510	MADS-box family protein	56	92	22	56.6667	35.0048	6473	1307	3424	3734.67	2596.97	65.9059	0.134909	N
Ta02823	AT4G31870	ATGPX7, GPX7 glutathione peroxidase 7	38	12	16	22	14	132	175	227	178	47.571	8.09091	0.0442569	Y
Ta07737	AT5G24580	Heavy metal transport/detoxification superfamily protein	1412	1659	1818	1629.67	204.583	13654	10715	15186	13185	2272.1	8.09061	0.0122578	Y
Ta17633	AT4G34050	CCoAOMT1 S-adenosyl-L-methionine-dependent methyltransferases superfamily protein	2830	3024	4781	3545	1074.79	23102	26861	34587	28183.3	5855.57	7.95016	0.012504	Y
Ta23279	AT2G36460	Aldolase superfamily protein	1757	1824	2493	2024.67	406.97	4325	2530	4250	3701.67	1015.39	1.82828	0.089631	N
Ta21427	AT2G32730	26S proteasome regulatory complex, non-ATPase subcomplex, Rpn2/Psmd1 subunit	2095	1846	2806	2249	498.184	3686	2863	4514	3687.67	825.501	1.63969	0.0213253	Y
Ta08365	AT1G65660	SMP1 Pre-mRNA splicing Prp18-interacting factor	2109	1890	2169	2056	146.857	3788	3075	4182	3681.67	561.108	1.79069	0.0211938	Y
Ta06801	AT1G78900	VHA-A vacuolar ATP synthase subunit A	3862	3672	6318	4617.33	1475.88	4092	2814	4127	3677.67	748.162	0.796491	0.311592	N
Ta09235	AT5G48070	ATXTH20, XTH20 xyloglucan endotransglucosylase/hydrolase 20	2080	594	490	1054.67	889.486	10475	6648	7984	8369	1942.33	7.93521	0.0085756	Y
Ta14899	AT2G30570	PSBW photosystem II reaction center W	3944	4101	3874	3973	116.245	4597	3001	3370	3656	835.554	0.920211	0.600662	N
Ta13135	AT2G33480	ANAC041, NAC041 NAC domain containing protein 41	20	10	5	11.6667	7.63763	119	62	96	92.3333	28.6764	7.91429	0.0308985	Y
Ta23365	AT1G31330	PSAF photosystem I subunit F	4402	4390	5247	4679.67	491.362	4540	2937	3414	3630.33	823.105	0.775768	0.224321	N
Ta14213	AT4G31580	SRZ-22, SRZ22, RSZP22, RSZ22, At-RSZ22 serine/arginine-rich 22	2147	2069	1715	1977	230.226	4550	3541	2792	3627.67	882.199	1.83494	0.0522964	N
Ta03654	AT1G15270	Translation machinery associated TMA7	2696	2619	1823	2379.33	483.335	3242	3754	3777	3591	302.462	1.50925	0.0972495	N
Ta18751	AT5G25280	serine-rich protein-related	2380	2132	1910	2140.67	235.12	4070	3670	2999	3579.67	541.184	1.67222	0.0153581	Y
Ta01117	AT5G48385	FRIGIDA-like protein	1185	1168	1506	1286.33	190.427	4292	2412	4030	3578	1018.25	2.78155	0.0530939	N
Ta00534	AT2G43970	RNA-binding protein	2137	1926	2288	2117	181.827	3901	2742	4063	3568.67	720.482	1.68572	0.0447478	Y
Ta02494	AT5G67590	FRO1 NADH-ubiquinone oxidoreductase-related	2175	2256	2211	2214	40.5832	3516	3569	3523	3536	28.7924	1.59711	5.16834e-05	Y
Ta16061	AT3G48140	B12D protein	2782	2855	2361	2666	266.648	3567	3435	3585	3529	81.9024	1.32371	0.045189	Y
Ta03992	AT1G76030	ATPase, V1 complex, subunit B protein	2730	2955	3591	3092	446.55	3786	2452	4334	3524	967.969	1.13972	0.460027	N
Ta17978	AT1G08230	Transmembrane amino acid transporter family protein	34	12	3	16.3333	15.9478	163	117	107	129	29.8664	7.89796	0.00521952	Y
Ta15475	AT5G57660	ATCOL5, COL5 CONSTANS-like 5	1092	886	1243	1073.67	179.205	8818	6905	9648	8457	1406.68	7.87675	0.00911505	Y
Ta00525	AT2G44080	ARL ARGOS-like	137	37	23	65.6667	62.1718	668	432	444	514.667	132.926	7.83756	0.00850786	Y
Ta01053	AT5G53130	CNGC1, ATCNGC1 cyclic nucleotide gated channel 1	1847	1747	2304	1966	296.956	3788	2762	3951	3500.33	644.588	1.78043	0.030269	Y
Ta10008	AT3G01270	Pectate lyase family protein	46	71	39	52	16.8226	7105	918	2468	3497	3219.3	67.25	0.2058	N
Ta17134	AT1G25520	Uncharacterized protein family (UPF0016)	2338	2413	2812	2521	254.788	3493	3697	3234	3474.67	232.044	1.37829	0.0709029	N
Ta12731	AT1G06760	winged-helix DNA-binding transcription factor family protein	771	755	1692	1072.67	536.418	4878	1385	4075	3446	1829.48	3.21255	0.141789	N
Ta08591	AT3G25640	Protein of unknown function, DUF617	165	122	142	143	21.5174	1078	1202	1069	1116.33	74.3259	7.80653	0.00300607	Y
Ta08537	AT5G54270	LHCB3, LHCB3*1 light-harvesting chlorophyll B-binding protein 3	3505	3546	4997	4016	849.818	5614	2210	2454	3426	1898.79	0.853088	0.713241	N
Ta21717	AT1G56690	Pentatricopeptide repeat (PPR) superfamily protein	297	337	280	304.667	29.2632	1999	2805	2216	2340	417.062	7.68053	0.0121729	Y
Ta17871	AT4G02480	AAA-type ATPase family protein	2116	2011	2635	2254	334.106	3800	2940	3521	3420.33	438.749	1.51745	0.0459839	Y
Ta26322	AT3G27300	G6PD5 glucose-6-phosphate dehydrogenase 5	1593	1567	2317	1825.67	425.706	3615	2663	3887	3388.33	642.711	1.85594	0.0280425	Y
Ta03787	AT1G16880	uridylyltransferase-related	2667	2641	2754	2687.33	59.1805	3678	2876	3544	3366	429.609	1.25254	0.0988272	N
Ta02124	AT5G64230	unknown protein; FUNCTIONS IN: molecular function unknown; INVOLVED IN: biological process unknown; LOCATED IN: endomembrane system; EXPRESSED IN: 9 plant structures; EXPRESS	52	47	43	47.3333	4.50925	357	335	395	362.333	30.3535	7.65493	0.00367163	Y
Ta03664	AT1G15380	Lactoylglutathione lyase / glyoxalase I family protein	1760	1495	1204	1486.33	278.101	4759	2911	2408	3359.33	1237.96	2.26015	0.0805315	N
Ta06961	AT5G02500	HSC70-1, HSP70-1, AT-HSC70-1, HSC70 heat shock cognate protein 70-1	6372	6670	4097	5713	1407.41	3596	2986	3463	3348.33	320.759	0.58609	0.120368	N
Ta00167	AT4G37520	Peroxidase superfamily protein	21	47	23	30.3333	14.4684	210	241	242	231	18.1934	7.61538	0.00213166	Y
Ta09102	AT3G62710	Glycosyl hydrolase family protein	46	59	34	46.3333	12.5033	7223	737	2052	3337.33	3428.72	72.0288	0.238562	N
Ta25673	AT3G11720	Polyketide cyclase/dehydrase and lipid transport superfamily protein	140	184	129	151	29.1033	1065	1239	1131	1145	87.8408	7.58278	0.00143847	Y
Ta03455	AT5G21090	Leucine-rich repeat (LRR) family protein	2327	2258	2314	2299.67	36.6652	3023	3443	3513	3326.33	265.016	1.44644	0.0249808	Y
Ta02412	AT5G66760	SDH1-1 succinate dehydrogenase 1-1	2681	2633	3864	3059.33	697.275	3427	2941	3606	3324.67	344.108	1.08673	0.457616	N
Ta11723	AT4G34680	GATA3 GATA transcription factor 3	224	230	217	223.667	6.50641	1680	1962	1443	1695	259.825	7.57824	0.00973894	Y
Ta16065	AT3G48180	unknown protein; BEST Arabidopsis thaliana protein match is: unknown protein (TAIR:AT1G19020.1); Has 84 Blast hits to 84 proteins in 15 species: Archae - 0; Bacteria - 0; Met	185	153	130	156	27.6225	1127	1214	1200	1180.33	46.7155	7.56624	0.00161763	Y
Ta25186	AT1G54520	unknown protein; FUNCTIONS IN: molecular function unknown; INVOLVED IN: biological process unknown; LOCATED IN: chloroplast; EXPRESSED IN: 24 plant structures; EXPRESSED DURI	3078	2702	2596	2792	253.29	3875	2982	3046	3301	498.127	1.18231	0.0789041	N
Ta11506	AT3G52300	ATPQ ATP synthase D chain, mitochondrial	4687	4559	4483	4576.33	103.099	3448	3030	3417	3298.33	232.9	0.720737	0.0109866	Y
Ta14652	AT4G14710	ATARD2 RmlC-like cupins superfamily protein	1961	2100	2093	2051.33	78.3092	3410	2812	3666	3296	438.265	1.60676	0.0435892	Y
Ta04063	AT3G50000	CKA2, ATCKA2 casein kinase II, alpha chain 2	1749	1687	1754	1730	37.3229	3907	2967	3001	3291.67	533.165	1.9027	0.0346077	Y
Ta10011	AT3G01230	unknown protein; FUNCTIONS IN: molecular function unknown; INVOLVED IN: biological process unknown; LOCATED IN: endomembrane system; BEST Arabidopsis thaliana protein match i	44	105	36	61.6667	37.7403	6071	1247	2546	3288	2496.13	53.3189	0.156871	N
Ta26353	AT4G12800	PSAL photosystem I subunit l	4131	3942	3765	3946	183.033	3890	2676	3285	3283.67	607.001	0.832151	0.165811	N
Ta26521	AT2G13360	AGT, AGT1, SGAT alanine:glyoxylate aminotransferase	4044	3054	4620	3906	792.068	3948	2344	3489	3260.33	826.087	0.834699	0.164701	N
Ta03040	AT1G12780	UGE1, ATUGE1 UDP-D-glucose/UDP-D-galactose 4-epimerase 1	2241	1997	2466	2234.67	234.564	4141	2071	3541	3251	1065.04	1.4548	0.194088	N
Ta22544	AT4G34720	AVA-P1, VHA-C1, ATVHA-C1 ATPase, F0/V0 complex, subunit C protein	4214	4201	4086	4167	70.4486	3039	3318	3385	3247.33	183.506	0.779298	0.0218	Y
Ta23246	AT1G71010	FAB1C FORMS APLOID AND BINUCLEATE CELLS 1C	1585	1698	1915	1732.67	167.709	3780	2535	3424	3246.33	641.233	1.87361	0.0610034	N
Ta01039	AT1G70700	JAZ9, TIFY7 TIFY domain/Divergent CCT motif family protein	3920	4645	5908	4824.33	1006.06	3660	2616	3457	3244.33	553.538	0.672494	0.142782	N
Ta24547	AT5G52830	WRKY27, ATWRKY27 WRKY DNA-binding protein 27	148	146	193	162.333	26.5769	1347	1052	1276	1225	153.971	7.5462	0.00636543	Y
Ta20290	AT4G11600	ATGPX6, PHGPX, LSC803, GPX6 glutathione peroxidase 6	1592	1670	2226	1829.33	345.73	4614	2206	2900	3240	1239.48	1.77114	0.222434	N
Ta03106	AT1G12020	unknown protein; BEST Arabidopsis thaliana protein match is: unknown protein (TAIR:AT1G62422.1); Has 89 Blast hits to 88 proteins in 16 species: Archae - 0; Bacteria - 0; Met	56	52	59	55.6667	3.51188	426	453	381	420	36.3731	7.54491	0.00395499	Y
Ta04687	AT5G14780	FDH formate dehydrogenase	1143	1044	1657	1281.33	329.081	4601	1964	3094	3219.67	1322.98	2.51275	0.129345	N
Ta10784	AT3G62170	VGDH2 VANGUARD 1 homolog 2	84	135	60	93	38.3014	6903	801	1930	3211.33	3246.53	34.5305	0.2395	N
Ta00026	AT4G36040	Chaperone DnaJ-domain superfamily protein	1186	724	976	962	231.318	5606	1459	2504	3189.67	2156.85	3.31566	0.184965	N
Ta12716	AT1G06550	ATP-dependent caseinolytic (Clp) protease/crotonase family protein	2902	2857	3825	3194.67	546.348	3769	2688	3106	3187.67	545.108	0.997809	0.989355	N
Ta10687	AT3G61220	NAD(P)-binding Rossmann-fold superfamily protein	98	58	100	85.3333	23.6925	654	574	702	643.333	64.6632	7.53906	0.0019768	Y
Ta07375	AT2G40100	LHCB4.3 light harvesting complex photosystem II	2565	2188	3244	2665.67	535.149	3636	2455	3441	3177.33	633.112	1.19195	0.209583	N
Ta01742	AT1G10090	Early-responsive to dehydration stress protein (ERD4)	1199	1309	1703	1403.67	265.001	11431	9451	10641	10507.7	996.711	7.48587	0.00444514	Y
Ta23737	AT3G22420	WNK2, ZIK3, ATWNK2 with no lysine (K) kinase 2	1001	1200	1218	1139.67	120.426	4061	3044	2364	3156.33	854.059	2.76952	0.0690297	N
Ta10654	AT4G16370	ATOPT3, OPT3 oligopeptide transporter	413	378	450	413.667	36.0046	2345	2729	4194	3089.33	975.746	7.46817	0.0394372	Y
Ta03745	AT1G16470	PAB1 proteasome subunit PAB1	1846	1782	2026	1884.67	126.512	3166	2830	3453	3149.67	311.821	1.67121	0.00785921	Y
Ta15685	AT4G19110	Protein kinase superfamily protein	1500	1628	2029	1719	275.991	4059	2268	3079	3135.33	896.828	1.82393	0.135942	N
Ta10910	AT5G18670	BMY3, BAM9 beta-amylase 3	2136	1718	1821	1891.67	217.776	3651	2587	3148	3128.67	532.263	1.65392	0.0232162	Y
Ta06788	AT1G78780	pathogenesis-related family protein	779	885	883	849	60.63	7785	5923	5023	6243.67	1408.65	7.35414	0.0237401	Y
Ta02585	AT5G65140	TPPJ Haloacid dehalogenase-like hydrolase (HAD) superfamily protein	8	50	12	23.3333	23.1805	115	212	186	171	50.2096	7.32857	0.0189579	Y
Ta17376	AT1G70810	Calcium-dependent lipid-binding (CaLB domain) family protein	47	44	37	42.6667	5.1316	334	288	313	311.667	23.029	7.30469	0.00229076	Y
Ta13394	AT3G47160	RING/U-box superfamily protein	37	28	13	26	12.1244	176	204	182	187.333	14.7422	7.20513	0.00491116	Y
Ta21580	AT5G21274	CAM6, ACAM-6 calmodulin 6	3457	3356	3384	3399	52.144	3350	2889	3078	3105.67	231.742	0.9137	0.106275	N
Ta10383	AT5G58060	YKT61, ATYKT61, ATGP1 SNARE-like superfamily protein	1582	1389	1494	1488.33	96.6247	3836	2143	3324	3101	868.251	2.08354	0.0688195	N
Ta17215	AT2G29400	TOPP1, PP1-AT type one protein phosphatase 1	1698	1490	1579	1589	104.36	3876	2838	2587	3100.33	683.37	1.95112	0.0490088	Y
Ta22657	AT3G22750	Protein kinase superfamily protein	1865	1800	1583	1749.33	147.67	4242	2309	2726	3092.33	1017.24	1.76772	0.134038	N
Ta23014	not	available	6378	4389	6227	5664.67	1107.34	2334	3404	3531	3089.67	657.5	0.545428	0.100635	N
Ta03804	AT1G17060	CYP72C1, SOB7 cytochrome p450 72c1	681	475	539	565	105.432	3485	4485	4079	4016.33	502.937	7.10855	0.0101825	Y
Ta12495	AT3G12120	FAD2 fatty acid desaturase 2	8275	7823	10575	8891	1475.79	5080	1801	2356	3079	1754.99	0.346305	0.0572703	N
Ta14272	AT4G02570	CUL1 cullin 1	1704	1695	2137	1845.33	252.631	3119	2857	3261	3079	204.949	1.66853	0.00543574	Y
Ta21288	AT5G66140	PAD2 proteasome alpha subunit D2	1861	1624	1802	1762.33	123.379	3310	2620	3268	3066	386.818	1.73974	0.0136535	Y
Ta19737	AT1G51680	4CL1, 4CL.1, AT4CL1 4-coumarate:CoA ligase 1	878	985	1452	1105	305.236	6976	8569	7969	7838	804.539	7.09321	0.00428873	Y
Ta19130	AT4G22220	ISU1, ATISU1 SufE/NifU family protein	1658	1456	1849	1654.33	196.526	3784	2474	2915	3057.67	666.551	1.84828	0.060438	N
Ta21081	AT2G23120	Late embryogenesis abundant protein, group 6	554	443	370	455.667	92.6517	1999	3038	4132	3056.33	1066.62	6.70739	0.0602324	N
Ta21029	AT1G62370	RING/U-box superfamily protein	111	114	108	111	3	1053	636	673	787.333	230.817	7.09309	0.0367775	Y
Ta20714	AT3G48250	Pentatricopeptide repeat (PPR) superfamily protein	351	458	455	421.333	60.9289	2311	3028	3532	2957	613.589	7.0182	0.0158329	Y
Ta10601	AT4G16760	ACX1, ATACX1 acyl-CoA oxidase 1	1499	1565	2331	1798.33	462.482	3813	2128	3205	3048.67	853.309	1.69527	0.146316	N
Ta17528	AT1G21864	Plant thionin family protein	74	151	31	85.3333	60.7975	5632	1640	1874	3048.67	2240.29	35.7266	0.150498	N
Ta23790	AT3G52990	Pyruvate kinase family protein	2703	2795	4147	3215	808.445	3584	2148	3413	3048.33	784.385	0.94816	0.780748	N
Ta17570	ATCG00020	PSBA photosystem II reaction center protein A	849	1608	696	1051	488.405	2819	2459	3855	3044.33	724.766	2.89661	0.0959415	N
Ta19847	AT3G46060	ARA3 RAB GTPase homolog 8A	1906	1773	1869	1849.33	68.6464	3355	2575	3154	3028	404.978	1.63735	0.0260871	Y
Ta16348	AT1G51200	A20/AN1-like zinc finger family protein	1679	1609	1401	1563	144.596	3466	3069	2535	3023.33	467.177	1.93431	0.0162573	Y
Ta10152	AT1G75380	ATBBD1, BBD1 bifunctional nuclease in basal defense response 1	611	520	771	634	127.071	3956	1770	3325	3017	1125.08	4.75868	0.0598573	N
Ta09575	AT3G21270	ADOF2, DOF2 DOF zinc finger protein 2	505	586	592	561	48.5901	4170	3791	3756	3905.67	229.587	6.96197	0.00229776	Y
Ta10523	AT2G47400	CP12-1, CP12 CP12 domain-containing protein 1	3550	2941	2825	3105.33	389.436	3948	2690	2408	3015.33	819.928	0.971018	0.752062	N
Ta01340	AT1G18200	AtRABA6b, RABA6b RAB GTPase homolog A6B	47	80	39	55.3333	21.7332	459	366	321	382	70.3776	6.90361	0.0166469	Y
Ta20995	AT2G45960	PIP1B, TMP-A, ATHH2, PIP1;2 plasma membrane intrinsic protein 1B	2523	2826	1748	2365.67	555.955	2134	3377	3477	2996	748.186	1.26645	0.41173	N
Ta26159	AT3G25230	ROF1, ATFKBP62, FKBP62 rotamase FKBP 1	2230	2414	3548	2730.67	713.785	3363	2674	2920	2985.67	349.162	1.09338	0.665713	N
Ta14692	AT1G13930	Involved in response to salt stress. Knockout mutants are hypersensitive to salt stress.	3001	1809	2172	2327.33	610.993	4954	1644	2344	2980.67	1744.43	1.28072	0.424848	N
Ta22731	AT5G46470	RPS6 disease resistance protein (TIR-NBS-LRR class) family	36	50	35	40.3333	8.3865	261	325	248	278	41.2189	6.89256	0.00632075	Y
Ta21185	AT4G04040	MEE51 Phosphofructokinase family protein	2214	2479	2815	2502.67	301.198	3761	2288	2855	2968	742.973	1.18594	0.4831	N
Ta12779	AT1G07230	NPC1 non-specific phospholipase C1	1570	1246	1978	1598	366.802	3744	2165	2991	2966.67	789.781	1.85649	0.0770358	N
Ta02306	AT2G39210	Major facilitator superfamily protein	541	505	775	607	146.602	4512	3734	4261	4169	397.076	6.8682	0.00370916	Y
Ta05438	AT1G04400	CRY2, FHA, AT-PHH1, PHH1, ATCRY2 cryptochrome 2	1881	1742	2281	1968	279.834	3872	2248	2703	2941	837.751	1.49441	0.196407	N
Ta19482	AT4G28240	Wound-responsive family protein	470	277	214	320.333	133.388	2520	1896	2151	2189	313.731	6.83351	0.0047336	Y
Ta05757	AT1G77450	anac032, NAC032 NAC domain containing protein 32	2807	2818	2682	2769	75.5447	4431	2077	2294	2934	1300.97	1.05959	0.843553	N
Ta07544	AT1G08380	PSAO photosystem I subunit O	2429	2118	1924	2157	254.749	3212	2468	3109	2929.67	403.118	1.35821	0.0851186	N
Ta08172	AT2G30110	ATUBA1, MOS5, UBA1 ubiquitin-activating enzyme 1	1680	1717	2322	1906.33	360.453	3067	2512	3175	2918	355.729	1.53069	0.0329789	Y
Ta25704	AT3G24460	Serinc-domain containing serine and sphingolipid biosynthesis protein	56	82	58	65.3333	14.4684	414	457	468	446.333	28.5365	6.83163	0.0016104	Y
Ta10249	AT1G75750	GASA1 GAST1 protein homolog 1	7456	8663	5706	7275	1486.79	49614	44092	54012	49239.3	4970.6	6.76829	0.00776074	Y
Ta24734	AT3G50980	XERO1 dehydrin xero 1	44	36	25	35	9.53939	226	195	280	233.667	43.0155	6.67619	0.0205658	Y
Ta05048	AT5G11950	Putative lysine decarboxylase family protein	53	62	66	60.3333	6.65833	407	373	425	401.667	26.4071	6.65746	0.00198629	Y
Ta00523	AT2G44100	ATGDI1, AT-GDI1, GDI1 guanosine nucleotide diphosphate dissociation inhibitor 1	1518	1527	1836	1627	181.055	3113	2309	3256	2892.67	510.502	1.77791	0.0360537	Y
Ta14066	AT3G02790	zinc finger (C2H2 type) family protein	1875	1892	1420	1729	267.737	3150	3165	2356	2890.33	462.807	1.67168	0.00928131	Y
Ta26087	AT5G19150	pfkB-like carbohydrate kinase family protein	8357	6819	7133	7436.33	812.631	61519	40876	45978	49457.7	10752.4	6.65081	0.0181477	Y
Ta03660	AT1G15340	MBD10 methyl-CPG-binding domain 10	2184	1953	3009	2382	555.146	3771	2106	2771	2882.67	838.098	1.21019	0.462055	N
Ta18132	AT1G01960	EDA10 SEC7-like guanine nucleotide exchange family protein	2365	2381	2853	2533	277.244	3074	2529	3026	2876.33	301.755	1.13554	0.201416	N
Ta11687	AT5G55190	RAN3, ATRAN3 RAN GTPase 3	5499	5315	5657	5490.33	171.165	3283	2482	2855	2873.33	400.815	0.523344	0.00583008	Y
Ta23345	AT5G43940	HOT5, ADH2, GSNOR, ATGSNOR1, PAR2 GroES-like zinc-binding dehydrogenase family protein	3266	2858	3638	3254	390.138	3734	2112	2743	2863	817.631	0.87984	0.460637	N
Ta19379	AT5G15650	RGP2, ATRGP2 reversibly glycosylated polypeptide 2	3684	3711	4761	4052	614.16	3237	2104	3234	2858.33	653.274	0.705413	0.0857523	N
Ta05933	AT4G01070	GT72B1, UGT72B1 UDP-Glycosyltransferase superfamily protein	28	26	10	21.3333	9.86577	164	138	122	141.333	21.1975	6.625	0.00441503	Y
Ta08460	AT2G42590	GRF9, GF14 MU general regulatory factor 9	1499	1460	1988	1649	294.23	3870	2081	2619	2856.67	917.875	1.73236	0.173519	N
Ta12808	AT1G07510	ftsh10 FTSH protease 10	1458	1426	2110	1664.67	386.002	2961	2242	3361	2854.67	567.028	1.71486	0.0272732	Y
Ta08442	AT2G42790	CSY3 citrate synthase 3	1475	1435	1867	1592.33	238.708	3072	2441	3030	2847.67	352.809	1.78836	0.0192523	Y
Ta04322	AT3G09010	Protein kinase superfamily protein	492	473	538	501	33.4215	3472	3577	2879	3309.33	376.359	6.60546	0.00701107	Y
Ta02291	AT2G28290	SYD, CHR3 P-loop containing nucleoside triphosphate hydrolases superfamily protein	1767	1800	2164	1910.33	220.301	2913	2311	3274	2832.67	486.5	1.48281	0.0464068	Y
Ta13736	AT2G23790	Protein of unknown function (DUF607)	1032	1244	990	1088.67	136.152	4166	2772	1543	2827	1312.36	2.59675	0.147115	N
Ta09821	AT1G51340	MATE efflux family protein	2812	2816	4101	3243	743.052	18384	23247	22575	21402	2635.17	6.59944	0.00598764	Y
Ta04785	AT2G37470	Histone superfamily protein	3912	3804	2871	3529	572.398	3459	2097	2874	2810	683.252	0.79626	0.294857	N
Ta16852	AT2G31390	pfkB-like carbohydrate kinase family protein	1369	1734	2555	1886	607.435	2950	2620	2860	2810	170.587	1.48993	0.129177	N
Ta21807	AT4G05180	PSBQ, PSBQ-2, PSII-Q photosystem II subunit Q-2	4561	5019	5688	5089.33	566.782	3545	2210	2662	2805.67	678.997	0.551284	0.0697468	N
Ta16961	AT1G54040	ESP, TASTY epithiospecifier protein	3775	3207	4431	3804.33	612.527	2687	2124	3573	2794.67	730.475	0.734601	0.00559583	Y
Ta17883	AT4G02380	SAG21, AtLEA5 senescence-associated gene 21	347	323	107	259	132.182	4873	1432	2060	2788.33	1832.48	10.7658	0.132935	N
Ta04979	AT3G25870	unknown protein; BEST Arabidopsis thaliana protein match is: unknown protein (TAIR:AT1G13360.1); Has 50 Blast hits to 50 proteins in 12 species: Archae - 0; Bacteria - 0; Met	230	253	286	256.333	28.1484	1920	1807	1344	1690.33	305.209	6.59428	0.0174686	Y
Ta23056	AT2G24790	COL3, ATCOL3 CONSTANS-like 3	1849	1473	1689	1670.33	188.694	3518	2217	2609	2781.33	667.401	1.66514	0.0594082	N
Ta23521	AT2G22720	SPT2 chromatin protein	1374	1407	1477	1419.33	52.5959	3011	2741	2585	2779	215.527	1.95796	0.0124664	Y
Ta11599	AT4G24120	YSL1, ATYSL1 YELLOW STRIPE like 1	279	240	382	300.333	73.3644	2208	1760	1973	1980.33	224.09	6.59378	0.00559343	Y
Ta07822	AT5G23540	Mov34/MPN/PAD-1 family protein	1705	1711	1929	1781.67	127.63	2864	2468	2941	2757.67	253.796	1.5478	0.0141706	Y
Ta21901	AT2G05710	ACO3 aconitase 3	2966	3062	4683	3570.33	964.792	3162	2169	2937	2756	520.656	0.771917	0.284348	N
Ta23512	AT2G22560	Kinase interacting (KIP1-like) family protein	77	73	85	78.3333	6.1101	452	558	535	515	55.7584	6.57447	0.00547593	Y
Ta03222	AT1G29050	TBL38 TRICHOME BIREFRINGENCE-LIKE 38	1114	986	1029	1043	65.1383	3960	2464	1825	2749.67	1095.79	2.63631	0.105374	N
Ta01025	AT5G11170	DEAD/DEAH box RNA helicase family protein	3046	2830	3011	2962.33	115.932	2844	2493	2856	2731	206.201	0.921908	0.0513547	N
Ta07285	AT2G40900	nodulin MtN21 /EamA-like transporter family protein	129	278	211	206	74.6257	1280	1278	1457	1338.33	102.773	6.49676	0.00397723	Y
Ta05576	AT3G04240	SEC Tetratricopeptide repeat (TPR)-like superfamily protein	1457	1373	1769	1533	208.653	2970	2161	3053	2728	492.787	1.77952	0.0305962	Y
Ta24029	AT1G61110	anac025, NAC025 NAC domain containing protein 25	79	73	114	88.6667	22.1435	629	486	607	574	77	6.47368	0.00663592	Y
Ta11484	AT3G52560	UEV1D-4, MMZ4, UEV1D ubiquitin E2 variant 1D-4	1576	1583	1610	1589.67	17.9536	3125	2509	2539	2724.33	347.312	1.71378	0.0317564	Y
Ta22390	AT1G35720	ANNAT1, OXY5, ATOXY5 annexin 1	2086	1747	2369	2067.33	311.42	3547	2235	2390	2724	716.94	1.31764	0.261676	N
Ta07536	AT1G08465	YAB2 Plant-specific transcription factor YABBY family protein	1240	1083	1769	1364	359.418	2767	2264	3135	2722	437.24	1.9956	0.00537471	Y
Ta14380	AT1G02470	Polyketide cyclase/dehydrase and lipid transport superfamily protein	73	122	60	85	32.6956	631	576	438	548.333	99.43	6.45098	0.0124423	Y
Ta06754	AT1G78300	GRF2, 14-3-3OMEGA, GF14 OMEGA general regulatory factor 2	2099	2269	2236	2201.33	90.1462	3552	1955	2630	2712.33	801.677	1.23213	0.424478	N
Ta24586	AT4G14305	Peroxisomal membrane 22 kDa (Mpv17/PMP22) family protein	955	838	1075	956	118.503	6681	5481	6297	6153	612.823	6.43619	0.00360504	Y
Ta13217	AT1G64340	unknown protein; BEST Arabidopsis thaliana protein match is: unknown protein (TAIR:AT5G41810.1); Has 30201 Blast hits to 17322 proteins in 780 species: Archae - 12; Bacteria	278	303	309	296.667	16.4418	1709	1743	2268	1906.67	313.385	6.42697	0.0115468	Y
Ta17768	AT3G28210	PMZ, SAP12 zinc finger (AN1-like) family protein	83	68	58	69.6667	12.5831	361	519	460	446.667	79.8394	6.41148	0.0181415	Y
Ta04591	AT4G35090	CAT2 catalase 2	7093	4623	4090	5268.67	1602.24	4415	1466	2203	2694.67	1534.75	0.511451	0.0200737	Y
Ta17684	AT3G51400	Arabidopsis protein of unknown function (DUF241)	510	583	653	582	71.5052	4579	2960	3653	3730.67	812.29	6.41008	0.0237477	Y
Ta07182	AT5G22920	CHY-type/CTCHY-type/RING-type Zinc finger protein	1893	1791	1443	1709	235.941	3459	2317	2293	2689.67	666.37	1.57382	0.0857266	N
Ta00368	AT4G38600	KAK, UPL3 HEAT repeat ;HECT-domain (ubiquitin-transferase)	1726	1746	2122	1864.67	223.081	2707	2344	3012	2687.67	334.419	1.44137	0.0191405	Y
Ta05646	AT3G03520	NPC3 non-specific phospholipase C3	828	729	1283	946.667	295.449	7043	5272	5737	6017.33	918.178	6.35634	0.0125191	Y
Ta01988	AT5G62770	Protein of unknown function (DUF1645)	29	27	18	24.6667	5.85947	191	136	140	155.667	30.6649	6.31081	0.0144989	Y
Ta08860	AT3G17390	MTO3, SAMS3, MAT4 S-adenosylmethionine synthetase family protein	5036	3971	5269	4758.67	692.016	4001	1624	2379	2668	1214.57	0.560661	0.0628906	N
Ta09710	AT4G17890	AGD8 ARF-GAP domain 8	2171	2108	2146	2141.67	31.7228	2884	2551	2568	2667.67	187.543	1.2456	0.0302957	Y
Ta02774	AT4G32410	CESA1, RSW1, AtCESA1 cellulose synthase 1	2787	2656	3312	2918.33	347.16	2995	2145	2840	2660	452.686	0.911479	0.383737	N
Ta10313	AT4G37750	ANT, DRG, CKC, CKC1 Integrase-type DNA-binding superfamily protein	1476	1693	1162	1443.67	266.973	2788	3124	2052	2654.67	548.297	1.83884	0.0178791	Y
Ta13256	AT2G04880	ZAP1, ATWRKY1, WRKY1 zinc-dependent activator protein-1	1608	1597	1740	1648.33	79.576	2689	2616	2656	2653.67	36.5559	1.60991	0.0022831	Y
Ta03827	AT1G17290	AlaAT1 alanine aminotransferas	1375	1403	2282	1686.67	515.764	3050	1908	2991	2649.67	642.979	1.57095	0.116394	N
Ta22557	AT4G29250	HXXXD-type acyl-transferase family protein	140	134	192	155.333	31.8957	1305	714	921	980	299.885	6.30901	0.0424364	Y
Ta09975	AT3G01530	ATMYB57, MYB57 myb domain protein 57	755	797	868	806.667	57.1168	4258	5606	5250	5038	698.559	6.24545	0.00815485	Y
Ta23105	AT3G12510	MADS-box family protein	40	59	19	39.3333	20.0083	4523	1173	2234	2643.33	1712.1	67.2034	0.119595	N
Ta04183	AT3G07160	ATGSL10, gsl10, CALS9 glucan synthase-like 10	2832	2859	3381	3024	309.466	2467	2221	3222	2636.67	521.623	0.871914	0.107907	N
Ta23741	AT3G22440	FRIGIDA-like protein	2789	2457	2634	2626.67	166.121	3489	1815	2601	2635	837.518	1.00317	0.984813	N
Ta00085	AT4G36690	ATU2AF65A U2 snRNP auxilliary factor, large subunit, splicing factor	2102	2043	2065	2070	29.8161	3429	2533	1942	2634.67	748.695	1.27279	0.311204	N
Ta16448	AT2G20580	RPN1A, ATRPN1A 26S proteasome regulatory subunit S2 1A	1769	1764	1933	1822	96.1613	2454	2406	3026	2628.67	344.937	1.44274	0.0303007	Y
Ta22976	AT2G04520	Nucleic acid-binding, OB-fold-like protein	1523	1585	1548	1552	31.1929	2687	2373	2826	2628.67	232.065	1.69373	0.0183854	Y
Ta17898	AT1G14900	HMGA high mobility group A	1305	1242	1275	1274	31.5119	3625	1867	2380	2624	904.043	2.05965	0.115842	N
Ta03292	AT3G60750	Transketolase	4379	4195	6428	5000.67	1239.53	3033	2141	2689	2621	449.871	0.52413	0.0786067	N
Ta16952	AT1G53910	RAP2.12 related to AP2 12	1198	1290	1642	1376.67	234.344	3117	2141	2597	2618.33	488.35	1.90194	0.0674774	N
Ta11110	AT3G13330	PA200 proteasome activating protein 200	1454	1399	1776	1543	203.649	2508	2112	3224	2614.67	563.622	1.69453	0.0370957	Y
Ta06982	AT5G02770	unknown protein; Has 469 Blast hits to 336 proteins in 126 species: Archae - 0; Bacteria - 54; Metazoa - 249; Fungi - 22; Plants - 47; Viruses - 0; Other Eukaryotes - 97 (sou	2907	3116	2907	2976.67	120.666	3101	2585	2150	2612	476.075	0.877492	0.331476	N
Ta00986	AT5G10770	Eukaryotic aspartyl protease family protein	119	144	164	142.333	22.5462	3967	1824	2023	2604.67	1184	18.2998	0.0712118	N
Ta20199	AT2G19800	MIOX2 myo-inositol oxygenase 2	2169	2078	1473	1906.67	378.312	3598	1945	2267	2603.33	876.323	1.36538	0.264308	N
Ta18945	AT2G41540	GPDHC1 6-phosphogluconate dehydrogenase family protein	1880	2026	1931	1945.67	74.0968	3164	2315	2330	2603	485.898	1.33784	0.17214	N
Ta04839	AT3G22380	TIC time for coffee	2356	2405	2748	2503	213.586	3216	1914	2678	2602.67	654.261	1.03982	0.826114	N
Ta25158	AT3G24520	AT-HSFC1, HSFC1 heat shock transcription factor C1	34	24	46	34.6667	11.0151	239	195	211	215	22.2711	6.20192	0.00473584	Y
Ta19018	AT1G66200	ATGSR2, GSR2, GLN1;2 glutamine synthase clone F11	942	1472	728	1047.33	383.021	2074	2490	3239	2601	590.379	2.48345	0.0835842	N
Ta18607	AT1G44820	Peptidase M20/M25/M40 family protein	1702	1830	2054	1862	178.168	2511	2768	2512	2597	148.091	1.39474	0.0360297	Y
Ta23771	AT3G42640	AHA8, HA8 H(+)-ATPase 8	115	171	152	146	28.4781	5477	504	1809	2596.67	2578.37	17.7854	0.244996	N
Ta15825	AT1G22985	Integrase-type DNA-binding superfamily protein	33	30	29	30.6667	2.08167	196	154	220	190	33.4066	6.19565	0.014544	Y
Ta15940	AT1G06050	Protein of unknown function (DUF1336)	30	22	26	26	4	171	138	174	161	19.975	6.19231	0.0051362	Y
Ta04650	AT4G35690	Arabidopsis protein of unknown function (DUF241)	30	78	21	43	30.6431	4694	755	2315	2588	1983.64	60.186	0.159011	N
Ta10517	AT2G47470	ATPDIL2-1, UNE5, MEE30, PDI11, ATPDI11 thioredoxin family protein	4070	4338	5078	4495.33	522.093	1714	3135	2911	2586.67	764.005	0.575412	0.0332543	Y
Ta26868	AT2G41590	unknown protein; BEST Arabidopsis thaliana protein match is: unknown protein (TAIR:AT5G25200.1); Has 221 Blast hits to 217 proteins in 10 species: Archae - 0; Bacteria - 0; M	2316	2431	2235	2327.33	98.4903	3081	2593	2067	2580.33	507.119	1.10871	0.452108	N
Ta10752	AT3G61820	Eukaryotic aspartyl protease family protein	2639	3156	5516	3770.33	1533.73	3577	1963	2178	2572.67	876.396	0.682345	0.434268	N
Ta12326	AT1G61566	RALFL9 ralf-like 9	44	94	25	54.3333	35.6417	4654	1187	1877	2572.67	1835.21	47.3497	0.142528	N
Ta15772	AT1G23800	ALDH2B7, ALDH2B aldehyde dehydrogenase 2B7	2051	1996	3442	2496.33	819.433	2997	1990	2717	2568	519.772	1.02871	0.895853	N
Ta04918	AT3G26670	Protein of unknown function (DUF803)	4653	4794	6654	5367	1116.8	2889	2305	2509	2567.67	296.387	0.478417	0.057911	N
Ta12375	AT2G20260	PSAE-2 photosystem I subunit E-2	2539	2336	2013	2296	265.272	2957	2136	2606	2566.33	411.935	1.11774	0.37783	N
Ta04946	AT3G26340	N-terminal nucleophile aminohydrolases (Ntn hydrolases) superfamily protein	1317	1158	1655	1376.67	253.816	2766	1986	2937	2563	506.959	1.86174	0.0235977	Y
Ta08558	AT5G45430	Protein kinase superfamily protein	1530	1529	1868	1642.33	195.434	2838	2171	2664	2557.67	345.98	1.55734	0.0451183	Y
Ta18045	AT4G24820	26S proteasome, regulatory subunit Rpn7;Proteasome component (PCI) domain	1434	1400	1810	1548	227.535	2555	2309	2808	2557.33	249.508	1.65202	0.00368741	Y
Ta12664	AT2G30105	CONTAINS InterPro DOMAIN/s: Leucine-rich repeat, typical subtype (InterPro:IPR003591), Leucine-rich repeat (InterPro:IPR001611), Ubiquitin (InterPro:IPR000626), Ubiquitin sup	41	41	24	35.3333	9.81495	217	245	193	218.333	26.0256	6.17925	0.00339667	Y
Ta01444	AT3G05450	CONTAINS InterPro DOMAIN/s: Cystatin-related, plant (InterPro:IPR006525); BEST Arabidopsis thaliana protein match is: Cystatin/monellin superfamily protein (TAIR:AT3G05685.1)	2299	2120	2272	2230.33	96.5004	3066	2194	2398	2552.67	456.111	1.14452	0.284963	N
Ta15736	AT5G37790	Protein kinase superfamily protein	327	351	370	349.333	21.5484	1689	2653	2124	2155.33	482.763	6.16985	0.0220327	Y
Ta24243	AT5G39850	Ribosomal protein S4	5068	5042	5034	5048	17.7764	2585	2435	2625	2548.33	100.167	0.50482	0.000533546	Y
Ta10251	AT1G75730	unknown protein; FUNCTIONS IN: molecular function unknown; INVOLVED IN: biological process unknown; EXPRESSED IN: 22 plant structures; EXPRESSED DURING: 12 growth stages.	1686	1692	1773	1717	48.5901	2901	2252	2485	2546	328.772	1.48282	0.0525496	N
Ta23735	AT3G45010	scpl48 serine carboxypeptidase-like 48	139	196	225	186.667	43.7531	984	1107	1360	1150.33	191.709	6.1625	0.00819172	Y
Ta06310	AT1G55560	sks14 SKU5 similar 14	29	70	36	45	21.9317	5227	562	1838	2542.33	2410.94	56.4963	0.216883	N
Ta03426	AT3G57340	Heat shock protein DnaJ, N-terminal with domain of unknown function (DUF1977)	1362	1317	1596	1425	149.79	2887	2270	2464	2540.33	315.503	1.78269	0.0325509	Y
Ta04312	AT3G08940	LHCB4.2 light harvesting complex photosystem II	2692	2751	2801	2748	54.5619	3757	1846	2011	2538	1058.9	0.923581	0.773435	N
Ta09241	AT4G30210	ATR2, AR2 P450 reductase 2	1464	1345	2258	1689	496.348	2395	2254	2943	2530.67	363.984	1.49832	0.00860644	Y
Ta14511	AT2G17710	unknown protein; Has 39 Blast hits to 39 proteins in 14 species: Archae - 0; Bacteria - 0; Metazoa - 0; Fungi - 0; Plants - 39; Viruses - 0; Other Eukaryotes - 0 (source: NCB	96	94	46	78.6667	28.3078	574	469	401	481.333	87.1569	6.11864	0.00883734	Y
Ta19126	AT4G22270	MRB1, ATMRB1 Protein of unknown function (DUF3537)	72	53	66	63.6667	9.71253	408	328	432	389.333	54.4549	6.11518	0.00669056	Y
Ta06158	AT3G10960	ATAZG1, AZG1 AZA-guanine resistant1	71	59	83	71	12	538	333	430	433.667	102.549	6.10798	0.0232315	Y
Ta09385	AT1G53210	sodium/calcium exchanger family protein / calcium-binding EF hand family protein	1340	1238	1612	1396.67	193.332	2244	2328	2995	2522.33	411.49	1.80597	0.0149961	Y
Ta26589	AT1G42970	GAPB glyceraldehyde-3-phosphate dehydrogenase B subunit	3390	3014	5268	3890.67	1207.53	2859	1937	2767	2521	507.846	0.647961	0.144898	N
Ta16948	AT1G53850	PAE1 20S proteasome alpha subunit E1	1685	1486	1762	1644.33	142.423	2227	2443	2885	2518.33	335.406	1.53152	0.0369289	Y
Ta04153	AT3G06850	BCE2, LTA1, DIN3 2-oxoacid dehydrogenases acyltransferase family protein	1419	1397	1941	1585.67	307.924	2820	2126	2608	2518	355.646	1.58798	0.0580619	N
Ta15135	AT2G18160	ATBZIP2, GBF5, bZIP2 basic leucine-zipper 2	1835	1681	1705	1740.33	82.8573	2385	2387	2768	2513.33	220.55	1.44417	0.0364824	Y
Ta22013	AT3G49820	unknown protein; BEST Arabidopsis thaliana protein match is: unknown protein (TAIR:AT5G65925.1); Has 23 Blast hits to 23 proteins in 7 species: Archae - 0; Bacteria - 0; Meta	21	36	24	27	7.93725	163	202	128	164.333	37.018	6.08642	0.016838	Y
Ta11092	AT3G13460	ECT2 evolutionarily conserved C-terminal region 2	4843	4365	4450	4552.67	255.003	2827	2252	2458	2512.33	291.325	0.551838	0.000328477	Y
Ta19542	AT1G64750	ATDSS1(I), DSS1(I) deletion of SUV3 suppressor 1(I)	1399	1401	1041	1280.33	207.271	2184	2643	2708	2511.67	285.623	1.96173	0.040213	Y
Ta01743	AT1G10070	ATBCAT-2, BCAT-2 branched-chain amino acid transaminase 2	775	686	1093	851.333	213.968	6583	3849	5038	5156.67	1370.86	6.05717	0.0316366	Y
Ta06737	AT1G78110	unknown protein; FUNCTIONS IN: molecular function unknown; INVOLVED IN: biological process unknown; LOCATED IN: plasma membrane; EXPRESSED IN: 17 plant structures; EXPRESSED	27	52	25	34.6667	15.0444	217	169	242	209.333	37.099	6.03846	0.0280183	Y
Ta15708	AT4G18960	AG K-box region and MADS-box transcription factor family protein	1853	1694	2099	1882	204.051	2608	2452	2445	2501.67	92.1539	1.32926	0.0454629	Y
Ta14105	AT3G02360	6-phosphogluconate dehydrogenase family protein	2169	2175	3140	2494.67	558.883	2929	1924	2623	2492	515.148	0.998931	0.995153	N
Ta15820	AT1G23040	hydroxyproline-rich glycoprotein family protein	250	274	270	264.667	12.8582	1604	1560	1629	1597.67	34.9333	6.03652	0.000311823	Y
Ta05973	AT4G00620	Amino acid dehydrogenase family protein	4362	4322	4164	4282.67	104.696	3603	2067	1794	2488	975.218	0.580946	0.0743895	N
Ta01063	AT5G48890	C2H2-like zinc finger protein	65	72	39	58.6667	17.3877	269	445	346	353.333	88.2289	6.02273	0.0267374	Y
Ta00188	AT4G37760	SQE3 squalene epoxidase 3	214	161	243	206	41.5812	906	1402	1412	1240	289.296	6.01942	0.0266492	Y
Ta00854	AT5G64260	EXL2 EXORDIUM like 2	2038	1573	1036	1549	501.431	3624	2340	1453	2472.33	1091.53	1.59608	0.11663	N
Ta20015	AT4G15210	ATBETA-AMY, AT-BETA-AMY, RAM1, BMY1, BAM5 beta-amylase 5	5043	4338	8597	5992.67	2282.8	2919	1947	2522	2462.67	488.709	0.410947	0.109429	N
Ta25251	AT3G45780	PHOT1, NPH1, JK224, RPT1 phototropin 1	870	1052	1349	1090.33	241.79	7225	6288	6175	6562.67	576.373	6.01895	0.00689982	Y
Ta10023	AT3G01120	MTO1, CGS, ATCYS1, CGS1 Pyridoxal phosphate (PLP)-dependent transferases superfamily protein	3362	3482	4534	3792.67	644.811	2847	2213	2310	2456.67	341.5	0.647741	0.11403	N
Ta06174	AT1G48620	HON5 high mobility group A5	1611	1429	2100	1713.33	347.008	2936	1840	2565	2447	557.447	1.42821	0.131491	N
Ta06729	AT1G78040	Pollen Ole e 1 allergen and extensin family protein	3959	3758	3512	3743	223.877	2332	2497	2511	2446.67	99.5507	0.653665	0.0190594	Y
Ta02108	AT5G64040	PSAN photosystem I reaction center subunit PSI-N, chloroplast, putative / PSI-N, putative (PSAN)	3369	3429	3188	3328.67	125.46	2896	2116	2323	2445	404.058	0.734528	0.0678295	N
Ta23321	AT5G53200	TRY Homeodomain-like superfamily protein	91	138	75	101.333	32.7465	600	554	672	608.667	59.4755	6.00658	0.0104437	Y
Ta05165	AT5G13630	GUN5, CCH, CHLH, CCH1, ABAR magnesium-chelatase subunit chlH, chloroplast, putative / Mg-protoporphyrin IX chelatase, putative (CHLH)	2843	2990	4760	3531	1066.88	2311	2330	2653	2431.33	192.204	0.688568	0.161355	N
Ta09090	AT3G62830	UXS2, ATUXS2 NAD(P)-binding Rossmann-fold superfamily protein	833	856	1832	1173.67	570.249	3070	1449	2758	2425.67	860.084	2.06674	0.130031	N
Ta01912	AT5G62000	ARF2, ARF1-BP, HSS, ORE14 auxin response factor 2	2632	2665	3058	2785	237	2687	2120	2454	2420.33	284.995	0.86906	0.225378	N
Ta16777	AT5G49450	AtbZIP1, bZIP1 basic leucine-zipper 1	14	22	8	14.6667	7.02377	116	78	68	87.3333	25.3246	5.95455	0.0386302	Y
Ta10111	AT1G74950	JAZ2, TIFY10B TIFY domain/Divergent CCT motif family protein	2272	2842	3531	2881.67	630.437	2396	2066	2796	2419.33	365.559	0.83956	0.255777	N
Ta16970	AT1G54100	ALDH7B4 aldehyde dehydrogenase 7B4	1736	1359	2093	1729.33	367.045	3665	1402	2185	2417.33	1149.25	1.39784	0.383098	N
Ta01072	AT5G48800	Phototropic-responsive NPH3 family protein	1401	1307	1264	1324	70.0643	2139	2635	2466	2413.33	252.159	1.82276	0.0260643	Y
Ta26122	AT1G65720	unknown protein; FUNCTIONS IN: molecular function unknown; INVOLVED IN: biological process unknown; LOCATED IN: endomembrane system; EXPRESSED IN: 24 plant structures; EXPRES	1500	1391	1290	1393.67	105.025	2299	2326	2605	2410	169.414	1.72925	0.022312	Y
Ta18109	AT1G02205	CER1 Fatty acid hydroxylase superfamily	2851	2532	3791	3058	654.528	2068	1869	3278	2405	762.56	0.786462	0.0140057	Y
Ta04753	AT5G14040	PHT3;1 phosphate transporter 3;1	3762	3771	4956	4163	686.773	3130	1760	2323	2404.33	688.612	0.577548	0.0968812	N
Ta01490	AT3G05610	Plant invertase/pectin methylesterase inhibitor superfamily	34	42	24	33.3333	9.0185	5189	455	1559	2401	2476.77	72.03	0.239799	N
Ta25750	AT5G35180	Protein of unknown function (DUF1336)	1535	1618	1681	1611.33	73.228	2553	2519	2105	2392.33	249.418	1.48469	0.0500773	N
Ta17981	AT1G08200	AXS2 UDP-D-apiose/UDP-D-xylose synthase 2	2049	1951	2436	2145.33	256.449	2640	1749	2783	2390.67	560.281	1.11436	0.405267	N
Ta00891	AT5G09870	CESA5 cellulose synthase 5	1634	1496	1454	1528	94.1701	2159	2297	2715	2390.33	289.512	1.56435	0.0567462	N
Ta03191	AT3G58500	PP2A-4 protein phosphatase 2A-4	2455	2124	2485	2354.67	200.326	2603	1943	2625	2390.33	387.558	1.01515	0.773311	N
Ta20602	AT5G54900	ATRBP45A, RBP45A RNA-binding protein 45A	3092	2671	2977	2913.33	217.601	2527	1947	2690	2388	390.516	0.81968	0.0543204	N
Ta17250	AT4G19690	IRT1 iron-regulated transporter 1	1192	1098	1351	1213.67	127.884	2413	2554	2193	2386.67	181.935	1.96649	0.0224707	Y
Ta08416	AT2G22430	ATHB6, HB6 homeobox protein 6	1488	1203	1145	1278.67	183.593	2885	2194	2066	2381.67	440.573	1.86262	0.0176204	Y
Ta26086	AT5G19140	ATAILP1, AILP1 Aluminium induced protein with YGL and LRDR motifs	220	258	175	217.667	41.5492	1169	1393	1320	1294	114.241	5.94487	0.00348775	Y
Ta19665	AT3G62260	Protein phosphatase 2C family protein	98	109	98	101.667	6.35085	682	624	498	601.333	94.0709	5.91475	0.01134	Y
Ta15374	AT5G01530	LHCB4.1 light harvesting complex photosystem II	2371	2273	2976	2540	380.753	3181	1768	2175	2374.67	727.353	0.934908	0.770188	N
Ta11611	AT4G24220	VEP1, AWI31 NAD(P)-binding Rossmann-fold superfamily protein	1677	1657	1520	1618	85.4576	2846	2171	2105	2374	410.094	1.46724	0.0677748	N
Ta17682	AT1G48410	AGO1 Stabilizer of iron transporter SufD / Polynucleotidyl transferase	3536	3213	5061	3936.67	987.004	2538	1974	2599	2370.33	344.587	0.602117	0.0744853	N
Ta14065	AT3G02800	Tyrosine phosphatase family protein	238	283	273	264.667	23.6291	1703	1497	1495	1565	119.516	5.9131	0.00398822	Y
Ta23052	AT4G08150	KNAT1, BP, BP1 KNOTTED-like from Arabidopsis thaliana	1497	1563	1474	1511.33	46.1988	2646	2168	2281	2365	249.826	1.56484	0.0328909	Y
Ta03475	AT5G20900	JAZ12, TIFY3B jasmonate-zim-domain protein 12	1811	1635	1722	1722.67	88.0019	2631	2215	2247	2364.33	231.494	1.37248	0.0193462	Y
Ta21028	AT1G62380	ACO2, ATACO2 ACC oxidase 2	1023	667	560	750	242.403	4631	3913	4707	4417	438.128	5.88933	0.00505701	Y
Ta14675	AT4G14880	OASA1 O-acetylserine (thiol) lyase (OAS-TL) isoform A1	2330	2420	3220	2656.67	489.932	2772	1824	2485	2360.33	486.14	0.888457	0.508563	N
Ta01191	AT3G19370	Plant protein of unknown function (DUF869)	565	436	716	572.333	140.144	3001	3484	3612	3365.67	322.23	5.88061	0.00430984	Y
Ta07896	AT3G54890	LHCA1 photosystem I light harvesting complex gene 1	3208	3444	3671	3441	231.515	3236	1776	2057	2356.33	774.661	0.684782	0.190638	N
Ta23016	AT5G44340	TUB4 tubulin beta chain 4	4741	4002	5024	4589	527.683	3655	1449	1953	2352.33	1155.95	0.512603	0.0639362	N
Ta17843	AT1G56220	Dormancy/auxin associated family protein	1940	1355	829	1374.67	555.761	3598	1916	1541	2351.67	1095.52	1.71072	0.104464	N
Ta24672	AT5G26710	Glutamyl/glutaminyl-tRNA synthetase, class Ic	994	942	1264	1066.67	172.862	3533	1420	2094	2349	1079.33	2.20219	0.181521	N
Ta00690	AT5G07440	GDH2 glutamate dehydrogenase 2	2670	2041	2830	2513.67	417.086	3596	1458	1983	2345.67	1114.18	0.933165	0.789714	N
Ta01313	AT1G17850	Rhodanese/Cell cycle control phosphatase superfamily protein	1751	1626	2287	1888	351.151	2331	2068	2637	2345.33	284.771	1.24223	0.0206973	Y
Ta16954	AT1G53920	GLIP5 GDSL-motif lipase 5	220	302	282	268	42.7551	1616	1525	1561	1567.33	45.8294	5.84826	0.00153499	Y
Ta21021	AT1G30820	CTP synthase family protein	235	228	240	234.333	6.02771	1607	1346	1136	1363	235.96	5.8165	0.0145216	Y
Ta17319	AT5G42180	Peroxidase superfamily protein	1675	1730	1918	1774.33	127.422	2339	2078	2566	2327.67	244.197	1.31185	0.0328074	Y
Ta14548	AT2G28650	ATEXO70H8, EXO70H8 exocyst subunit exo70 family protein H8	152	107	117	125.333	23.6291	715	698	772	728.333	38.7599	5.81117	0.00203261	Y
Ta16648	AT4G10450	Ribosomal protein L6 family	4217	4293	3317	3942.33	542.886	2520	2247	2211	2326	168.97	0.590006	0.0276194	Y
Ta14413	AT1G01060	LHY, LHY1 Homeodomain-like superfamily protein	847	715	811	791	68.2349	1270	2954	2744	2322.67	917.663	2.93637	0.11216	N
Ta24137	AT3G24503	ALDH2C4, ALDH1A, REF1 aldehyde dehydrogenase 2C4	1341	1139	2320	1600	631.665	2998	1589	2377	2321.33	706.148	1.45083	0.272752	N
Ta21162	AT5G53560	ATB5-A, B5 #2, ATCB5-E, CB5-E cytochrome B5 isoform E	1903	1835	1624	1787.33	145.48	2069	2285	2609	2321	271.794	1.29858	0.156298	N
Ta14585	AT1G07790	HTB1 Histone superfamily protein	2033	1837	2328	2066	247.158	3030	1449	2477	2318.67	802.304	1.1223	0.594847	N
Ta06732	AT1G78070	Transducin/WD40 repeat-like superfamily protein	172	178	280	210	60.696	1326	1140	1195	1220.33	95.5528	5.81111	0.0051946	Y
Ta23044	AT2G05840	PAA2 20S proteasome subunit PAA2	1628	1454	1882	1654.67	215.242	2576	1836	2539	2317	416.969	1.40028	0.0558232	N
Ta02466	AT5G67340	ARM repeat superfamily protein	70	69	68	69	1	459	286	456	400.333	99.0269	5.80193	0.0285025	Y
Ta04822	AT1G70410	ATBCA4, BCA4, CA4 beta carbonic anhydrase 4	2666	2965	2434	2688.33	266.204	2234	2169	2522	2308.33	187.873	0.858648	0.276675	N
Ta07286	AT2G40890	CYP98A3 cytochrome P450, family 98, subfamily A, polypeptide 3	774	839	875	829.333	51.1892	3925	5738	4722	4795	908.702	5.78175	0.0160213	Y
Ta23183	AT4G13430	IIL1, ATLEUC1 isopropyl malate isomerase large subunit 1	2366	2206	3488	2686.67	698.571	2799	1552	2571	2307.33	663.997	0.858809	0.455514	N
Ta12688	AT3G53260	PAL2, ATPAL2 phenylalanine ammonia-lyase 2	662	676	954	764	164.694	4339	4034	4863	4412	419.293	5.77487	0.00191144	Y
Ta23665	AT4G09000	GRF1, GF14 CHI general regulatory factor 1	2191	2058	1960	2069.67	115.941	2495	1943	2468	2302	311.196	1.11226	0.332736	N
Ta10838	AT1G20620	CAT3, SEN2, ATCAT3 catalase 3	3379	2170	3744	3097.67	823.851	3211	1426	2262	2299.67	893.096	0.742387	0.17074	N
Ta20966	AT5G46020	CONTAINS InterPro DOMAIN/s: Casein kinase substrate, phosphoprotein PP28 (InterPro:IPR019380); Has 30201 Blast hits to 17322 proteins in 780 species: Archae - 12; Bacteria -	2267	2155	1958	2126.67	156.436	2498	2095	2305	2299.33	201.56	1.08119	0.289884	N
Ta14845	AT3G14720	ATMPK19, MPK19 MAP kinase 19	1140	1044	1379	1187.67	172.512	2919	1450	2525	2298	760.353	1.93489	0.107486	N
Ta26558	AT3G45600	TET3 tetraspanin3	102	86	127	105	20.664	731	463	625	606.333	134.972	5.7746	0.0204234	Y
Ta20018	AT3G22110	PAC1 20S proteasome alpha subunit C1	1316	1210	1521	1349	158.104	2492	1994	2397	2294.33	264.398	1.70077	0.0153148	Y
Ta01528	AT4G26080	ABI1, AtABI1 Protein phosphatase 2C family protein	423	391	488	434	49.4267	3019	1792	2694	2501.67	635.709	5.76421	0.0277544	Y
Ta16569	AT3G11020	DREB2B, DREB2 DRE/CRT-binding protein 2B	62	57	48	55.6667	7.0946	328	261	369	319.333	54.5191	5.73653	0.0160344	Y
Ta25679	AT3G11660	NHL1 NDR1/HIN1-like 1	470	504	501	491.667	18.8237	2671	2509	3273	2817.67	402.563	5.73085	0.00964203	Y
Ta14915	AT2G30470	HSI2, VAL1 high-level expression of sugar-inducible gene 2	957	945	922	941.333	17.7858	3870	1138	1822	2276.67	1421.62	2.41856	0.242916	N
Ta21707	AT4G39600	Galactose oxidase/kelch repeat superfamily protein	2312	2363	3341	2672	579.932	11928	16087	17779	15264.7	3010.93	5.71282	0.0139399	Y
Ta00517	AT2G44160	MTHFR2 methylenetetrahydrofolate reductase 2	801	843	2028	1224	696.601	2724	1646	2439	2269.67	558.593	1.8543	0.147321	N
Ta22724	AT5G44720	Molybdenum cofactor sulfurase family protein	1639	1519	2215	1791	372.065	2548	2001	2256	2268.33	273.708	1.26652	0.197083	N
Ta03291	AT2G45300	RNA 3'-terminal phosphate cyclase/enolpyruvate transferase, alpha/beta	1201	1236	1873	1436.67	378.281	1946	2221	2623	2263.33	340.48	1.57541	0.00904985	Y
Ta06915	AT4G23100	GSH1 glutamate-cysteine ligase	2946	2908	3873	3242.33	546.504	2468	2001	2298	2255.67	236.361	0.695692	0.0906405	N
Ta20712	AT1G49920	MuDR family transposase	1866	1775	2237	1959.33	244.733	2688	1897	2167	2250.67	402.082	1.14869	0.394921	N
Ta11274	AT1G54290	Translation initiation factor SUI1 family protein	1505	1569	1486	1520	43.4856	2294	2301	2154	2249.67	82.9237	1.48004	0.0022863	Y
Ta08854	AT3G17240	mtLPD2 lipoamide dehydrogenase 2	2272	2098	3209	2526.33	597.574	2489	1783	2454	2242	397.891	0.887452	0.418126	N
Ta11575	AT3G51550	FER Malectin/receptor-like protein kinase family protein	1738	1662	2356	1918.67	380.643	2418	1869	2429	2238.67	320.188	1.16678	0.224325	N
Ta00771	AT5G08290	YLS8 mRNA splicing factor, thioredoxin-like U5 snRNP	1368	1237	1214	1273	83.0723	2252	2171	2263	2228.67	50.2427	1.75072	0.00260243	Y
Ta22440	AT5G42390	Insulinase (Peptidase family M16) family protein	1575	1535	2203	1771	374.657	2282	1824	2568	2224.67	375.299	1.25616	0.0717593	N
Ta09007	AT4G17900	PLATZ transcription factor family protein	276	277	147	233.333	74.7685	1698	1133	1156	1329	319.77	5.69571	0.0229847	Y
Ta21449	AT2G46210	Fatty acid/sphingolipid desaturase	227	229	298	251.333	40.4269	4027	1029	1602	2219.33	1591.49	8.83024	0.167883	N
Ta16064	AT3G48170	ALDH10A9 aldehyde dehydrogenase 10A9	1226	1113	1876	1405	411.792	2804	1507	2344	2218.33	657.569	1.57888	0.16763	N
Ta11479	AT3G52600	AtcwINV2, CWINV2 cell wall invertase 2	20	43	26	29.6667	11.9304	4568	527	1551	2215.33	2100.82	74.6742	0.214787	N
Ta18988	AT5G54810	TSB1, TRPB, TRP2, ATTSB1 tryptophan synthase beta-subunit 1	1694	1649	2315	1886	372.206	2229	1848	2567	2214.67	359.714	1.17427	0.0876587	N
Ta07530	AT1G08510	FATB fatty acyl-ACP thioesterases B	1119	1097	1340	1185.33	134.396	2335	1869	2436	2213.33	302.447	1.86727	0.0162351	Y
Ta17906	AT2G01680	Ankyrin repeat family protein	1508	1554	1714	1592	108.13	3125	2042	1473	2213.33	839.221	1.39028	0.369231	N
Ta02410	AT3G50670	U1-70K, U1SNRNP U1 small nuclear ribonucleoprotein-70K	1434	1398	1421	1417.67	18.23	2968	1899	1751	2206	664.047	1.55608	0.171026	N
Ta18676	AT3G29180	Protein of unknown function (DUF1336)	1603	1622	1731	1652	69.0724	2679	1655	2280	2204.67	516.14	1.33454	0.207849	N
Ta13496	AT3G20770	EIN3, AtEIN3 Ethylene insensitive 3 family protein	1072	1031	1447	1183.33	229.26	2771	1476	2341	2196	659.564	1.85577	0.109989	N
Ta03429	AT5G05780	RPN8A, AE3, ATHMOV34 RP non-ATPase subunit 8A	1419	1261	1485	1388.33	115.106	2019	2083	2482	2194.67	250.887	1.58079	0.0196976	Y
Ta17301	AT3G24170	ATGR1, GR1 glutathione-disulfide reductase	1582	1420	2587	1863	632.213	2422	1622	2531	2191.67	496.347	1.17642	0.342465	N
Ta11095	AT3G13440	S-adenosyl-L-methionine-dependent methyltransferases superfamily protein	108	87	131	108.667	22.0076	727	626	495	616	116.323	5.66871	0.0213249	Y
Ta14398	AT1G02305	Cysteine proteinases superfamily protein	1393	1118	1366	1292.33	151.579	2638	1861	2063	2187.33	403.146	1.69255	0.0363677	Y
Ta13963	AT3G60780	Protein of unknown function (DUF1442)	337	293	342	324	26.9629	2131	1737	1610	1826	271.663	5.6358	0.0104274	Y
Ta04936	AT4G04910	NSF AAA-type ATPase family protein	21	35	28	28	7	108	159	204	157	48.0312	5.60714	0.0377867	Y
Ta07263	AT2G41140	CRK1, ATCRK1, ATCBK3 CDPK-related kinase 1	1029	1027	1309	1121.67	162.239	2217	2245	2082	2181.33	87.1569	1.94473	0.017872	Y
Ta17090	AT1G26450	Carbohydrate-binding X8 domain superfamily protein	9	40	10	19.6667	17.6163	105	123	102	110	11.3578	5.59322	0.00180607	Y
Ta04410	AT5G16360	NC domain-containing protein-related	79	75	72	75.3333	3.51188	491	432	341	421.333	75.5667	5.59292	0.0141797	Y
Ta14955	AT5G55660	DEK domain-containing chromatin associated protein	2352	2147	2460	2319.67	158.985	2122	2071	2346	2179.67	146.289	0.939647	0.0942384	N
Ta09923	AT5G42080	ADL1, ADL1A, AG68, DRP1A, RSW9, DL1 dynamin-like protein	2448	2139	2818	2468.33	339.956	2585	1696	2226	2169	447.233	0.878731	0.310544	N
Ta12186	AT1G27450	APT1, ATAPT1 adenine phosphoribosyl transferase 1	3241	3073	3047	3120.33	105.306	2428	1988	2086	2167.33	231.001	0.694584	0.00673736	Y
Ta20235	AT4G25680	PPPDE putative thiol peptidase family protein	1236	1222	1232	1230	7.2111	2366	2086	2050	2167.33	172.989	1.76206	0.0105925	Y
Ta11013	AT1G52230	PSAH2, PSAH-2, PSI-H photosystem I subunit H2	2174	2422	1965	2187	228.777	2333	2009	2153	2165	162.333	0.989941	0.920751	N
Ta05085	AT5G12390	FIS1B Tetratricopeptide repeat (TPR)-like superfamily protein	2160	2172	1867	2066.33	172.732	2531	1860	2079	2156.67	342.176	1.04372	0.704277	N
Ta01632	AT3G06330	RING/U-box superfamily protein	528	515	598	547	44.643	3096	3003	3062	3053.67	47.0567	5.58257	0.000157274	Y
Ta10110	AT1G74940	Protein of unknown function (DUF581)	159	87	90	112	40.7308	724	568	580	624	86.8101	5.57143	0.0026937	Y
Ta12172	AT1G27340	Galactose oxidase/kelch repeat superfamily protein	3554	3652	2820	3342	454.713	2115	2188	2147	2150	36.5923	0.643327	0.0443024	Y
Ta04512	AT5G17380	Thiamine pyrophosphate dependent pyruvate decarboxylase family protein	702	770	1227	899.667	285.511	2511	1976	1947	2144.67	317.585	2.38385	0.0584484	N
Ta01908	AT5G61960	AML1, ML1 MEI2-like protein 1	1623	1826	1816	1755	114.425	2448	2026	1955	2143	266.513	1.22108	0.218746	N
Ta25612	AT5G43700	ATAUX2-11, IAA4 AUX/IAA transcriptional regulator family protein	329	318	293	313.333	18.4481	1474	2081	1636	1730.33	314.303	5.52234	0.0161338	Y
Ta12169	AT1G27300	unknown protein; Has 54 Blast hits to 54 proteins in 19 species: Archae - 0; Bacteria - 0; Metazoa - 11; Fungi - 6; Plants - 34; Viruses - 0; Other Eukaryotes - 3 (source: NC	1811	1718	1428	1652.33	199.766	2378	2106	1918	2134	231.275	1.29151	0.0113862	Y
Ta09764	AT5G40370	Glutaredoxin family protein	3391	3132	2773	3098.67	310.346	2063	1756	2582	2133.67	417.51	0.688576	0.130294	N
Ta13358	AT3G48900	single-stranded DNA endonuclease family protein	2331	1994	2189	2171.33	169.193	2140	1999	2262	2133.67	131.614	0.982653	0.681031	N
Ta08952	AT1G80490	TPR1 TOPLESS-related 1	2043	1954	2382	2126.33	225.841	2501	1644	2235	2126.67	438.651	1.00016	0.998991	N
Ta02385	AT1G76580	Squamosa promoter-binding protein-like (SBP domain) transcription factor family protein	2410	2376	2563	2449.67	99.6109	2376	2011	1984	2123.67	218.944	0.866921	0.176044	N
Ta14621	AT1G32540	LOL1 lsd one like 1	226	302	286	271.333	40.0666	1540	1482	1453	1491.67	44.2982	5.49754	0.001479	Y
Ta02556	AT5G65400	alpha/beta-Hydrolases superfamily protein	1277	1179	1409	1288.33	115.418	2404	1682	2259	2115	381.933	1.64166	0.0445209	Y
Ta27354	AT3G12220	scpl16 serine carboxypeptidase-like 16	1409	922	1120	1150.33	244.913	2921	1803	1605	2109.67	709.575	1.83396	0.084969	N
Ta09422	AT3G57520	AtSIP2, SIP2 seed imbibition 2	3281	2728	4225	3411.33	756.963	3193	1379	1754	2108.67	957.596	0.618136	0.198941	N
Ta17918	AT4G04620	ATG8B Ubiquitin-like superfamily protein	20	16	17	17.6667	2.08167	86	107	98	97	10.5357	5.49057	0.00828168	Y
Ta05913	AT4G00900	ECA2, ATECA2 ER-type Ca2+-ATPase 2	2043	2323	2626	2330.67	291.576	2493	1851	1966	2103.33	342.325	0.90246	0.575623	N
Ta04521	AT3G03341	unknown protein; Has 30201 Blast hits to 17322 proteins in 780 species: Archae - 12; Bacteria - 1396; Metazoa - 17338; Fungi - 3422; Plants - 5037; Viruses - 0; Other Eukaryo	201	192	186	193	7.54983	1414	727	1038	1059.67	344.012	5.4905	0.0474653	Y
Ta10631	AT4G16520	ATG8F Ubiquitin-like superfamily protein	1286	1104	934	1108	176.034	2205	1684	2411	2100	374.701	1.89531	0.0629952	N
Ta07984	AT3G54010	PAS1, DEI1 FKBP-type peptidyl-prolyl cis-trans isomerase family protein	2341	2547	2421	2436.33	103.852	2677	2052	1567	2098.67	556.47	0.861404	0.439098	N
Ta04987	AT1G13320	PP2AA3 protein phosphatase 2A subunit A3	1575	1533	2130	1746	333.216	2361	1642	2288	2097	395.728	1.20103	0.248609	N
Ta04583	AT4G35010	BGAL11 beta-galactosidase 11	29	84	32	48.3333	30.9246	4413	525	1345	2094.33	2049.45	43.331	0.229211	N
Ta18832	AT1G56580	SVB Protein of unknown function, DUF538	1268	1223	999	1163.33	144.084	1876	2093	2314	2094.33	219.003	1.80029	0.0457828	Y
Ta00996	AT5G10860	Cystathionine beta-synthase (CBS) family protein	2401	2106	2674	2393.67	284.071	2621	1854	1806	2093.67	457.314	0.874669	0.441412	N
Ta24260	AT3G05500	Rubber elongation factor protein (REF)	31	37	23	30.3333	7.02377	157	200	139	165.333	31.3422	5.45055	0.0110266	Y
Ta03947	AT1G19730	ATTRX4, ATH4 Thioredoxin superfamily protein	1272	1173	1062	1169	105.057	1853	2149	2271	2091	214.951	1.78871	0.0373206	Y
Ta05931	AT4G01050	TROL thylakoid rhodanese-like	2404	2435	2927	2588.67	293.415	2358	1571	2330	2086.33	446.511	0.805949	0.172311	N
Ta24414	AT1G55020	LOX1, ATLOX1 lipoxygenase 1	1231	1325	1823	1459.67	318.147	2138	1710	2411	2086.33	353.344	1.42932	0.0540519	N
Ta10837	AT1G20630	CAT1 catalase 1	973	905	1334	1070.67	230.574	3700	955	1601	2085.33	1435.16	1.9477	0.358709	N
Ta12524	AT3G12510	MADS-box family protein	25	59	16	33.3333	22.6789	3474	797	1952	2074.33	1342.69	62.23	0.121377	N
Ta04087	AT3G50500	SPK-2-2, SNRK2-2, SNRK2.2, SRK2D SNF1-related protein kinase 2.2	1463	1214	1374	1350.33	126.176	2771	1565	1872	2069.33	626.749	1.53246	0.136938	N
Ta14778	AT4G27500	PPI1 proton pump interactor 1	1681	1684	2256	1873.67	331.114	2611	1577	2009	2065.67	519.324	1.10247	0.656514	N
Ta06496	AT2G02780	Leucine-rich repeat protein kinase family protein	1397	1318	1079	1264.67	165.573	2213	1797	2178	2062.67	230.739	1.631	0.0469103	Y
Ta25804	AT5G42740	Sugar isomerase (SIS) family protein	1546	1353	2160	1686.33	421.405	2185	1708	2295	2062.67	312.036	1.22317	0.123122	N
Ta10943	AT5G18320	ARM repeat superfamily protein	19	23	18	20	2.64575	125	88	114	109	19	5.45	0.018694	Y
Ta26473	AT5G59613	unknown protein; FUNCTIONS IN: molecular function unknown; INVOLVED IN: biological process unknown; LOCATED IN: mitochondrial respiratory chain complex III; BEST Arabidopsis	3250	3140	2423	2937.67	449.095	1897	2239	2042	2059.33	171.658	0.70101	0.088814	N
Ta10571	AT2G46610	RS31a, At-RS31a RNA-binding (RRM/RBD/RNP motifs) family protein	1931	1764	1619	1771.33	156.129	10306	9303	9339	9649.33	568.975	5.4475	0.00103737	Y
Ta13995	AT5G36230	ARM repeat superfamily protein	2240	2379	2974	2531	389.894	2798	1690	1660	2049.33	648.538	0.809693	0.473694	N
Ta11789	AT5G19580	glyoxal oxidase-related protein	58	100	43	67	29.5466	4394	459	1294	2049	2073.3	30.5821	0.241697	N
Ta20063	AT4G27250	NAD(P)-binding Rossmann-fold superfamily protein	21	15	15	17	3.4641	71	123	83	92.3333	27.2274	5.43137	0.0480645	Y
Ta19069	AT2G30950	VAR2, FTSH2 FtsH extracellular protease family	1034	1094	1811	1313	432.323	2340	1647	2155	2047.33	358.826	1.55928	0.128462	N
Ta21466	AT2G46020	CHR2, ATBRM, BRM, CHA2 transcription regulatory protein SNF2, putative	1349	1251	1543	1381	148.607	1993	1887	2254	2044.67	188.877	1.48057	0.00128131	Y
Ta17014	AT5G47960	SMG1, ATRABA4C, RABA4C RAB GTPase homolog A4C	15	20	23	19.3333	4.04145	109	123	83	105	20.2978	5.43103	0.0225734	Y
Ta17286	AT5G39880	unknown protein; FUNCTIONS IN: molecular function unknown; INVOLVED IN: biological process unknown; LOCATED IN: endomembrane system; EXPRESSED IN: 10 plant structures; EXPRES	24	51	19	31.3333	17.2143	4183	517	1389	2029.67	1915.13	64.7766	0.213996	N
Ta16694	AT3G16140	PSAH-1 photosystem I subunit H-1	2264	2244	2144	2217.33	64.291	2519	1620	1948	2029	454.941	0.915063	0.53533	N
Ta13682	AT1G71980	Protease-associated (PA) RING/U-box zinc finger family protein	1123	1060	1145	1109.33	44.1173	2423	1910	1739	2024	355.965	1.82452	0.0473146	Y
Ta12825	AT1G07650	Leucine-rich repeat transmembrane protein kinase	2459	2589	2473	2507	71.3583	2672	1768	1630	2023.33	565.984	0.807074	0.299465	N
Ta02406	AT5G66720	Protein phosphatase 2C family protein	1243	1194	1585	1340.67	213.013	2653	1500	1900	2017.67	585.437	1.50497	0.205991	N
Ta03108	AT1G12000	Phosphofructokinase family protein	1689	1707	2485	1960.33	454.464	2154	1478	2421	2017.67	486.058	1.02925	0.809859	N
Ta21935	AT2G27030	CAM5 calmodulin 5	1909	1813	1602	1774.67	157.049	2107	1749	2189	2015	233.983	1.13542	0.331607	N
Ta11002	AT1G52155	unknown protein; Has 37 Blast hits to 37 proteins in 13 species: Archae - 0; Bacteria - 0; Metazoa - 0; Fungi - 0; Plants - 35; Viruses - 0; Other Eukaryotes - 2 (source: NCB	40	61	41	47.3333	11.8462	210	336	225	257	68.8259	5.42958	0.0237708	Y
Ta07473	AT1G09100	RPT5B 26S proteasome AAA-ATPase subunit RPT5B	1127	1021	1284	1144	132.322	1976	1706	2358	2013.33	327.599	1.75991	0.0164096	Y
Ta14374	AT1G02560	CLPP5, NCLPP5, NCLPP1 nuclear encoded CLP protease 5	2535	2453	2508	2498.67	41.7892	2434	1806	1798	2012.67	364.907	0.805496	0.128481	N
Ta25389	AT5G53370	ATPMEPCRF, PMEPCRF pectin methylesterase PCR fragment F	991	809	1042	947.333	122.484	2591	1574	1864	2009.67	523.914	2.12139	0.0586783	N
Ta03103	AT1G12050	fumarylacetoacetase, putative	1556	1378	2123	1685.67	389.058	2445	1315	2267	2009	607.576	1.19181	0.379666	N
Ta09033	AT3G63460	transducin family protein / WD-40 repeat family protein	2005	1865	2380	2083.33	266.286	2056	1595	2368	2006.33	388.886	0.96304	0.51509	N
Ta03832	AT5G38470	RAD23D Rad23 UV excision repair protein family	1741	1476	1961	1726	242.848	2411	1605	1994	2003.33	403.081	1.16068	0.296804	N
Ta04758	AT5G14000	anac084, NAC084 NAC domain containing protein 84	1742	1873	1579	1731.33	147.29	8641	11006	8466	9371	1418.65	5.41259	0.0094177	Y
Ta09722	AT4G18010	IP5PII, AT5PTASE2, 5PTASE2 myo-inositol polyphosphate 5-phosphatase 2	371	460	672	501	154.632	3033	2402	2691	2708.67	315.871	5.40652	0.0105212	Y
Ta24467	AT5G37310	Endomembrane protein 70 protein family	2341	2288	2801	2476.67	282.128	1911	1727	2345	1994.33	317.316	0.805249	0.00682178	Y
Ta23367	AT1G31350	KUF1 KAR-UP F-box 1	26	30	26	27.3333	2.3094	164	132	143	146.333	16.2583	5.35366	0.00760945	Y
Ta05717	AT1G77840	Translation initiation factor IF2/IF5	1356	1246	1896	1499.33	347.898	2220	1875	1875	1990	199.186	1.32726	0.204932	N
Ta19398	AT2G25970	KH domain-containing protein	1690	1513	1866	1689.67	176.5	2701	1505	1764	1990	629.215	1.17775	0.488082	N
Ta26312	AT3G23920	BAM1, BMY7, TR-BAMY beta-amylase 1	817	1002	1251	1023.33	217.785	4953	4672	6806	5477	1159.49	5.35212	0.0158167	Y
Ta01672	AT3G06670	binding	1288	1297	1335	1306.67	24.9466	2028	1780	2160	1989.33	192.928	1.52245	0.0219347	Y
Ta09959	AT3G01690	alpha/beta-Hydrolases superfamily protein	1120	1126	1034	1093.33	51.4717	2161	1865	1938	1988	154.204	1.81829	0.00938864	Y
Ta00435	AT1G45332	Translation elongation factor EFG/EF2 protein	3611	3452	3470	3511	87.0689	2665	1536	1762	1987.67	597.373	0.566126	0.0354809	Y
Ta08908	AT1G80070	SUS2, EMB33, EMB177, EMB14 Pre-mRNA-processing-splicing factor	2268	2311	2727	2435.33	253.504	2301	1377	2282	1986.67	528.072	0.815768	0.249252	N
Ta12411	AT4G11150	TUF, emb2448, TUFF, VHA-E1 vacuolar ATP synthase subunit E1	2255	2144	2822	2407	363.661	2084	1813	2049	1982	147.401	0.823432	0.142147	N
Ta23736	AT3G22410	Sec14p-like phosphatidylinositol transfer family protein	52	31	59	47.3333	14.5717	322	196	241	253	63.8514	5.34507	0.0241287	Y
Ta23150	AT2G27600	SKD1, VPS4, ATSKD1 AAA-type ATPase family protein	968	909	1270	1049	193.652	2289	1445	2203	1979	464.452	1.88656	0.054562	N
Ta03064	AT1G12520	ATCCS, CCS copper chaperone for SOD1	955	915	1239	1036.33	176.65	2307	1533	2092	1977.33	399.538	1.90801	0.0490319	Y
Ta23394	AT4G10610	RBP37, ATRBP37, CID12 CTC-interacting domain 12	1335	1302	1598	1411.67	162.211	2172	1966	1784	1974	194.124	1.39835	0.101869	N
Ta07469	AT1G09155	AtPP2-B15, PP2-B15 phloem protein 2-B15	308	348	265	307	41.509	1685	1653	1566	1634.67	61.5819	5.32465	0.000345755	Y
Ta26851	AT2G28200	C2H2-type zinc finger family protein	215	174	233	207.333	30.2379	1164	947	1199	1103.33	136.515	5.32154	0.00470777	Y
Ta10805	AT1G20960	emb1507 U5 small nuclear ribonucleoprotein helicase, putative	1660	1638	2099	1799	260.04	2062	1618	2213	1964.33	309.29	1.0919	0.315455	N
Ta09252	AT4G30190	AHA2, PMA2, HA2 H(+)-ATPase 2	1817	2063	2604	2161.33	402.609	2269	1610	2011	1963.33	332.076	0.90839	0.606914	N
Ta05784	AT1G77180	SKIP chromatin protein family	1339	1216	1480	1345	132.102	2133	1770	1977	1960	182.096	1.45725	0.0212006	Y
Ta25250	AT3G45770	Polyketide synthase, enoylreductase family protein	2108	1993	3200	2433.67	666.15	15175	10604	12721	12833.3	2287.57	5.27325	0.0166582	Y
Ta24906	AT4G00335	RHB1A RING-H2 finger B1A	89	80	85	84.6667	4.50925	394	486	457	445.667	47.0354	5.26378	0.00668743	Y
Ta00092	AT4G36760	ATAPP1, APP1 aminopeptidase P1	1036	963	1364	1121	213.586	2441	1286	2142	1956.33	599.467	1.74517	0.116801	N
Ta01990	AT5G62810	PEX14, ATPEX14, PED2 peroxin 14	1244	1222	1599	1355	211.596	2064	1695	2105	1954.67	225.81	1.44256	0.0323614	Y
Ta11980	AT1G62750	ATSCO1, ATSCO1/CPEF-G, SCO1 Translation elongation factor EFG/EF2 protein	1713	1778	2213	1901.33	271.861	1618	2286	1958	1954	334.018	1.0277	0.84171	N
Ta00780	AT5G08350	GRAM domain-containing protein / ABA-responsive protein-related	59	95	53	69	22.7156	357	350	376	361	13.4536	5.23188	0.00459301	Y
Ta18121	AT1G02080	transcription regulators	2001	2128	2422	2183.67	215.95	2041	1447	2365	1951	465.571	0.893451	0.411307	N
Ta26061	AT2G25910	3'-5' exonuclease domain-containing protein / K homology domain-containing protein / KH domain-containing protein	1156	1093	1444	1231	187.134	2181	1509	2157	1949	381.24	1.58327	0.0550586	N
Ta13764	AT4G03420	Protein of unknown function (DUF789)	1732	1860	1775	1789	65.1383	2435	1708	1691	1944.67	424.726	1.08701	0.627662	N
Ta16840	AT2G31510	ARI7, ATARI7 IBR domain-containing protein	1063	951	1173	1062.33	111.002	2010	1770	2054	1944.67	152.857	1.83056	0.00174974	Y
Ta17294	AT1G22410	Class-II DAHP synthetase family protein	3855	3966	6660	4827	1588.39	30133	19124	26091	25116	5568.89	5.20323	0.0245455	Y
Ta06842	AT1G79280	NUA, AtTPR nuclear pore anchor	1291	1250	1432	1324.33	95.469	1932	1667	2226	1941.67	279.625	1.46615	0.0300365	Y
Ta11570	AT3G51630	WNK5 with no lysine (K) kinase 5	1182	1218	1187	1195.67	19.5021	2204	2025	1583	1937.33	319.647	1.6203	0.0561901	N
Ta02318	AT2G39330	JAL23 jacalin-related lectin 23	46629	53196	95369	65064.7	26448.9	2486	1316	2007	1936.33	588.192	0.0297601	0.0539002	N
Ta12596	AT1G32130	IWS1, ATIWS1 Transcription elongation factor (TFIIS) family protein	1089	1032	1387	1169.33	190.647	2056	1665	2081	1934	233.296	1.65393	0.0175604	Y
Ta16192	AT2G24590	RSZ22a, At-RSZ22a RNA recognition motif and CCHC-type zinc finger domains containing protein	2035	1822	1587	1814.67	224.09	2028	2068	1704	1933.33	199.613	1.06539	0.245725	N
Ta13437	AT1G23380	KNAT6, KNAT6L, KNAT6S KNOTTED1-like homeobox gene 6	1339	994	921	1084.67	223.263	1759	1955	2079	1931	161.344	1.78027	0.0617287	N
Ta15771	AT1G23820	SPDS1 spermidine synthase 1	3153	3099	3524	3258.67	231.366	2689	1262	1836	1929	718.031	0.59196	0.0924153	N
Ta11177	AT5G64350	FKBP12, ATFKBP12 FK506-binding protein 12	2684	2638	2260	2527.33	232.657	1981	1752	2040	1924.33	152.133	0.761409	0.0935507	N
Ta16002	AT3G17800	Protein of unknown function (DUF760)	716	720	1172	869.333	262.125	2332	1104	2333	1923	709.275	2.21204	0.0994448	N
Ta07227	AT3G61110	ARS27A, RS27A ribosomal protein S27	5104	4574	3365	4347.67	891.319	1730	1980	2047	1919	167.072	0.441386	0.0558303	N
Ta22171	AT3G48770	DNA binding;ATP binding	65	106	83	84.6667	20.5508	368	407	541	438.667	90.7432	5.1811	0.0209058	Y
Ta22139	AT4G34450	coatomer gamma-2 subunit, putative / gamma-2 coat protein, putative / gamma-2 COP, putative	2496	2428	3581	2835	646.949	2095	1318	2315	1909.33	523.79	0.673486	0.0736626	N
Ta25035	AT2G21870	MGP1 copper ion binding;cobalt ion binding;zinc ion binding	3515	3685	4124	3774.67	314.246	2130	1733	1858	1907	202.985	0.50521	0.0185246	Y
Ta09638	AT3G21700	SGP2 Ras-related small GTP-binding family protein	269	290	390	316.333	64.6555	2189	1297	1428	1638	481.654	5.17808	0.0476473	Y
Ta04588	AT4G35060	HIPP25 Heavy metal transport/detoxification superfamily protein	173	183	241	199	36.7151	985	1025	1080	1030	47.697	5.17588	0.000131751	Y
Ta13276	AT2G17200	DSK2 ubiquitin family protein	941	887	1333	1053.67	243.412	2111	1525	2064	1900	325.609	1.80323	0.0355773	Y
Ta01459	AT5G28050	Cytidine/deoxycytidylate deaminase family protein	791	665	692	716	66.34	2822	1472	1402	1898.67	800.396	2.65177	0.108558	N
Ta19476	AT4G28300	Protein of unknown function (DUF1421)	987	868	1034	963	85.5628	2315	1517	1855	1895.67	400.551	1.9685	0.0445824	Y
Ta05131	AT5G13220	JAZ10, TIFY9, JAS1 jasmonate-zim-domain protein 10	1886	2683	3190	2586.33	657.353	2564	1522	1599	1895	580.649	0.732698	0.425144	N
Ta18181	AT3G13670	Protein kinase family protein	1042	1002	1268	1104	143.429	2059	1731	1887	1892.33	164.065	1.71407	0.0219147	Y
Ta23793	AT2G36620	RPL24A ribosomal protein L24	3589	3593	3322	3501.33	155.32	1958	1799	1909	1888.67	81.4269	0.539414	0.00465101	Y
Ta00609	AT5G06600	UBP12 ubiquitin-specific protease 12	1231	1251	1558	1346.67	183.293	1741	1653	2269	1887.67	333.163	1.40173	0.0268824	Y
Ta15912	AT1G06410	ATTPS7, TPS7, ATTPSA trehalose-phosphatase/synthase 7	1417	1439	1668	1508	139	1845	1739	2076	1886.67	172.32	1.25111	0.0108432	Y
Ta05654	AT3G03440	ARM repeat superfamily protein	74	98	105	92.3333	16.2583	538	346	545	476.333	112.926	5.15884	0.0302536	Y
Ta06797	AT1G78870	UBC35, UBC13A ubiquitin-conjugating enzyme 35	1297	1333	1330	1320	19.975	2036	1679	1919	1878	181.997	1.42273	0.0396225	Y
Ta05936	AT4G01100	ADNT1 adenine nucleotide transporter 1	1312	1416	1670	1466	184.163	1570	2071	1988	1876.33	268.519	1.2799	0.0799431	N
Ta19672	AT2G47050	Plant invertase/pectin methylesterase inhibitor superfamily protein	35	42	27	34.6667	7.50555	3552	642	1435	1876.33	1504.36	54.125	0.168352	N
Ta04872	AT3G27090	DCD (Development and Cell Death) domain protein	948	949	1162	1019.67	123.265	1981	1574	2069	1874.67	264.076	1.83851	0.0193258	Y
Ta07733	AT5G24620	Pathogenesis-related thaumatin superfamily protein	1469	1596	1501	1522	66.053	2635	1576	1411	1874	664.189	1.23127	0.478744	N
Ta16515	AT1G63690	ATSPPL2, SPPL2 SIGNAL PEPTIDE PEPTIDASE-LIKE 2	1773	1633	2017	1807.67	194.333	1973	1743	1901	1872.33	117.649	1.03577	0.562543	N
Ta23298	AT2G36320	A20/AN1-like zinc finger family protein	1169	957	840	988.667	166.77	2698	1467	1452	1872.33	715.088	1.8938	0.112253	N
Ta08052	AT5G26751	ATSK11, SK 11 shaggy-related kinase 11	1576	1401	1466	1481	88.459	2045	1655	1916	1872	198.688	1.26401	0.0295277	Y
Ta05064	AT5G12140	ATCYS1, CYS1 cystatin-1	1175	1176	1113	1154.67	36.0879	1884	1774	1953	1870.33	90.2792	1.6198	0.0094156	Y
Ta02116	AT5G64130	cAMP-regulated phosphoprotein 19-related protein	1910	1703	1782	1798.33	104.462	1996	1519	2092	1869	306.886	1.0393	0.669739	N
Ta04296	AT3G08770	LTP6 lipid transfer protein 6	4867	3064	2913	3614.67	1087.18	1468	1826	2310	1868	422.568	0.516783	0.175068	N
Ta19019	AT1G66210	Subtilisin-like serine endopeptidase family protein	30	32	22	28	5.2915	3746	452	1406	1868	1694.9	66.7143	0.200768	N
Ta14772	AT4G27580	unknown protein; FUNCTIONS IN: molecular function unknown; INVOLVED IN: biological process unknown; LOCATED IN: mitochondrion, cell wall; EXPRESSED IN: 9 plant structures; EX	30	44	19	31	12.53	3591	703	1307	1867	1523.26	60.2258	0.172658	N
Ta00502	AT2G44350	ATCS, CSY4 Citrate synthase family protein	1549	1543	2031	1707.67	280.031	1934	1459	2201	1864.67	375.828	1.09194	0.366367	N
Ta02089	AT5G63850	AAP4 amino acid permease 4	397	497	748	547.333	180.832	2789	1472	1326	1862.33	805.83	3.40256	0.139522	N
Ta00425	AT2G45140	PVA12 plant VAP homolog 12	904	947	1032	961	65.1383	1795	1745	2043	1861	159.587	1.93652	0.00465982	Y
Ta09614	AT2G14170	ALDH6B2 aldehyde dehydrogenase 6B2	2258	2144	3121	2507.67	534.212	2309	1299	1972	1860	514.23	0.741725	0.213977	N
Ta18193	AT3G13750	BGAL1 beta galactosidase 1	2723	2170	2698	2530.33	312.308	3053	1251	1268	1857.33	1035.51	0.734027	0.326816	N
Ta06154	AT3G10920	MSD1, MEE33, ATMSD1 manganese superoxide dismutase 1	1620	1568	1847	1678.33	148.366	2119	1498	1946	1854.33	320.488	1.10487	0.406369	N
Ta20500	AT1G51720	Amino acid dehydrogenase family protein	1115	972	1081	1056	74.7061	1965	1670	1927	1854	160.477	1.75568	0.00390496	Y
Ta24604	AT5G24930	ATCOL4, COL4 CONSTANS-like 4	1270	1114	1323	1235.67	108.648	2065	1675	1816	1852	197.477	1.49879	0.0213211	Y
Ta04724	AT5G14370	CCT motif family protein	1364	1271	1603	1412.67	171.267	2346	1591	1616	1851	428.865	1.31029	0.264971	N
Ta20254	AT4G25500	RSP35, RS40, At-RS40 arginine/serine-rich splicing factor 35	2607	2441	2612	2553.33	97.3156	2956	1169	1427	1850.67	965.9	0.724804	0.313615	N
Ta00893	AT5G09900	EMB2107, RPN5A, MSA 26S proteasome regulatory subunit, putative (RPN5)	1190	1257	1670	1372.33	259.954	1983	1632	1931	1848.67	189.432	1.3471	0.0985232	N
Ta03001	AT1G29150	ATS9, RPN6 non-ATPase subunit 9	1258	1339	1679	1425.33	223.384	1994	1542	2007	1847.67	264.795	1.2963	0.119686	N
Ta18846	AT5G45880	Pollen Ole e 1 allergen and extensin family protein	39	50	17	35.3333	16.8028	3636	543	1364	1847.67	1602.22	52.2925	0.189388	N
Ta07382	AT2G40060	Clathrin light chain protein	1232	1184	1218	1211.33	24.6847	2077	1449	2011	1845.67	345.105	1.52367	0.0757449	N
Ta04482	AT5G17050	UGT78D2 UDP-glucosyl transferase 78D2	78	81	117	92	21.7025	528	398	497	474.333	67.8994	5.1558	0.00994313	Y
Ta18744	AT5G25360	unknown protein; FUNCTIONS IN: molecular function unknown; INVOLVED IN: biological process unknown; LOCATED IN: cellular component unknown; EXPRESSED IN: 23 plant structures;	374	317	453	381.333	68.2959	2180	1780	1920	1960	202.978	5.13986	0.0051448	Y
Ta05491	AT3G05090	LRS1 Transducin/WD40 repeat-like superfamily protein	1359	1397	1460	1405.33	51.0131	1906	1715	1893	1838	106.719	1.30787	0.0225577	Y
Ta19597	AT2G18890	Protein kinase superfamily protein	129	147	185	153.667	28.589	846	688	833	789	87.7097	5.13449	0.00643179	Y
Ta11059	AT1G52760	LysoPL2 lysophospholipase 2	2087	1719	2099	1968.33	216.012	10123	10771	9360	10084.7	706.281	5.12345	0.00405746	Y
Ta17802	AT3G28850	Glutaredoxin family protein	39	44	44	42.3333	2.88675	245	222	183	216.667	31.3422	5.11811	0.0121925	Y
Ta20480	AT1G51980	Insulinase (Peptidase family M16) protein	2165	2201	3140	2502	552.817	1959	1441	2103	1834.33	348.163	0.733147	0.111856	N
Ta20205	AT4G29130	ATHXK1, GIN2, HXK1 hexokinase 1	1660	1727	2309	1898.67	356.935	2029	1566	1906	1833.67	239.826	0.965765	0.802361	N
Ta05295	AT2G35940	BLH1 BEL1-like homeodomain 1	1207	1042	967	1072	122.78	2022	1468	1997	1829	312.885	1.70616	0.0504308	N
Ta15486	AT1G52930	Ribosomal RNA processing Brix domain protein	1886	1602	1330	1606	278.022	2225	1802	1453	1826.67	386.591	1.1374	0.0731509	N
Ta20713	AT3G48240	Octicosapeptide/Phox/Bem1p family protein	370	455	480	435	57.6628	2269	2285	2117	2223.67	92.7218	5.11188	0.00191596	Y
Ta20772	AT5G43600	ATAAH-2, UAH ureidoglycolate amidohydrolase	965	1003	1294	1087.33	179.984	4886	5080	6654	5540	969.616	5.09503	0.0103211	Y
Ta10611	AT4G16670	Plant protein of unknown function (DUF828) with plant pleckstrin homology-like region	663	708	498	623	110.567	2453	1637	1381	1823.67	559.848	2.92723	0.0553864	N
Ta05147	AT5G13430	Ubiquinol-cytochrome C reductase iron-sulfur subunit	2020	1969	2465	2151.33	272.838	2028	1375	2064	1822.33	387.82	0.847072	0.204937	N
Ta05047	AT5G11940	Subtilase family protein	21	33	16	23.3333	8.73689	3877	360	1229	1822	1831.95	78.0857	0.231812	N
Ta20294	AT5G56290	PEX5, ATPEX5 peroxin 5	885	896	1306	1029	239.952	1818	1657	1978	1817.67	160.5	1.76644	0.00930289	Y
Ta26503	AT5G60160	Zn-dependent exopeptidases superfamily protein	2063	2184	2563	2270	260.858	1863	1575	2012	1816.67	222.154	0.800294	0.0710708	N
Ta17172	AT5G57520	ZFP2, ATZFP2 zinc finger protein 2	90	35	39	54.6667	30.6649	385	214	225	274.667	95.7096	5.02439	0.0279243	Y
Ta09611	AT3G21510	AHP1 histidine-containing phosphotransmitter 1	263	281	168	237.333	60.7152	1231	1215	1131	1192.33	53.7153	5.02388	0.000123146	Y
Ta20464	AT1G70160	unknown protein; FUNCTIONS IN: molecular function unknown; INVOLVED IN: biological process unknown; LOCATED IN: endomembrane system; EXPRESSED IN: 24 plant structures; EXPRES	1128	1076	1464	1222.67	210.612	2087	1629	1716	1810.67	243.233	1.48092	0.102959	N
Ta06009	AT3G09540	Pectin lyase-like superfamily protein	170	167	231	189.333	36.1156	1042	728	1072	947.333	190.54	5.00352	0.0166028	Y
Ta26304	AT5G44100	ckl7 casein kinase I-like 7	1186	1070	1034	1096.67	79.4313	1893	1631	1896	1806.67	152.139	1.64742	0.0146533	Y
Ta25445	AT5G50820	anac097, NAC097 NAC domain containing protein 97	24	33	30	29	4.58258	131	117	186	144.667	36.4737	4.98851	0.0320809	Y
Ta19361	AT5G15450	APG6, CLPB3, CLPB-P casein lytic proteinase B3	1081	1021	1595	1232.33	315.508	1784	1589	2045	1806	228.795	1.46551	0.015848	Y
Ta15830	AT1G22930	T-complex protein 11	911	917	1163	997	143.792	5014	4405	5498	4972.33	547.69	4.9873	0.00401653	Y
Ta25674	AT3G11710	ATKRS-1 lysyl-tRNA synthetase 1	2887	2742	3026	2885	142.011	2159	1511	1739	1803	328.707	0.624957	0.0259383	Y
Ta08525	AT5G54400	S-adenosyl-L-methionine-dependent methyltransferases superfamily protein	194	235	252	227	29.8161	1024	1348	1017	1129.67	189.115	4.97651	0.0137184	Y
Ta01004	AT5G10960	Polynucleotidyl transferase, ribonuclease H-like superfamily protein	1215	1113	1233	1187	64.7148	2066	1562	1775	1801	253.004	1.51727	0.0369999	Y
Ta10524	AT2G47390	Prolyl oligopeptidase family protein	1894	1980	2087	1987	96.6902	1841	1706	1855	1800.67	82.282	0.906224	0.11071	N
Ta24927	AT3G30180	CYP85A2, BR6OX2 brassinosteroid-6-oxidase 2	68	87	76	77	9.53939	324	368	452	381.333	65.0333	4.95238	0.0141211	Y
Ta01234	AT3G18820	ATRABG3F, ATRAB7B, RAB71, RABG3F, RAB7B RAB GTPase homolog G3F	1082	906	1157	1048.33	128.842	2050	1483	1865	1799.33	289.148	1.71638	0.0226172	Y
Ta03215	AT3G58750	CSY2 citrate synthase 2	705	660	1026	797	199.592	2424	1111	1854	1796.33	658.397	2.25387	0.117159	N
Ta15375	AT5G01520	RING/U-box superfamily protein	54	31	34	39.6667	12.5033	233	177	177	195.667	32.3316	4.93277	0.00542076	Y
Ta08536	AT5G54280	ATM2, ATMYOS1, ATM4 myosin 2	1964	2556	1472	1997.33	542.768	1988	1966	1429	1794.33	316.579	0.898364	0.406122	N
Ta17646	AT3G42050	vacuolar ATP synthase subunit H family protein	2000	2079	2702	2260.33	384.529	1874	1651	1858	1794.33	124.388	0.793836	0.15454	N
Ta03281	AT3G60820	PBF1 N-terminal nucleophile aminohydrolases (Ntn hydrolases) superfamily protein	1325	1265	1359	1316.33	47.5955	1795	1566	2015	1792	224.515	1.36136	0.0434469	Y
Ta26629	AT3G59920	ATGDI2, GDI2 RAB GDP dissociation inhibitor 2	1680	1813	2155	1882.67	245.044	2010	1435	1931	1792	311.684	0.951841	0.714219	N
Ta07113	AT2G28840	XBAT31 XB3 ortholog 1 in Arabidopsis thaliana	2105	2177	2907	2396.33	443.713	15099	10297	9812	11736	2922.52	4.89748	0.0374673	Y
Ta26109	AT3G46010	ADF1, atadf, ATADF1 actin depolymerizing factor 1	1323	1408	1066	1265.67	178.063	1814	1916	1627	1785.67	146.569	1.41085	0.00163921	Y
Ta19138	AT3G44170	FUNCTIONS IN: molecular function unknown; INVOLVED IN: biological process unknown; LOCATED IN: endomembrane system; CONTAINS InterPro DOMAIN/s: Plant self-incompatibility S1	40	27	48	38.3333	10.5987	190	195	178	187.667	8.73689	4.89565	0.00535762	Y
Ta22879	AT4G19570	Chaperone DnaJ-domain superfamily protein	112	107	120	113	6.55744	524	539	592	551.667	35.7258	4.88201	0.00161285	Y
Ta19735	AT1G51700	ADOF1, DOF1 DOF zinc finger protein 1	221	347	429	332.333	104.773	2289	1124	1930	1781	596.621	5.35908	0.0605315	N
Ta03581	AT5G19780	TUA5 tubulin alpha-5	3077	2716	3427	3073.33	355.514	2367	1197	1777	1780.33	585.007	0.579284	0.0479909	Y
Ta13189	AT2G32920	ATPDIL2-3, PDI9, ATPDI9, PDIL2-3 PDI-like 2-3	2334	2552	3172	2686	434.774	1528	1844	1968	1780	226.874	0.662695	0.0268964	Y
Ta06481	AT1G56450	PBG1 20S proteasome beta subunit G1	950	995	1182	1042.33	123.03	1854	1344	2140	1779.33	403.219	1.70707	0.0631981	N
Ta04961	AT3G26070	Plastid-lipid associated protein PAP / fibrillin family protein	1098	1120	1259	1159	87.2983	2183	1416	1729	1776	385.654	1.53236	0.123253	N
Ta00804	AT5G08530	CI51 51 kDa subunit of complex I	2550	2520	3434	2834.67	519.255	1946	1544	1825	1771.67	206.239	0.625	0.0684362	N
Ta00811	AT5G08570	Pyruvate kinase family protein	2000	1912	3078	2330	649.28	2196	1280	1838	1771.33	461.625	0.760229	0.311536	N
Ta21915	AT2G24240	BTB/POZ domain with WD40/YVTN repeat-like protein	103	121	92	105.333	14.6401	491	652	392	511.667	131.226	4.85759	0.0263612	Y
Ta09339	AT5G05170	CESA3, IXR1, ATCESA3, ATH-B, CEV1 Cellulose synthase family protein	1918	1736	2437	2030.33	363.75	1871	1435	1967	1757.67	283.53	0.865703	0.156804	N
Ta00354	AT4G38790	ER lumen protein retaining receptor family protein	1683	1612	1638	1644.33	35.9212	1847	1700	1723	1756.67	79.0717	1.06832	0.0490806	Y
Ta13131	AT2G33510	CONTAINS InterPro DOMAIN/s: WW/Rsp5/WWP (InterPro:IPR001202); BEST Arabidopsis thaliana protein match is: unknown protein (TAIR:AT1G28070.1); Has 3898 Blast hits to 1138 prot	1053	952	1008	1004.33	50.5997	1881	1774	1613	1756	134.904	1.74842	0.00938953	Y
Ta05857	AT5G60360	SAG2, AALP, ALP aleurain-like protease	1105	815	1256	1058.67	224.121	1944	1418	1905	1755.67	293.077	1.65838	0.0105695	Y
Ta07532	AT1G08490	ATSUFS, SUFS, ATCPNIFS, ATNFS2, CPNIFS chloroplastic NIFS-like cysteine desulfurase	1128	998	1264	1130	133.011	1834	1446	1980	1753.33	275.988	1.55162	0.0192321	Y
Ta14412	AT1G01050	AtPPa1, PPa1 pyrophosphorylase 1	1955	1897	2297	2049.67	216.151	1952	1414	1891	1752.33	294.588	0.854936	0.183813	N
Ta01329	AT1G18070	Translation elongation factor EF1A/initiation factor IF2gamma family protein	1508	1470	1775	1584.33	166.212	1838	1572	1845	1751.67	155.635	1.10562	0.177615	N
Ta03152	AT3G57880	Calcium-dependent lipid-binding (CaLB domain) plant phosphoribosyltransferase family protein	2151	2146	2573	2290	245.098	1891	1415	1948	1751.33	292.664	0.764774	0.063524	N
Ta10682	AT3G61170	Tetratricopeptide repeat (TPR)-like superfamily protein	156	170	162	162.667	7.02377	3532	500	1217	1749.67	1584.63	10.7561	0.226216	N
Ta08227	AT1G50570	Calcium-dependent lipid-binding (CaLB domain) family protein	1030	906	1681	1205.67	416.294	2000	1420	1815	1745	296.268	1.44733	0.155314	N
Ta24005	AT3G48680	GAMMA CAL2 gamma carbonic anhydrase-like 2	1176	1182	1418	1258.67	138.019	2055	1398	1779	1744	329.895	1.38559	0.137367	N
Ta12701	AT3G53400	BEST Arabidopsis thaliana protein match is: conserved peptide upstream open reading frame 47 (TAIR:AT5G03190.1); Has 285 Blast hits to 285 proteins in 23 species: Archae - 0;	1135	886	1033	1018	125.176	1988	1624	1615	1742.33	212.801	1.71153	0.0115506	Y
Ta10759	AT3G61900	SAUR-like auxin-responsive protein family	25	23	15	21	5.2915	99	111	96	102	7.93725	4.85714	0.0024802	Y
Ta09114	AT3G62580	Late embryogenesis abundant protein (LEA) family protein	1360	1335	1394	1363	29.6142	1870	1661	1695	1742	112.147	1.27806	0.0289252	Y
Ta12194	AT1G27530	CONTAINS InterPro DOMAIN/s: Ubiquitin-conjugating enzyme/RWD-like (InterPro:IPR016135), Ubiquitin-fold modifier-conjugating enzyme 1 (InterPro:IPR014806); Has 269 Blast hits	1004	984	1044	1010.67	30.5505	1905	1556	1754	1738.33	175.027	1.71999	0.016752	Y
Ta13085	AT1G26850	S-adenosyl-L-methionine-dependent methyltransferases superfamily protein	2313	2370	2770	2484.33	249.031	1690	1453	2061	1734.67	306.451	0.698242	0.013283	Y
Ta10165	AT1G26110	DCP5 decapping 5	1355	1234	1427	1338.67	97.5312	1784	1589	1829	1734	127.574	1.29532	0.00297756	Y
Ta04933	AT3G26500	PIRL2 plant intracellular ras group-related LRR 2	35	43	60	46	12.7671	256	193	219	222.667	31.6596	4.84058	0.0155872	Y
Ta02523	AT5G65700	BAM1 Leucine-rich receptor-like protein kinase family protein	2032	2270	3141	2481	583.833	1789	1749	1651	1729.67	71.0023	0.697165	0.185159	N
Ta01149	AT3G19720	ARC5, DRP5B P-loop containing nucleoside triphosphate hydrolases superfamily protein	2487	2380	3182	2683	435.446	1722	1743	1719	1728	13.0767	0.644055	0.0652461	N
Ta00206	AT4G37930	SHM1, STM, SHMT1 serine transhydroxymethyltransferase 1	2024	1663	2681	2122.67	516.122	1768	1591	1821	1726.67	120.442	0.813442	0.238048	N
Ta13225	AT1G64400	LACS3 AMP-dependent synthetase and ligase family protein	1937	1831	2816	2194.67	540.694	2045	1284	1847	1725.33	394.819	0.786148	0.272864	N
Ta25672	AT3G11730	ATFP8, ATRABD1, RABD1 Ras-related small GTP-binding family protein	874	864	1051	929.667	105.197	1777	1328	2069	1724.67	373.262	1.85515	0.0422449	Y
Ta12022	AT2G16700	ADF5, ATADF5 actin depolymerizing factor 5	204	214	176	198	19.6977	1012	887	968	955.667	63.4061	4.8266	0.0031441	Y
Ta08327	AT1G03380	ATATG18G, ATG18G homolog of yeast autophagy 18 (ATG18) G	340	295	319	318	22.5167	1496	1447	1644	1529	102.562	4.80818	0.00220902	Y
Ta16862	AT2G27050	EIL1, AtEIL1 ETHYLENE-INSENSITIVE3-like 1	1211	1328	1395	1311.33	93.1254	1883	1752	1533	1722.67	176.834	1.31368	0.116589	N
Ta17579	ATCG00350	PSAA Photosystem I, PsaA/PsaB protein	955	1395	1129	1159.67	221.597	1513	1255	2399	1722.33	600.041	1.4852	0.300997	N
Ta05800	AT1G76990	ACR3 ACT domain repeat 3	1381	1497	1249	1375.67	124.086	2148	1531	1482	1720.33	371.18	1.25055	0.255942	N
Ta21054	AT1G67050	unknown protein; BEST Arabidopsis thaliana protein match is: unknown protein (TAIR:AT5G38320.1); Has 617 Blast hits to 318 proteins in 80 species: Archae - 0; Bacteria - 16;	26	50	33	36.3333	12.3423	209	156	157	174	30.315	4.78899	0.027368	Y
Ta03214	AT3G58730	vacuolar ATP synthase subunit D (VATD) / V-ATPase D subunit / vacuolar proton pump D subunit (VATPD)	1484	1451	1881	1605.33	239.304	1995	1490	1664	1716.33	256.535	1.06914	0.654545	N
Ta07150	AT4G01610	Cysteine proteinases superfamily protein	1321	1030	1358	1236.33	179.645	2111	1342	1693	1715.33	384.986	1.38744	0.0913444	N
Ta17386	AT1G70730	PGM2 Phosphoglucomutase/phosphomannomutase family protein	1684	1635	2784	2034.33	649.692	2026	1019	2098	1714.33	603.251	0.8427	0.43637	N
Ta10625	AT4G16563	Eukaryotic aspartyl protease family protein	296	225	187	236	55.3263	1197	1124	1032	1117.67	82.6821	4.73588	0.000432536	Y
Ta07438	AT1G09470	unknown protein; FUNCTIONS IN: molecular function unknown; EXPRESSED IN: cotyledon; BEST Arabidopsis thaliana protein match is: unknown protein (TAIR:AT5G26770.1); Has 55019	1379	1562	1477	1472.67	91.5769	1675	1714	1748	1712.33	36.5285	1.16274	0.0326816	Y
Ta11185	AT5G64270	splicing factor, putative	1181	1106	1445	1244	178.065	1871	1430	1827	1709.33	242.908	1.37406	0.0547263	N
Ta09738	AT4G18120	AML3, ML3 MEI2-like 3	3144	2809	2723	2892	222.434	2335	1464	1326	1708.33	547.078	0.59071	0.0242939	Y
Ta17732	AT4G21105	cytochrome-c oxidases;electron carriers	2577	2483	2092	2384	257.21	1550	1842	1733	1708.33	147.555	0.716583	0.0732084	N
Ta09122	AT3G62420	ATBZIP53, BZIP53 basic region/leucine zipper motif 53	1597	1665	1310	1524	188.422	1761	1591	1766	1706	99.6243	1.11942	0.356945	N
Ta00095	AT4G36800	RCE1 RUB1 conjugating enzyme 1	936	877	930	914.333	32.4705	1684	1599	1833	1705.33	118.45	1.86511	0.00506345	Y
Ta05393	AT1G04850	ubiquitin-associated (UBA)/TS-N domain-containing protein	853	795	950	866	78.3135	1823	1556	1737	1705.33	136.288	1.96921	0.006083	Y
Ta04989	AT5G46250	RNA-binding protein	930	964	880	924.667	42.2532	2103	1443	1566	1704	350.974	1.84283	0.063142	N
Ta21227	AT5G59160	TOPP2, PPO type one serine/threonine protein phosphatase 2	411	380	456	415.667	38.2143	1800	1994	2108	1967.33	155.722	4.73296	0.00278581	Y
Ta16115	AT4G21980	APG8A, ATG8A Ubiquitin-like superfamily protein	257	218	242	239	19.6723	1232	882	1273	1129	214.888	4.72385	0.0160553	Y
Ta04982	AT3G25840	Protein kinase superfamily protein	1630	1682	1684	1665.33	30.6159	2076	1548	1485	1703	324.56	1.02262	0.871176	N
Ta03937	AT1G19640	JMT jasmonic acid carboxyl methyltransferase	25809	25424	41283	30838.7	9047.11	151909	118817	165921	145549	24187.5	4.71969	0.00853674	Y
Ta26627	AT3G59950	Peptidase family C54 protein	725	576	764	688.333	99.2186	2237	1286	1581	1701.33	486.786	2.47167	0.0564295	N
Ta27015	AT5G26000	TGG1, BGLU38 thioglucoside glucohydrolase 1	3691	3873	2499	3354.33	746.309	857	2058	2180	1698.33	731.165	0.50631	0.151514	N
Ta19129	AT4G22240	Plastid-lipid associated protein PAP / fibrillin family protein	1490	1435	2265	1730	464.139	1870	1173	2047	1696.67	462.063	0.980732	0.886896	N
Ta21645	AT1G56280	ATDI19, DI19 drought-induced 19	2476	2171	1792	2146.33	342.667	2024	1531	1535	1696.67	283.486	0.790495	0.0554784	N
Ta04144	AT3G06760	Drought-responsive family protein	1284	1374	1318	1325.33	45.4459	1637	1850	1600	1695.67	134.931	1.27943	0.0226245	Y
Ta13448	AT1G23300	MATE efflux family protein	2009	1711	1986	1902	165.81	9204	9669	7990	8954.33	866.897	4.70785	0.006437	Y
Ta04570	AT5G28840	GME GDP-D-mannose 3',5'-epimerase	1038	1025	1576	1213	314.434	1676	1249	2154	1693	452.739	1.39571	0.0653905	N
Ta09724	AT4G18030	S-adenosyl-L-methionine-dependent methyltransferases superfamily protein	783	607	638	676	93.9521	1228	1880	1969	1692.33	404.579	2.50345	0.0709425	N
Ta10042	AT3G02090	MPPBETA Insulinase (Peptidase family M16) protein	2692	2716	3934	3114	710.242	1749	1095	2233	1692.33	571.112	0.54346	0.027433	Y
Ta08167	AT2G30140	UDP-Glycosyltransferase superfamily protein	1286	1187	1732	1401.67	290.328	2177	1430	1467	1691.33	421.006	1.20666	0.477818	N
Ta24317	AT1G69970	CLE26 CLAVATA3/ESR-RELATED 26	60	75	66	67	7.54983	276	352	316	314.667	38.0175	4.69652	0.0050391	Y
Ta13679	AT1G71950	Proteinase inhibitor, propeptide	971	889	962	940.667	44.9704	1619	1628	1817	1688	111.808	1.79447	0.00636321	Y
Ta15910	AT1G06430	FTSH8 FTSH protease 8	748	671	1331	916.667	360.883	1991	1126	1946	1687.67	486.938	1.84109	0.0850556	N
Ta17793	AT3G28710	ATPase, V0/A0 complex, subunit C/D	1941	1868	2092	1967	114.241	1957	1397	1708	1687.33	280.571	0.857821	0.203175	N
Ta09528	AT1G10940	ASK1, SNRK2-4, SNRK2.4, SRK2A Protein kinase superfamily protein	1251	1170	1068	1163	91.7006	1943	1752	1365	1686.67	294.487	1.45027	0.0469842	Y
Ta19670	AT2G47070	SPL1 squamosa promoter binding protein-like 1	1382	1495	1906	1594.33	275.761	1793	1502	1764	1686.33	160.295	1.0577	0.633593	N
Ta21766	AT5G11440	CID5, IPD1 CTC-interacting domain 5	63	72	50	61.6667	11.0604	265	265	334	288	39.8372	4.67027	0.0159699	Y
Ta25766	AT1G45000	AAA-type ATPase family protein	1140	1132	1229	1167	53.8424	1749	1638	1670	1685.67	57.1343	1.44444	0.00877523	Y
Ta05148	AT5G13450	ATP5 delta subunit of Mt ATP synthase	2909	2948	3689	3182	439.508	1946	1181	1923	1683.33	435.185	0.529017	0.0304859	Y
Ta11422	AT1G28230	PUP1, ATPUP1 purine permease 1	410	369	514	431	74.7462	2161	1788	2051	2000	191.659	4.64037	0.00381327	Y
Ta09200	AT4G30600	signal recognition particle receptor alpha subunit family protein	855	772	1195	940.667	224.135	1675	1688	1673	1678.67	8.14453	1.78455	0.0309418	Y
Ta21659	AT5G50850	MAB1 Transketolase family protein	1798	1936	2386	2040	307.487	1751	1558	1720	1676.33	103.645	0.821732	0.179014	N
Ta24614	AT5G10840	Endomembrane protein 70 protein family	1972	2009	2275	2085.33	165.295	1595	1576	1855	1675.33	155.886	0.803389	0.00169901	Y
Ta12367	AT4G28880	ckl3 casein kinase I-like 3	1184	1184	1196	1188	6.9282	1779	1669	1576	1674.67	101.619	1.40965	0.0158807	Y
Ta16551	AT1G63290	Aldolase-type TIM barrel family protein	1101	1055	1227	1127.67	89.0468	1694	1379	1944	1672.33	283.122	1.483	0.0424846	Y
Ta02596	AT1G77080	MAF1, FLM, AGL27 K-box region and MADS-box transcription factor family protein	1248	1184	954	1128.67	154.613	1844	1632	1537	1671	157.172	1.48051	0.00752582	Y
Ta02704	AT4G33090	APM1, ATAPM1 aminopeptidase M1	1040	988	1440	1156	247.322	1848	1262	1902	1670.67	354.944	1.44521	0.0812375	N
Ta13551	AT4G17330	ATG2484-1, G2484-1 G2484-1 protein	1283	1279	1472	1344.67	110.292	1523	1478	1995	1665.33	286.385	1.23847	0.0878094	N
Ta20594	AT5G54840	ATSGP1, SGP1 Ras-related small GTP-binding family protein	57	73	70	66.6667	8.5049	301	305	311	305.667	5.03322	4.585	0.000227509	Y
Ta25045	AT2G21780	unknown protein; BEST Arabidopsis thaliana protein match is: unknown protein (TAIR:AT4G39360.1); Has 13 Blast hits to 13 proteins in 2 species: Archae - 0; Bacteria - 0; Meta	32	28	28	29.3333	2.3094	139	138	126	134.333	7.23418	4.57955	0.00117706	Y
Ta25791	AT1G59950	NAD(P)-linked oxidoreductase superfamily protein	1840	1641	2394	1958.33	390.198	2051	862	2070	1661	692.02	0.84817	0.40783	N
Ta18196	AT3G13772	TMN7, AtTMN7 transmembrane nine 7	1146	1068	1329	1181	133.974	1578	1589	1814	1660.33	133.193	1.40587	0.00289524	Y
Ta12726	AT1G06700	Protein kinase superfamily protein	867	906	1316	1029.67	248.737	2199	1157	1621	1659	522.038	1.6112	0.215425	N
Ta06201	AT1G72710	CKL2 casein kinase 1-like protein 2	991	1061	1121	1057.67	65.0641	1863	1585	1528	1658.67	179.238	1.56823	0.0499766	Y
Ta05176	AT5G13740	ZIF1 zinc induced facilitator 1	253	324	258	278.333	39.6274	1052	1196	1575	1274.33	270.156	4.57844	0.0254126	Y
Ta03128	AT1G11870	ATSRS, SRS Seryl-tRNA synthetase	3138	3086	2284	2836	478.753	1765	1796	1407	1656	216.197	0.583921	0.0164797	Y
Ta07437	AT1G09490	NAD(P)-binding Rossmann-fold superfamily protein	43	20	33	32	11.5326	145	136	156	145.667	10.0167	4.55208	0.00293676	Y
Ta08447	AT2G42750	DNAJ heat shock N-terminal domain-containing protein	303	250	328	293.667	39.8288	1254	1021	1726	1333.67	359.188	4.54143	0.0306509	Y
Ta19961	AT1G14650	SWAP (Suppressor-of-White-APricot)/surp domain-containing protein / ubiquitin family protein	1196	1085	1367	1216	142.06	1927	1387	1629	1647.67	270.484	1.35499	0.102646	N
Ta04034	AT4G21710	NRPB2, EMB1989, RPB2 DNA-directed RNA polymerase family protein	1010	946	1331	1095.67	206.302	1687	1398	1846	1643.67	227.122	1.50015	0.0146275	Y
Ta12426	AT2G14260	PIP proline iminopeptidase	2431	2231	2065	2242.33	183.263	2125	1690	1115	1643.33	506.615	0.732868	0.0861144	N
Ta04128	AT5G38020	S-adenosyl-L-methionine-dependent methyltransferases superfamily protein	217	191	316	241.333	65.9571	1022	1187	1045	1084.67	89.3663	4.49448	0.00875325	Y
Ta08519	AT2G41900	CCCH-type zinc finger protein with ARM repeat domain	756	814	1030	866.667	144.393	1774	1416	1731	1640.33	195.464	1.89269	0.0253049	Y
Ta10926	AT5G18500	Protein kinase superfamily protein	2033	1889	2146	2022.67	128.811	2244	1515	1161	1640	552.215	0.810811	0.383176	N
Ta09860	AT5G54130	Calcium-binding endonuclease/exonuclease/phosphatase family	131	267	105	167.667	87.0019	647	831	777	751.667	94.5798	4.4831	0.00618165	Y
Ta06108	AT3G10500	anac053, NAC053 NAC domain containing protein 53	926	927	1085	979.333	91.5114	1900	1248	1765	1637.67	344.146	1.67223	0.0733265	N
Ta16900	AT5G25980	TGG2, BGLU37 glucoside glucohydrolase 2	3256	3860	2020	3045.33	937.915	775	2083	2053	1637	746.665	0.537544	0.200729	N
Ta02309	AT3G63500	Protein of unknown function (DUF1423)	1010	1000	1183	1064.33	102.89	1716	1410	1782	1636	198.484	1.53711	0.0221546	Y
Ta15276	AT3G55770	GATA type zinc finger transcription factor family protein	1664	1667	1442	1591	129.047	1778	1465	1665	1636	158.502	1.02828	0.757762	N
Ta26376	AT5G42890	ATSCP2, SCP2 sterol carrier protein 2	1527	1422	1330	1426.33	98.5715	1532	1463	1913	1636	242.357	1.147	0.378653	N
Ta11173	AT5G64370	BETA-UP, PYD3 beta-ureidopropionase	388	362	485	411.667	64.8254	2296	1358	1866	1840	469.54	4.46964	0.032584	Y
Ta20316	AT5G44410	FAD-binding Berberine family protein	98	84	106	96	11.1355	409	442	434	428.333	17.2143	4.46181	0.00170487	Y
Ta20730	AT3G24770	CLE41 CLAVATA3/ESR-RELATED 41	566	635	397	532.667	122.451	2342	2523	2219	2361.33	152.919	4.43304	0.000315771	Y
Ta18265	AT2G04350	LACS8 AMP-dependent synthetase and ligase family protein	1094	1092	1498	1228	233.829	1618	1225	2045	1629.33	410.117	1.32682	0.0961465	N
Ta02726	AT4G32850	nPAP nuclear poly(a) polymerase	990	963	1015	989.333	26.0064	1909	1434	1544	1629	248.646	1.64656	0.0451116	Y
Ta03209	AT3G58680	MBF1B, ATMBF1B multiprotein bridging factor 1B	978	1041	797	938.667	126.666	1961	1441	1481	1627.67	289.367	1.73402	0.0548169	N
Ta16973	AT1G21400	Thiamin diphosphate-binding fold (THDP-binding) superfamily protein	619	645	748	670.667	68.2227	2478	1113	1291	1627.33	742.055	2.42644	0.168352	N
Ta14956	AT5G55670	RNA-binding (RRM/RBD/RNP motifs) family protein	673	731	628	677.333	51.6366	1120	2239	1515	1624.67	567.504	2.39862	0.0913181	N
Ta23833	AT1G66350	RGL1, RGL RGA-like 1	999	977	1489	1155	289.462	1950	1350	1568	1622.67	303.713	1.40491	0.209413	N
Ta03474	AT5G20910	AIP2 RING/U-box superfamily protein	653	590	1114	785.667	286.084	2014	1107	1737	1619.33	464.808	2.06109	0.0881742	N
Ta07525	AT1G08570	ACHT4 atypical CYS HIS rich thioredoxin 4	282	233	217	244	33.8674	917	1173	1153	1081	142.38	4.43033	0.0142523	Y
Ta07017	AT5G03230	Protein of unknown function, DUF584	175	141	68	128	54.6717	600	537	563	566.667	31.6596	4.42708	0.00445712	Y
Ta00194	AT4G37830	cytochrome c oxidase-related	1954	1722	1697	1791	141.715	1582	1385	1881	1616	249.742	0.902289	0.433029	N
Ta16508	AT1G63720	BEST Arabidopsis thaliana protein match is: hydroxyproline-rich glycoprotein family protein (TAIR:AT5G52430.1); Has 490 Blast hits to 394 proteins in 96 species: Archae - 0;	53	48	42	47.6667	5.50757	265	165	203	211	50.4777	4.42657	0.0270996	Y
Ta01750	AT1G09970	LRR XI-23, RLK7 Leucine-rich receptor-like protein kinase family protein	1645	1399	1645	1563	142.028	1965	1647	1230	1614	368.61	1.03263	0.847638	N
Ta09544	AT1G10770	Plant invertase/pectin methylesterase inhibitor superfamily protein	29	41	16	28.6667	12.5033	3274	502	1064	1613.33	1465.37	56.2791	0.20236	N
Ta12584	AT1G60170	emb1220 pre-mRNA processing ribonucleoprotein binding region-containing protein	750	825	1166	913.667	221.721	2049	1225	1563	1612.33	414.209	1.76468	0.145381	N
Ta07170	AT5G60790	ATGCN1, GCN1 ABC transporter family protein	1338	1374	1659	1457	175.861	1699	1484	1647	1610	112.174	1.10501	0.298148	N
Ta17989	AT1G08125	S-adenosyl-L-methionine-dependent methyltransferases superfamily protein	1344	1247	1381	1324	69.2026	1851	1367	1608	1608.67	242.001	1.21501	0.132418	N
Ta07101	AT2G28940	Protein kinase superfamily protein	1291	1582	1488	1453.67	148.507	2121	1382	1315	1606	447.259	1.10479	0.697111	N
Ta01432	AT3G05530	RPT5A, ATS6A.2 regulatory particle triple-A ATPase 5A	909	866	1230	1001.67	198.908	1768	1017	2024	1603	523.384	1.60033	0.116932	N
Ta00504	AT2G44310	Calcium-binding EF-hand family protein	295	261	265	273.667	18.5831	1293	1185	1153	1210.33	73.3576	4.42266	0.00119288	Y
Ta16897	AT5G26030	FC1, FC-I, ATFC-I ferrochelatase 1	1027	1237	1782	1348.67	389.69	1806	1447	1545	1599.33	185.565	1.18586	0.483686	N
Ta03146	AT3G57800	basic helix-loop-helix (bHLH) DNA-binding superfamily protein	1427	1620	1595	1547.33	104.959	2126	1303	1368	1599	457.551	1.03339	0.888192	N
Ta07686	AT3G56150	EIF3C eukaryotic translation initiation factor 3C	2662	2434	3315	2803.67	457.266	1784	1227	1784	1598.33	321.584	0.570087	0.0235967	Y
Ta13306	AT2G20990	SYTA, NTMC2TYPE1.1, ATSYTA, NTMC2T1.1, SYT1 synaptotagmin A	1225	1201	1494	1306.67	162.679	1842	1424	1529	1598.33	217.454	1.22321	0.231073	N
Ta20363	AT5G38895	RING/U-box superfamily protein	194	178	172	181.333	11.3725	837	799	739	791.667	49.4099	4.36581	0.0013657	Y
Ta18931	AT2G41410	Calcium-binding EF-hand family protein	669	714	768	717	49.5681	4140	2509	2711	3120	889.101	4.35146	0.0462762	Y
Ta00191	AT4G37790	HAT22 Homeobox-leucine zipper protein family	1270	1714	1635	1539.67	236.855	1831	1508	1442	1593.67	208.169	1.03507	0.85107	N
Ta05402	AT1G04750	VAMP7B, VAMP721, ATVAMP721, AT VAMP7B vesicle-associated membrane protein 721	1174	1103	1054	1110.33	60.3352	1646	1274	1857	1592.33	295.182	1.4341	0.11844	N
Ta14127	AT5G47210	Hyaluronan / mRNA binding family	3140	2923	3469	3177.33	274.908	1950	1227	1597	1591.33	361.533	0.500839	0.016209	Y
Ta22926	AT1G36160	ACC1 acetyl-CoA carboxylase 1	1566	1527	2130	1741	337.448	1545	1398	1825	1589.33	216.925	0.912885	0.208332	N
Ta19065	AT2G30980	ASKdZeta, ATSK23, BIL1, ATSK2-2, SKdZeta SHAGGY-related protein kinase dZeta	1530	1524	1584	1546	33.0454	1691	1562	1514	1589	91.5369	1.02781	0.585368	N
Ta06371	AT3G27820	ATMDAR4, MDAR4 monodehydroascorbate reductase 4	1662	2184	2704	2183.33	521	2028	1297	1440	1588.33	387.418	0.727481	0.350598	N
Ta25462	AT1G48090	calcium-dependent lipid-binding family protein	861	931	1097	963	121.211	1350	1327	2086	1587.67	431.723	1.64867	0.07699	N
Ta12168	AT1G27290	unknown protein; FUNCTIONS IN: molecular function unknown; INVOLVED IN: biological process unknown; EXPRESSED IN: 25 plant structures; EXPRESSED DURING: 15 growth stages; Has	1188	1168	836	1064	197.707	2167	1208	1384	1586.33	510.514	1.49091	0.194132	N
Ta01640	AT3G06400	CHR11 chromatin-remodeling protein 11	1319	1145	1461	1308.33	158.27	1653	1290	1812	1585	267.561	1.21146	0.0524929	N
Ta11776	AT5G19450	CDPK19, CPK8 calcium-dependent protein kinase 19	1365	1388	1450	1401	43.9659	1515	1659	1579	1584.33	72.148	1.13086	0.0536156	N
Ta11231	AT1G21630	Calcium-binding EF hand family protein	1080	1134	1303	1172.33	116.337	1636	1227	1885	1582.67	332.226	1.35001	0.122844	N
Ta07851	AT3G46520	ACT12 actin-12	506	571	563	546.667	35.4448	2574	1959	2563	2365.33	351.938	4.32683	0.0138427	Y
Ta16580	AT3G11200	AL2 alfin-like 2	1044	963	1262	1089.67	154.643	1880	1220	1643	1581	334.34	1.4509	0.107947	N
Ta02549	AT5G65470	O-fucosyltransferase family protein	1059	1147	1570	1258.67	273.189	4552	5603	6150	5435	812.139	4.31806	0.00669846	Y
Ta06637	AT1G68830	STN7 STT7 homolog STN7	395	328	532	418.333	103.982	1743	1645	2031	1806.33	200.642	4.31793	0.00163639	Y
Ta14442	AT1G01360	RCAR1, PYL9 regulatory component of ABA receptor 1	759	722	847	776	64.2106	3279	3410	3327	3338.67	66.2747	4.30241	0.000617713	Y
Ta14200	AT2G01140	Aldolase superfamily protein	1162	1134	1633	1309.67	280.365	1740	1253	1731	1574.67	278.608	1.20234	0.232715	N
Ta09099	AT4G27830	BGLU10 beta glucosidase 10	958	785	1265	1002.67	243.097	1504	1535	1684	1574.33	96.2306	1.57015	0.027283	Y
Ta11771	AT5G19400	SMG7 Telomerase activating protein Est1	865	827	1063	918.333	126.718	1525	1433	1765	1574.33	171.41	1.71434	0.00178913	Y
Ta14204	AT2G01190	Octicosapeptide/Phox/Bem1p family protein	987	731	791	836.333	133.886	1829	1161	1726	1572	359.643	1.87963	0.0417261	Y
Ta00829	AT5G08790	ATAF2, anac081 NAC (No Apical Meristem) domain transcriptional regulator superfamily protein	551	800	570	640.333	138.601	1972	1350	1393	1571.67	347.365	2.45445	0.0685223	N
Ta11659	AT4G24670	TAR2 tryptophan aminotransferase related 2	83	91	117	97	17.7764	439	475	337	417	71.5821	4.29897	0.0241483	Y
Ta16242	AT3G14440	NCED3, ATNCED3, STO1, SIS7 nine-cis-epoxycarotenoid dioxygenase 3	91	153	89	111	36.3868	621	418	390	476.333	126.065	4.29129	0.04792	Y
Ta05954	AT4G01290	unknown protein; FUNCTIONS IN: molecular function unknown; INVOLVED IN: biological process unknown; LOCATED IN: cellular component unknown; EXPRESSED IN: 24 plant structures;	1123	1074	1330	1175.67	135.884	1742	1204	1752	1566	313.541	1.33201	0.110844	N
Ta02806	AT4G32060	calcium-binding EF hand family protein	1592	2072	1714	1792.67	249.482	2136	1472	1089	1565.67	529.747	0.873373	0.61567	N
Ta05319	AT1G05580	ATCHX23, CHX23 cation/H+ exchanger 23	12	17	19	16	3.60555	3422	282	991	1565	1646.82	97.8125	0.245455	N
Ta14638	AT4G14620	Protein of unknown function (DUF506)	321	275	304	300	23.2594	1362	1349	1139	1283.33	125.165	4.27778	0.00573291	Y
Ta02320	AT2G39350	ABC-2 type transporter family protein	16	33	23	24	8.544	89	84	134	102.333	27.5379	4.26389	0.0465806	Y
Ta04423	AT5G16470	zinc finger (C2H2 type) family protein	1249	1043	965	1085.67	146.729	1907	1348	1439	1564.67	299.941	1.4412	0.0424244	Y
Ta11170	AT5G64400	CONTAINS InterPro DOMAIN/s: CHCH (InterPro:IPR010625); BEST Arabidopsis thaliana protein match is: Cox19-like CHCH family protein (TAIR:AT5G09570.1); Has 1807 Blast hits to 1	3113	3177	2845	3045	176.136	1771	1418	1503	1564	184.236	0.513629	0.00869414	Y
Ta07650	AT3G56490	HIT3, HINT1 HIS triad family protein 3	1532	1476	1405	1471	63.6475	1445	1566	1676	1562.33	115.544	1.06209	0.47006	N
Ta16164	AT4G31300	PBA1 N-terminal nucleophile aminohydrolases (Ntn hydrolases) superfamily protein	1119	1041	1252	1137.33	106.688	1635	1305	1746	1562	229.384	1.37339	0.0341731	Y
Ta00693	AT5G07470	PMSR3, ATMSRA3 peptidemethionine sulfoxide reductase 3	1301	1219	1466	1328.67	125.803	1937	1074	1668	1559.67	441.582	1.17386	0.414094	N
Ta04012	AT4G21480	STP12 sugar transporter protein 12	1220	1283	1618	1373.67	213.931	6931	5181	5327	5813	970.964	4.23174	0.0200458	Y
Ta07347	AT2G40290	Eukaryotic translation initiation factor 2 subunit 1	1268	1399	1558	1408.33	145.225	1910	1276	1492	1559.33	322.319	1.10722	0.601918	N
Ta15730	AT5G37740	Calcium-dependent lipid-binding (CaLB domain) family protein	257	276	241	258	17.5214	950	1122	1201	1091	128.339	4.22868	0.00851248	Y
Ta13037	AT1G24180	IAR4 Thiamin diphosphate-binding fold (THDP-binding) superfamily protein	904	829	1060	931	117.843	1671	1165	1816	1550.67	341.775	1.66559	0.0486241	Y
Ta09218	AT4G30440	GAE1 UDP-D-glucuronate 4-epimerase 1	1306	1286	1141	1244.33	90.0463	2162	1064	1425	1550.33	559.627	1.24591	0.429365	N
Ta00325	AT4G39080	VHA-A3 vacuolar proton ATPase A3	2044	1959	2773	2258.67	447.449	1720	1319	1608	1549	206.908	0.685803	0.101568	N
Ta04052	AT3G50070	CYCD3;3 CYCLIN D3;3	1356	1318	1431	1368.33	57.5007	1769	1626	1249	1548	268.632	1.1313	0.430473	N
Ta24232	AT4G15560	CLA1, DEF, CLA, DXS, DXPS2 Deoxyxylulose-5-phosphate synthase	1707	1552	1828	1695.67	138.349	2488	1011	1145	1548	816.816	0.912915	0.781415	N
Ta09728	AT4G18070	unknown protein; BEST Arabidopsis thaliana protein match is: unknown protein (TAIR:AT1G29530.1); Has 30201 Blast hits to 17322 proteins in 780 species: Archae - 12; Bacteria	847	835	1032	904.667	110.437	1602	1480	1560	1547.33	61.9785	1.71039	0.0102406	Y
Ta26974	AT4G13250	NYC1 NAD(P)-binding Rossmann-fold superfamily protein	1157	1118	1400	1225	152.804	2214	1054	1373	1547	599.255	1.26286	0.473491	N
Ta16188	AT4G31550	WRKY11, ATWRKY11 WRKY DNA-binding protein 11	118	133	98	116.333	17.5594	472	513	489	491.333	20.5994	4.2235	0.000854607	Y
Ta08521	AT5G54430	ATPHOS32, PHOS32 Adenine nucleotide alpha hydrolases-like superfamily protein	1053	920	1041	1004.67	73.5686	1610	1424	1604	1546	105.698	1.53882	0.00119714	Y
Ta22811	AT5G37510	EMB1467, CI76 NADH-ubiquinone dehydrogenase, mitochondrial, putative	2107	2135	3475	2572.33	781.858	1704	1212	1718	1544.67	288.183	0.600492	0.121084	N
Ta08233	AT1G50480	THFS 10-formyltetrahydrofolate synthetase	1820	1653	2478	1983.67	436.172	2033	998	1601	1544	519.849	0.778357	0.3171	N
Ta11299	AT2G36630	Sulfite exporter TauE/SafE family protein	164	276	303	247.667	73.7044	927	1015	1192	1044.67	134.968	4.21803	0.00338944	Y
Ta05781	AT1G77220	Protein of unknown function (DUF300)	739	753	903	798.333	90.9139	1529	1435	1649	1537.67	107.263	1.9261	0.00179371	Y
Ta19167	AT1G14420	AT59 Pectate lyase family protein	21	27	19	22.3333	4.16333	3062	461	1087	1536.67	1357.55	68.806	0.193494	N
Ta05909	AT4G00860	ATOZI1, AT0ZI1 Protein of unknown function (DUF1138)	1658	1762	1575	1665	93.6963	1495	1517	1591	1534.33	50.2925	0.921522	0.232037	N
Ta00527	AT2G44060	Late embryogenesis abundant protein, group 2	2049	1943	3002	2331.33	583.228	1804	1179	1619	1534	321.053	0.657993	0.136256	N
Ta20652	AT5G56950	NFA03, NFA3, NAP1;3 nucleosome assembly protein 1;3	2029	1988	2165	2060.67	92.6517	1726	1186	1690	1534	301.914	0.744419	0.0692853	N
Ta15120	AT2G18040	PIN1AT peptidylprolyl cis/trans isomerase, NIMA-interacting 1	1328	1289	1222	1279.67	53.6128	1619	1490	1492	1533.67	73.9076	1.19849	0.0112614	Y
Ta16271	AT3G14230	RAP2.2 related to AP2 2	1883	1224	1622	1576.33	331.865	1911	1060	1629	1533.33	433.491	0.972722	0.552738	N
Ta17891	AT2G01520	MLP328 MLP-like protein 328	1461	937	1825	1407.67	446.396	6607	5080	6103	5930	778.061	4.21265	0.00479423	Y
Ta12553	AT3G12740	ALIS1 ALA-interacting subunit 1	911	1034	952	965.667	62.6285	1829	1258	1512	1533	286.079	1.5875	0.105387	N
Ta15812	AT1G35260	MLP165 MLP-like protein 165	4925	5728	7446	6033	1287.88	26845	23765	25387	25332.3	1540.73	4.19896	0.00458017	Y
Ta00044	AT4G36220	FAH1, CYP84A1 ferulic acid 5-hydroxylase 1	2255	2351	4314	2973.33	1162.04	1942	1157	1498	1532.33	393.625	0.515359	0.188237	N
Ta09958	AT3G01700	AGP11, ATAGP11 arabinogalactan protein 11	42	50	16	36	17.7764	3132	418	1044	1531.33	1421.12	42.537	0.209703	N
Ta19296	AT5G57110	ACA8, AT-ACA8 autoinhibited Ca2+ -ATPase, isoform 8	985	1017	1232	1078	134.324	1742	1212	1640	1531.33	281.214	1.42053	0.109534	N
Ta15406	AT5G01210	HXXXD-type acyl-transferase family protein	535	487	646	556	81.5537	2070	1081	1441	1530.67	500.56	2.753	0.0764234	N
Ta07519	AT1G08620	PKDM7D Transcription factor jumonji (jmj) family protein / zinc finger (C5HC2 type) family protein	1347	1441	1539	1442.33	96.0069	1795	1330	1466	1530.33	239.082	1.06101	0.673816	N
Ta01930	AT5G62190	PRH75 DEAD box RNA helicase (PRH75)	1792	1705	2053	1850	181.105	1774	1223	1592	1529.67	280.739	0.826847	0.168427	N
Ta13518	AT4G17040	CLPR4 CLP protease R subunit 4	1809	1617	1863	1763	129.29	1762	1206	1620	1529.33	288.876	0.867461	0.156423	N
Ta07708	AT2G42460	TRAF-like family protein	64	65	68	65.6667	2.08167	296	257	274	275.667	19.5533	4.19797	0.00309966	Y
Ta16708	AT3G15980	Coatomer, beta' subunit	1894	1797	1904	1865	59.1016	1578	1434	1574	1528.67	82.0081	0.81966	0.00171157	Y
Ta25489	AT2G25490	EBF1, FBL6 EIN3-binding F box protein 1	1044	1141	1306	1163.67	132.463	1658	1653	1267	1526	224.315	1.31137	0.21593	N
Ta13705	AT2G39890	PROT1, ATPROT1 proline transporter 1	89	109	95	97.6667	10.2632	406	360	462	409.333	51.0816	4.19113	0.0114186	Y
Ta04284	AT3G08610	unknown protein; Has 40 Blast hits to 40 proteins in 15 species: Archae - 0; Bacteria - 0; Metazoa - 0; Fungi - 0; Plants - 40; Viruses - 0; Other Eukaryotes - 0 (source: NCB	2479	2454	1937	2290	305.962	1420	1647	1508	1525	114.451	0.665939	0.0527774	N
Ta10732	AT3G61670	Protein of unknown function (DUF3133)	1287	1268	1894	1483	356.063	1855	1231	1487	1524.33	313.671	1.02787	0.897689	N
Ta13686	AT1G72020	unknown protein; Has 52 Blast hits to 52 proteins in 18 species: Archae - 0; Bacteria - 0; Metazoa - 0; Fungi - 0; Plants - 52; Viruses - 0; Other Eukaryotes - 0 (source: NCB	2224	2132	1918	2091.33	157.001	1564	1367	1638	1523	140.075	0.728244	0.0610976	N
Ta14856	AT3G14560	unknown protein; Has 6 Blast hits to 6 proteins in 3 species: Archae - 0; Bacteria - 0; Metazoa - 0; Fungi - 0; Plants - 6; Viruses - 0; Other Eukaryotes - 0 (source: NCBI BL	95	198	59	117.333	72.1411	2330	1334	905	1523	731.059	12.9801	0.0798696	N
Ta17576	ATCG00280	PSBC photosystem II reaction center protein C	361	706	428	498.333	182.938	1317	926	2312	1518.33	714.598	3.04682	0.168263	N
Ta07678	AT3G56190	ALPHA-SNAP2, ASNAP alpha-soluble NSF attachment protein 2	802	809	1125	912	184.497	1659	1278	1609	1515.33	207.052	1.66155	0.041509	Y
Ta19886	AT5G47040	LON2 lon protease 2	810	729	1001	846.667	139.658	1770	1167	1605	1514	311.63	1.78819	0.0493338	Y
Ta05923	AT4G01000	Ubiquitin-like superfamily protein	880	772	894	848.667	66.7633	1770	1212	1558	1513.33	281.669	1.78319	0.0361398	Y
Ta11121	AT5G64840	GCN5, ATGCN5 general control non-repressible 5	1347	1340	1573	1420	132.548	1401	1301	1837	1513	285.012	1.06549	0.408387	N
Ta15941	AT1G06040	STO B-box zinc finger family protein	220	194	221	211.667	15.308	679	885	1094	886	207.502	4.18583	0.0301431	Y
Ta24106	AT5G35520	MIS12, ATMIS12 minichromosome instability 12 (mis12)-like	2325	2385	1975	2228.33	221.435	1757	1409	1371	1512.33	212.738	0.678684	0.0316115	Y
Ta02200	AT2G38240	2-oxoglutarate (2OG) and Fe(II)-dependent oxygenase superfamily protein	789	818	815	807.333	15.9478	1675	1327	1534	1512	175.04	1.87283	0.0231281	Y
Ta13984	AT1G30580	GTP binding	1451	1513	1916	1626.67	252.48	1643	1202	1691	1512	269.538	0.929508	0.537256	N
Ta08430	AT2G42890	AML2, ML2 MEI2-like 2	184	170	206	186.667	18.1475	1002	539	801	780.667	232.169	4.18214	0.0444635	Y
Ta10529	AT2G47330	P-loop containing nucleoside triphosphate hydrolases superfamily protein	1044	1027	1182	1084.33	85.0078	1671	1311	1549	1510.33	183.088	1.39287	0.0540913	N
Ta19067	AT2G30970	ASP1 aspartate aminotransferase 1	1689	1698	2285	1890.67	341.532	1573	1109	1847	1509.67	373.054	0.798484	0.111967	N
Ta20307	AT5G56150	UBC30 ubiquitin-conjugating enzyme 30	820	718	792	776.667	52.7004	1539	1298	1687	1508	196.344	1.94163	0.0151784	Y
Ta10672	AT3G61070	PEX11E peroxin 11E	1004	956	876	945.333	64.6632	1742	1317	1463	1507.33	215.941	1.5945	0.0359577	Y
Ta07590	AT5G22300	NIT4, AtNIT4 nitrilase 4	435	354	587	458.667	118.289	1998	908	1615	1507	552.967	3.28561	0.0693477	N
Ta18000	AT1G08030	TPST tyrosylprotein sulfotransferase	102	109	68	93	21.9317	479	350	337	388.667	78.5005	4.17921	0.0191035	Y
Ta04282	AT3G08590	Phosphoglycerate mutase, 2,3-bisphosphoglycerate-independent	1248	1130	1953	1443.67	445.024	1361	1013	2143	1505.67	578.724	1.04295	0.570651	N
Ta07255	AT2G41220	GLU2 glutamate synthase 2	816	741	825	794	46.1194	1417	1433	1664	1504.67	138.218	1.89505	0.00938501	Y
Ta00713	AT5G07820	Plant calmodulin-binding protein-related	90	97	130	105.667	21.362	515	383	425	441	67.4389	4.1735	0.0174666	Y
Ta11550	AT3G51880	HMGB1, NFD1 high mobility group B1	1611	1698	1733	1680.67	62.8198	1768	1354	1390	1504	229.338	0.894883	0.400624	N
Ta02631	AT4G33865	Ribosomal protein S14p/S29e family protein	5758	5026	3205	4663	1314.64	1271	1598	1639	1502.67	201.674	0.322253	0.0658552	N
Ta04959	AT3G26090	RGS1, ATRGS1 G-protein coupled receptors;GTPase activators	313	311	325	316.333	7.57188	1391	1245	1317	1317.67	73.0023	4.16544	0.00174057	Y
Ta22093	AT3G47730	ATATH1, ATH1, ABCA2 ATP-binding cassette A2	103	99	89	97	7.2111	440	342	430	404	53.9259	4.16495	0.0107046	Y
Ta05709	AT1G77930	Chaperone DnaJ-domain superfamily protein	250	227	312	263	43.9659	1206	910	1169	1095	161.279	4.1635	0.0090729	Y
Ta13961	AT1G30380	PSAK photosystem I subunit K	2373	2181	2074	2209.33	151.5	1947	1161	1380	1496	405.637	0.677127	0.0533694	N
Ta02382	AT1G76550	Phosphofructokinase family protein	837	940	1257	1011.33	218.898	1522	1204	1756	1494	277.063	1.47726	0.0581834	N
Ta10228	AT1G76020	Thioredoxin superfamily protein	1662	1515	1537	1571.33	79.2864	1914	1158	1410	1494	384.936	0.950785	0.705655	N
Ta10362	AT5G57870	eIFiso4G1 MIF4G domain-containing protein / MA3 domain-containing protein	1138	1052	1390	1193.33	175.663	1881	1268	1329	1492.67	337.687	1.25084	0.332019	N
Ta25518	AT4G09460	AtMYB6, MYB6 myb domain protein 6	104	83	77	88	14.1774	344	412	337	364.333	41.4287	4.14015	0.00938401	Y
Ta19210	AT2G27730	copper ion binding	2124	2082	2109	2105	21.2838	1506	1299	1670	1491.67	185.915	0.70863	0.0252402	Y
Ta16036	AT5G03460	unknown protein; FUNCTIONS IN: molecular function unknown; INVOLVED IN: biological process unknown; LOCATED IN: endomembrane system; EXPRESSED IN: 24 plant structures; EXPRES	936	798	626	786.667	155.31	1374	1572	1528	1491.33	103.968	1.89576	0.0364567	Y
Ta21380	AT2G28350	ARF10 auxin response factor 10	867	749	1060	892	157	1553	1383	1537	1491	93.8723	1.67152	0.0108205	Y
Ta00055	AT4G36400	FAD-linked oxidases family protein	685	618	802	701.667	93.1254	2926	2398	3379	2901	490.978	4.13444	0.0108539	Y
Ta05860	AT5G60410	ATSIZ1, SIZ1 DNA-binding protein with MIZ/SP-RING zinc finger, PHD-finger and SAP domain	900	939	949	929.333	25.8908	1643	1348	1479	1490	147.807	1.6033	0.0290085	Y
Ta05619	AT3G03790	ankyrin repeat family protein / regulator of chromosome condensation (RCC1) family protein	1978	2166	2068	2070.67	94.0284	1870	1293	1297	1486.67	331.982	0.717965	0.135245	N
Ta23531	AT2G05830	NagB/RpiA/CoA transferase-like superfamily protein	1071	991	1420	1160.67	228.124	1642	1233	1584	1486.33	221.301	1.28059	0.120677	N
Ta17916	AT4G04640	ATPC1 ATPase, F1 complex, gamma subunit protein	1890	1985	3074	2316.33	657.876	1984	1198	1273	1485	433.771	0.641099	0.268223	N
Ta08393	AT1G04140	Transducin family protein / WD-40 repeat family protein	926	887	1151	988	142.503	1535	1398	1519	1484	74.9066	1.50202	0.0193274	Y
Ta13226	AT1G64405	unknown protein; Has 13 Blast hits to 13 proteins in 7 species: Archae - 0; Bacteria - 0; Metazoa - 0; Fungi - 0; Plants - 13; Viruses - 0; Other Eukaryotes - 0 (source: NCBI	38	66	39	47.6667	15.885	188	196	206	196.667	9.0185	4.12587	0.00511047	Y
Ta13516	AT5G32440	Ubiquitin system component Cue protein	928	874	914	905.333	28.0238	1659	1239	1549	1482.33	217.792	1.63733	0.034216	Y
Ta25560	AT3G50370	unknown protein; FUNCTIONS IN: molecular function unknown; INVOLVED IN: biological process unknown; LOCATED IN: cellular component unknown; EXPRESSED IN: 26 plant structures;	1478	1523	1724	1575	130.985	1477	1157	1813	1482.33	328.033	0.941164	0.573885	N
Ta12539	AT3G12630	A20/AN1-like zinc finger family protein	1017	903	748	889.333	135.02	1546	1544	1356	1482	109.124	1.66642	0.0031286	Y
Ta23329	AT1G79920	Heat shock protein 70 (Hsp 70) family protein	1480	1430	1722	1544	156.167	1614	1105	1723	1480.67	329.87	0.958981	0.687956	N
Ta10206	AT1G76200	unknown protein; Has 96 Blast hits to 96 proteins in 48 species: Archae - 0; Bacteria - 0; Metazoa - 0; Fungi - 47; Plants - 38; Viruses - 0; Other Eukaryotes - 11 (source: N	1689	1479	1308	1492	190.832	1406	1412	1623	1480.33	123.589	0.992181	0.952866	N
Ta12757	AT1G07040	unknown protein; INVOLVED IN: biological process unknown; LOCATED IN: chloroplast; EXPRESSED IN: 24 plant structures; EXPRESSED DURING: 14 growth stages; BEST Arabidopsis tha	494	387	411	430.667	56.1456	2153	1153	1130	1478.67	584.103	3.43344	0.0756137	N
Ta11579	AT3G51500	unknown protein; FUNCTIONS IN: molecular function unknown; INVOLVED IN: biological process unknown; LOCATED IN: chloroplast; EXPRESSED IN: 22 plant structures; EXPRESSED DURI	109	97	87	97.6667	11.0151	385	391	427	401	22.7156	4.1058	0.00392317	Y
Ta18143	AT1G01820	PEX11C peroxin 11c	1264	1140	1475	1293	169.372	1821	1118	1495	1478	351.808	1.14308	0.425541	N
Ta19734	AT1G51710	UBP6, ATUBP6 ubiquitin-specific protease 6	816	738	1188	914	240.475	1672	1006	1754	1477.33	410.241	1.61634	0.0800462	N
Ta25144	AT3G47620	AtTCP14, TCP14 TEOSINTE BRANCHED, cycloidea and PCF (TCP) 14	78	144	57	93	45.3982	289	451	401	380.333	82.9538	4.08961	0.0184995	Y
Ta08831	AT3G17020	Adenine nucleotide alpha hydrolases-like superfamily protein	1312	1113	1242	1222.33	100.947	2092	1046	1284	1474	548.274	1.20589	0.444004	N
Ta19192	AT1G14180	RING/U-box superfamily protein	1176	1110	882	1056	154.26	1880	1397	1141	1472.67	375.266	1.39457	0.10144	N
Ta08389	AT1G04100	IAA10 indoleacetic acid-induced protein 10	49	38	53	46.6667	7.76745	218	169	181	189.333	25.5408	4.05714	0.00844602	Y
Ta25676	AT3G11690	unknown protein; FUNCTIONS IN: molecular function unknown; INVOLVED IN: biological process unknown; LOCATED IN: chloroplast; EXPRESSED IN: 24 plant structures; EXPRESSED DURI	550	655	815	673.333	133.448	2958	2634	2601	2731	197.279	4.05594	0.00788578	Y
Ta03657	AT3G42170	BED zinc finger ;hAT family dimerisation domain	1585	1544	1396	1508.33	99.42	1630	1456	1325	1470.33	153.004	0.974807	0.459163	N
Ta17636	AT4G34100	RING/U-box superfamily protein	982	894	1234	1036.67	176.469	1471	1291	1648	1470	178.502	1.41801	0.00422689	Y
Ta13926	AT1G49960	Xanthine/uracil permease family protein	1104	921	1446	1157	266.483	1693	1083	1632	1469.33	335.962	1.26995	0.152819	N
Ta02838	AT4G31750	WIN2 HOPW1-1-interacting 2	527	500	590	539	46.1844	1895	1118	1390	1467.67	394.28	2.72294	0.0543724	N
Ta09283	AT4G30010	unknown protein; FUNCTIONS IN: molecular function unknown; INVOLVED IN: biological process unknown; LOCATED IN: mitochondrion, plastid; EXPRESSED IN: 26 plant structures; EXP	1928	1792	1487	1735.67	225.833	1488	1593	1319	1466.67	138.24	0.845016	0.0887462	N
Ta16193	AT4G31590	ATCSLC05, CSLC05, ATCSLC5, CSLC5 Cellulose-synthase-like C5	627	566	708	633.667	71.2344	2504	2394	2767	2555	191.659	4.03209	0.00133501	Y
Ta13526	AT4G17140	pleckstrin homology (PH) domain-containing protein	852	882	1035	923	98.1478	1650	1280	1466	1465.33	185.001	1.58758	0.0515831	N
Ta18870	AT4G04320	malonyl-CoA decarboxylase family protein	810	938	1160	969.333	177.091	3916	3567	4224	3902.33	328.713	4.02579	0.00269191	Y
Ta04396	AT5G16170	Core-2/I-branching beta-1,6-N-acetylglucosaminyltransferase family protein	123	109	128	120	9.84886	531	399	519	483	72.9932	4.025	0.010137	Y
Ta22401	AT5G43460	HR-like lesion-inducing protein-related	1968	2121	1818	1969	151.502	1500	1525	1364	1463	86.6429	0.743017	0.00787874	Y
Ta00377	AT4G38510	ATPase, V1 complex, subunit B protein	2416	2194	2466	2358.67	144.78	1666	1303	1416	1461.67	185.759	0.6197	0.00920384	Y
Ta26797	AT1G54780	TLP18.3 thylakoid lumen 18.3 kDa protein	1574	1520	1555	1549.67	27.3922	1703	1295	1380	1459.33	215.259	0.941708	0.499923	N
Ta14463	AT3G27430	PBB1 N-terminal nucleophile aminohydrolases (Ntn hydrolases) superfamily protein	1141	1168	1232	1180.33	46.7369	1479	1167	1727	1457.67	280.609	1.23496	0.198595	N
Ta19044	AT1G48900	Signal recognition particle, SRP54 subunit protein	656	596	1019	757	228.873	1646	1080	1646	1457.33	326.78	1.92514	0.0432643	Y
Ta04102	AT3G50670	U1-70K, U1SNRNP U1 small nuclear ribonucleoprotein-70K	1873	1732	1602	1735.67	135.537	1899	1329	1142	1456.67	394.318	0.839255	0.210537	N
Ta19349	AT5G15320	unknown protein; FUNCTIONS IN: molecular function unknown; INVOLVED IN: biological process unknown; LOCATED IN: endomembrane system; EXPRESSED IN: 23 plant structures; EXPRES	2759	2856	2114	2576.33	403.319	1315	1542	1513	1456.67	123.541	0.565403	0.0506449	N
Ta21871	AT5G01820	ATSR1, SnRK3.15, CIPK14, ATCIPK14, SR1 serine/threonine protein kinase 1	814	668	735	739	73.0821	3349	2303	3260	2970.67	579.926	4.01985	0.0174072	Y
Ta01088	AT5G48640	Cyclin family protein	766	892	823	827	63.0952	3339	3305	3306	3316.67	19.3477	4.01048	0.000345786	Y
Ta16882	AT5G26220	ChaC-like family protein	1318	1212	1660	1396.67	234.131	1097	1813	1453	1454.33	358.002	1.04129	0.851581	N
Ta05149	AT5G13460	IQD11 IQ-domain 11	371	439	402	404	34.0441	1824	1420	1605	1616.33	202.238	4.00083	0.0124115	Y
Ta06718	AT1G69510	cAMP-regulated phosphoprotein 19-related protein	1506	1422	1394	1440.67	58.2866	1476	1430	1456	1454	23.0651	1.00925	0.666944	N
Ta14877	AT3G47060	ftsh7 FTSH protease 7	790	682	877	783	97.6883	1635	1275	1441	1450.33	180.181	1.85228	0.0174119	Y
Ta27009	AT1G57680	FUNCTIONS IN: molecular function unknown; INVOLVED IN: biological process unknown; LOCATED IN: endomembrane system; EXPRESSED IN: 24 plant structures; EXPRESSED DURING: 15 gr	1401	1180	1454	1345	145.331	1838	1291	1221	1450	337.836	1.07807	0.64166	N
Ta09089	AT3G62840	Small nuclear ribonucleoprotein family protein	1594	1525	1216	1445	201.298	1486	1548	1315	1449.67	120.674	1.00323	0.945498	N
Ta13593	AT4G17670	Protein of unknown function (DUF581)	1111	1169	1053	1111	58	4269	5294	3722	4428.33	798.02	3.9859	0.0162263	Y
Ta00712	AT5G07830	AtGUS2, GUS2 glucuronidase 2	644	633	777	684.667	80.1519	3029	2616	2518	2721	271.199	3.9742	0.00839923	Y
Ta08637	AT2G03690	coenzyme Q biosynthesis Coq4 family protein / ubiquinone biosynthesis Coq4 family protein	1755	1594	1522	1623.67	119.299	1614	1167	1566	1449	245.396	0.892425	0.330423	N
Ta25051	AT1G62020	Coatomer, alpha subunit	1367	1336	1931	1544.67	334.933	1688	990	1667	1448.33	397.067	0.937635	0.691462	N
Ta26214	AT4G24930	thylakoid lumenal 17.9 kDa protein, chloroplast	30	34	28	30.6667	3.05505	118	121	126	121.667	4.04145	3.96739	0.00148603	Y
Ta27185	AT4G32470	Cytochrome bd ubiquinol oxidase, 14kDa subunit	2129	2084	1931	2048	103.793	1546	1325	1470	1447	112.281	0.706543	0.0200903	Y
Ta22818	AT2G17390	AKR2B ankyrin repeat-containing 2B	1241	1209	1643	1364.33	241.862	1833	1006	1501	1446.67	416.169	1.06035	0.777785	N
Ta02971	AT1G29470	S-adenosyl-L-methionine-dependent methyltransferases superfamily protein	1124	1225	1517	1288.67	204.089	1459	1393	1482	1444.67	46.1988	1.12106	0.282139	N
Ta19819	AT1G67740	PSBY, YCF32 photosystem II BY	2247	1936	2179	2120.67	163.5	1756	1074	1504	1444.67	344.85	0.681232	0.0241933	Y
Ta14176	AT5G47690	binding	1434	1343	1536	1437.67	96.5522	1403	1303	1617	1441	160.412	1.00232	0.93955	N
Ta05006	AT5G46420	16S rRNA processing protein RimM family	953	1199	470	874	370.865	524	2659	1135	1439.33	1099.55	1.64683	0.410371	N
Ta24240	AT2G24550	unknown protein; BEST Arabidopsis thaliana protein match is: unknown protein (TAIR:AT4G31510.1); Has 219 Blast hits to 219 proteins in 33 species: Archae - 0; Bacteria - 0; M	742	866	605	737.667	130.554	1905	1266	1142	1437.67	409.444	1.94894	0.0965393	N
Ta05738	AT1G77660	Histone H3 K4-specific methyltransferase SET7/9 family protein	879	889	1102	956.667	125.962	1651	1326	1334	1437	185.373	1.50209	0.0926749	N
Ta10229	AT1G75990	PAM domain (PCI/PINT associated module) protein	706	739	1107	850.667	222.604	1558	1187	1560	1435	214.777	1.68691	0.0486656	Y
Ta02307	AT2G39220	PLP6, PLA IIB PATATIN-like protein 6	709	798	904	803.667	97.6234	1610	1373	1318	1433.67	155.166	1.78391	0.0480088	Y
Ta09847	AT1G51590	MNS1, MANIB alpha-mannosidase 1	1184	1069	1049	1100.67	72.8583	1437	1455	1407	1433	24.2487	1.30194	0.0145156	Y
Ta23050	AT1G65930	cICDH cytosolic NADP+-dependent isocitrate dehydrogenase	5111	4764	7392	5755.67	1427.69	24592	21267	22189	22682.7	1716.59	3.94093	0.00647449	Y
Ta11992	AT1G62850	Class I peptide chain release factor	78	64	93	78.3333	14.5029	308	272	346	308.667	37.0045	3.94043	0.00316618	Y
Ta00380	AT4G38490	unknown protein; Has 30201 Blast hits to 17322 proteins in 780 species: Archae - 12; Bacteria - 1396; Metazoa - 17338; Fungi - 3422; Plants - 5037; Viruses - 0; Other Eukaryo	958	924	854	912	53.0283	1466	1519	1306	1430.33	110.889	1.56835	0.00638045	Y
Ta14989	AT5G55930	ATOPT1, OPT1 oligopeptide transporter 1	1161	1357	1708	1408.67	277.136	7097	4528	4929	5518	1382.07	3.91718	0.0460265	Y
Ta03119	AT1G11910	APA1, ATAPA1 aspartic proteinase A1	4730	3808	6331	4956.33	1276.64	21825	16041	20173	19346.3	2979.29	3.90336	0.00973184	Y
Ta19824	AT1G50250	FTSH1 FTSH protease 1	1281	1073	2097	1483.67	541.248	1654	1019	1610	1427.67	354.599	0.962256	0.842491	N
Ta15106	AT2G17930	Phosphatidylinositol 3- and 4-kinase family protein with FAT domain	1155	1097	1483	1245	208.144	1489	1015	1777	1427	384.765	1.14618	0.303283	N
Ta17451	AT5G53620	unknown protein; INVOLVED IN: biological process unknown; EXPRESSED IN: 23 plant structures; EXPRESSED DURING: 13 growth stages; Has 28929 Blast hits to 19542 proteins in 142	1044	965	1007	1005.33	39.5264	1555	1367	1359	1427	110.923	1.41943	0.0121669	Y
Ta04255	AT3G07880	SCN1 Immunoglobulin E-set superfamily protein	882	936	1006	941.333	62.1718	1954	1103	1216	1424.33	462.171	1.5131	0.242959	N
Ta15152	AT2G18280	AtTLP2, TLP2 tubby like protein 2	1087	1092	992	1057	56.3471	1897	1192	1184	1424.33	409.361	1.34752	0.241153	N
Ta20756	AT2G22240	ATMIPS2, MIPS2, ATIPS2 myo-inositol-1-phosphate synthase 2	1480	1326	2275	1693.67	509.304	1544	1054	1674	1424	326.956	0.840779	0.29528	N
Ta16290	AT3G14067	Subtilase family protein	1431	1153	1849	1477.67	350.339	1846	1229	1195	1423.33	366.435	0.96323	0.879082	N
Ta13775	AT4G03280	PETC, PGR1 photosynthetic electron transfer C	2186	1951	2844	2327	462.896	1781	1114	1372	1422.33	336.337	0.61123	0.100028	N
Ta16060	AT3G48100	ARR5, ATRR2, IBC6, RR5 response regulator 5	27	42	23	30.6667	10.0167	112	107	140	119.667	17.7858	3.90217	0.0277529	Y
Ta07273	AT2G41010	ATCAMBP25, CAMBP25 calmodulin (CAM)-binding protein of 25 kDa	395	395	424	404.667	16.7432	2157	969	1137	1421	642.906	3.51153	0.113433	N
Ta09322	AT5G05010	clathrin adaptor complexes medium subunit family protein	1354	1377	1933	1554.67	327.848	1604	1006	1653	1421	360.235	0.914022	0.561329	N
Ta10007	AT3G01280	VDAC1, ATVDAC1 voltage dependent anion channel 1	2614	2560	3296	2823.33	410.231	1583	1151	1529	1421	235.381	0.503306	0.0221987	Y
Ta18400	AT2G16860	GCIP-interacting family protein	789	738	870	799	66.5658	1432	1247	1584	1421	168.769	1.77847	0.00920823	Y
Ta06523	AT2G02230	AtPP2-B1, PP2-B1 phloem protein 2-B1	388	492	448	442.667	52.2047	1534	1517	2119	1723.33	342.763	3.89307	0.0231394	Y
Ta08323	AT2G31960	GSL03 glucan synthase-like 3	658	768	899	775	120.652	2872	2886	3289	3015.67	236.817	3.89118	0.00126103	Y
Ta06814	AT1G79000	HAC1, PCAT2, ATHPCAT2, ATHAC1 histone acetyltransferase of the CBP family 1	907	953	1019	959.667	56.2968	1421	1280	1555	1418.67	137.515	1.47829	0.020236	Y
Ta16725	AT3G15880	WSIP2, TPR4 WUS-interacting protein 2	756	672	943	790.333	138.724	1381	1015	1858	1418	422.716	1.79418	0.0627661	N
Ta08279	AT2G32430	Galactosyltransferase family protein	81	86	86	84.3333	2.88675	270	311	401	327.333	67.0099	3.88142	0.0229611	Y
Ta23103	AT3G12510	MADS-box family protein	23	28	7	19.3333	10.9697	2542	431	1274	1415.67	1062.61	73.2241	0.150903	N
Ta17004	AT5G48140	Pectin lyase-like superfamily protein	23	69	19	37	27.7849	3140	130	975	1415	1552.49	38.2432	0.268061	N
Ta23007	AT1G69840	SPFH/Band 7/PHB domain-containing membrane-associated protein family	741	806	861	802.667	60.0694	1865	1097	1281	1414.33	400.985	1.76204	0.14194	N
Ta13058	AT1G27080	NRT1.6 nitrate transporter 1.6	1141	919	1048	1036	111.485	1852	984	1406	1414	434.055	1.36486	0.180266	N
Ta05790	AT1G77120	ADH1, ADH, ATADH, ATADH1 alcohol dehydrogenase 1	140	75	134	116.333	35.9212	2133	778	1330	1413.67	681.364	12.1519	0.0746444	N
Ta19141	AT2G24940	AtMAPR2, MAPR2 membrane-associated progesterone binding protein 2	1393	1388	1066	1282.33	187.367	1369	1422	1448	1413	40.2616	1.1019	0.411021	N
Ta03384	AT5G44790	RAN1, HMA7 copper-exporting ATPase / responsive-to-antagonist 1 / copper-transporting ATPase (RAN1)	657	673	913	747.667	143.406	3341	2655	2695	2897	385.035	3.87472	0.0158089	Y
Ta11120	AT5G64850	FUNCTIONS IN: molecular function unknown; INVOLVED IN: biological process unknown; LOCATED IN: plasma membrane; EXPRESSED IN: 22 plant structures; EXPRESSED DURING: 13 growth	917	982	831	910	75.743	1303	1344	1577	1408	147.787	1.54725	0.0569332	N
Ta19281	AT2G43160	ENTH/VHS family protein	959	894	1189	1014	155	1429	1130	1659	1406	265.249	1.38659	0.0373866	Y
Ta22622	AT2G27860	AXS1 UDP-D-apiose/UDP-D-xylose synthase 1	1197	1097	1484	1259.33	200.889	1545	1148	1524	1405.67	223.393	1.1162	0.283989	N
Ta07498	AT1G08820	VAP27-2 vamp/synaptobrevin-associated protein 27-2	715	769	813	765.667	49.085	1420	1291	1505	1405.33	107.751	1.83544	0.00838711	Y
Ta18944	AT2G41530	ATSFGH, SFGH S-formylglutathione hydrolase	2498	2327	2892	2572.33	289.742	1644	930	1640	1404.67	411.078	0.546067	0.0187824	Y
Ta02186	AT2G38120	AUX1, WAV5, PIR1, MAP1 Transmembrane amino acid transporter family protein	1727	2264	1650	1880.33	334.488	1448	1457	1308	1404.33	83.5484	0.746853	0.103669	N
Ta24599	AT5G24870	RING/U-box superfamily protein	168	118	189	158.333	36.4737	741	496	600	612.333	122.965	3.86737	0.0171641	Y
Ta08937	AT1G80360	Pyridoxal phosphate (PLP)-dependent transferases superfamily protein	912	795	1152	953	181.997	4206	2958	3857	3673.67	643.882	3.85484	0.0141052	Y
Ta08707	AT4G23690	Disease resistance-responsive (dirigent-like protein) family protein	128	213	160	167	42.9302	459	739	732	643.333	159.676	3.8523	0.0232157	Y
Ta10653	AT4G16380	Heavy metal transport/detoxification superfamily protein	882	707	839	809.333	91.1939	2687	2455	4185	3109	939.036	3.84143	0.0480989	Y
Ta10176	AT2G23670	YCF37 homolog of Synechocystis YCF37	1078	879	1063	1006.67	110.817	1512	1260	1432	1401.33	128.769	1.39205	0.00255039	Y
Ta12665	AT2G30040	MAPKKK14 mitogen-activated protein kinase kinase kinase 14	109	118	186	137.667	42.0991	589	430	565	528	85.7146	3.83535	0.0152899	Y
Ta07946	AT3G54360	zinc ion binding	789	738	1220	915.667	264.791	4063	2902	3555	3506.67	582.007	3.82963	0.0172766	Y
Ta08597	AT3G25590	unknown protein; Has 149 Blast hits to 140 proteins in 44 species: Archae - 0; Bacteria - 6; Metazoa - 40; Fungi - 6; Plants - 39; Viruses - 0; Other Eukaryotes - 58 (source:	144	87	122	117.667	28.746	565	370	414	449.667	102.276	3.82153	0.0175537	Y
Ta07721	AT5G24810	ABC1 family protein	608	789	824	740.333	115.932	1329	1220	1644	1397.67	220.183	1.88789	0.0301125	Y
Ta13059	AT1G27070	5'-AMP-activated protein kinase-related	367	316	380	354.333	33.828	1318	1455	1285	1352.67	90.1462	3.8175	0.00510093	Y
Ta16039	AT5G03430	phosphoadenosine phosphosulfate (PAPS) reductase family protein	1259	1260	1314	1277.67	31.4696	1669	1221	1294	1394.67	240.367	1.09157	0.508532	N
Ta18972	AT2G41790	Insulinase (Peptidase family M16) family protein	869	869	1191	976.333	185.907	1439	1185	1554	1392.67	188.813	1.42643	0.0333718	Y
Ta21774	AT5G11520	ASP3, YLS4 aspartate aminotransferase 3	1303	1304	1880	1495.67	332.843	1622	959	1592	1391	374.424	0.93002	0.671054	N
Ta26474	AT3G46440	UXS5 UDP-XYL synthase 5	652	643	921	738.667	157.969	1547	992	1632	1390.33	347.575	1.88222	0.0555711	N
Ta26185	AT4G14615	unknown protein; FUNCTIONS IN: molecular function unknown; INVOLVED IN: biological process unknown; LOCATED IN: endomembrane system; EXPRESSED IN: 24 plant structures; EXPRES	1542	1459	1062	1354.33	256.547	1135	1618	1415	1389.33	242.521	1.02584	0.89208	N
Ta01771	AT5G23230	NIC2 nicotinamidase 2	40	28	41	36.3333	7.23418	153	124	139	138.667	14.5029	3.81651	0.00273676	Y
Ta25924	AT2G26140	ftsh4 FTSH protease 4	992	1023	1425	1146.67	241.542	1501	1218	1440	1386.33	148.937	1.20901	0.238713	N
Ta02462	AT5G67300	ATMYBR1, ATMYB44, MYBR1, MYB44 myb domain protein r1	1676	1902	1791	1789.67	113.006	1732	1128	1289	1383	312.779	0.77277	0.237894	N
Ta11677	AT5G55310	TOP1BETA, TOP1 DNA topoisomerase 1 beta	1491	1622	1766	1626.33	137.551	1403	1087	1657	1382.33	285.561	0.849969	0.235819	N
Ta07680	AT3G56170	CAN Ca-2+ dependent nuclease	170	174	165	169.667	4.50925	647	617	676	646.667	29.5014	3.81139	0.00168927	Y
Ta06710	AT1G69460	emp24/gp25L/p24 family/GOLD family protein	1031	1026	1026	1027.67	2.88675	1381	1286	1474	1380.33	94.0018	1.34317	0.0228853	Y
Ta07141	AT2G27510	ATFD3, FD3 ferredoxin 3	1173	1156	1037	1122	74.1013	1342	1336	1460	1379.33	69.9238	1.22935	0.0899807	N
Ta12060	AT4G20260	PCAP1 plasma-membrane associated cation-binding protein 1	284	214	209	235.667	41.9325	1138	805	751	898	209.592	3.81047	0.0207286	Y
Ta07770	AT5G24270	SOS3 Calcium-binding EF-hand family protein	1332	1427	1390	1383	47.8853	4485	6480	4833	5266	1065.66	3.80766	0.0223874	Y
Ta05733	AT1G77710	CONTAINS InterPro DOMAIN/s: Ubiquitin-like, Ufm1 (InterPro:IPR005375); Has 244 Blast hits to 244 proteins in 106 species: Archae - 0; Bacteria - 0; Metazoa - 149; Fungi - 0;	1047	1074	940	1020.33	70.8684	1369	1309	1456	1378	73.9121	1.35054	0.0499196	Y
Ta08154	AT2G30260	U2B'' U2 small nuclear ribonucleoprotein B	1291	1300	1128	1239.67	96.8108	1558	1268	1308	1378	157.162	1.11159	0.259565	N
Ta11129	AT5G64780	Uncharacterised conserved protein UCP009193	142	105	108	118.333	20.5508	419	430	502	450.333	45.0814	3.80563	0.0102992	Y
Ta17297	AT1G22450	COX6B, ATCOX6B2 cytochrome C oxidase 6B	2128	2242	2350	2240	111.014	1384	1221	1528	1377.67	153.598	0.61503	0.00902194	Y
Ta17393	AT2G14910	unknown protein; LOCATED IN: chloroplast; EXPRESSED IN: 24 plant structures; EXPRESSED DURING: 15 growth stages; BEST Arabidopsis thaliana protein match is: unknown protein (	1106	1064	1137	1102.33	36.6379	1508	1208	1417	1377.67	153.819	1.24977	0.0660673	N
Ta17346	AT1G21870	GONST5 golgi nucleotide sugar transporter 5	829	763	639	743.667	96.4642	1703	1424	1002	1376.33	352.923	1.85074	0.0507268	N
Ta08438	AT2G42830	SHP2, AGL5 K-box region and MADS-box transcription factor family protein	1168	1158	1426	1250.67	151.925	4329	4480	5440	4749.67	602.595	3.79771	0.00554581	Y
Ta19639	AT4G15093	catalytic LigB subunit of aromatic ring-opening dioxygenase family	162	257	229	216	48.816	754	704	1001	819.667	159.017	3.79475	0.0233998	Y
Ta04479	AT5G16990	Zinc-binding dehydrogenase family protein	998	962	1127	1029	86.7583	1897	897	1321	1371.67	501.922	1.33301	0.356265	N
Ta16157	AT4G31180	Class II aminoacyl-tRNA and biotin synthetases superfamily protein	2192	1937	2290	2139.67	182.226	1711	1074	1325	1370	320.875	0.640287	0.0347328	Y
Ta19459	AT4G28470	RPN1B, ATRPN1B 26S proteasome regulatory subunit S2 1B	736	701	1305	914	339.068	1596	739	1775	1370	553.743	1.49891	0.194713	N
Ta06513	AT2G02470	AL6 alfin-like 6	776	746	956	826	113.578	1601	1097	1410	1369.33	254.449	1.65779	0.0635626	N
Ta21792	AT2G27770	Plant protein of unknown function (DUF868)	51	55	63	56.3333	6.1101	208	235	198	213.667	19.1398	3.7929	0.00674931	Y
Ta01997	AT5G62890	Xanthine/uracil permease family protein	1502	1925	1933	1786.67	246.561	1424	1303	1374	1367	60.803	0.765112	0.134569	N
Ta25291	AT2G21950	SKIP6 SKP1 interacting partner 6	720	752	725	732.333	17.2143	1244	1338	1515	1365.67	137.602	1.86482	0.0157179	Y
Ta05446	AT1G04310	ERS2 ethylene response sensor 2	998	940	1415	1117.67	259.126	4504	4088	4089	4227	239.89	3.78199	0.00595176	Y
Ta01634	AT3G06350	EMB3004, MEE32 dehydroquinate dehydratase, putative / shikimate dehydrogenase, putative	768	758	1035	853.667	157.119	1396	1210	1481	1362.33	138.601	1.59586	0.0134928	Y
Ta11288	AT2G36490	DML1, ROS1 demeter-like 1	1340	1430	1741	1503.67	210.405	1382	1206	1498	1362	147.024	0.905786	0.263474	N
Ta15697	AT4G19040	EDR2 ENHANCED DISEASE RESISTANCE 2	576	511	629	572	59.1016	1800	1008	1276	1361.33	402.837	2.37995	0.0705776	N
Ta15500	AT5G50030	Plant invertase/pectin methylesterase inhibitor superfamily protein	17	45	11	24.3333	18.1475	2593	477	1011	1360.33	1100.4	55.9041	0.172635	N
Ta23142	AT5G36880	ACS acetyl-CoA synthetase	1321	1488	2126	1645	424.845	1447	1076	1555	1359.33	251.246	0.826342	0.308282	N
Ta04888	AT3G26935	DHHC-type zinc finger family protein	853	804	835	830.667	24.7857	1310	1358	1400	1356	45.0333	1.63242	0.00423938	Y
Ta17040	AT3G44730	ATKP1, KP1 kinesin-like protein 1	268	338	285	297	36.5103	911	1122	1321	1118	205.029	3.76431	0.0190445	Y
Ta25661	AT1G55260	Bifunctional inhibitor/lipid-transfer protein/seed storage 2S albumin superfamily protein	1278	1224	1199	1233.67	40.3774	1360	1581	1125	1355.33	228.036	1.09862	0.436085	N
Ta03981	AT1G20110	RING/FYVE/PHD zinc finger superfamily protein	787	644	915	782	135.569	1507	1120	1436	1354.33	206.02	1.73188	0.0167279	Y
Ta06691	AT1G69310	WRKY57, ATWRKY57 WRKY DNA-binding protein 57	134	84	93	103.667	26.6521	383	395	389	389	6	3.75241	0.00425661	Y
Ta11527	AT3G52120	SWAP (Suppressor-of-White-APricot)/surp domain-containing protein / D111/G-patch domain-containing protein	632	680	765	692.333	67.3523	1424	1245	1394	1354.33	95.8662	1.95619	0.0102595	Y
Ta20773	AT5G43630	TZP zinc knuckle (CCHC-type) family protein	267	285	367	306.333	53.3042	1088	1054	1292	1144.67	128.722	3.73667	0.0029791	Y
Ta13408	AT4G16150	calmodulin binding;transcription regulators	1606	1596	1968	1723.33	211.947	1332	1317	1407	1352	48.2183	0.784526	0.0594765	N
Ta27084	AT2G27490	ATCOAE dephospho-CoA kinase family	1361	1413	1156	1310	135.879	1325	1497	1233	1351.67	134.005	1.03181	0.396093	N
Ta06229	AT1G73080	PEPR1, ATPEPR1 PEP1 receptor 1	918	828	1316	1020.67	259.695	1564	1066	1424	1351.33	256.829	1.32397	0.178134	N
Ta13914	AT1G50200	ALATS, ACD Alanyl-tRNA synthetase	1645	1530	2240	1805	381.084	1591	1006	1456	1351	306.309	0.748476	0.167474	N
Ta14034	AT3G03100	NADH:ubiquinone oxidoreductase, 17.2kDa subunit	1451	1469	1198	1372.67	151.533	1245	1472	1335	1350.67	114.308	0.983973	0.845987	N
Ta05862	AT5G60450	ARF4 auxin response factor 4	1561	1321	2201	1694.33	454.899	1294	1254	1503	1350.33	133.717	0.79697	0.205906	N
Ta06320	AT1G55510	BCDH BETA1 branched-chain alpha-keto acid decarboxylase E1 beta subunit	1459	1345	1817	1540.33	246.287	1903	1000	1148	1350.33	484.31	0.87665	0.623429	N
Ta18061	AT4G24990	ATGP4 Ubiquitin family protein	387	347	373	369	20.2978	1353	1297	1479	1376.33	93.2166	3.7299	0.00241075	Y
Ta26417	AT1G35160	GRF4, 14-3-3PHI, GF14 PHI GF14 protein phi chain	1301	1279	1455	1345	95.8958	1661	1009	1378	1349.33	326.944	1.00322	0.98356	N
Ta20397	AT2G29500	HSP20-like chaperones superfamily protein	213	234	482	309.667	149.614	654	1200	2191	1348.33	779.163	4.35414	0.105872	N
Ta20472	AT1G70060	SNL4 SIN3-like 4	1115	1104	1291	1170	104.933	1335	1239	1470	1348	116.047	1.15214	0.0184852	Y
Ta09167	AT3G28930	AIG2 AIG2-like (avirulence induced gene) family protein	1834	1852	1417	1701	246.116	1471	1471	1101	1347.67	213.62	0.792279	0.0029938	Y
Ta26605	not	available	1925	1929	1871	1908.33	32.3934	1768	1239	1025	1344	382.467	0.704279	0.11377	N
Ta00008	AT4G35850	Pentatricopeptide repeat (PPR) superfamily protein	1193	1211	1474	1292.67	157.297	1497	988	1545	1343.33	308.662	1.0392	0.771256	N
Ta10806	AT1G20950	Phosphofructokinase family protein	1033	1216	1569	1272.67	272.456	1586	1113	1331	1343.33	236.741	1.05553	0.799606	N
Ta03081	AT1G12360	KEU Sec1/munc18-like (SM) proteins superfamily	827	757	861	815	53.0283	1418	1118	1491	1342.33	197.677	1.64703	0.0244054	Y
Ta03567	AT5G19900	PRLI-interacting factor, putative	674	679	825	726	85.773	1405	1340	1281	1342	62.0242	1.84848	0.0174735	Y
Ta04256	AT3G07870	F-box and associated interaction domains-containing protein	36	31	27	31.3333	4.50925	134	101	115	116.667	16.563	3.7234	0.00909082	Y
Ta01931	AT5G62200	Embryo-specific protein 3, (ATS3)	1243	1105	1291	1213	96.5609	1497	1249	1275	1340.33	136.299	1.10497	0.245778	N
Ta06000	AT3G09380	Protein of unknown function (DUF59)	3475	2898	2130	2834.33	674.756	13663	8070	9880	10537.7	2853.91	3.71786	0.0335722	Y
Ta17794	AT3G28730	ATHMG, SSRP1, NFD, HMG high mobility group	975	955	1300	1076.67	193.671	1508	1113	1397	1339.33	203.716	1.24396	0.193811	N
Ta20934	AT1G72430	SAUR-like auxin-responsive protein family	103	91	75	89.6667	14.0475	324	412	263	333	74.9066	3.71375	0.0259547	Y
Ta07132	AT5G49690	UDP-Glycosyltransferase superfamily protein	166	137	272	191.667	71.0657	823	574	738	711.667	126.571	3.71304	0.0171601	Y
Ta12627	AT5G42300	UBL5 ubiquitin-like protein 5	1735	1528	1351	1538	192.195	5240	6014	5833	5695.67	404.863	3.70329	0.00610433	Y
Ta16326	AT1G76810	eukaryotic translation initiation factor 2 (eIF-2) family protein	1371	1425	1608	1468	124.214	1287	1336	1380	1334.33	46.5224	0.908946	0.10531	N
Ta13376	AT5G58950	Protein kinase superfamily protein	794	783	1006	861	125.694	1696	1194	1112	1334	316.171	1.54936	0.178172	N
Ta00235	AT4G40010	SNRK2-7, SNRK2.7, SRK2F SNF1-related protein kinase 2.7	33	43	21	32.3333	11.0151	105	132	122	119.667	13.6504	3.70103	0.00915256	Y
Ta13659	AT2G25170	PKL, GYM, CHD3, CHR6, SSL2 chromatin remodeling factor CHD3 (PICKLE)	1359	1307	1604	1423.33	158.607	1496	1140	1361	1332.33	179.723	0.936066	0.515214	N
Ta02664	AT4G33510	DHS2 3-deoxy-d-arabino-heptulosonate 7-phosphate synthase	827	849	1473	1049.67	366.782	1530	1031	1431	1330.67	264.198	1.2677	0.330887	N
Ta08824	AT3G16910	AAE7, ACN1 acyl-activating enzyme 7	624	543	1066	744.333	281.5	1692	920	1378	1330	388.232	1.78683	0.136512	N
Ta21070	AT2G23030	SNRK2-9, SNRK2.9 SNF1-related protein kinase 2.9	722	767	817	768.667	47.5219	2060	996	934	1330	632.958	1.73027	0.28641	N
Ta15585	AT3G47500	CDF3 cycling DOF factor 3	342	324	326	330.667	9.86577	1160	1237	1268	1221.67	55.6088	3.69456	0.00176176	Y
Ta04177	AT3G07100	ERMO2, SEC24A Sec23/Sec24 protein transport family protein	1033	1118	1227	1126	97.2471	1350	1247	1385	1327.33	71.7379	1.1788	0.0749005	N
Ta13024	AT5G48930	HCT hydroxycinnamoyl-CoA shikimate/quinate hydroxycinnamoyl transferase	726	768	995	829.667	144.715	2628	3415	3144	3062.33	399.805	3.69104	0.00949279	Y
Ta15327	AT5G51040	unknown protein; CONTAINS InterPro DOMAIN/s: Protein of unknown function DUF339 (InterPro:IPR005631); Has 532 Blast hits to 532 proteins in 207 species: Archae - 0; Bacteria	839	859	1053	917	118.203	1324	1142	1511	1325.67	184.506	1.44566	0.0231724	Y
Ta10489	AT2G47750	GH3.9 putative indole-3-acetic acid-amido synthetase GH3.9	980	740	1070	930	170.587	2367	696	909	1324	909.521	1.42366	0.511507	N
Ta00572	AT5G06260	TLD-domain containing nucleolar protein	1129	1013	1014	1052	66.6858	1471	1116	1380	1322.33	184.392	1.25697	0.0844116	N
Ta07630	AT5G22000	RHF2A RING-H2 group F2A	711	664	776	717	56.2406	1705	969	1293	1322.33	368.876	1.84426	0.0970704	N
Ta02618	AT1G45160	Protein kinase superfamily protein	605	643	745	664.333	72.3971	1341	1344	1281	1322	35.5387	1.98996	0.00867776	Y
Ta21384	AT3G21230	4CL5 4-coumarate:CoA ligase 5	806	744	1880	1143.33	638.725	4863	2600	5188	4217	1409.76	3.68834	0.0414561	Y
Ta02377	AT1G76490	HMG1, HMGR1, AtHMGR1 hydroxy methylglutaryl CoA reductase 1	1852	1593	1995	1813.33	203.77	1725	1113	1123	1320.33	350.487	0.728125	0.149035	N
Ta07772	AT5G24240	Phosphatidylinositol 3- and 4-kinase ;Ubiquitin family protein	536	608	619	587.667	45.0814	2010	761	1188	1319.67	634.825	2.2456	0.201298	N
Ta24143	AT4G11570	Haloacid dehalogenase-like hydrolase (HAD) superfamily protein	250	255	333	279.333	46.5439	1198	869	1018	1028.33	164.743	3.68138	0.0179037	Y
Ta06497	AT2G02760	ATUBC2, UBC2 ubiquiting-conjugating enzyme 2	971	820	816	869	88.3572	1428	998	1529	1318.33	281.976	1.51707	0.100675	N
Ta16483	AT2G20270	Thioredoxin superfamily protein	1630	1506	1464	1533.33	86.3095	1677	1138	1139	1318	310.904	0.859565	0.243797	N
Ta04754	AT5G14030	translocon-associated protein beta (TRAPB) family protein	1975	1962	1902	1946.33	38.9401	1179	1255	1519	1317.67	178.453	0.676999	0.0376125	Y
Ta18304	AT1G49640	alpha/beta-Hydrolases superfamily protein	10667	9563	18770	13000	5027.36	57263	35113	51004	47793.3	11418.7	3.67641	0.0303988	Y
Ta21556	AT2G21520	Sec14p-like phosphatidylinositol transfer family protein	1004	1077	1361	1147.33	188.606	1505	1085	1363	1317.67	213.638	1.14846	0.411206	N
Ta09992	AT3G01400	ARM repeat superfamily protein	144	130	145	139.667	8.3865	604	436	499	513	84.8705	3.67303	0.0145273	Y
Ta24498	AT1G59900	AT-E1 ALPHA, E1 ALPHA pyruvate dehydrogenase complex E1 alpha subunit	837	723	1250	936.667	277.277	1482	992	1475	1316.33	280.903	1.40534	0.104296	N
Ta01391	AT1G18720	Protein of unknown function (DUF962)	1368	1422	1410	1400	28.3549	1311	1263	1372	1315.33	54.6291	0.939524	0.152966	N
Ta18831	AT1G47420	SDH5 succinate dehydrogenase 5	1474	1446	1760	1560	173.77	1341	1113	1490	1314.67	189.875	0.842735	0.0533196	N
Ta26537	AT4G04770	ATABC1, LAF6, ATNAP1, ABC1 ATP binding cassette protein 1	892	820	1330	1014	276.022	1501	928	1515	1314.67	334.936	1.29652	0.193327	N
Ta15646	AT1G33990	ATMES14, MES14 methyl esterase 14	1017	852	979	949.333	86.4079	1344	1081	1517	1314	219.543	1.38413	0.0571915	N
Ta01600	AT3G05970	LACS6, ATLACS6 long-chain acyl-CoA synthetase 6	762	757	940	819.667	104.242	1419	969	1553	1313.67	305.917	1.60268	0.0732224	N
Ta08533	AT5G54310	NEV, AGD5 ARF-GAP domain 5	725	695	881	767	99.8599	1493	1101	1346	1313.33	198.031	1.7123	0.0396392	Y
Ta07468	AT1G09160	Protein phosphatase 2C family protein	910	913	1014	945.667	59.1974	1695	1114	1129	1312.67	331.195	1.38809	0.223328	N
Ta20099	AT4G26840	SUM1, SUMO 1, SUMO1, ATSUMO1 small ubiquitin-like modifier 1	2380	2203	1843	2142	273.648	1496	1258	1180	1311.33	164.613	0.6122	0.0104681	Y
Ta17581	ATCG00380	RPS4 chloroplast ribosomal protein S4	675	858	97	543.333	397.218	360	2635	937	1310.67	1182.64	2.41227	0.332337	N
Ta24522	AT5G52240	MSBP1, ATMP1, AtMAPR5 membrane steroid binding protein 1	1238	1124	1279	1213.67	80.314	1477	1215	1240	1310.67	144.59	1.07992	0.350552	N
Ta15710	AT4G18940	RNA ligase/cyclic nucleotide phosphodiesterase family protein	183	178	186	182.333	4.04145	734	729	544	669	108.282	3.6691	0.0170296	Y
Ta12027	AT4G20850	TPP2 tripeptidyl peptidase ii	1714	1671	2342	1909	375.605	1583	986	1351	1306.67	300.959	0.684477	0.139075	N
Ta16156	AT4G31170	Protein kinase superfamily protein	869	766	841	825.333	53.2572	1425	1270	1224	1306.33	105.311	1.58279	0.011162	Y
Ta09292	AT5G04760	Duplicated homeodomain-like superfamily protein	1062	967	1032	1020.33	48.5627	1756	945	1216	1305.67	412.868	1.27965	0.311984	N
Ta21290	AT5G66120	3-dehydroquinate synthase, putative	759	772	1216	915.667	260.178	1437	976	1504	1305.67	287.458	1.42592	0.116253	N
Ta02090	AT5G63860	UVR8 Regulator of chromosome condensation (RCC1) family protein	1496	1473	1897	1622	238.434	1492	1126	1296	1304.67	183.154	0.804357	0.208007	N
Ta05229	AT2G35260	unknown protein; FUNCTIONS IN: molecular function unknown; INVOLVED IN: biological process unknown; LOCATED IN: chloroplast; EXPRESSED IN: 21 plant structures; EXPRESSED DURI	1527	1571	1458	1518.67	56.959	1613	1074	1224	1303.67	278.191	0.858428	0.330259	N
Ta16474	AT2G20360	NAD(P)-binding Rossmann-fold superfamily protein	1742	1851	2019	1870.67	139.543	1321	1360	1229	1303.33	67.2632	0.696721	0.0375523	Y
Ta13500	AT3G20800	Cell differentiation, Rcd1-like protein	780	728	1054	854	175.146	1839	819	1249	1302.33	512.087	1.52498	0.281412	N
Ta25118	AT4G32440	Plant Tudor-like RNA-binding protein	636	625	619	626.667	8.62168	1716	1249	941	1302	390.209	2.07766	0.09198	N
Ta00032	AT4G36090	oxidoreductase, 2OG-Fe(II) oxygenase family protein	59	63	70	64	5.56776	250	191	262	234.333	38.0044	3.66146	0.0150961	Y
Ta24144	AT4G11560	bromo-adjacent homology (BAH) domain-containing protein	611	634	864	703	139.904	1480	1072	1352	1301.33	208.666	1.85111	0.048043	Y
Ta24573	AT4G11420	EIF3A, ATEIF3A-1, EIF3A-1, ATTIF3A1, TIF3A1 eukaryotic translation initiation factor 3A	2248	2153	2430	2277	140.759	1491	1168	1241	1300	169.39	0.570927	0.0159212	Y
Ta05030	AT5G11770	NADH-ubiquinone oxidoreductase 20 kDa subunit, mitochondrial	1510	1317	1333	1386.67	107.109	1300	1138	1460	1299.33	161.001	0.937019	0.502022	N
Ta00576	AT5G42560	Abscisic acid-responsive (TB2/DP1, HVA22) family protein	77	51	60	62.6667	13.2035	273	208	207	229.333	37.8197	3.65957	0.00794822	Y
Ta13246	AT1G58030	CAT2 cationic amino acid transporter 2	816	740	887	814.333	73.5142	1573	976	1340	1296.33	300.886	1.5919	0.0858097	N
Ta22663	AT3G50360	ATCEN2, CEN1, CEN2 centrin2	995	877	1054	975.333	90.124	1268	1400	1220	1296	93.2094	1.32878	0.0937593	N
Ta20762	AT2G22300	CAMTA3, SR1 signal responsive 1	752	783	772	769	15.7162	1480	1081	1326	1295.67	201.222	1.68487	0.0518864	N
Ta03167	AT3G58050	unknown protein; BEST Arabidopsis thaliana protein match is: unknown protein (TAIR:AT2G41960.1); Has 13384 Blast hits to 8116 proteins in 546 species: Archae - 41; Bacteria -	702	706	817	741.667	65.2712	1422	1150	1314	1295.33	136.957	1.74652	0.0225411	Y
Ta07278	AT2G40960	Single-stranded nucleic acid binding R3H protein	856	839	867	854	14.1067	1528	1190	1168	1295.33	201.795	1.51678	0.0628901	N
Ta00023	AT4G36010	Pathogenesis-related thaumatin superfamily protein	77	99	58	78	20.5183	327	278	249	284.667	39.425	3.64957	0.011085	Y
Ta02447	AT5G67140	F-box/RNI-like superfamily protein	30	13	30	24.3333	9.81495	75	68	123	88.6667	29.9388	3.64384	0.0479665	Y
Ta18362	AT1G74020	SS2 strictosidine synthase 2	657	629	882	722.667	138.695	1428	1190	1262	1293.33	122.055	1.78967	0.0370293	Y
Ta18634	AT3G22850	Aluminium induced protein with YGL and LRDR motifs	1766	1703	1902	1790.33	101.707	1564	1153	1162	1293	234.736	0.722212	0.0873742	N
Ta25910	AT5G46210	CUL4, ATCUL4 cullin4	756	773	1033	854	155.251	1439	934	1503	1292	311.684	1.51288	0.101753	N
Ta04198	AT3G07310	Protein of unknown function (DUF760)	300	265	312	292.333	24.4199	1396	877	921	1064.67	287.785	3.64196	0.0412123	Y
Ta03195	AT3G58560	DNAse I-like superfamily protein	809	760	889	819.333	65.1178	1333	1146	1389	1289.33	127.249	1.57364	0.00810324	Y
Ta09176	AT4G30830	Protein of unknown function, DUF593	69	55	90	71.3333	17.6163	301	276	202	259.667	51.4814	3.64019	0.038953	Y
Ta00094	AT4G36790	Major facilitator superfamily protein	160	155	191	168.667	19.5021	668	589	582	613	47.7598	3.63439	0.00586121	Y
Ta24230	AT4G15545	unknown protein; BEST Arabidopsis thaliana protein match is: unknown protein (TAIR:AT1G16520.1); Has 30201 Blast hits to 17322 proteins in 780 species: Archae - 12; Bacteria	662	682	746	696.667	43.8786	1273	1256	1336	1288.33	42.1466	1.84928	0.00032771	Y
Ta06037	AT3G09800	SNARE-like superfamily protein	1796	1789	1685	1756.67	62.1638	1380	1117	1365	1287.33	147.704	0.732827	0.0466269	Y
Ta00321	AT4G39100	SHL1 PHD finger family protein / bromo-adjacent homology (BAH) domain-containing protein	140	149	106	131.667	22.6789	470	443	510	474.333	33.7095	3.60253	0.00881114	Y
Ta02781	AT4G32350	Regulator of Vps4 activity in the MVB pathway protein	616	616	720	650.667	60.0444	1463	1150	1243	1285.33	160.737	1.97541	0.0268832	Y
Ta14784	AT4G27440	PORB protochlorophyllide oxidoreductase B	3680	3680	4516	3958.67	482.665	2197	726	933	1285.33	796.282	0.324688	0.0501382	N
Ta24590	AT4G14340	CKI1, CKL11 casein kinase I	388	479	410	425.667	47.4798	1659	1714	1226	1533	267.288	3.60141	0.0169518	Y
Ta17676	AT1G48450	Protein of unknown function (DUF760)	737	777	1046	853.333	168.049	1313	1103	1437	1284.33	168.835	1.50508	0.0288892	Y
Ta25174	AT2G25760	Protein kinase family protein	712	724	814	750	55.7494	1369	1220	1264	1284.33	76.5528	1.71244	0.0135142	Y
Ta13970	AT1G30475	FUNCTIONS IN: molecular function unknown; INVOLVED IN: biological process unknown; BEST Arabidopsis thaliana protein match is: embryo defective 1303 (TAIR:AT1G56200.1); Has 1	53	62	88	67.6667	18.1751	267	179	282	242.667	55.6447	3.58621	0.0273824	Y
Ta14684	AT1G13960	WRKY4 WRKY DNA-binding protein 4	204	160	157	173.667	26.3122	645	578	643	622	38.1182	3.58157	0.00197806	Y
Ta06731	AT1G78060	Glycosyl hydrolase family protein	613	638	713	654.667	52.0416	1171	1140	1537	1282.67	220.804	1.95927	0.0241134	Y
Ta21459	AT2G46100	Nuclear transport factor 2 (NTF2) family protein	264	387	353	334.667	63.5164	1076	1167	1352	1198.33	140.643	3.58068	0.00619479	Y
Ta23282	AT2G36430	Plant protein of unknown function (DUF247)	26	44	42	37.3333	9.86577	107	173	121	133.667	34.7755	3.58036	0.0275972	Y
Ta02795	AT4G32250	Protein kinase superfamily protein	1244	1215	1327	1262	58.1292	1549	1243	1051	1281	251.165	1.01506	0.920181	N
Ta24928	AT1G66180	Eukaryotic aspartyl protease family protein	152	182	144	159.333	20.0333	540	475	694	569.667	112.474	3.57531	0.0318422	Y
Ta09674	AT1G63480	AT hook motif DNA-binding family protein	1436	1324	1060	1273.33	193.053	1448	1200	1192	1280	145.547	1.00524	0.936382	N
Ta08564	AT5G45410	unknown protein; FUNCTIONS IN: molecular function unknown; INVOLVED IN: biological process unknown; LOCATED IN: cellular component unknown; EXPRESSED IN: 24 plant structures;	912	1152	1007	1023.67	120.865	1573	1249	1017	1279.67	279.266	1.25008	0.336373	N
Ta24931	AT2G27020	PAG1 20S proteasome alpha subunit G1	952	884	895	910.333	36.5011	1208	1293	1338	1279.67	66.0177	1.40571	0.0233992	Y
Ta26696	AT2G25520	Drug/metabolite transporter superfamily protein	1832	1782	1957	1857	90.1388	1328	1245	1263	1278.67	43.6616	0.688566	0.0101157	Y
Ta09151	AT1G47970	unknown protein; FUNCTIONS IN: molecular function unknown; INVOLVED IN: biological process unknown; LOCATED IN: cytosol; EXPRESSED IN: 21 plant structures; EXPRESSED DURING:	1138	1080	1178	1132	49.2747	1436	1159	1239	1278	142.559	1.12898	0.195345	N
Ta24625	AT5G52580	RabGAP/TBC domain-containing protein	805	834	1056	898.333	137.311	1387	1023	1423	1277.67	221.281	1.42226	0.0791994	N
Ta03070	AT1G12440	A20/AN1-like zinc finger family protein	876	961	770	869	95.6922	3038	3545	2735	3106	409.259	3.57422	0.00659588	Y
Ta06528	AT2G02160	CCCH-type zinc finger family protein	997	929	1110	1012	91.4276	1341	1249	1238	1276	56.5597	1.26087	0.0609679	N
Ta16005	AT3G17770	Dihydroxyacetone kinase	295	307	343	315	24.98	1117	1023	1233	1124.33	105.192	3.56931	0.00389021	Y
Ta17023	AT5G47880	ERF1-1 eukaryotic release factor 1-1	668	668	662	666	3.4641	1054	1535	1236	1275	242.86	1.91441	0.048964	Y
Ta20965	AT5G46030	unknown protein; CONTAINS InterPro DOMAIN/s: Protein of unknown function DUF701, zinc-binding putative (InterPro:IPR007808); Has 30201 Blast hits to 17322 proteins in 780 spe	743	691	623	685.667	60.1775	1345	1259	1221	1275	63.5295	1.8595	0.000331268	Y
Ta07890	AT3G54950	PLP7, PLA IIIA patatin-like protein 6	376	323	399	366	38.9744	1535	1258	1112	1301.67	214.854	3.55647	0.018413	Y
Ta20482	AT1G51950	IAA18 indole-3-acetic acid inducible 18	113	206	82	133.667	64.5316	366	514	543	474.333	94.9333	3.54863	0.0317827	Y
Ta04384	AT5G16040	Regulator of chromosome condensation (RCC1) family protein	732	809	771	770.667	38.5011	1615	1124	1075	1271.33	298.631	1.64965	0.120115	N
Ta03047	AT1G12700	ATP binding;nucleic acid binding;helicases	286	225	245	252	31.0966	940	786	956	894	93.8723	3.54762	0.00460451	Y
Ta07410	AT1G09780	Phosphoglycerate mutase, 2,3-bisphosphoglycerate-independent	528	497	756	593.667	141.437	1788	735	1284	1269	526.66	2.13756	0.156498	N
Ta03072	AT1G12420	ACR8 ACT domain repeat 8	1287	1289	1742	1439.33	262.119	1360	1280	1165	1268.33	98.0221	0.881195	0.490809	N
Ta06502	AT2G02710	PLP, PLPB PAS/LOV protein B	1315	1027	862	1068	229.266	1734	982	1089	1268.33	406.812	1.18758	0.275085	N
Ta09712	AT4G17900	PLATZ transcription factor family protein	2210	2246	2367	2274.33	82.2456	9095	7465	7441	8000.33	948.085	3.51766	0.0101396	Y
Ta09767	AT5G40340	Tudor/PWWP/MBT superfamily protein	1148	1473	1702	1441	278.383	1355	1167	1279	1267	94.5727	0.879251	0.463377	N
Ta22372	AT2G24820	TIC55-II translocon at the inner envelope membrane of chloroplasts 55-II	899	818	946	887.667	64.7482	1403	1041	1356	1266.67	196.841	1.42696	0.0443472	Y
Ta23505	AT1G57820	VIM1, ORTH2 Zinc finger (C3HC4-type RING finger) family protein	238	286	343	289	52.5642	2368	294	1135	1265.67	1043.16	4.37947	0.255604	N
Ta18745	AT5G25350	EBF2 EIN3-binding F box protein 2	492	394	436	440.667	49.1664	1750	1673	1217	1546.67	288.084	3.50983	0.0209406	Y
Ta18958	AT2G41660	MIZ1 Protein of unknown function, DUF617	74	43	96	71	26.6271	304	208	231	247.667	50.1232	3.48826	0.0242736	Y
Ta11109	AT3G13340	Transducin/WD40 repeat-like superfamily protein	961	957	1021	979.667	35.8515	1409	1177	1204	1263.33	126.871	1.28955	0.0757526	N
Ta01996	AT3G48050	BAH domain ;TFIIS helical bundle-like domain	1208	1210	1222	1213.33	7.57188	1260	1064	1463	1262.33	199.51	1.04038	0.703802	N
Ta04395	AT5G16160	unknown protein; Has 30201 Blast hits to 17322 proteins in 780 species: Archae - 12; Bacteria - 1396; Metazoa - 17338; Fungi - 3422; Plants - 5037; Viruses - 0; Other Eukaryo	693	702	595	663.333	59.3492	1294	1231	1262	1262.33	31.5013	1.90302	0.00439668	Y
Ta14090	AT3G02520	GRF7, GF14 NU general regulatory factor 7	1303	1354	1463	1373.33	81.7333	1402	1070	1314	1262	172	0.918932	0.42548	N
Ta26562	AT2G15630	Pentatricopeptide repeat (PPR) superfamily protein	590	1408	598	865.333	469.98	736	2044	1005	1261.67	690.742	1.45801	0.107397	N
Ta14370	AT4G02080	ASAR1, ATSARA1C, ATSAR2, SAR2 secretion-associated RAS super family 2	858	692	773	774.333	83.008	1244	1206	1332	1260.67	64.6323	1.62807	0.0111642	Y
Ta21728	AT1G44170	ALDH3H1, ALDH4 aldehyde dehydrogenase 3H1	793	960	1064	939	136.715	1443	1062	1277	1260.67	191.024	1.34256	0.194383	N
Ta13139	AT2G33435	RNA-binding (RRM/RBD/RNP motifs) family protein	370	319	358	349	26.6646	1379	1198	1073	1216.67	153.852	3.48615	0.009474	Y
Ta24125	AT2G27210	BSL3 BRI1 suppressor 1 (BSU1)-like 3	1200	1123	1212	1178.33	48.2942	1350	1130	1292	1257.33	114.023	1.06704	0.195787	N
Ta16486	AT2G20240	Protein of unknown function (DUF3741)	1070	1005	918	997.667	76.2649	1058	1535	1175	1256	248.602	1.25894	0.240517	N
Ta16836	AT2G31560	Protein of unknown function (DUF1685)	1567	1551	1314	1477.33	141.677	1378	1033	1356	1255.67	193.148	0.849955	0.305718	N
Ta17762	AT3G28050	nodulin MtN21 /EamA-like transporter family protein	519	480	696	565	115.113	1513	725	1529	1255.67	459.64	2.22242	0.093618	N
Ta00227	AT4G40060	ATHB16, ATHB-16, HB16 homeobox protein 16	1059	1002	825	962	122.02	1152	1348	1265	1255	98.3819	1.30457	0.105616	N
Ta10725	AT3G61600	ATPOB1, POB1 POZ/BTB containin G-protein 1	936	885	1028	949.667	72.473	1428	1031	1306	1255	203.354	1.32152	0.0939092	N
Ta11133	AT5G64740	CESA6, IXR2, E112, PRC1 cellulose synthase 6	1353	1323	1901	1525.67	325.394	1523	918	1322	1254.33	308.124	0.822154	0.353336	N
Ta04414	AT5G16400	TRXF2, ATF2 thioredoxin F2	1166	976	1403	1181.67	213.931	1657	926	1179	1254	371.226	1.06121	0.768844	N
Ta21430	AT2G32700	LUH LEUNIG homolog	951	1011	1311	1091	192.873	1356	1070	1335	1253.67	159.406	1.1491	0.312776	N
Ta03663	AT1G15370	SNARE-like superfamily protein	1367	1254	1124	1248.33	121.599	1353	1278	1127	1252.67	115.11	1.00347	0.73143	N
Ta01866	AT5G61510	GroES-like zinc-binding alcohol dehydrogenase family protein	1143	999	1297	1146.33	149.028	1646	978	1131	1251.67	349.966	1.09189	0.655833	N
Ta09305	AT5G04860	unknown protein; BEST Arabidopsis thaliana protein match is: unknown protein (TAIR:AT3G11760.1); Has 1807 Blast hits to 1807 proteins in 277 species: Archae - 0; Bacteria - 0	602	636	651	629.667	25.1064	2159	2015	2374	2182.67	180.666	3.46638	0.0040655	Y
Ta15643	AT1G33980	ATUPF3, UPF3 Smg-4/UPF3 family protein	756	762	749	755.667	6.50641	1182	1233	1335	1250	77.9038	1.65417	0.00915969	Y
Ta04619	AT4G35360	Uncharacterised conserved protein (UCP030210)	1129	1237	1423	1263	148.714	1477	953	1319	1249.67	268.792	0.989443	0.949911	N
Ta04958	AT3G26100	Regulator of chromosome condensation (RCC1) family protein	1184	1402	1455	1347	143.628	1361	1128	1259	1249.33	116.8	0.927493	0.55548	N
Ta02293	AT2G39050	hydroxyproline-rich glycoprotein family protein	590	464	748	600.667	142.3	1589	749	1408	1248.67	442.086	2.0788	0.0880852	N
Ta03642	AT1G15130	Endosomal targeting BRO1-like domain-containing protein	629	588	812	676.333	119.266	1379	867	1500	1248.67	336.024	1.84623	0.0606477	N
Ta08624	AT2G03890	ATPI4K GAMMA 7, UBDK GAMMA 7, PI4K GAMMA 7 phosphoinositide 4-kinase gamma 7	947	940	829	905.333	66.1992	1424	1192	1129	1248.33	155.359	1.37887	0.0375605	Y
Ta07102	AT2G28930	APK1B, PK1B protein kinase 1B	213	217	231	220.333	9.45163	827	782	678	762.333	76.4221	3.45991	0.00825815	Y
Ta13484	AT3G20630	UBP14, TTN6, ATUBP14, PER1 ubiquitin-specific protease 14	987	999	1318	1101.33	187.735	1387	1043	1302	1244	179.184	1.12954	0.386424	N
Ta20508	AT5G45160	Root hair defective 3 GTP-binding protein (RHD3)	1341	1480	1978	1599.67	334.936	1280	1078	1373	1243.67	150.819	0.777454	0.154098	N
Ta25146	AT3G47640	PYE basic helix-loop-helix (bHLH) DNA-binding superfamily protein	114	95	117	108.667	11.9304	431	239	457	375.667	119.069	3.45706	0.0497057	Y
Ta12008	AT1G62990	KNAT7, IXR11 KNOTTED-like homeobox of Arabidopsis thaliana 7	123	116	161	133.333	24.2143	535	329	517	460.333	114.094	3.4525	0.0312957	Y
Ta26571	AT4G08350	GTA02, GTA2 global transcription factor group A2	727	673	947	782.333	145.139	1383	988	1356	1242.33	220.672	1.58798	0.0455541	Y
Ta26623	AT3G59990	MAP2B methionine aminopeptidase 2B	935	887	1109	977	116.808	1432	914	1380	1242	285.244	1.27124	0.190097	N
Ta06750	AT1G78240	TSD2, QUA2 S-adenosyl-L-methionine-dependent methyltransferases superfamily protein	830	814	659	767.667	94.4475	1399	1134	1192	1241.67	139.307	1.61746	0.0258331	Y
Ta04461	AT5G16780	DOT2, MDF SART-1 family	1214	1289	1213	1238.67	43.5928	1328	1239	1154	1240.33	87.0077	1.00135	0.979045	N
Ta20391	AT2G31130	unknown protein; Has 116 Blast hits to 113 proteins in 44 species: Archae - 0; Bacteria - 3; Metazoa - 21; Fungi - 2; Plants - 40; Viruses - 0; Other Eukaryotes - 50 (source:	135	139	133	135.667	3.05505	406	471	525	467.333	59.5847	3.44472	0.0109104	Y
Ta08622	AT2G03980	GDSL-like Lipase/Acylhydrolase superfamily protein	35	44	19	32.6667	12.6623	2465	442	810	1239	1077.57	37.9286	0.192118	N
Ta16815	AT5G48950	Thioesterase superfamily protein	1794	1775	2028	1865.67	140.905	6501	6376	6367	6414.67	74.9022	3.43827	0.000577526	Y
Ta09664	AT5G41350	RING/U-box superfamily protein	301	290	251	280.667	26.2742	998	955	942	965	29.3087	3.43824	0.000205877	Y
Ta04916	AT3G26690	ATNUDT13, ATNUDX13, NUDX13 nudix hydrolase homolog 13	200	206	229	211.667	15.308	768	771	642	727	73.6274	3.43465	0.00971752	Y
Ta03833	AT5G38480	GRF3, RCI1 general regulatory factor 3	1374	1278	1596	1416	163.107	1179	1052	1474	1235	216.502	0.872175	0.0278039	Y
Ta26527	AT4G22780	ACR7 ACT domain repeat 7	24	34	24	27.3333	5.7735	107	82	92	93.6667	12.5831	3.42683	0.0225702	Y
Ta17381	AT5G35160	Endomembrane protein 70 protein family	1673	1676	1615	1654.67	34.3851	1173	1216	1308	1232.33	68.9662	0.744762	0.0188451	Y
Ta17734	AT4G21120	AAT1, CAT1 amino acid transporter 1	77	64	100	80.3333	18.23	290	243	291	274.667	27.4287	3.41909	0.0026141	Y
Ta00772	AT5G08300	Succinyl-CoA ligase, alpha subunit	1641	1662	2192	1831.67	312.234	1427	977	1289	1231	230.539	0.672066	0.0980174	N
Ta00756	AT5G08130	BIM1 basic helix-loop-helix (bHLH) DNA-binding superfamily protein	1322	1598	1370	1430	147.458	1228	1033	1422	1227.67	194.5	0.858508	0.390648	N
Ta20326	AT2G16640	ATTOC132, TOC132 multimeric translocon complex in the outer envelope membrane 132	1411	1523	1789	1574.33	194.158	1465	971	1247	1227.67	247.567	0.779801	0.225722	N
Ta18116	AT1G02120	VAD1 GRAM domain family protein	589	600	614	601	12.53	1538	1029	1115	1227.33	272.46	2.04215	0.0613127	N
Ta09014	AT5G46790	PYL1, RCAR12 PYR1-like 1	843	666	715	741.333	91.3911	1556	979	1146	1227	296.906	1.65513	0.0548316	N
Ta06733	AT1G78080	RAP2.4 related to AP2 4	1358	1780	1010	1382.67	385.592	1373	1062	1241	1225.33	156.091	0.88621	0.63877	N
Ta24371	AT4G09830	Uncharacterised conserved protein UCP009193	554	517	517	529.333	21.362	1825	1787	1815	1809	19.6977	3.41751	5.13601e-05	Y
Ta12776	AT1G07200	Double Clp-N motif-containing P-loop nucleoside triphosphate hydrolases superfamily protein	376	427	456	419.667	40.501	1598	1323	1378	1433	145.516	3.41461	0.0104884	Y
Ta19356	AT5G15400	U-box domain-containing protein	692	758	975	808.333	148.062	1259	988	1419	1222	217.869	1.51175	0.0522506	N
Ta08242	AT1G50420	SCL3, SCL-3 scarecrow-like 3	113	86	105	101.333	13.8684	346	368	324	346	22	3.41447	0.00603853	Y
Ta08007	AT3G53780	ATRBL4, RBL4 RHOMBOID-like protein 4	77	72	84	77.6667	6.02771	278	181	334	264.333	77.4102	3.40343	0.0456877	Y
Ta01781	AT5G23110	Zinc finger, C3HC4 type (RING finger) family protein	743	730	885	786	85.9826	1053	1029	1579	1220.33	310.846	1.55259	0.0789647	N
Ta04569	AT5G28850	Calcium-binding EF-hand family protein	1015	1073	1159	1082.33	72.4523	1322	1050	1289	1220.33	148.433	1.1275	0.284753	N
Ta01241	AT3G18770	Autophagy-related protein 13	77	59	95	77	18	304	196	286	262	57.8619	3.4026	0.0194055	Y
Ta22337	AT1G33500	unknown protein; Has 30201 Blast hits to 17322 proteins in 780 species: Archae - 12; Bacteria - 1396; Metazoa - 17338; Fungi - 3422; Plants - 5037; Viruses - 0; Other Eukaryo	57	57	59	57.6667	1.1547	203	173	212	196	20.4206	3.39884	0.00666239	Y
Ta24748	AT3G51130	unknown protein; CONTAINS InterPro DOMAIN/s: Uncharacterised protein family UPF0183 (InterPro:IPR005373); Has 269 Blast hits to 265 proteins in 123 species: Archae - 0; Bacte	382	390	467	413	46.9361	1640	1132	1437	1403	255.701	3.39709	0.0219931	Y
Ta11564	AT3G51730	saposin B domain-containing protein	375	346	455	392	56.4535	1682	951	1018	1217	404.093	3.10459	0.0759346	N
Ta19246	AT3G23050	IAA7, AXR2 indole-3-acetic acid 7	478	498	617	531	75.1465	1707	1766	1934	1802.33	117.781	3.39422	0.000400746	Y
Ta25941	AT1G70590	F-box family protein	92	99	92	94.3333	4.04145	330	270	359	319.667	45.3909	3.38869	0.0155453	Y
Ta25094	AT3G30390	Transmembrane amino acid transporter family protein	1534	1629	1937	1700	210.673	6565	5390	5266	5740.33	716.868	3.37667	0.0156095	Y
Ta17846	AT1G03080	kinase interacting (KIP1-like) family protein	208	205	218	210.333	6.80686	746	677	704	709	34.7707	3.37084	0.00161715	Y
Ta15920	AT1G06290	ACX3, ATACX3 acyl-CoA oxidase 3	782	737	1130	883	215.088	1373	908	1364	1215	265.908	1.37599	0.126394	N
Ta17667	AT4G34350	CLB6, ISPH, HDR 4-hydroxy-3-methylbut-2-enyl diphosphate reductase	858	826	1108	930.667	154.406	1282	906	1457	1215	281.544	1.30552	0.11258	N
Ta15499	AT4G06744	Leucine-rich repeat (LRR) family protein	57	34	23	38	17.3494	155	140	89	128	34.5977	3.36842	0.0179415	Y
Ta18509	AT2G43680	IQD14 IQ-domain 14	975	868	923	922	53.507	1364	1101	1178	1214.33	135.212	1.31706	0.0266994	Y
Ta09861	AT5G54140	ILL3 IAA-leucine-resistant (ILR1)-like 3	59	70	53	60.6667	8.62168	188	222	202	204	17.088	3.36264	0.0025269	Y
Ta07907	AT3G54800	Pleckstrin homology (PH) and lipid-binding START domains-containing protein	14	42	19	25	14.9332	2519	298	823	1213.33	1160.81	48.5333	0.221329	N
Ta16391	AT5G45650	subtilase family protein	1687	1811	2623	2040.33	508.399	6477	6950	7104	6843.67	326.745	3.35419	0.00156207	Y
Ta12224	AT2G03120	ATSPP, SPP signal peptide peptidase	1735	1695	2109	1846.33	228.354	1186	1111	1340	1212.33	116.749	0.656617	0.0113915	Y
Ta26485	AT1G44446	CH1, ATCAO, CAO Pheophorbide a oxygenase family protein with Rieske [2Fe-2S] domain	981	1025	1054	1020	36.756	1385	1148	1104	1212.33	151.143	1.18856	0.216639	N
Ta26808	AT4G27780	ACBP2 acyl-CoA binding protein 2	869	853	969	897	62.8649	1029	1208	1398	1211.67	184.527	1.3508	0.0592858	N
Ta05133	AT5G13240	transcription regulators	266	257	243	255.333	11.5902	970	743	851	854.667	113.544	3.34726	0.010897	Y
Ta02000	AT5G62920	ARR6 response regulator 6	48	115	42	68.3333	40.5257	196	253	236	228.333	29.2632	3.34146	0.0114161	Y
Ta19097	AT4G22590	TPPG Haloacid dehalogenase-like hydrolase (HAD) superfamily protein	815	835	1094	914.667	155.629	3257	2565	3346	3056	427.541	3.34111	0.00973685	Y
Ta01964	AT5G62530	ALDH12A1, ATP5CDH, P5CDH aldehyde dehydrogenase 12A1	2832	2672	3817	3107	620.06	1751	712	1165	1209.33	520.917	0.389229	0.0528725	N
Ta19890	AT5G47010	UPF1, LBA1, ATUPF1 RNA helicase, putative	858	784	1094	912	161.901	1157	1000	1471	1209.33	239.821	1.32602	0.0235802	Y
Ta00889	AT5G09850	Transcription elongation factor (TFIIS) family protein	812	707	777	765.333	53.4634	1302	1211	1114	1209	94.016	1.5797	0.0142242	Y
Ta05112	AT5G13030	unknown protein; FUNCTIONS IN: molecular function unknown; INVOLVED IN: biological process unknown; LOCATED IN: chloroplast; EXPRESSED IN: 23 plant structures; EXPRESSED DURI	580	507	852	646.333	181.814	1295	887	1445	1209	288.77	1.87055	0.028958	Y
Ta15260	AT3G55980	SZF1, ATSZF1 salt-inducible zinc finger 1	1630	1793	2041	1821.33	206.96	7791	5295	5154	6080	1483.45	3.33821	0.0470396	Y
Ta22351	AT3G25170	RALFL26 ralf-like 26	22	24	13	19.6667	5.85947	2188	459	980	1209	886.956	61.4746	0.145805	N
Ta05535	AT3G04700	Protein of unknown function (DUF1685)	16	49	12	25.6667	20.306	2413	371	841	1208.33	1069.41	47.0779	0.198785	N
Ta14160	AT5G47570	unknown protein; Has 30201 Blast hits to 17322 proteins in 780 species: Archae - 12; Bacteria - 1396; Metazoa - 17338; Fungi - 3422; Plants - 5037; Viruses - 0; Other Eukaryo	1608	1641	1531	1593.33	56.4476	1361	1037	1225	1207.67	162.694	0.75795	0.0731782	N
Ta16651	AT4G38130	HD1, ATHD1, HDA1, RPD3A, HDA19, ATHDA19 histone deacetylase 1	1110	1004	1189	1101	92.8278	1369	996	1251	1205.33	190.647	1.09476	0.321753	N
Ta09011	AT5G46760	Basic helix-loop-helix (bHLH) DNA-binding family protein	807	767	963	845.667	103.563	1431	1076	1107	1204.67	196.622	1.42452	0.125511	N
Ta19636	AT5G42220	Ubiquitin-like superfamily protein	900	906	1017	941	65.8863	1352	1029	1230	1203.67	163.102	1.27914	0.115893	N
Ta01754	AT2G29660	zinc finger (C2H2 type) family protein	482	406	694	527.333	149.256	1599	969	1039	1202.33	345.302	2.28003	0.0989804	N
Ta18208	AT3G13870	RHD3 Root hair defective 3 GTP-binding protein (RHD3)	1107	1105	1344	1185.33	137.413	1230	1150	1225	1201.67	44.8144	1.01378	0.840133	N
Ta17152	AT1G48850	EMB1144 chorismate synthase, putative / 5-enolpyruvylshikimate-3-phosphate phospholyase, putative	1575	1482	2384	1813.67	496.107	5713	5304	7128	6048.33	957.121	3.33486	0.00405587	Y
Ta23753	AT4G11240	TOPP7 Calcineurin-like metallo-phosphoesterase superfamily protein	912	910	968	930	32.9242	1227	1076	1298	1200.33	113.377	1.29068	0.0355095	Y
Ta00750	AT5G08060	unknown protein; FUNCTIONS IN: molecular function unknown; INVOLVED IN: biological process unknown; LOCATED IN: mitochondrion; EXPRESSED IN: 24 plant structures; EXPRESSED DU	1066	1064	1114	1081.33	28.3078	1257	1095	1245	1199	90.2663	1.10882	0.127821	N
Ta02610	AT5G64940	ATATH13, ATH13 ABC2 homolog 13	1694	1896	2097	1895.67	201.5	987	1307	1301	1198.33	183.045	0.632143	0.00731018	Y
Ta03302	AT3G60640	ATG8G Ubiquitin-like superfamily protein	103	102	85	96.6667	10.116	357	325	284	322	36.5923	3.33103	0.00495444	Y
Ta24018	AT3G48530	KING1 SNF1-related protein kinase regulatory subunit gamma 1	1367	1189	1115	1223.67	129.527	1459	1078	1056	1197.67	226.588	0.978752	0.710909	N
Ta05759	AT1G77420	alpha/beta-Hydrolases superfamily protein	1013	989	1154	1052	89.1459	1319	1099	1174	1197.33	111.841	1.13815	0.227329	N
Ta06728	AT1G78020	Protein of unknown function (DUF581)	1590	1367	1243	1400	175.838	5423	4170	4387	4660	669.626	3.32857	0.00852502	Y
Ta10810	AT1G20920	P-loop containing nucleoside triphosphate hydrolases superfamily protein	1154	1280	1314	1249.33	84.2931	1332	1130	1128	1196.67	117.206	0.957844	0.693847	N
Ta25490	AT5G52560	ATUSP, USP UDP-sugar pyrophosphorylase	1317	1297	1541	1385	135.47	1327	1038	1225	1196.67	146.569	0.864019	0.201856	N
Ta08367	AT1G03905	P-loop containing nucleoside triphosphate hydrolases superfamily protein	164	169	224	185.667	33.2916	573	577	697	615.667	70.4651	3.31598	0.00249111	Y
Ta06094	AT3G10340	PAL4 phenylalanine ammonia-lyase 4	3003	3195	5908	4035.33	1624.62	14236	12411	13381	13342.7	913.104	3.30646	0.013352	Y
Ta04729	AT5G14320	Ribosomal protein S13/S18 family	1267	1514	739	1173.33	395.899	387	2346	849	1194	1024.06	1.01761	0.970563	N
Ta03929	AT1G19540	NmrA-like negative transcriptional regulator family protein	2078	2143	2265	2162	94.9368	1505	951	1125	1193.67	283.311	0.552112	0.0394465	Y
Ta24258	AT5G43150	unknown protein; FUNCTIONS IN: molecular function unknown; INVOLVED IN: biological process unknown; LOCATED IN: mitochondrion; EXPRESSED IN: 22 plant structures; EXPRESSED DU	731	695	715	713.667	18.037	2031	2672	2368	2357	320.642	3.30266	0.0138583	Y
Ta10963	AT5G18110	NCBP novel cap-binding protein	1006	897	892	931.667	64.4231	1305	1023	1249	1192.33	149.296	1.27979	0.0641124	N
Ta08419	AT2G22400	S-adenosyl-L-methionine-dependent methyltransferases superfamily protein	1258	1217	1575	1350	195.931	1348	1035	1191	1191.33	156.5	0.882469	0.367321	N
Ta17695	AT3G51310	VPS35C VPS35 homolog C	781	790	911	827.333	72.5971	1358	1025	1187	1190	166.52	1.43836	0.0781614	N
Ta13142	AT2G33410	RNA-binding (RRM/RBD/RNP motifs) family protein	1387	1313	1617	1439	158.531	1358	973	1237	1189.33	196.876	0.8265	0.153293	N
Ta17943	AT1G58200	MSL3 MSCS-like 3	905	1016	1030	983.667	68.486	1317	1017	1230	1188	154.347	1.20773	0.227223	N
Ta14478	AT3G27580	ATPK7 Protein kinase superfamily protein	170	259	244	224.333	47.648	688	745	785	739.333	48.7476	3.29569	0.000957557	Y
Ta07972	AT3G54110	ATPUMP1, UCP, PUMP1, ATUCP1, UCP1 plant uncoupling mitochondrial protein 1	1636	1607	2081	1774.67	265.688	1435	916	1211	1187.33	260.308	0.669046	0.0989948	N
Ta08040	AT1G61890	MATE efflux family protein	1512	1370	1600	1494	116.052	1267	1303	991	1187	170.693	0.794511	0.194144	N
Ta19298	AT4G31480	Coatomer, beta subunit	1219	1294	1702	1405	259.929	1156	1008	1394	1186	194.741	0.844128	0.107494	N
Ta09907	AT5G41940	Ypt/Rab-GAP domain of gyp1p superfamily protein	930	871	1192	997.667	170.863	1328	1101	1128	1185.67	124.001	1.18844	0.29839	N
Ta16905	AT5G25900	GA3, CYP701A3, ATKO1 GA requiring 3	1737	1639	2940	2105.33	724.501	1302	1064	1191	1185.67	119.09	0.563173	0.157986	N
Ta15380	AT5G01460	LMBR1-like membrane protein	1170	1219	1219	1202.67	28.2902	1097	1196	1260	1184.33	82.1239	0.984756	0.634283	N
Ta05523	AT3G04780	Protein of unknown function (DUF1000)	774	755	696	741.667	40.6735	1197	1097	1258	1184	81.2835	1.5964	0.020447	Y
Ta11811	AT3G23600	alpha/beta-Hydrolases superfamily protein	1282	1148	1321	1250.33	90.7432	1333	1225	994	1184	173.179	0.946947	0.661874	N
Ta18394	AT1G74410	RING/U-box superfamily protein	86	89	104	93	9.64365	339	233	347	306.333	63.6344	3.29391	0.0255738	Y
Ta00140	AT4G36900	RAP2.10, DEAR4 related to AP2 10	79	68	60	69	9.53939	214	288	177	226.333	56.5184	3.28019	0.0384193	Y
Ta12979	AT1G73670	ATMPK15, MPK15 MAP kinase 15	49	49	65	54.3333	9.2376	175	161	198	178	18.6815	3.27607	0.00248271	Y
Ta02519	AT5G65750	2-oxoglutarate dehydrogenase, E1 component	1388	1311	2093	1597.33	430.983	1423	720	1397	1180	398.584	0.738731	0.208919	N
Ta25963	AT3G06700	Ribosomal L29e protein family	2428	2227	1518	2057.67	478.048	1159	1156	1223	1179.33	37.8462	0.573141	0.0979666	N
Ta17854	AT4G02640	BZO2H1 bZIP transcription factor family protein	296	267	315	292.667	24.173	1165	759	932	952	203.738	3.25285	0.0271305	Y
Ta03825	AT1G17280	UBC34 ubiquitin-conjugating enzyme 34	687	662	736	695	37.6431	1413	983	1138	1178	217.773	1.69496	0.0597969	N
Ta07024	AT5G03290	IDH-V isocitrate dehydrogenase V	928	1039	1276	1081	177.761	1288	1033	1213	1178	131.053	1.08973	0.540357	N
Ta10492	AT2G47700	RFI2 RING/U-box superfamily protein	955	908	813	892	72.3395	1257	1093	1184	1178	82.1645	1.32063	0.0341916	Y
Ta16469	AT2G20420	ATP citrate lyase (ACL) family protein	1528	1552	2083	1721	313.731	1363	848	1322	1177.67	286.235	0.684292	0.103514	N
Ta20070	AT4G27130	Translation initiation factor SUI1 family protein	1503	1451	1193	1382.33	166.016	1545	934	1053	1177.33	323.92	0.8517	0.339114	N
Ta25536	AT2G17800	ARAC1, ATGP2, ATRAC1, ROP3, ATROP3 Arabidopsis RAC-like 1	671	612	667	650	32.9697	1216	1122	1194	1177.33	49.1664	1.81128	0.000366998	Y
Ta18726	AT5G51300	splicing factor-related	1111	1145	1267	1174.33	82.0325	1410	825	1295	1176.67	309.933	1.00199	0.990791	N
Ta06621	AT1G68710	ATPase E1-E2 type family protein / haloacid dehalogenase-like hydrolase family protein	1292	1309	1940	1513.67	369.313	1121	1361	1047	1176.33	164.15	0.777142	0.358437	N
Ta25828	AT1G35530	DEAD/DEAH box RNA helicase family protein	1437	1506	1415	1452.67	47.4798	1222	1019	1285	1175.33	139.005	0.809087	0.123424	N
Ta23313	AT1G58120	BEST Arabidopsis thaliana protein match is: methyltransferases (TAIR:AT5G01710.1); Has 93 Blast hits to 93 proteins in 15 species: Archae - 0; Bacteria - 0; Metazoa - 1; Fung	17	20	15	17.3333	2.51661	2468	282	774	1174.67	1146.76	67.7692	0.222789	N
Ta19812	AT1G08480	unknown protein; FUNCTIONS IN: molecular function unknown; INVOLVED IN: biological process unknown; LOCATED IN: mitochondrion, plasma membrane, plastid, vacuole; EXPRESSED IN	1388	1333	1306	1342.33	41.7892	1234	1148	1140	1174	52.1153	0.874596	0.0028619	Y
Ta21490	AT1G33240	AT-GTL1, AT-GTL2, GTL1 GT-2-like 1	1160	1169	1311	1213.33	84.7014	1833	679	1010	1174	594.223	0.967582	0.92304	N
Ta07560	AT2G17560	HMGB4, NFD4, NFD04 high mobility group B4	1202	1137	966	1101.67	121.903	1203	1099	1219	1173.67	65.1562	1.06536	0.512556	N
Ta01868	AT5G61530	small G protein family protein / RhoGAP family protein	747	703	807	752.333	52.2047	3005	2105	2221	2443.67	489.577	3.24812	0.0269384	Y
Ta26668	AT3G45190	SIT4 phosphatase-associated family protein	735	661	793	729.667	66.1614	1245	1073	1199	1172.33	89.0468	1.60667	0.00574958	Y
Ta04432	AT5G16560	KAN, KAN1 Homeodomain-like superfamily protein	631	688	820	713	96.9484	1239	1317	960	1172	187.694	1.64376	0.102644	N
Ta13452	AT1G23260	MMZ1, UEV1A MMS ZWEI homologue 1	648	558	626	610.667	46.9184	1233	936	1347	1172	212.182	1.91921	0.0301396	Y
Ta07117	AT2G28800	ALB3 63 kDa inner membrane family protein	1295	1179	1496	1323.33	160.388	1293	1009	1213	1171.67	146.442	0.88539	0.204296	N
Ta13461	AT1G23170	Protein of unknown function DUF2359, transmembrane	1260	1155	1502	1305.67	177.95	1220	1039	1253	1170.67	115.214	0.896605	0.157658	N
Ta03690	AT1G15740	Leucine-rich repeat family protein	595	491	456	514	72.298	1570	846	1095	1170.33	367.832	2.27691	0.0671193	N
Ta13707	AT2G39880	MYB25, AtMYB25 myb domain protein 25	114	121	123	119.333	4.72582	431	364	366	387	38.1182	3.24302	0.00838576	Y
Ta24863	AT2G26890	GRV2, KAM2 DNAJ heat shock N-terminal domain-containing protein	843	855	1029	909	104.096	1176	971	1356	1167.67	192.635	1.28456	0.0683824	N
Ta06988	AT5G02810	PRR7, APRR7 pseudo-response regulator 7	1098	1103	1161	1120.67	35.019	1521	1019	962	1167.33	307.607	1.04164	0.829819	N
Ta12905	AT4G29330	DER1 DERLIN-1	1234	1294	1225	1251	37.51	1136	1113	1253	1167.33	75.0755	0.93312	0.302366	N
Ta12859	AT4G29820	CFIM-25, ATCFIM-25 homolog of CFIM-25	116	108	115	113	4.3589	383	298	417	366	61.2944	3.23894	0.0166702	Y
Ta06493	AT2G02810	ATUTR1, UTR1 UDP-galactose transporter 1	1725	1826	1535	1695.33	147.751	921	1322	1253	1165.33	214.393	0.687377	0.0726724	N
Ta11219	AT1G21720	PBC1 proteasome beta subunit C1	953	929	1000	960.667	36.1156	1075	1035	1385	1165	191.572	1.2127	0.152392	N
Ta13502	AT3G20820	Leucine-rich repeat (LRR) family protein	715	512	421	549.333	150.514	1615	881	998	1164.67	394.363	2.12015	0.057632	N
Ta03533	AT5G20250	DIN10 Raffinose synthase family protein	1392	1053	1252	1232.33	170.354	2272	690	531	1164.33	962.556	0.94482	0.90137	N
Ta07728	AT5G24690	Protein of unknown function (DUF3411)	999	1098	1291	1129.33	148.5	1141	1192	1160	1164.33	25.7747	1.03099	0.717843	N
Ta13141	AT2G33420	Protein of unknown function (DUF810)	8	35	17	20	13.7477	2510	263	719	1164	1187.76	58.2	0.24041	N
Ta20126	AT3G18290	EMB2454, BTS zinc finger protein-related	1780	1772	2339	1963.67	325.073	1044	1017	1428	1163	229.893	0.592259	0.00476006	Y
Ta17638	AT4G34120	LEJ1, CDCP1 Cystathionine beta-synthase (CBS) family protein	492	484	568	514.667	46.3609	1532	654	1297	1161	454.525	2.25583	0.126348	N
Ta02718	AT4G32920	glycine-rich protein	741	794	760	765	26.8514	1013	1185	1283	1160.33	136.68	1.51678	0.0320164	Y
Ta04481	AT5G17020	XPO1A, ATCRM1, ATXPO1, XPO1, HIT2 exportin 1A	1389	1482	1592	1487.67	101.619	1206	977	1295	1159.33	164.056	0.779296	0.0734592	N
Ta08417	AT2G22425	Microsomal signal peptidase 12 kDa subunit (SPC12)	1776	1653	1431	1620	174.851	1165	1087	1226	1159.33	69.673	0.715638	0.0697569	N
Ta15098	AT2G17840	ERD7 Senescence/dehydration-associated protein-related	236	251	330	272.333	50.5008	1003	581	1060	881.333	261.653	3.23623	0.0489362	Y
Ta02759	AT4G32551	LUG, RON2 LisH dimerisation motif;WD40/YVTN repeat-like-containing domain	894	887	967	916	44.3058	1298	980	1195	1157.67	162.254	1.26383	0.115292	N
Ta19877	AT5G47140	GATA27 GATA transcription factor 27	254	310	330	298	39.3954	1046	912	932	963.333	72.2865	3.23266	0.00893988	Y
Ta24946	AT1G33050	unknown protein; FUNCTIONS IN: molecular function unknown; INVOLVED IN: biological process unknown; LOCATED IN: cellular component unknown; EXPRESSED IN: 24 plant structures;	900	836	865	867	32.0468	1445	969	1057	1157	253.267	1.33449	0.152874	N
Ta06844	AT1G79340	AtMC4, MC4 metacaspase 4	886	865	1146	965.667	156.526	1334	963	1173	1156.67	186.039	1.19779	0.279864	N
Ta04615	AT4G35310	CPK5, ATCPK5 calmodulin-domain protein kinase 5	1065	1063	1042	1056.67	12.741	1170	1132	1166	1156	20.8806	1.09401	0.0253628	Y
Ta01495	AT3G05937	unknown protein; Has 30201 Blast hits to 17322 proteins in 780 species: Archae - 12; Bacteria - 1396; Metazoa - 17338; Fungi - 3422; Plants - 5037; Viruses - 0; Other Eukaryo	312	285	299	298.667	13.5031	984	973	934	963.667	26.2742	3.22656	0.000556567	Y
Ta05166	AT5G13640	ATPDAT, PDAT, PDAT1 phospholipid:diacylglycerol acyltransferase	916	800	997	904.333	99.0168	1146	1044	1275	1155	115.763	1.27718	0.00321692	Y
Ta05271	AT2G35680	Phosphotyrosine protein phosphatases superfamily protein	2284	2145	2571	2333.33	217.243	8084	7216	7249	7516.33	491.891	3.22129	0.00399782	Y
Ta05750	AT1G77510	ATPDIL1-2, PDI6, ATPDI6, PDIL1-2 PDI-like 1-2	1456	1633	2649	1912.67	643.795	779	978	1705	1154	487.443	0.603346	0.0146604	Y
Ta18520	AT2G43790	ATMPK6, MPK6, MAPK6, ATMAPK6 MAP kinase 6	736	691	771	732.667	40.104	1155	1031	1276	1154	122.503	1.57507	0.0125476	Y
Ta00326	AT1G62020	Coatomer, alpha subunit	1247	1201	1627	1358.33	233.806	1220	936	1305	1153.67	193.236	0.849325	0.151722	N
Ta14178	AT5G47720	Thiolase family protein	650	671	696	672.333	23.029	1128	1163	1166	1152.33	21.1266	1.71393	0.00017935	Y
Ta03909	AT1G19310	RING/U-box superfamily protein	59	64	46	56.3333	9.29157	191	171	182	181.333	10.0167	3.21893	0.00522805	Y
Ta18035	AT4G24740	AFC2, AME1, FC2 FUS3-complementing gene 2	809	700	660	723	77.1168	1322	984	1150	1152	169.009	1.59336	0.0276125	Y
Ta20672	AT2G26570	WEB1 Plant protein of unknown function (DUF827)	551	529	668	582.667	74.715	1177	1114	1165	1152	33.4515	1.97712	0.00443782	Y
Ta24444	AT2G36190	AtcwINV4, cwINV4 cell wall invertase 4	20432	21419	38803	26884.7	10333.4	80151	89361	89866	86459.3	5469.01	3.21593	0.00662448	Y
Ta20887	AT2G25670	BEST Arabidopsis thaliana protein match is: copper ion binding (TAIR:AT4G32610.1); Has 43784 Blast hits to 26928 proteins in 1799 species: Archae - 86; Bacteria - 6347; Metaz	912	943	1007	954	48.4458	1263	1070	1115	1149.33	100.977	1.20475	0.129323	N
Ta21256	AT1G58290	HEMA1 Glutamyl-tRNA reductase family protein	921	928	1101	983.333	101.962	1337	1113	994	1148	174.158	1.16746	0.390165	N
Ta07381	AT2G40070	FUNCTIONS IN: molecular function unknown; INVOLVED IN: biological process unknown; LOCATED IN: cellular component unknown; EXPRESSED IN: 17 plant structures; EXPRESSED DURING	664	571	743	659.333	86.0949	2499	1859	1999	2119	336.452	3.21385	0.016169	Y
Ta20298	AT5G56240	INVOLVED IN: biological process unknown; EXPRESSED IN: 22 plant structures; EXPRESSED DURING: 13 growth stages; BEST Arabidopsis thaliana protein match is: hapless 8 (TAIR:AT	706	734	816	752	57.1664	1211	1147	1084	1147.33	63.5007	1.52571	0.029125	Y
Ta02784	AT4G32330	TPX2 (targeting protein for Xklp2) protein family	779	780	727	762	30.315	1429	1144	867	1146.67	281.009	1.50481	0.121051	N
Ta18029	AT1G30110	NUDX25 nudix hydrolase homolog 25	48	43	43	44.6667	2.88675	135	159	136	143.333	13.5769	3.20896	0.00792835	Y
Ta12470	AT3G11910	UBP13 ubiquitin-specific protease 13	1027	1078	1284	1129.67	136.067	1184	924	1330	1146	205.65	1.01446	0.874087	N
Ta06089	AT3G10300	Calcium-binding EF-hand family protein	344	375	492	403.667	78.0534	2202	377	858	1145.67	945.897	2.83815	0.321341	N
Ta06489	AT2G02870	Galactose oxidase/kelch repeat superfamily protein	947	1136	1145	1076	111.808	1269	1011	1155	1145	129.29	1.06413	0.654147	N
Ta09911	AT5G41990	WNK8, ATWNK8 with no lysine (K) kinase 8	484	511	534	509.667	25.0267	1997	1360	1541	1632.67	328.244	3.2034	0.0303603	Y
Ta07738	AT5G24570	unknown protein; Has 30201 Blast hits to 17322 proteins in 780 species: Archae - 12; Bacteria - 1396; Metazoa - 17338; Fungi - 3422; Plants - 5037; Viruses - 0; Other Eukaryo	661	691	616	656	37.7492	2270	1931	2102	2101	169.502	3.20274	0.00558827	Y
Ta07672	AT3G56250	unknown protein; Has 109 Blast hits to 83 proteins in 41 species: Archae - 0; Bacteria - 6; Metazoa - 18; Fungi - 20; Plants - 21; Viruses - 0; Other Eukaryotes - 44 (source:	68	51	70	63	10.4403	199	196	210	201.667	7.37111	3.20106	0.00087141	Y
Ta08859	AT3G17410	Protein kinase superfamily protein	186	136	186	169.333	28.8675	637	445	544	542	96.0156	3.20079	0.0122573	Y
Ta17874	AT4G02450	HSP20-like chaperones superfamily protein	1257	1135	1239	1210.33	65.8584	1309	963	1156	1142.67	173.385	0.944093	0.407866	N
Ta16759	AT5G51940	NRPB6A, NRPD6A, NRPE6A RNA polymerase Rpb6	750	766	705	740.333	31.628	1169	1140	1117	1142	26.0576	1.54255	0.00120921	Y
Ta10276	AT2G23460	XLG1, ATXLG1 extra-large G-protein 1	910	777	984	890.333	104.892	1342	986	1097	1141.67	182.155	1.28229	0.117039	N
Ta11908	AT1G71500	Rieske (2Fe-2S) domain-containing protein	1403	1310	1551	1421.33	121.541	1441	1057	927	1141.67	267.255	0.803236	0.281747	N
Ta03511	AT5G20490	XIK, ATXIK, XI-17 Myosin family protein with Dil domain	733	714	769	738.667	27.9344	1001	1107	1315	1141	159.737	1.54468	0.0376792	Y
Ta21428	AT2G32720	B5 #4, ATCB5-B, CB5-B cytochrome B5 isoform B	221	205	216	214	8.18535	600	739	714	684.333	74.0968	3.19782	0.00977043	Y
Ta19888	AT5G47030	ATPase, F1 complex, delta/epsilon subunit	1721	1670	1939	1776.67	142.879	1209	974	1238	1140.33	144.777	0.641839	0.00941484	Y
Ta18052	AT5G50460	secE/sec61-gamma protein transport protein	1717	1594	1104	1471.67	324.294	909	1199	1312	1140	207.877	0.774632	0.377694	N
Ta14337	AT2G31750	UGT74D1 UDP-glucosyl transferase 74D1	1328	1522	2123	1657.67	414.5	1419	945	1051	1138.33	248.776	0.686708	0.263189	N
Ta13633	AT1G67250	Proteasome maturation factor UMP1	694	671	617	660.667	39.5264	1187	994	1232	1137.67	126.437	1.722	0.0300944	Y
Ta10572	AT2G46590	DAG2 Dof-type zinc finger DNA-binding family protein	140	349	127	205.333	124.589	663	766	540	656.333	113.147	3.19643	0.00631782	Y
Ta05110	AT5G13010	EMB3011 RNA helicase family protein	603	604	764	657	92.6661	1247	914	1250	1137	193.129	1.73059	0.0380948	Y
Ta13298	AT2G47450	CAO, CPSRP43 chloroplast signal recognition particle component (CAO)	842	750	880	824	66.8431	1174	1087	1150	1137	44.9333	1.37985	0.00470616	Y
Ta11285	AT2G17480	MLO8, ATMLO8 Seven transmembrane MLO family protein	474	444	416	444.667	29.0057	1258	1418	1584	1420	163.009	3.1934	0.0126728	Y
Ta26620	AT4G12040	A20/AN1-like zinc finger family protein	536	484	520	513.333	26.6333	1857	1539	1511	1635.67	192.191	3.18636	0.0080071	Y
Ta09116	AT3G62560	Ras-related small GTP-binding family protein	416	360	350	375.333	35.5715	1422	1083	1082	1195.67	196.011	3.18561	0.0125752	Y
Ta06147	AT3G10860	Cytochrome b-c1 complex, subunit 8 protein	2017	1929	1513	1819.67	269.201	1094	1105	1208	1135.67	62.8835	0.624107	0.0703209	N
Ta25484	AT1G56560	Plant neutral invertase family protein	976	1100	1109	1061.67	74.3259	1264	879	1264	1135.67	222.28	1.0697	0.675291	N
Ta03383	AT5G44800	CHR4, PKR1 chromatin remodeling 4	744	760	904	802.667	88.1211	1158	1033	1215	1135.33	93.0931	1.41445	0.0156556	Y
Ta07400	AT1G09840	ATSK41, SK41 shaggy-like protein kinase 41	1020	1142	1076	1079.33	61.0683	1162	1049	1195	1135.33	76.5659	1.05188	0.532108	N
Ta26380	AT2G25310	Protein of unknown function (DUF2012)	732	653	708	697.667	40.501	1153	1013	1239	1135	114.07	1.62685	0.0128377	Y
Ta15800	AT5G40810	Cytochrome C1 family	1875	1859	2113	1949	142.253	1083	1001	1315	1133	162.862	0.581324	0.000666145	Y
Ta04500	AT5G17280	CONTAINS InterPro DOMAIN/s: Oxidoreductase-like, N-terminal (InterPro:IPR019180); Has 1807 Blast hits to 1807 proteins in 277 species: Archae - 0; Bacteria - 0; Metazoa - 736	115	120	103	112.667	8.73689	377	356	342	358.333	17.6163	3.18047	0.00111565	Y
Ta16842	AT2G31490	unknown protein; Has 55 Blast hits to 55 proteins in 15 species: Archae - 0; Bacteria - 0; Metazoa - 0; Fungi - 0; Plants - 55; Viruses - 0; Other Eukaryotes - 0 (source: NCB	1319	1258	930	1169	209.215	1073	1183	1142	1132.67	55.5908	0.968919	0.811184	N
Ta17625	AT4G33970	Leucine-rich repeat (LRR) family protein	22	28	19	23	4.58258	2452	156	790	1132.67	1185.74	49.2464	0.24704	N
Ta27116	AT3G51410	Arabidopsis protein of unknown function (DUF241)	190	200	301	230.333	61.403	1655	801	941	1132.33	458.023	4.91606	0.0852614	N
Ta06484	AT5G35690	CONTAINS InterPro DOMAIN/s: WLM (InterPro:IPR013536), PUB domain (InterPro:IPR018997), PUG domain (InterPro:IPR006567); BEST Arabidopsis thaliana protein match is: zinc ion b	575	576	800	650.333	129.616	1128	969	1299	1132	165.036	1.74065	0.00938525	Y
Ta10051	AT3G02190	Ribosomal protein L39 family protein	4914	4875	2828	4205.67	1193.25	944	1163	1289	1132	174.577	0.269161	0.0575352	N
Ta04929	AT3G26560	ATP-dependent RNA helicase, putative	603	678	840	707	121.132	1165	1021	1208	1131.33	97.9405	1.60019	0.0255864	Y
Ta09398	AT1G53310	ATPPC1, PEPC1, ATPEPC1, PPC1 phosphoenolpyruvate carboxylase 1	880	901	1362	1047.67	272.423	1340	774	1280	1131.33	310.91	1.07986	0.700715	N
Ta17143	AT1G25440	B-box type zinc finger protein with CCT domain	1168	903	1122	1064.33	141.599	1582	887	925	1131.33	390.751	1.06295	0.747041	N
Ta04319	AT3G08990	Yippee family putative zinc-binding protein	72	93	66	77	14.1774	315	228	191	244.667	63.6579	3.17749	0.0471998	Y
Ta27200	AT5G33320	CUE1, PPT, ARAPPT Glucose-6-phosphate/phosphate translocator-related	1316	1212	1249	1259	52.7162	942	1140	1309	1130.33	183.691	0.897802	0.421998	N
Ta23974	AT3G20250	APUM5, PUM5 pumilio 5	381	351	416	382.667	32.532	1494	910	1242	1215.33	292.912	3.17596	0.03498	Y
Ta04291	AT3G08690	UBC11 ubiquitin-conjugating enzyme 11	953	798	751	834	105.702	1225	939	1225	1129.67	165.122	1.35452	0.0926386	N
Ta13773	AT4G03320	tic20-IV translocon at the inner envelope membrane of chloroplasts 20-IV	68	79	66	71	7	199	235	241	225	22.7156	3.16901	0.0067754	Y
Ta08848	AT3G17170	RFC3 Translation elongation factor EF1B/ribosomal protein S6 family protein	2000	2117	1764	1960.33	179.812	1295	1130	964	1129.67	165.5	0.576263	0.00979905	Y
Ta08731	AT4G23470	PLAC8 family protein	824	772	825	807	30.315	1276	939	1173	1129.33	172.691	1.39942	0.0607183	N
Ta11764	AT5G19330	ARIA ARM repeat protein interacting with ABF2	651	571	668	630	51.7977	1164	1044	1180	1129.33	74.3326	1.79259	0.000694907	Y
Ta21916	AT2G24230	Leucine-rich repeat protein kinase family protein	303	295	387	328.333	50.964	951	1027	1136	1038	92.9892	3.16142	0.00192991	Y
Ta24601	AT5G24890	unknown protein; FUNCTIONS IN: molecular function unknown; INVOLVED IN: biological process unknown; LOCATED IN: cellular component unknown; EXPRESSED IN: 24 plant structures;	873	682	567	707.333	154.565	1224	1177	984	1128.33	127.186	1.59519	0.00963106	Y
Ta04674	AT5G14950	GMII, ATGMII golgi alpha-mannosidase II	719	692	878	763	100.504	1216	1060	1108	1128	79.8999	1.47837	0.0418297	Y
Ta19409	AT5G37020	ARF8, ATARF8 auxin response factor 8	1153	1248	1395	1265.33	121.928	1244	836	1301	1127	253.62	0.890674	0.445721	N
Ta02173	AT2G38000	chaperone protein dnaJ-related	895	788	856	846.333	54.151	1309	894	1177	1126.67	212.029	1.33123	0.0915505	N
Ta05941	AT4G01150	unknown protein; FUNCTIONS IN: molecular function unknown; INVOLVED IN: biological process unknown; LOCATED IN: thylakoid, chloroplast thylakoid membrane, chloroplast, plasto	1860	1889	1803	1850.67	43.7531	1367	926	1084	1125.67	223.433	0.608249	0.0332987	Y
Ta09327	AT5G05080	UBC22, ATUBC22 ubiquitin-conjugating enzyme 22	865	796	842	834.333	35.1331	1339	1038	998	1125	186.405	1.34838	0.092222	N
Ta04485	AT5G17120	Cystatin/monellin superfamily protein	195	200	166	187	18.3576	629	611	532	590.667	51.5978	3.15865	0.00243834	Y
Ta13965	AT1G30440	Phototropic-responsive NPH3 family protein	636	680	807	707.667	88.7938	1376	971	1026	1124.33	219.678	1.58879	0.124981	N
Ta14212	AT2G24580	FAD-dependent oxidoreductase family protein	59	99	77	78.3333	20.0333	1693	679	1001	1124.33	518.129	14.3532	0.0778719	N
Ta24543	AT5G52870	unknown protein; BEST Arabidopsis thaliana protein match is: unknown protein (TAIR:AT1G64080.1); Has 1807 Blast hits to 1807 proteins in 277 species: Archae - 0; Bacteria - 0	197	212	288	232.333	48.7887	606	770	825	733.667	113.931	3.15782	0.00851634	Y
Ta25275	AT1G56210	Heavy metal transport/detoxification superfamily protein	1739	2029	1815	1861	150.373	1076	1338	959	1124.33	194.068	0.604155	0.00661445	Y
Ta03850	AT5G04180	ATACA3, ACA3 alpha carbonic anhydrase 3	232	212	209	217.667	12.5033	1814	562	992	1122.67	636.146	5.15773	0.128937	N
Ta07213	AT2G45810	DEA(D/H)-box RNA helicase family protein	1293	1253	1371	1305.67	60.0111	1180	1029	1157	1122	81.3572	0.859331	0.0352955	Y
Ta17425	AT5G53890	PSKR2, AtPSKR2 phytosylfokine-alpha receptor 2	841	774	778	797.667	37.581	1224	1132	1007	1121	108.917	1.40535	0.0210915	Y
Ta07912	AT3G54760	dentin sialophosphoprotein-related	1240	1318	1388	1315.33	74.036	1100	1097	1165	1120.67	38.4231	0.852002	0.019159	Y
Ta26181	AT1G52870	Peroxisomal membrane 22 kDa (Mpv17/PMP22) family protein	715	660	703	692.667	28.9194	1322	897	1142	1120.33	213.327	1.61742	0.0572334	N
Ta03249	AT2G23950	Leucine-rich repeat protein kinase family protein	795	858	1118	923.667	171.22	1167	1041	1148	1118.67	67.9289	1.21112	0.187437	N
Ta13109	AT2G33770	UBC24, ATUBC24, PHO2 phosphate 2	792	700	830	774	66.8431	970	1037	1349	1118.67	202.268	1.44531	0.0728758	N
Ta05466	AT2G19570	CDA1, AT-CDA1, DESZ cytidine deaminase 1	159	113	147	139.667	23.8607	551	336	435	440.667	107.612	3.15513	0.0257097	Y
Ta07729	AT5G24680	Peptidase C78, ubiquitin fold modifier-specific peptidase 1/ 2	74	84	100	86	13.1149	313	265	236	271.333	38.8887	3.15504	0.0249125	Y
Ta18483	AT2G43420	3-beta hydroxysteroid dehydrogenase/isomerase family protein	1002	1012	1126	1046.67	68.8864	1044	1198	1108	1116.67	77.3649	1.06688	0.366976	N
Ta20859	AT2G19240	Ypt/Rab-GAP domain of gyp1p superfamily protein	101	95	128	108	17.5784	352	354	316	340.667	21.3854	3.15432	0.00918423	Y
Ta26894	AT2G25280	CONTAINS InterPro DOMAIN/s: UPF0103/Mediator of ErbB2-driven cell motility (Memo), related (InterPro:IPR002737); Has 1074 Blast hits to 1072 proteins in 474 species: Archae -	816	873	1042	910.333	117.534	1310	840	1198	1116	245.495	1.22592	0.313759	N
Ta00467	AT2G44670	Protein of unknown function (DUF581)	1512	1206	741	1153	388.223	3202	4174	3534	3636.67	494.066	3.15409	0.0249747	Y
Ta06881	AT1G80950	Phospholipid/glycerol acyltransferase family protein	532	531	620	561	51.0979	1029	1033	1281	1114.33	144.351	1.98633	0.0093395	Y
Ta26251	AT1G47200	WPP2 WPP domain protein 2	1258	1182	1187	1209	42.5088	1252	982	1108	1114	135.1	0.921423	0.235105	N
Ta17971	AT4G17740	Peptidase S41 family protein	1008	950	954	970.667	32.3934	1284	1151	905	1113.33	192.287	1.14698	0.28361	N
Ta18784	AT1G32640	ATMYC2, RD22BP1, JAI1, JIN1, MYC2, ZBF1 Basic helix-loop-helix (bHLH) DNA-binding family protein	1053	1587	1555	1398.33	299.495	1436	869	1035	1113.33	291.504	0.796186	0.488842	N
Ta02750	AT4G32640	Sec23/Sec24 protein transport family protein	742	776	912	810	89.9555	1090	1084	1164	1112.67	44.5571	1.37366	0.00835536	Y
Ta14245	AT3G07630	ADT2 arogenate dehydratase 2	116	165	118	133	27.7308	511	461	286	419.333	118.145	3.15288	0.0488349	Y
Ta17034	AT5G43880	Protein of unknown function (DUF3741)	786	769	725	760	31.4802	1120	1027	1185	1110.67	79.4124	1.4614	0.0270763	Y
Ta10235	AT1G75870	unknown protein; Has 10 Blast hits to 10 proteins in 5 species: Archae - 0; Bacteria - 0; Metazoa - 0; Fungi - 0; Plants - 10; Viruses - 0; Other Eukaryotes - 0 (source: NCBI	19	34	10	21	12.1244	1883	342	1106	1110.33	770.509	52.873	0.136155	N
Ta00060	AT4G36490	ATSFH12, SFH12 SEC14-like 12	47	48	48	47.6667	0.57735	2384	278	667	1109.67	1120.61	23.2797	0.242563	N
Ta01228	AT3G18860	transducin family protein / WD-40 repeat family protein	771	717	991	826.333	145.139	1140	943	1243	1108.67	152.435	1.34167	0.0234149	Y
Ta15487	AT3G15450	Aluminium induced protein with YGL and LRDR motifs	678	601	978	752.333	199.189	1919	525	880	1108	724.429	1.47275	0.50606	N
Ta01549	AT4G26300	emb1027 Arginyl-tRNA synthetase, class Ic	1248	1184	1479	1303.67	155.178	1254	953	1114	1107	150.622	0.849143	0.211485	N
Ta17857	AT4G02610	Aldolase-type TIM barrel family protein	1334	1240	1199	1257.67	69.2122	1201	902	1218	1107	177.739	0.880201	0.282523	N
Ta10002	AT3G01320	SNL1 SIN3-like 1	796	770	857	807.667	44.658	1120	1002	1198	1106.67	98.6779	1.3702	0.0125809	Y
Ta12605	AT1G32050	SCAMP family protein	1370	1262	1314	1315.33	54.0123	1144	1085	1090	1106.33	32.7159	0.841105	0.00581715	Y
Ta14852	AT1G29970	RPL18AA 60S ribosomal protein L18A-1	165	148	113	142	26.5141	530	368	445	447.667	81.0329	3.15258	0.019992	Y
Ta07861	AT3G55320	PGP20 P-glycoprotein 20	1510	1988	1843	1780.33	245.084	1136	1048	1132	1105.33	49.6924	0.620858	0.054501	N
Ta02057	AT5G63470	NF-YC4 nuclear factor Y, subunit C4	638	539	667	614.667	67.1143	1315	916	1082	1104.33	200.435	1.79664	0.0351485	Y
Ta06140	AT3G10800	BZIP28 Basic-leucine zipper (bZIP) transcription factor family protein	776	710	849	778.333	69.5294	1129	996	1187	1104	97.9234	1.41842	0.00386318	Y
Ta09096	AT3G62770	AtATG18a Transducin/WD40 repeat-like superfamily protein	231	191	254	225.333	31.88	838	498	795	710.333	185.139	3.15237	0.0334598	Y
Ta23598	AT5G54540	Uncharacterised conserved protein (UCP012943)	490	495	728	571	135.989	2180	1404	1816	1800	388.247	3.15236	0.0350143	Y
Ta04405	AT5G16270	ATRAD21.3, SYN4 sister chromatid cohesion 1 protein 4	799	766	944	836.333	94.6907	1081	971	1256	1102.67	143.73	1.31845	0.0140152	Y
Ta10108	AT1G74920	ALDH10A8 aldehyde dehydrogenase 10A8	1711	1422	1752	1628.33	179.862	1443	910	954	1102.33	295.845	0.67697	0.0753279	N
Ta01037	AT5G54800	GPT1, ATGPT1 glucose 6-phosphate/phosphate translocator 1	1222	1118	1594	1311.33	250.259	3813	3888	4671	4124	475.198	3.14489	0.00253587	Y
Ta07025	AT5G03300	ADK2 adenosine kinase 2	1645	1536	2204	1795	358.373	1120	856	1327	1101	236.074	0.61337	0.0208679	Y
Ta11964	AT1G62600	Flavin-binding monooxygenase family protein	776	778	922	825.333	83.7218	1401	856	1046	1101	276.632	1.33401	0.256208	N
Ta04150	AT3G06810	IBR3 acyl-CoA dehydrogenase-related	1042	909	1299	1083.33	198.258	1434	766	1101	1100.33	334	1.01569	0.936248	N
Ta16767	AT2G22795	unknown protein; BEST Arabidopsis thaliana protein match is: unknown protein (TAIR:AT4G37820.1); Has 799854 Blast hits to 188815 proteins in 4452 species: Archae - 4529; Bact	807	758	1021	862	139.861	982	1211	1108	1100.33	114.692	1.27649	0.163276	N
Ta07927	AT3G54620	ATBZIP25, BZO2H4, BZIP25 basic leucine zipper 25	722	762	784	756	31.4325	1342	897	1060	1099.67	225.136	1.45459	0.139758	N
Ta07922	AT3G54670	TTN8 Structural maintenance of chromosomes (SMC) family protein	825	802	1019	882	119.202	1072	922	1301	1098.33	190.867	1.24528	0.0480545	Y
Ta21437	AT2G46340	SPA1 SPA (suppressor of phyA-105) protein family	449	480	730	553	154.068	1077	1031	1186	1098	79.6053	1.98553	0.00822772	Y
Ta25588	AT3G61090	Putative endonuclease or glycosyl hydrolase	57	42	56	51.6667	8.3865	188	140	159	162.333	24.173	3.14194	0.00850012	Y
Ta06574	AT2G01735	RIE1 RING-finger protein for embryogenesis	243	196	223	220.667	23.5867	799	584	696	693	107.531	3.14048	0.0103791	Y
Ta26090	AT5G19180	ECR1 E1 C-terminal related 1	904	875	1086	955	114.372	1216	894	1183	1097.67	177.151	1.14939	0.244977	N
Ta22383	AT3G43240	ARID/BRIGHT DNA-binding domain-containing protein	450	457	539	482	49.4874	1431	875	985	1097	294.435	2.27593	0.0784215	N
Ta07253	AT2G41250	Haloacid dehalogenase-like hydrolase (HAD) superfamily protein	181	72	71	108	63.2218	415	387	214	338.667	108.868	3.1358	0.0433901	Y
Ta27142	AT5G43010	RPT4A regulatory particle triple-A ATPase 4A	471	424	812	569	211.752	1249	776	1263	1096	277.217	1.92619	0.0547948	N
Ta20855	AT2G19180	unknown protein; BEST Arabidopsis thaliana protein match is: unknown protein (TAIR:AT1G16840.1); Has 64 Blast hits to 64 proteins in 12 species: Archae - 0; Bacteria - 0; Met	598	586	545	576.333	27.7909	1037	1046	1203	1095.33	93.3506	1.90052	0.0175933	Y
Ta03298	AT3G60680	Plant protein of unknown function (DUF641)	74	50	70	64.6667	12.8582	204	226	178	202.667	24.0278	3.13402	0.0204304	Y
Ta21923	AT4G13550	triglyceride lipases;triglyceride lipases	847	857	1059	921	119.616	1266	908	1107	1093.67	179.372	1.18748	0.296002	N
Ta15344	AT3G23290	LSH4 Protein of unknown function (DUF640)	543	683	514	580	90.3715	1215	864	1200	1093	198.462	1.88448	0.0907366	N
Ta07661	AT3G56350	Iron/manganese superoxide dismutase family protein	1	0	0	0.333333	0.57735	542	1031	1702	1091.67	582.375	3275	0.0833603	N
Ta15391	AT5G01350	unknown protein; FUNCTIONS IN: molecular function unknown; INVOLVED IN: biological process unknown; LOCATED IN: endomembrane system; EXPRESSED IN: 24 plant structures; EXPRES	1407	1133	799	1113	304.493	918	1115	1242	1091.67	163.255	0.980833	0.944021	N
Ta11591	AT4G24026	unknown protein; FUNCTIONS IN: molecular function unknown; INVOLVED IN: biological process unknown; LOCATED IN: cellular component unknown; BEST Arabidopsis thaliana protein	105	83	61	83	22	253	251	276	260	13.8924	3.13253	0.0123541	Y
Ta21897	AT5G01010	CONTAINS InterPro DOMAIN/s: GOLD (InterPro:IPR009038); Has 172 Blast hits to 172 proteins in 43 species: Archae - 0; Bacteria - 0; Metazoa - 95; Fungi - 0; Plants - 63; Virus	947	983	1093	1007.67	76.0614	1275	1021	977	1091	160.86	1.0827	0.58758	N
Ta06316	AT1G55520	TBP2, ATTBP2 TATA binding protein 2	858	940	781	859.667	79.5131	1080	1106	1086	1090.67	13.6137	1.26871	0.0292204	Y
Ta02733	AT4G32790	Exostosin family protein	107	112	108	109	2.64575	355	333	335	341	12.1655	3.12844	0.00124248	Y
Ta19884	AT5G47060	Protein of unknown function (DUF581)	208	232	308	249.333	52.2047	869	694	774	779	87.6071	3.12433	0.0150294	Y
Ta26519	AT2G25730	unknown protein; LOCATED IN: cellular component unknown; EXPRESSED IN: 23 plant structures; EXPRESSED DURING: 14 growth stages.	1053	1066	1307	1142	143.042	1217	975	1072	1088	121.791	0.952715	0.688925	N
Ta07472	AT1G09130	ATP-dependent caseinolytic (Clp) protease/crotonase family protein	877	769	999	881.667	115.071	1273	934	1056	1087.67	171.704	1.23365	0.175538	N
Ta15343	AT3G23280	XBAT35 XB3 ortholog 5 in Arabidopsis thaliana	416	418	593	475.667	101.619	1346	743	1174	1087.67	310.632	2.28662	0.0731832	N
Ta01048	AT5G53170	FTSH11 FTSH protease 11	1092	1083	1355	1176.67	154.507	1288	881	1093	1087.33	203.559	0.924079	0.597614	N
Ta02736	AT4G32760	ENTH/VHS/GAT family protein	801	745	867	804.333	61.0683	1198	805	1259	1087.33	246.403	1.35184	0.126467	N
Ta14035	AT3G03070	NADH-ubiquinone oxidoreductase-related	1559	1519	1205	1427.67	193.869	1084	1079	1099	1087.33	10.4083	0.761616	0.101541	N
Ta18089	AT4G25230	RIN2 RPM1 interacting protein 2	552	514	632	566	60.2329	1003	1054	1203	1086.67	103.925	1.91991	0.00473733	Y
Ta23076	AT3G30770	Eukaryotic aspartyl protease family protein	1052	1202	1303	1185.67	126.295	1406	809	1045	1086.67	300.673	0.916503	0.708626	N
Ta21925	AT4G13530	unknown protein; BEST Arabidopsis thaliana protein match is: unknown protein (TAIR:AT4G10080.1); Has 30201 Blast hits to 17322 proteins in 780 species: Archae - 12; Bacteria	355	311	300	322	29.1033	1154	904	959	1005.67	131.371	3.12319	0.00779921	Y
Ta16377	AT2G25070	Protein phosphatase 2C family protein	610	613	666	629.667	31.5013	1113	1064	1080	1085.67	24.9867	1.72419	0.00318919	Y
Ta03881	AT5G04460	RING/U-box superfamily protein	345	343	368	352	13.8924	1241	957	1095	1097.67	142.019	3.11837	0.0118609	Y
Ta14457	AT3G27350	unknown protein; FUNCTIONS IN: molecular function unknown; INVOLVED IN: biological process unknown; LOCATED IN: plasma membrane; EXPRESSED IN: 24 plant structures; EXPRESSED	78	90	89	85.6667	6.65833	342	218	240	266.667	66.1614	3.11284	0.0499135	Y
Ta23275	AT5G43560	TRAF-like superfamily protein	906	908	1029	947.667	70.4438	1319	851	1083	1084.33	234.003	1.14421	0.436929	N
Ta11721	AT4G34700	CIB22, AtCIB22 LYR family of Fe/S cluster biogenesis protein	1702	1790	1490	1660.67	154.212	983	1159	1110	1084	90.835	0.65275	0.0296454	Y
Ta00367	AT4G38620	ATMYB4, MYB4 myb domain protein 4	409	425	520	451.333	60.0028	1307	1044	899	1083.33	206.824	2.4003	0.0519547	N
Ta04732	AT5G14270	BET9 bromodomain and extraterminal domain protein 9	730	770	878	792.667	76.5593	1311	980	959	1083.33	197.445	1.36669	0.191992	N
Ta11324	AT2G36880	MAT3 methionine adenosyltransferase 3	3059	3331	5526	3972	1352.66	10914	12380	13795	12363	1440.58	3.11254	0.00173565	Y
Ta03876	AT5G04410	NAC2, anac078 NAC domain containing protein 2	765	781	947	831	100.777	1211	801	1237	1083	244.565	1.30325	0.180122	N
Ta08060	AT5G26830	Threonyl-tRNA synthetase	1438	1299	1481	1406	95.1262	1136	1005	1108	1083	68.9855	0.77027	0.00598758	Y
Ta04920	AT3G26640	LWD2 Transducin/WD40 repeat-like superfamily protein	760	791	683	744.667	55.6088	1248	1123	877	1082.67	188.76	1.45389	0.0577169	N
Ta19655	AT2G47240	LACS1 AMP-dependent synthetase and ligase family protein	1970	1832	2617	2139.67	419.102	1384	704	1160	1082.67	346.533	0.505998	0.0531538	N
Ta01658	AT3G06590	basic helix-loop-helix (bHLH) DNA-binding superfamily protein	927	870	886	894.333	29.3995	1275	901	1068	1081.33	187.356	1.20909	0.177811	N
Ta10995	AT1G52080	AR791 actin binding protein family	190	194	247	210.333	31.8172	645	669	650	654.667	12.6623	3.11252	0.00232404	Y
Ta00267	AT4G39730	Lipase/lipooxygenase, PLAT/LH2 family protein	1227	1096	1318	1213.67	111.599	1046	978	1217	1080.33	123.144	0.89014	0.0317296	Y
Ta23944	AT5G42790	PAF1, ATPSM30, ARS5 proteasome alpha subunit F1	532	519	629	560	60.1082	1061	973	1205	1079.67	117.121	1.92798	0.00464105	Y
Ta10236	AT1G75860	unknown protein; BEST Arabidopsis thaliana protein match is: unknown protein (TAIR:AT1G20100.1); Has 258 Blast hits to 235 proteins in 58 species: Archae - 0; Bacteria - 4; M	860	948	578	795.333	193.291	1203	1041	993	1079	110.036	1.35666	0.100751	N
Ta15319	AT5G51070	ERD1, CLPD, SAG15 Clp ATPase	482	416	625	507.667	106.838	2003	1081	1656	1580	465.675	3.11228	0.0495335	Y
Ta16033	AT5G03490	UDP-Glycosyltransferase superfamily protein	36	28	28	30.6667	4.6188	102	88	96	95.3333	7.02377	3.1087	0.0013788	Y
Ta05979	AT4G00570	NAD-ME2 NAD-dependent malic enzyme 2	1005	1077	1182	1088	89.0112	1169	906	1157	1077.33	148.5	0.990196	0.922454	N
Ta13648	AT1G67360	Rubber elongation factor protein (REF)	576	596	609	593.667	16.6233	1391	936	905	1077.33	272.085	1.81471	0.10053	N
Ta27161	AT5G65560	Pentatricopeptide repeat (PPR) superfamily protein	944	1130	1017	1030.33	93.7141	1415	1021	796	1077.33	313.321	1.04562	0.846856	N
Ta07290	AT2G40840	DPE2 disproportionating enzyme 2	1301	1152	1813	1422	346.715	1471	679	1078	1076	396.004	0.756681	0.326961	N
Ta23386	AT4G10710	SPT16 global transcription factor C	693	677	939	769.667	146.865	1187	904	1137	1076	151.04	1.39801	0.0829727	N
Ta01238	AT3G18780	ACT2, DER1, LSR2, ENL2 actin 2	1060	885	1316	1087	216.765	1409	694	1123	1075.33	359.875	0.989267	0.954302	N
Ta17630	AT4G34030	MCCB 3-methylcrotonyl-CoA carboxylase	601	493	611	568.333	65.4319	1619	696	911	1075.33	482.945	1.89208	0.187293	N
Ta09136	AT3G57870	AHUS5, EMB1637, SCE1, SCE1A, ATSCE1 sumo conjugation enzyme 1	1315	1192	1165	1224	79.9562	1170	881	1173	1074.67	167.727	0.877996	0.246425	N
Ta01192	AT3G19380	PUB25 plant U-box 25	85	87	68	80	10.4403	322	239	185	248.667	69.0097	3.10833	0.0418419	Y
Ta27119	AT1G64260	MuDR family transposase	675	760	529	654.667	116.835	2265	2145	1690	2033.33	303.329	3.10591	0.00797769	Y
Ta05434	AT1G04440	CKL13 casein kinase like 13	276	241	214	243.667	31.0859	758	768	742	756	13.1149	3.1026	0.000875511	Y
Ta16477	AT2G20330	Transducin/WD40 repeat-like superfamily protein	746	674	797	739	61.7981	1155	850	1216	1073.67	196.088	1.45286	0.0519244	N
Ta04719	AT5G14420	RGLG2 RING domain ligase2	848	822	1229	966.333	227.847	1181	860	1177	1072.67	184.186	1.11004	0.456986	N
Ta05497	AT3G05030	NHX2, ATNHX2 sodium hydrogen exchanger 2	674	532	607	604.333	71.0375	1459	883	875	1072.33	334.887	1.77441	0.100028	N
Ta00482	AT2G44520	COX10 cytochrome c oxidase 10	1055	1000	1116	1057	58.0259	1218	902	1093	1071	159.145	1.01325	0.873426	N
Ta10666	AT4G16210	ECHIA, E-COAH-2 enoyl-CoA hydratase/isomerase A	177	146	228	183.667	41.4045	679	467	562	569.333	106.19	3.09982	0.0220877	Y
Ta06817	AT1G79040	PSBR photosystem II subunit R	888	675	878	813.667	120.193	1440	745	1026	1070.33	349.615	1.31544	0.227883	N
Ta26360	AT1G65820	microsomal glutathione s-transferase, putative	891	885	800	858.667	50.8953	1035	1043	1128	1068.67	51.5396	1.24457	0.0709662	N
Ta03069	AT1G12450	SNARE associated Golgi protein family	401	416	379	398.667	18.61	1407	1072	1227	1235.33	167.655	3.09866	0.0143156	Y
Ta07011	AT5G03140	Concanavalin A-like lectin protein kinase family protein	375	385	417	392.333	21.9393	1424	1097	1125	1215.33	181.252	3.09771	0.018337	Y
Ta13604	AT1G59610	ADL3, CF1, DRP2B, DL3 dynamin-like 3	802	803	1145	916.667	197.743	1195	845	1164	1068	193.745	1.16509	0.337577	N
Ta07815	AT5G23630	PDR2, MIA phosphate deficiency response 2	679	756	902	779	113.265	1033	1046	1124	1067.67	49.2172	1.37056	0.0169875	Y
Ta19070	AT2G30942	Protein of unknown function (DUF3317)	32	30	20	27.3333	6.4291	70	103	81	84.6667	16.8028	3.09756	0.0306128	Y
Ta14265	AT1G02890	AAA-type ATPase family protein	1048	1012	1215	1091.67	108.316	1460	726	1014	1066.67	369.823	0.977099	0.919859	N
Ta03915	AT1G19380	Protein of unknown function (DUF1195)	129	149	104	127.333	22.5462	430	335	418	394.333	51.7333	3.09686	0.0224283	Y
Ta21598	AT5G53550	YSL3 YELLOW STRIPE like 3	2089	2464	3058	2537	488.607	9535	7444	6569	7849.33	1523.98	3.09394	0.0436656	Y
Ta26020	AT2G16940	Splicing factor, CC1-like	1461	1370	1586	1472.33	108.445	1332	965	896	1064.33	234.359	0.722889	0.128002	N
Ta04367	AT5G15770	AtGNA1, GNA1 glucose-6-phosphate acetyltransferase 1	930	877	812	873	59.1016	1165	978	1049	1064	94.3981	1.21879	0.0512842	N
Ta05906	AT4G00830	RNA-binding (RRM/RBD/RNP motifs) family protein	774	728	907	803	92.957	1185	889	1118	1064	155.213	1.32503	0.0759986	N
Ta08819	AT3G16857	ARR1, RR1 response regulator 1	679	553	688	640	75.4785	1261	943	987	1063.67	172.306	1.66198	0.0366442	Y
Ta01365	AT1G18470	Transmembrane Fragile-X-F-associated protein	315	275	295	295	20	916	895	926	912.333	15.8219	3.09266	0.000201403	Y
Ta00987	AT5G10780	CONTAINS InterPro DOMAIN/s: Uncharacterised conserved protein UCP017207, transmembrane protein 85 (InterPro:IPR016687), Protein of unknown function DUF1077 (InterPro:IPR00944	691	673	748	704	39.1535	1156	976	1056	1062.67	90.185	1.50947	0.0212899	Y
Ta08051	AT5G26749	C2H2 and C2HC zinc fingers superfamily protein	315	239	230	261.333	46.694	855	784	780	806.333	42.194	3.08546	2.80548e-05	Y
Ta08101	AT5G27540	MIRO1 MIRO-related GTP-ase 1	960	1014	1208	1060.67	130.42	1090	908	1186	1061.33	141.2	1.00063	0.993174	N
Ta00979	AT5G10740	Protein phosphatase 2C family protein	215	183	251	216.333	34.0196	641	634	726	667	51.2152	3.0832	0.000983828	Y
Ta05938	AT4G01120	GBF2, ATBZIP54 G-box binding factor 2	309	341	302	317.333	20.7926	1137	867	930	978	141.255	3.08193	0.0175509	Y
Ta26979	AT2G01490	phytanoyl-CoA dioxygenase (PhyH) family protein	602	672	765	679.667	81.77	1289	768	1119	1058.67	265.688	1.55763	0.157084	N
Ta07838	AT5G23370	GRAM domain-containing protein / ABA-responsive protein-related	106	161	81	116	40.9268	309	378	384	357	41.6773	3.07759	0.0164139	Y
Ta18142	AT1G01830	ARM repeat superfamily protein	136	100	134	123.333	20.232	381	309	448	379.333	69.515	3.07568	0.0141735	Y
Ta04923	AT3G26618	ERF1-3 eukaryotic release factor 1-3	736	716	1162	871.333	251.923	1204	891	1076	1057	157.363	1.21308	0.365707	N
Ta13355	AT3G48860	unknown protein; INVOLVED IN: biological process unknown; LOCATED IN: plasma membrane; EXPRESSED IN: 22 plant structures; EXPRESSED DURING: 13 growth stages; BEST Arabidopsis	1210	1253	1094	1185.67	82.2456	1117	1023	1031	1057	52.1153	0.891482	0.129344	N
Ta14196	AT2G01100	unknown protein; Has 35333 Blast hits to 34131 proteins in 2444 species: Archae - 798; Bacteria - 22429; Metazoa - 974; Fungi - 991; Plants - 531; Viruses - 0; Other Eukaryot	918	744	646	769.333	137.758	1231	1011	929	1057	156.167	1.37392	0.00218944	Y
Ta08215	AT1G50660	unknown protein; INVOLVED IN: biological process unknown; LOCATED IN: chloroplast; EXPRESSED IN: 22 plant structures; EXPRESSED DURING: 13 growth stages; BEST Arabidopsis tha	1405	1293	1650	1449.33	182.582	1150	1008	1011	1056.33	81.1316	0.728841	0.0859402	N
Ta16010	AT5G03730	CTR1, SIS1, AtCTR1 Protein kinase superfamily protein	506	510	535	517	15.7162	1246	811	1112	1056.33	222.779	2.0432	0.0520636	N
Ta21193	AT4G05530	IBR1, SDRA indole-3-butyric acid response 1	773	759	1076	869.333	179.115	1267	790	1112	1056.33	243.324	1.21511	0.347356	N
Ta07621	AT5G22080	Chaperone DnaJ-domain superfamily protein	643	530	552	575	59.9083	1127	875	1162	1054.67	156.577	1.8342	0.0245229	Y
Ta11226	AT1G21660	Chaperone DnaJ-domain superfamily protein	796	670	792	752.667	71.6194	1169	873	1122	1054.67	159.073	1.40124	0.0273874	Y
Ta09650	AT1G63770	Peptidase M1 family protein	1477	1418	2087	1660.67	370.392	1501	696	966	1054.33	409.705	0.634886	0.21251	N
Ta04140	AT3G06720	AT-IMP, ATKAP ALPHA, AIMP ALPHA importin alpha isoform 1	778	765	843	795.333	41.7892	1341	881	939	1053.67	250.522	1.32481	0.23223	N
Ta21253	AT5G63310	NDPK2, NDPK1A, NDPK IA IA, NDPK IA, ATNDPK2 nucleoside diphosphate kinase 2	603	643	585	610.333	29.6873	1051	1122	985	1052.67	68.5152	1.72474	0.00268826	Y
Ta11626	AT4G24330	Protein of unknown function (DUF1682)	999	1082	1189	1090	95.2523	1135	1020	1001	1052	72.5052	0.965138	0.725958	N
Ta16287	AT3G14100	RNA-binding (RRM/RBD/RNP motifs) family protein	1496	1373	1545	1471.33	88.6134	1164	813	1178	1051.67	206.81	0.714771	0.0273682	Y
Ta08391	AT1G04120	MRP5 multidrug resistance-associated protein 5	962	1073	1213	1082.67	125.779	989	961	1203	1051	132.378	0.970751	0.525705	N
Ta16204	AT5G35980	YAK1 yeast YAK1-related gene 1	795	836	888	839.667	46.6083	1155	904	1094	1051	130.908	1.25169	0.129118	N
Ta17251	AT4G19700	RING SBP (S-ribonuclease binding protein) family protein	609	531	676	605.333	72.5695	1296	1039	818	1051	239.226	1.73623	0.108784	N
Ta04605	AT4G35240	Protein of unknown function (DUF630 and DUF632)	649	629	698	658.667	35.5012	1114	1011	1025	1050	55.8659	1.59413	0.0103425	Y
Ta17524	AT1G21900	emp24/gp25L/p24 family/GOLD family protein	1175	1165	1150	1163.33	12.5831	867	1241	1042	1050	187.128	0.902579	0.414239	N
Ta01194	AT3G19420	ATPEN2, PEN2 PTEN 2	669	733	840	747.333	86.3964	1196	805	1148	1049.67	213.242	1.40455	0.148021	N
Ta08894	AT1G79940	ATERDJ2A DnaJ / Sec63 Brl domains-containing protein	797	811	931	846.333	73.6569	1044	1033	1072	1049.67	20.108	1.24025	0.0238713	Y
Ta25535	AT2G17790	VPS35A, ZIP3 VPS35 homolog A	698	667	844	736.333	94.5216	1050	963	1136	1049.67	86.5005	1.42553	0.00379897	Y
Ta18057	AT4G24960	ATHVA22D, HVA22D HVA22 homologue D	318	374	369	353.667	30.9892	983	967	1306	1085.33	191.27	3.0688	0.019887	Y
Ta08883	AT1G79830	GC5 golgin candidate 5	1072	1005	1227	1101.33	113.87	1121	908	1118	1049	122.119	0.952482	0.411092	N
Ta04632	AT4G35510	unknown protein; BEST Arabidopsis thaliana protein match is: unknown protein (TAIR:AT2G17540.3); Has 182 Blast hits to 179 proteins in 73 species: Archae - 0; Bacteria - 87;	617	689	899	735	146.52	1003	1060	1078	1047	39.1535	1.42449	0.0427196	Y
Ta21955	AT1G26550	FKBP-like peptidyl-prolyl cis-trans isomerase family protein	1093	1012	1049	1051.33	40.5504	1283	796	1060	1046.33	243.787	0.995244	0.969918	N
Ta10220	AT1G76080	ATCDSP32, CDSP32 chloroplastic drought-induced stress protein of 32 kD	719	610	849	726	119.654	1456	739	943	1046	369.431	1.44077	0.264996	N
Ta19577	AT2G18700	ATTPS11, TPS11, ATTPSB trehalose phosphatase/synthase 11	557	599	715	623.667	81.8372	1508	848	782	1046	401.462	1.67718	0.257612	N
Ta21655	AT2G07050	CAS1 cycloartenol synthase 1	1370	1395	1533	1432.67	87.7857	1109	1006	1023	1046	55.2178	0.730107	0.0328718	Y
Ta08247	AT1G50370	Calcineurin-like metallo-phosphoesterase superfamily protein	981	965	1040	995.333	39.5011	1160	846	1128	1044.67	172.793	1.04956	0.632107	N
Ta16544	AT1G63470	AT hook motif DNA-binding family protein	366	382	374	374	8	1293	1120	1015	1142.67	140.379	3.05526	0.011725	Y
Ta08768	AT3G16270	ENTH/VHS family protein	575	615	674	621.333	49.8029	1047	1004	1081	1044	38.5876	1.68026	0.00353811	Y
Ta00089	AT4G36730	GBF1 G-box binding factor 1	968	799	790	852.333	100.271	1274	838	1017	1043	219.16	1.2237	0.137734	N
Ta08451	AT2G42690	alpha/beta-Hydrolases superfamily protein	1067	891	1325	1094.33	218.287	1234	661	1234	1043	330.822	0.953092	0.702084	N
Ta13774	AT4G03290	EF hand calcium-binding protein family	14	20	9	14.3333	5.50757	2021	397	708	1042	861.981	72.6977	0.175336	N
Ta17249	AT4G19670	RING/U-box superfamily protein	476	447	581	501.333	70.5006	1282	831	1009	1040.67	227.161	2.0758	0.0564961	N
Ta07745	AT5G24460	unknown protein; INVOLVED IN: biological process unknown; LOCATED IN: cell wall; EXPRESSED IN: 24 plant structures; EXPRESSED DURING: 15 growth stages; Has 1807 Blast hits to	392	356	439	395.667	41.6213	1623	648	850	1040.33	514.613	2.62932	0.160608	N
Ta26691	AT1G43670	Inositol monophosphatase family protein	754	714	1038	835.333	176.65	1254	694	1173	1040.33	302.655	1.24541	0.31492	N
Ta05181	AT5G13800	PPH, CRN1 pheophytinase	424	335	604	454.333	137.041	1323	782	1014	1039.67	271.412	2.28833	0.0651543	N
Ta08486	AT3G57800	basic helix-loop-helix (bHLH) DNA-binding superfamily protein	596	581	909	695.333	185.193	1378	778	963	1039.67	307.259	1.49521	0.262095	N
Ta09920	AT5G42050	DCD (Development and Cell Death) domain protein	233	293	364	296.667	65.5769	1127	498	1494	1039.67	503.711	3.50449	0.11576	N
Ta19183	AT1G14260	RING/FYVE/PHD zinc finger superfamily protein	60	49	43	50.6667	8.62168	196	140	128	154.667	36.2951	3.05263	0.0231188	Y
Ta02129	AT3G53750	ACT3 actin 3	1446	1421	2209	1692	447.91	1381	520	1216	1039	456.976	0.614066	0.157466	N
Ta01703	AT1G10490	Domain of unknown function (DUF1726) ;Putative ATPase (DUF699)	818	892	953	887.667	67.6042	1072	945	1098	1038.33	81.8678	1.16973	0.12204	N
Ta21102	AT4G13360	ATP-dependent caseinolytic (Clp) protease/crotonase family protein	772	767	1047	862	160.234	1246	700	1169	1038.33	295.524	1.20456	0.381761	N
Ta05813	AT1G76890	GT2, AT-GT2 Duplicated homeodomain-like superfamily protein	788	743	972	834.333	121.327	2617	2223	2793	2544.33	291.865	3.04954	0.00449411	Y
Ta08629	AT2G03810	18S pre-ribosomal assembly protein gar2-related	222	258	215	231.667	23.0723	695	687	732	704.667	24.0069	3.04173	0.00287202	Y
Ta21297	AT5G66040	STR16 sulfurtransferase protein 16	460	422	314	398.667	75.7452	1292	1079	1262	1211	115.295	3.03763	0.0106673	Y
Ta00252	AT4G39870	TLD-domain containing nucleolar protein	147	151	134	144	8.88819	515	366	430	437	74.7462	3.03472	0.0220013	Y
Ta12938	AT4G20095	Protein of unknown function (DUF626)	837	816	734	795.667	54.4273	1100	951	1060	1037	77.1168	1.30331	0.0501681	N
Ta20076	AT4G27070	TSB2 tryptophan synthase beta-subunit 2	903	779	1518	1066.67	395.753	1459	527	1124	1036.67	472.098	0.971875	0.928482	N
Ta18002	AT1G07990	SIT4 phosphatase-associated family protein	657	661	661	659.667	2.3094	1169	957	983	1036.33	115.626	1.571	0.0311512	Y
Ta02484	AT5G67490	unknown protein; CONTAINS InterPro DOMAIN/s: Protein of unknown function DUF1674 (InterPro:IPR012875); Has 30201 Blast hits to 17322 proteins in 780 species: Archae - 12; Bac	872	872	702	815.333	98.1495	1031	1095	980	1035.33	57.6223	1.26983	0.0235682	Y
Ta24902	AT4G00355	unknown protein; BEST Arabidopsis thaliana protein match is: unknown protein (TAIR:AT2G45980.1); Has 100 Blast hits to 97 proteins in 16 species: Archae - 0; Bacteria - 0; Me	457	362	412	410.333	47.5219	1448	1085	1198	1243.67	185.759	3.03087	0.00929424	Y
Ta04237	AT3G07680	emp24/gp25L/p24 family/GOLD family protein	1204	1291	1335	1276.67	66.6658	984	1082	1038	1034.67	49.085	0.810444	0.012834	Y
Ta13231	AT2G46500	ATPI4K GAMMA 4, UBDK GAMMA 4, PI4K GAMMA 4 phosphoinositide 4-kinase gamma 4	149	142	158	149.667	8.02081	496	403	452	450.333	46.5224	3.00891	0.00686929	Y
Ta01345	AT1G18270	ketose-bisphosphate aldolase class-II family protein	568	523	682	591	81.9573	1490	675	934	1033	416.422	1.74788	0.208985	N
Ta15345	AT3G23300	S-adenosyl-L-methionine-dependent methyltransferases superfamily protein	669	757	1002	809.333	172.558	843	1083	1170	1032	169.361	1.27512	0.049901	Y
Ta11860	AT1G71080	RNA polymerase II transcription elongation factor	577	484	491	517.333	51.7912	1069	978	1046	1031	47.3181	1.99291	0.00161608	Y
Ta08308	AT2G32080	PUR ALPHA-1 purin-rich alpha 1	776	756	908	813.333	82.5914	1164	821	1107	1030.67	183.8	1.26721	0.146168	N
Ta20055	AT3G06680	Ribosomal L29e protein family	2544	2503	1649	2232	505.309	786	1105	1200	1030.33	216.865	0.461619	0.0913284	N
Ta12915	AT5G57630	CIPK21, SnRK3.4 CBL-interacting protein kinase 21	65	69	39	57.6667	16.2891	192	163	165	173.333	16.1967	3.00578	0.00866449	Y
Ta04114	AT3G50810	Uncharacterised protein family (UPF0497)	517	450	590	519	70.0214	1417	1704	1557	1559.33	143.514	3.0045	0.0107164	Y
Ta24322	AT2G25430	epsin N-terminal homology (ENTH) domain-containing protein / clathrin assembly protein-related	814	726	1097	879	193.853	1269	780	1033	1027.33	244.549	1.16875	0.444665	N
Ta05987	AT3G09300	ORP3B OSBP(oxysterol binding protein)-related protein 3B	983	859	1069	970.333	105.571	1109	852	1119	1026.67	151.348	1.05806	0.281176	N
Ta01052	AT5G53140	Protein phosphatase 2C family protein	1257	1182	1285	1241.33	53.2572	1178	883	1018	1026.33	147.676	0.826799	0.0885547	N
Ta14687	AT1G13990	unknown protein; FUNCTIONS IN: molecular function unknown; INVOLVED IN: biological process unknown; LOCATED IN: chloroplast; EXPRESSED IN: 23 plant structures; EXPRESSED DURI	96	90	90	92	3.4641	345	208	275	276	68.5055	3	0.0397458	Y
Ta00222	AT2G22480	PFK5 phosphofructokinase 5	590	450	624	554.667	92.2244	1302	759	1015	1025.33	271.647	1.84856	0.0619789	N
Ta11155	AT5G64550	loricrin-related	468	453	459	460	7.54983	1713	1113	1310	1378.67	305.837	2.9971	0.0333976	Y
Ta08024	AT1G61780	postsynaptic protein-related	659	566	419	548	121.008	917	1074	1084	1025	93.6643	1.87044	0.0565412	N
Ta05842	AT5G60170	RNA binding (RRM/RBD/RNP motifs) family protein	802	847	946	865	73.6682	1097	941	1034	1024	78.4793	1.18382	0.144407	N
Ta07846	AT5G23270	STP11, ATSTP11 sugar transporter 11	12	12	9	11	1.73205	2215	255	602	1024	1045.93	93.0909	0.235256	N
Ta10783	AT3G62150	PGP21 P-glycoprotein 21	871	602	705	726	135.724	1659	675	736	1023.33	551.348	1.40955	0.349736	N
Ta15382	AT5G01430	Got1/Sft2-like vescicle transport protein family	619	604	555	592.667	33.4714	877	1223	970	1023.33	179.06	1.72666	0.0541459	N
Ta09998	AT3G01340	Transducin/WD40 repeat-like superfamily protein	536	474	669	559.667	99.631	1287	694	1086	1022.33	301.583	1.82668	0.0962726	N
Ta13479	AT3G20580	COBL10 COBRA-like protein 10 precursor	8	23	13	14.6667	7.63763	2130	245	690	1021.67	985.296	69.6591	0.220799	N
Ta20065	AT4G27230	HTA2 histone H2A 2	1386	1202	1000	1196	193.07	1275	827	959	1020.33	230.211	0.853122	0.226238	N
Ta08543	AT5G45510	Leucine-rich repeat (LRR) family protein	810	804	1014	876	119.549	1147	901	1011	1019.67	123.229	1.164	0.290443	N
Ta15924	AT1G06230	GTE4 global transcription factor group E4	852	846	932	876.667	48.0139	1040	976	1043	1019.67	37.8462	1.16312	0.0252391	Y
Ta02119	AT5G64180	unknown protein; Has 1807 Blast hits to 1807 proteins in 277 species: Archae - 0; Bacteria - 0; Metazoa - 736; Fungi - 347; Plants - 385; Viruses - 0; Other Eukaryotes - 339	643	673	546	620.667	66.3802	985	1140	933	1019.33	107.686	1.64232	0.0083021	Y
Ta06340	AT1G55280	Lipase/lipooxygenase, PLAT/LH2 family protein	96	87	115	99.3333	14.2945	329	276	288	297.667	27.7909	2.99664	0.00808119	Y
Ta22589	AT5G39590	TLD-domain containing nucleolar protein	530	549	562	547	16.0935	1076	776	1204	1018.67	219.685	1.86228	0.0640067	N
Ta09574	AT1G51690	ATB ALPHA, B ALPHA protein phosphatase 2A 55 kDa regulatory subunit B alpha isoform	870	935	950	918.333	42.5245	973	957	1125	1018.33	92.7218	1.10889	0.151994	N
Ta21721	AT2G26500	cytochrome b6f complex subunit (petM), putative	1683	1691	1332	1568.67	204.998	1151	1054	850	1018.33	153.637	0.649171	0.00681753	Y
Ta11516	AT3G52210	S-adenosyl-L-methionine-dependent methyltransferases superfamily protein	646	620	602	622.667	22.1209	1039	1002	1013	1018	19	1.6349	0.000456819	Y
Ta06207	AT1G72770	HAB1 homology to ABI1	871	908	944	907.667	36.5011	2937	2538	2651	2708.67	205.656	2.98421	0.00551888	Y
Ta13959	AT1G30360	ERD4 Early-responsive to dehydration stress protein (ERD4)	574	623	614	603.667	26.0832	948	932	1171	1017	133.608	1.6847	0.030782	Y
Ta18220	AT3G13970	APG12, APG12B Ubiquitin-like superfamily protein	306	250	184	246.667	61.0683	705	751	751	735.667	26.5581	2.98243	0.00983943	Y
Ta00704	AT4G30760	Putative endonuclease or glycosyl hydrolase	934	912	957	934.333	22.5019	1150	920	980	1016.67	119.304	1.08812	0.343945	N
Ta02217	AT2G38400	AGT3 alanine:glyoxylate aminotransferase 3	275	286	288	283	7	1369	731	950	1016.67	324.183	3.59246	0.061432	N
Ta15456	AT5G02310	PRT6 proteolysis 6	749	795	1015	853	142.169	1019	864	1166	1016.33	151.018	1.19148	0.107446	N
Ta13115	AT2G33700	Protein phosphatase 2C family protein	216	215	259	230	25.1197	749	570	738	685.667	100.321	2.98116	0.0131096	Y
Ta08343	AT1G03590	Protein phosphatase 2C family protein	820	709	906	811.667	98.764	934	1141	973	1016	109.995	1.25175	0.216627	N
Ta14185	AT5G47800	Phototropic-responsive NPH3 family protein	1036	915	1459	1136.67	285.63	1324	764	960	1016	284.169	0.893842	0.649095	N
Ta10992	AT4G09670	Oxidoreductase family protein	669	625	817	703.667	100.585	1185	759	1103	1015.67	226.029	1.44339	0.106756	N
Ta22774	AT4G22150	PUX3 plant UBX domain-containing protein 3	532	517	572	540.333	28.4312	1042	844	1161	1015.67	160.132	1.8797	0.0256275	Y
Ta17536	AT1G21760	ATFBP7, FBP7 F-box protein 7	661	541	523	575	75.02	1114	879	1053	1015.33	121.944	1.7658	0.0156742	Y
Ta10801	AT1G20980	SPL14, FBR6, SPL1R2, ATSPL14 squamosa promoter binding protein-like 14	759	847	976	860.667	109.144	1005	856	1184	1015	164.228	1.17932	0.170543	N
Ta04446	AT5G16680	RING/FYVE/PHD zinc finger superfamily protein	655	638	751	681.333	60.9289	1005	910	1128	1014.33	109.299	1.48875	0.00881882	Y
Ta04741	AT5G14170	CHC1 SWIB/MDM2 domain superfamily protein	738	650	705	697.667	44.456	1041	1079	922	1014	81.9085	1.45342	0.0358484	Y
Ta04842	AT3G22320	ATRPABC24.3, RPB5A, NRPB5, NRPD5 Eukaryotic rpb5 RNA polymerase subunit family protein	1108	1048	890	1015.33	112.611	1010	1000	1030	1013.33	15.2753	0.99803	0.980484	N
Ta06995	AT5G02880	UPL4 ubiquitin-protein ligase 4	614	626	848	696	131.773	1207	681	1152	1013.33	289.12	1.45594	0.177987	N
Ta07964	AT3G54190	Transducin/WD40 repeat-like superfamily protein	859	859	892	870	19.0526	1067	945	1027	1013	62.1932	1.16437	0.0562992	N
Ta04408	AT5G16300	Vps51/Vps67 family (components of vesicular transport) protein	909	878	1044	943.667	88.2629	1142	869	1027	1012.67	137.063	1.07312	0.488814	N
Ta05598	AT3G03940	Protein kinase family protein	699	659	762	706.667	51.9262	938	976	1123	1012.33	97.7053	1.43255	0.0133469	Y
Ta26316	AT3G27260	GTE8 global transcription factor group E8	515	501	540	518.667	19.7569	1164	780	1093	1012.33	204.314	1.9518	0.0469039	Y
Ta19021	AT1G66210	Subtilisin-like serine endopeptidase family protein	12	18	12	14	3.4641	2072	232	730	1011.33	951.715	72.2381	0.211943	N
Ta03805	AT1G17070	GC-rich sequence DNA-binding factor-like protein with Tuftelin interacting domain	519	477	547	514.333	35.2326	1074	873	1086	1011	119.662	1.96565	0.0101986	Y
Ta05447	AT1G04290	Thioesterase superfamily protein	1288	1358	1607	1417.67	167.661	1089	870	1072	1010.33	121.829	0.712673	0.0605307	N
Ta05668	AT3G55430	O-Glycosyl hydrolases family 17 protein	1576	1478	1603	1552.33	65.7749	1778	461	791	1010	685.269	0.650633	0.28674	N
Ta00866	AT5G09600	SDH3-1 succinate dehydrogenase 3-1	1565	1538	1598	1567	30.05	1023	904	1102	1009.67	99.6711	0.644331	0.00525662	Y
Ta25188	AT5G51230	EMF2, VEF2, CYR1, AtEMF2 VEFS-Box of polycomb protein	730	760	948	812.667	118.158	960	968	1098	1008.67	77.4683	1.24118	0.0144987	Y
Ta17530	AT1G21840	UREF urease accessory protein F	274	232	217	241	29.5466	782	673	698	717.667	57.0993	2.97787	0.00166292	Y
Ta04390	AT5G16110	unknown protein; FUNCTIONS IN: molecular function unknown; INVOLVED IN: biological process unknown; LOCATED IN: chloroplast; EXPRESSED IN: 24 plant structures; EXPRESSED DURI	640	508	444	530.667	99.9467	1077	844	1102	1007.67	142.29	1.89887	0.0375113	Y
Ta23276	AT5G43130	TAF4, TAF4B TBP-associated factor 4	681	620	757	686	68.6367	1147	710	1164	1007	257.35	1.46793	0.110737	N
Ta07303	AT2G40730	Protein kinase family protein with ARM repeat domain	797	729	886	804	78.7337	1114	757	1148	1006.33	216.597	1.25166	0.149822	N
Ta26150	AT4G40060	ATHB16, ATHB-16, HB16 homeobox protein 16	335	299	196	276.667	72.1411	1018	803	643	821.333	188.171	2.96867	0.0166154	Y
Ta09781	AT4G01810	Sec23/Sec24 protein transport family protein	750	804	1006	853.333	134.942	1077	918	1021	1005.33	80.6494	1.17812	0.240475	N
Ta00139	AT4G36910	LEJ2, CDCP2 Cystathionine beta-synthase (CBS) family protein	1122	941	1067	1043.33	92.7919	1194	916	902	1004	164.694	0.9623	0.625164	N
Ta00203	AT4G37910	mtHsc70-1 mitochondrial heat shock protein 70-1	1576	1719	2116	1803.67	279.779	1050	759	1200	1003	224.225	0.556089	0.0284135	Y
Ta10442	AT5G58640	Selenoprotein, Rdx type	558	500	506	521.333	31.8957	961	1062	986	1003	52.6023	1.92391	0.00896178	Y
Ta04239	AT3G07700	Protein kinase superfamily protein	1037	1078	1583	1232.67	304.089	1157	803	1048	1002.67	181.302	0.813413	0.350543	N
Ta17631	AT4G34040	RING/U-box superfamily protein	779	760	904	814.333	78.2326	1119	957	932	1002.67	101.52	1.23127	0.171959	N
Ta09053	AT3G63210	MARD1 Protein of unknown function (DUF581)	341	192	125	219.333	110.564	936	480	537	651	248.457	2.96809	0.0401188	Y
Ta11100	AT3G13410	unknown protein; FUNCTIONS IN: molecular function unknown; INVOLVED IN: biological process unknown; LOCATED IN: endoplasmic reticulum; EXPRESSED IN: 25 plant structures; EXPR	1073	1078	1180	1110.33	60.3849	950	897	1159	1002	138.524	0.902432	0.146488	N
Ta08386	AT1G04080	PRP39 Tetratricopeptide repeat (TPR)-like superfamily protein	1360	1295	1523	1392.67	117.458	1263	722	1018	1001	270.9	0.718765	0.118877	N
Ta11282	AT2G17440	PIRL5 plant intracellular ras group-related LRR 5	106	98	100	101.333	4.16333	326	303	273	300.667	26.5769	2.96711	0.00480017	Y
Ta17897	AT2G01600	ENTH/ANTH/VHS superfamily protein	514	467	585	522	59.4054	1099	847	1056	1000.67	134.805	1.91699	0.0150044	Y
Ta02881	AT5G59420	ORP3C OSBP(oxysterol binding protein)-related protein 3C	629	510	772	637	131.183	1203	811	980	998	196.619	1.56672	0.081419	N
Ta03573	AT5G19855	Chaperonin-like RbcX protein	276	282	406	321.333	73.3848	1029	772	1057	952.667	157.087	2.96473	0.0143875	Y
Ta19817	AT3G26100	Regulator of chromosome condensation (RCC1) family protein	480	498	622	533.333	77.3132	1224	780	988	997.333	222.147	1.87	0.0823514	N
Ta16966	AT1G54080	UBP1A oligouridylate-binding protein 1A	1383	1281	1397	1353.67	63.3193	1146	741	1103	996.667	222.455	0.736272	0.0616142	N
Ta05645	AT3G03550	RING/U-box superfamily protein	156	154	178	162.667	13.3167	436	510	498	481.333	39.7157	2.95902	0.00471082	Y
Ta07059	AT2G29210	splicing factor PWI domain-containing protein	1362	1304	1371	1345.67	36.3639	1165	908	914	995.667	146.678	0.739906	0.0468015	Y
Ta08815	AT3G16830	TPR2 TOPLESS-related 2	1081	954	1154	1063	101.208	1115	803	1069	995.667	168.432	0.936657	0.339552	N
Ta12803	AT1G07470	Transcription factor IIA, alpha/beta subunit	581	493	594	556	54.9454	1161	741	1083	995	223.401	1.78957	0.0473203	Y
Ta00078	AT4G36640	Sec14p-like phosphatidylinositol transfer family protein	527	615	769	637	122.491	1016	908	1060	994.667	78.2134	1.56149	0.0320964	Y
Ta05179	AT5G13780	Acyl-CoA N-acyltransferases (NAT) superfamily protein	847	892	873	870.667	22.5906	1071	974	939	994.667	68.3837	1.14242	0.132223	N
Ta18418	AT2G16720	MYB7, ATMYB7, ATY49 myb domain protein 7	422	498	525	481.667	53.4072	1314	1647	1304	1421.67	195.208	2.95156	0.0132932	Y
Ta22909	AT5G38200	Class I glutamine amidotransferase-like superfamily protein	293	185	325	267.667	73.3576	1466	865	650	993.667	422.942	3.71233	0.0981086	N
Ta04973	AT3G25910	Protein of unknown function (DUF1644)	1413	1432	1470	1438.33	29.023	1014	990	976	993.333	19.218	0.690614	0.00378765	Y
Ta01363	AT5G49650	XK-2, XK2 xylulose kinase-2	891	901	1242	1011.33	199.826	1103	794	1082	993	172.659	0.981872	0.889105	N
Ta02112	AT5G64070	PI-4KBETA1, PI4KBETA1 phosphatidylinositol 4-OH kinase beta1	557	564	659	593.333	56.9766	970	1004	1005	993	19.9249	1.6736	0.00485246	Y
Ta15304	AT3G03380	DegP7 DegP protease 7	828	787	1126	913.667	185.025	3003	2188	2884	2691.67	440.228	2.94601	0.0154577	Y
Ta03641	AT1G15125	S-adenosyl-L-methionine-dependent methyltransferases superfamily protein	2027	2191	1707	1975	246.154	935	1025	1018	992.667	50.0633	0.502616	0.0220157	Y
Ta24852	AT4G08230	glycine-rich protein	606	636	590	610.667	23.3524	782	1050	1146	992.667	188.651	1.62555	0.0748806	N
Ta24546	AT5G52840	NADH-ubiquinone oxidoreductase-related	1386	1316	1348	1350	35.0428	990	862	1125	992.333	131.516	0.735062	0.0356329	Y
Ta05052	AT5G12000	Protein kinase protein with adenine nucleotide alpha hydrolases-like domain	115	107	172	131.333	35.4448	1945	325	706	992	847.022	7.5533	0.223076	N
Ta11113	AT3G13300	VCS Transducin/WD40 repeat-like superfamily protein	953	897	1170	1006.67	144.195	1055	735	1186	992	232.006	0.98543	0.867762	N
Ta20098	AT4G26850	VTC2 mannose-1-phosphate guanylyltransferase (GDP)s;GDP-galactose:mannose-1-phosphate guanylyltransferases;GDP-galactose:glucose-1-phosphate guanylyltransferases;GDP-galactose	1643	1541	1879	1687.67	173.371	1062	815	1099	992	154.399	0.587794	0.00721549	Y
Ta07476	AT1G09070	SRC2, (AT)SRC2 soybean gene regulated by cold-2	339	550	320	403	127.66	1160	593	1221	991.333	346.312	2.45988	0.164536	N
Ta08459	AT2G42600	ATPPC2, PPC2 phosphoenolpyruvate carboxylase 2	1782	1509	2784	2025	671.337	1461	548	964	991	457.098	0.489383	0.140218	N
Ta06298	AT1G55690	Sec14p-like phosphatidylinositol transfer family protein	617	708	628	651	49.6689	1002	928	1039	989.667	56.5184	1.52023	0.0297982	Y
Ta24490	AT5G46860	VAM3, ATVAM3, SYP22, ATSYP22, SGR3 Syntaxin/t-SNARE family protein	198	187	202	195.667	7.76745	618	555	551	574.667	37.581	2.93697	0.00312046	Y
Ta08654	AT2G03440	NRP1, ATNRP1 nodulin-related protein 1	420	349	409	392.667	38.2143	1500	825	1131	1152	337.99	2.93379	0.0494113	Y
Ta05834	AT5G60100	PRR3 pseudo-response regulator 3	1183	1123	1259	1188.33	68.1567	1583	712	667	987.333	516.353	0.830856	0.577625	N
Ta11642	AT4G24520	ATR1 P450 reductase 1	1027	978	1168	1057.67	98.6425	1184	786	988	986	199.008	0.932241	0.594944	N
Ta06198	AT1G72680	ATCAD1, CAD1 cinnamyl-alcohol dehydrogenase	570	501	705	592	103.764	1215	832	908	985	202.778	1.66385	0.0958507	N
Ta12569	AT3G12920	SBP (S-ribonuclease binding protein) family protein	500	445	590	511.667	73.2006	1925	1116	1462	1501	405.908	2.93355	0.0481971	Y
Ta18699	AT3G29575	AFP3 ABI five binding protein 3	469	432	473	458	22.6053	1407	1245	1374	1342	85.6096	2.93013	0.00175406	Y
Ta06565	AT2G01850	EXGT-A3, XTH27, ATXTH27 endoxyloglucan transferase A3	348	227	276	283.667	60.8632	1008	708	777	831	157.121	2.92949	0.0105356	Y
Ta22860	AT1G63170	Zinc finger, C3HC4 type (RING finger) family protein	724	751	926	800.333	109.665	1028	971	953	984	39.1535	1.22949	0.154441	N
Ta04533	AT5G17530	phosphoglucosamine mutase family protein	756	728	888	790.667	85.4478	1094	865	992	983.667	114.727	1.2441	0.118556	N
Ta11512	AT3G52250	Duplicated homeodomain-like superfamily protein	646	652	739	679	52.0481	1015	893	1043	983.667	79.758	1.4487	0.0143936	Y
Ta14306	AT1G03290	unknown protein; FUNCTIONS IN: molecular function unknown; INVOLVED IN: biological process unknown; LOCATED IN: cellular component unknown; EXPRESSED IN: 22 plant structures;	562	565	689	605.333	72.473	1028	823	1100	983.667	143.723	1.625	0.0260015	Y
Ta14136	AT5G47370	HAT2 Homeobox-leucine zipper protein 4 (HB-4) / HD-ZIP protein	410	278	275	321	77.0909	1818	597	533	982.667	724.127	3.06127	0.21855	N
Ta02458	AT5G67250	SKIP2, VFB4 SKP1/ASK1-interacting protein 2	682	643	654	659.667	20.108	1037	918	988	981	59.808	1.48711	0.00550783	Y
Ta07023	AT5G03280	EIN2, PIR2, CKR1, ERA3, ORE3, ORE2, ATEIN2 NRAMP metal ion transporter family protein	660	637	899	732	145.083	1115	893	935	981	117.932	1.34016	0.175866	N
Ta03437	AT5G05860	UGT76C2 UDP-glucosyl transferase 76C2	76	83	68	75.6667	7.50555	223	192	249	221.333	28.5365	2.92511	0.0197777	Y
Ta23656	AT2G16390	DRD1, CHR35, DMS1 SNF2 domain-containing protein / helicase domain-containing protein	871	800	901	857.333	51.8684	2821	2630	2066	2505.67	392.556	2.92263	0.0212405	Y
Ta13153	AT2G33310	IAA13 auxin-induced protein 13	210	197	195	200.667	8.14453	633	617	508	586	68.0221	2.92027	0.00869955	Y
Ta06136	AT3G10740	ASD1, ARAF1, ARAF, ATASD1 alpha-L-arabinofuranosidase 1	1357	1271	1405	1344.33	67.8921	1119	949	871	979.667	126.812	0.728738	0.0536743	N
Ta12518	AT3G12390	Nascent polypeptide-associated complex (NAC), alpha subunit family protein	2000	1969	1863	1944	71.8401	1025	887	1026	979.333	79.9646	0.503772	0.00536049	Y
Ta18268	AT2G04410	RPM1-interacting protein 4 (RIN4) family protein	655	538	561	584.667	61.9866	953	1015	968	978.667	32.3471	1.67389	0.0170273	Y
Ta16766	AT2G22800	HAT9 Homeobox-leucine zipper protein family	852	1057	809	906	132.525	2837	2684	2410	2643.67	216.338	2.91795	0.00504514	Y
Ta08893	AT1G79920	Heat shock protein 70 (Hsp 70) family protein	988	937	1580	1168.33	357.425	1233	549	1152	978	373.726	0.83709	0.474632	N
Ta09550	AT1G60780	HAP13 Clathrin adaptor complexes medium subunit family protein	582	593	685	620	56.5597	1036	984	912	977.333	62.2682	1.57634	0.0340296	Y
Ta08834	AT2G18790	PHYB, HY3, OOP1 phytochrome B	730	652	968	783.333	164.613	1164	772	994	976.667	196.574	1.24681	0.257566	N
Ta12717	AT1G06560	NOL1/NOP2/sun family protein	548	492	564	534.667	37.8065	1294	759	876	976.333	281.258	1.82606	0.101658	N
Ta15517	AT5G41685	Mitochondrial outer membrane translocase complex, subunit Tom7	1185	1181	914	1093.33	155.32	969	928	1031	976	51.8556	0.892683	0.423695	N
Ta18991	AT2G30600	BTB/POZ domain-containing protein	1309	1218	1443	1323.33	113.183	1326	786	815	975.667	303.744	0.73728	0.210186	N
Ta13240	AT1G64550	ATGCN3, GCN3 general control non-repressible 3	730	781	862	791	66.5658	1045	801	1080	975.333	151.988	1.23304	0.167689	N
Ta17677	AT1G48440	B-cell receptor-associated 31-like	1213	1041	1001	1085	112.641	786	1000	1140	975.333	178.284	0.898925	0.578756	N
Ta01865	AT5G61500	ATATG3, ATG3 autophagy 3 (APG3)	174	160	249	194.333	47.8574	688	401	612	567	148.698	2.91767	0.0420756	Y
Ta11553	AT3G51840	ACX4, ATSCX, ATG6 acyl-CoA oxidase 4	756	672	949	792.333	142.029	1291	615	1018	974.667	340.077	1.23012	0.41779	N
Ta04176	AT3G07090	PPPDE putative thiol peptidase family protein	525	651	518	564.667	74.8487	956	609	1357	974	374.325	1.72491	0.249086	N
Ta24853	AT1G45233	THO5, AtTHO5 THO complex, subunit 5	613	602	803	672.667	113.006	1111	819	991	973.667	146.77	1.44747	0.0930512	N
Ta13647	AT1G67350	unknown protein; FUNCTIONS IN: molecular function unknown; INVOLVED IN: photorespiration; LOCATED IN: mitochondrial membrane, mitochondrial respiratory chain complex I, respi	1353	1322	1126	1267	123.089	928	1008	984	973.333	41.0528	0.768219	0.0703911	N
Ta23667	AT1G48150	MADS-box transcription factor family protein	833	844	888	855	29.1033	1218	938	764	973.333	229.053	1.1384	0.506426	N
Ta02148	AT1G09620	ATP binding;leucine-tRNA ligases;aminoacyl-tRNA ligases;nucleotide binding;ATP binding;aminoacyl-tRNA ligases	1177	1096	1483	1252	204.11	1121	793	1004	972.667	166.23	0.77689	0.150522	N
Ta20452	AT2G25930	ELF3, PYK20 hydroxyproline-rich glycoprotein family protein	631	616	599	615.333	16.0104	1099	797	1022	972.667	156.928	1.58072	0.0569393	N
Ta25466	AT2G45290	Transketolase	600	551	935	695.333	208.998	963	827	1128	972.667	150.733	1.39885	0.0299195	Y
Ta24530	AT2G26510	PDE135 Xanthine/uracil permease family protein	825	732	866	807.667	68.661	968	942	1007	972.333	32.7159	1.20388	0.0184376	Y
Ta05922	AT5G49810	MMT methionine S-methyltransferase	1419	1351	2150	1640	442.98	1110	698	1108	972	237.293	0.592683	0.0874834	N
Ta14027	AT3G03150	unknown protein; FUNCTIONS IN: molecular function unknown; INVOLVED IN: biological process unknown; LOCATED IN: mitochondrion; EXPRESSED IN: 22 plant structures; EXPRESSED DU	872	798	710	793.333	81.1008	2631	2071	2222	2308	289.736	2.90924	0.00847131	Y
Ta19710	AT3G56860	UBA2A UBP1-associated protein 2A	616	609	994	739.667	220.287	1189	576	1149	971.333	342.952	1.3132	0.325061	N
Ta19079	AT2G30880	Pleckstrin homology (PH) domain-containing protein	544	648	687	626.333	73.9211	1022	948	943	971	44.238	1.55029	0.0366525	Y
Ta03614	AT1G14830	ADL1C, ADL5, DRP1C, DL1C DYNAMIN-like 1C	907	885	1173	988.333	160.304	1048	725	1136	969.667	216.408	0.981113	0.850627	N
Ta08221	AT1G50600	SCL5 scarecrow-like 5	562	537	714	604.333	95.7932	1191	706	1011	969.333	245.17	1.60397	0.11683	N
Ta13222	AT1G64385	unknown protein; FUNCTIONS IN: molecular function unknown; INVOLVED IN: biological process unknown; LOCATED IN: endomembrane system; Has 66 Blast hits to 66 proteins in 21 sp	586	579	549	571.333	19.6554	1022	1011	875	969.333	81.88	1.69662	0.00809077	Y
Ta10951	AT5G18230	transcription regulator NOT2/NOT3/NOT5 family protein	868	834	1094	932	141.322	1027	776	1104	969	171.52	1.0397	0.622009	N
Ta27066	AT2G13370	CHR5 chromatin remodeling 5	829	826	864	839.667	21.1266	1016	889	1002	969	69.6348	1.15403	0.0696968	N
Ta03348	AT5G42520	BPC6, BBR/BPC6, ATBPC6 basic pentacysteine 6	613	568	626	602.333	30.4357	1079	850	977	968.667	114.727	1.60819	0.0207943	Y
Ta02044	AT5G63320	NPX1 nuclear protein X1	574	564	535	557.667	20.2567	988	945	971	968	21.6564	1.7358	0.00151369	Y
Ta15474	AT5G57655	xylose isomerase family protein	2320	2143	3163	2542	545.035	6962	6662	8536	7386.67	1006.59	2.90585	0.00301327	Y
Ta18962	AT2G41700	ABCA1, AtABCA1 ATP-binding cassette A1	510	537	619	555.333	56.7656	1009	825	1068	967.333	126.745	1.7419	0.023051	Y
Ta10159	AT1G75410	BLH3 BEL1-like homeodomain 3	59	63	64	62	2.64575	184	167	189	180	11.5326	2.90323	0.00350064	Y
Ta00432	AT2G45060	Uncharacterised conserved protein UCP022280	953	881	888	907.333	39.7031	964	1048	887	966.333	80.5254	1.06503	0.389412	N
Ta15019	AT3G59900	ARGOS auxin-regulated gene involved in organ size	70	64	58	64	6	202	148	207	185.667	32.7159	2.90104	0.0246462	Y
Ta26018	AT2G16950	TRN1, ATTRN1 transportin 1	939	955	1061	985	66.3023	991	932	975	966	30.5123	0.980711	0.680796	N
Ta23421	AT2G30360	CIPK11, PKS5, SIP4, SNRK3.22 SOS3-interacting protein 4	565	575	707	615.667	79.2549	1142	831	924	965.667	159.632	1.56849	0.0918063	N
Ta17508	AT1G22050	MUB6 membrane-anchored ubiquitin-fold protein 6 precursor	66	91	45	67.3333	23.029	162	243	181	195.333	42.3596	2.90099	0.0165091	Y
Ta14226	AT2G23340	DEAR3 DREB and EAR motif protein 3	248	206	257	237	27.2213	901	512	648	687	197.411	2.89873	0.0498559	Y
Ta08127	AT5G27150	NHX1, ATNHX, AT-NHX1, ATNHX1 Na+/H+ exchanger 1	597	644	908	716.333	167.643	1278	673	942	964.333	303.118	1.34621	0.370592	N
Ta01535	AT4G26130	unknown protein; FUNCTIONS IN: molecular function unknown; INVOLVED IN: biological process unknown; LOCATED IN: endomembrane system; EXPRESSED IN: 23 plant structures; EXPRES	1204	1124	1079	1135.67	63.3114	1592	665	635	964	544.071	0.848841	0.602086	N
Ta07594	AT5G22270	unknown protein; BEST Arabidopsis thaliana protein match is: unknown protein (TAIR:AT3G11600.1); Has 136 Blast hits to 136 proteins in 15 species: Archae - 0; Bacteria - 0; M	157	149	127	144.333	15.5349	462	399	394	418.333	37.899	2.89838	0.00350239	Y
Ta18577	AT4G12120	SEC1B, ATSEC1B Sec1/munc18-like (SM) proteins superfamily	116	105	113	111.333	5.68624	320	284	364	322.667	40.0666	2.8982	0.00982695	Y
Ta09774	AT2G32850	Protein kinase superfamily protein	681	764	885	776.667	102.588	1095	887	907	963	114.752	1.23991	0.253689	N
Ta16976	AT1G21380	Target of Myb protein 1	825	742	929	832	93.6963	1127	706	1055	962.667	225.176	1.15705	0.312522	N
Ta15218	AT1G64040	TOPP3 type one serine/threonine protein phosphatase 3	811	746	699	752	56.2406	1068	875	943	962	97.8928	1.27926	0.0355262	Y
Ta09071	AT3G63030	MBD4 methyl-CPG-binding domain 4	819	758	665	747.333	77.5521	1031	829	1024	961.333	114.657	1.28635	0.123584	N
Ta16001	AT3G17810	PYD1 pyrimidine 1	445	404	558	469	79.7559	1387	652	842	960.333	381.521	2.04762	0.161277	N
Ta04870	AT3G27110	Peptidase family M48 family protein	124	115	133	124	9	445	253	380	359.333	97.6542	2.89785	0.0474078	Y
Ta02032	AT5G63190	MA3 domain-containing protein	694	533	642	623	82.1645	1178	786	912	958.667	200.123	1.53879	0.0456991	Y
Ta00738	AT5G07940	FUNCTIONS IN: molecular function unknown; INVOLVED IN: biological process unknown; LOCATED IN: cellular component unknown; EXPRESSED IN: pollen tube; BEST Arabidopsis thalian	881	807	803	830.333	43.9242	941	881	1053	958.333	87.3002	1.15415	0.17132	N
Ta04928	AT3G26570	PHT2;1, ORF02 phosphate transporter 2;1	1527	1447	2105	1693	359.038	957	919	998	958	39.5095	0.565859	0.0587059	N
Ta07957	AT3G54250	GHMP kinase family protein	579	587	777	647.667	112.077	997	716	1161	958	225.049	1.47916	0.0765702	N
Ta12712	AT5G40580	PBB2 20S proteasome beta subunit PBB2	621	559	775	651.667	111.218	974	739	1161	958	211.454	1.47008	0.040841	Y
Ta06066	AT3G10040	sequence-specific DNA binding transcription factors	471	405	506	460.667	51.2868	1293	1327	1384	1334.67	45.9819	2.89725	0.00109436	Y
Ta10218	AT1G76100	PETE1 plastocyanin 1	849	857	807	837.667	26.8576	1266	759	848	957.667	270.707	1.14326	0.516995	N
Ta15226	AT1G64140	BEST Arabidopsis thaliana protein match is: loricrin-related (TAIR:AT5G64550.1); Has 3596 Blast hits to 2004 proteins in 150 species: Archae - 0; Bacteria - 54; Metazoa - 159	707	756	768	743.667	32.3161	1067	757	1048	957.333	173.754	1.28732	0.188545	N
Ta06883	AT1G80930	MIF4G domain-containing protein / MA3 domain-containing protein	682	685	911	759.333	131.356	1136	762	970	956	187.393	1.259	0.266261	N
Ta26476	AT5G59300	UBC7, ATUBC7 ubiquitin carrier protein 7	531	521	498	516.667	16.9214	909	914	1045	956	77.1168	1.85032	0.0147776	Y
Ta09073	AT3G63010	ATGID1B, GID1B alpha/beta-Hydrolases superfamily protein	149	136	158	147.667	11.0604	437	416	430	427.667	10.6927	2.89616	0.000271998	Y
Ta03362	AT3G60070	Major facilitator superfamily protein	88	101	83	90.6667	9.29157	327	243	217	262.333	57.492	2.89338	0.0365379	Y
Ta21469	AT2G46505	SDH4 succinate dehydrogenase subunit 4	1458	1502	1212	1390.67	156.286	868	1050	946	954.667	91.309	0.686481	0.0433627	Y
Ta10660	AT4G16280	FCA RNA binding;abscisic acid binding	676	645	665	662	15.7162	1198	978	686	954	256.842	1.44109	0.183637	N
Ta16056	AT3G48050	BAH domain ;TFIIS helical bundle-like domain	589	566	642	599	38.9744	863	941	1056	953.333	97.0893	1.59154	0.013578	Y
Ta03613	AT1G14820	Sec14p-like phosphatidylinositol transfer family protein	1023	1232	1034	1096.33	117.619	988	782	1089	953	156.464	0.869261	0.45401	N
Ta14227	AT2G23320	WRKY15 WRKY DNA-binding protein 15	188	201	205	198	8.88819	617	535	566	572.667	41.4045	2.89226	0.0056422	Y
Ta14086	AT3G02555	unknown protein; BEST Arabidopsis thaliana protein match is: unknown protein (TAIR:AT5G16110.1); Has 130 Blast hits to 130 proteins in 18 species: Archae - 0; Bacteria - 0; M	514	554	365	477.667	99.6009	1299	1447	1398	1381.33	75.3945	2.89184	0.00625204	Y
Ta21483	AT2G46370	JAR1 Auxin-responsive GH3 family protein	123	153	158	144.667	18.9297	390	397	468	418.333	43.1548	2.89171	0.00495813	Y
Ta16132	AT4G30935	WRKY32, ATWRKY32 WRKY DNA-binding protein 32	150	147	154	150.333	3.51188	455	373	476	434.667	54.4273	2.89135	0.0106479	Y
Ta14357	AT1G02750	Drought-responsive family protein	180	182	173	178.333	4.72582	484	543	518	515	29.6142	2.88785	0.00253226	Y
Ta03464	AT1G22090	emb2204 Protein of unknown function (DUF626)	841	777	918	845.333	70.5998	1068	724	1063	951.667	197.181	1.12579	0.329111	N
Ta17268	AT4G19960	KUP9 K+ uptake permease 9	717	658	720	698.333	34.9619	1003	903	949	951.667	50.0533	1.36277	0.00445926	Y
Ta05399	AT1G04780	Ankyrin repeat family protein	473	515	528	505.333	28.746	1024	912	918	951.333	63.0026	1.88259	0.0135945	Y
Ta01205	AT3G19170	ATPREP1, ATZNMP, PREP1 presequence protease 1	1027	936	1644	1202.33	385.191	1105	640	1108	951	269.338	0.790962	0.294738	N
Ta20296	AT5G56270	WRKY2, ATWRKY2 WRKY DNA-binding protein 2	383	449	534	455.333	75.699	1255	762	836	951	265.859	2.08858	0.118972	N
Ta04751	AT5G14060	CARAB-AK-LYS Aspartate kinase family protein	896	820	1102	939.333	145.909	1336	735	781	950.667	334.5	1.01207	0.96439	N
Ta11460	AT1G28580	GDSL-like Lipase/Acylhydrolase superfamily protein	626	467	573	555.333	80.9588	1210	893	749	950.667	235.848	1.71188	0.0796307	N
Ta26195	AT1G34190	anac017, NAC017 NAC domain containing protein 17	519	526	631	558.667	62.7402	1187	809	856	950.667	206.015	1.70167	0.106114	N
Ta05012	AT5G11600	unknown protein; FUNCTIONS IN: molecular function unknown; INVOLVED IN: biological process unknown; LOCATED IN: chloroplast; EXPRESSED IN: 20 plant structures; EXPRESSED DURI	204	157	205	188.667	27.4287	595	507	530	544	45.6399	2.88339	0.00291847	Y
Ta05377	AT1G04985	unknown protein; Has 37 Blast hits to 37 proteins in 11 species: Archae - 0; Bacteria - 0; Metazoa - 0; Fungi - 0; Plants - 37; Viruses - 0; Other Eukaryotes - 0 (source: NCB	138	112	113	121	14.7309	405	294	347	348.667	55.5188	2.88154	0.0116043	Y
Ta02084	AT5G63790	ANAC102, NAC102 NAC domain containing protein 102	838	687	688	737.667	86.8927	1445	687	718	950	428.963	1.28784	0.394854	N
Ta03205	AT3G58640	Mitogen activated protein kinase kinase kinase-related	586	613	726	641.667	74.272	1022	834	993	949.667	101.214	1.48	0.0422057	Y
Ta06063	AT3G10020	unknown protein; FUNCTIONS IN: molecular function unknown; INVOLVED IN: response to oxidative stress, anaerobic respiration; LOCATED IN: cellular component unknown; EXPRESSED	1116	806	608	843.333	256.049	1534	654	660	949.333	506.345	1.12569	0.590009	N
Ta14604	AT4G14160	Sec23/Sec24 protein transport family protein	854	827	1025	902	107.373	918	867	1063	949.333	101.687	1.05248	0.0297613	Y
Ta13237	AT1G64520	RPN12a regulatory particle non-ATPase 12A	794	688	828	770	73.0205	898	811	1135	948	167.687	1.23117	0.110719	N
Ta05032	AT5G11790	NDL2 N-MYC downregulated-like 2	660	653	543	618.667	65.6227	1062	801	980	947.667	133.47	1.53179	0.0687979	N
Ta00338	AT4G38960	B-box type zinc finger family protein	233	188	195	205.333	24.2143	599	1083	1160	947.333	304.112	4.61364	0.0592272	N
Ta05621	AT3G03773	HSP20-like chaperones superfamily protein	342	434	332	369.333	56.2257	941	1153	1093	1062.33	109.276	2.87635	0.00486998	Y
Ta06044	AT1G80930	MIF4G domain-containing protein / MA3 domain-containing protein	732	770	642	714.667	65.7368	949	1031	861	947	85.0176	1.32509	0.00379054	Y
Ta21331	AT2G29960	CYP5, ATCYP5, CYP19-4 cyclophilin 5	900	877	768	848.333	70.5148	875	1107	859	947	138.795	1.11631	0.31259	N
Ta10455	AT2G48160	Tudor/PWWP/MBT domain-containing protein	1352	1330	1523	1401.67	105.652	1148	770	922	946.667	190.203	0.675386	0.0689155	N
Ta18997	AT2G30720	Thioesterase/thiol ester dehydrase-isomerase superfamily protein	695	713	886	764.667	105.462	1084	761	994	946.333	166.692	1.23758	0.226048	N
Ta06772	AT1G78550	2-oxoglutarate (2OG) and Fe(II)-dependent oxygenase superfamily protein	74	64	48	62	13.1149	220	158	157	178.333	36.0879	2.87634	0.0171899	Y
Ta04722	AT5G14390	alpha/beta-Hydrolases superfamily protein	473	433	566	490.667	68.2373	1148	743	945	945.333	202.5	1.92663	0.0556195	N
Ta08986	AT1G80780	Polynucleotidyl transferase, ribonuclease H-like superfamily protein	614	547	499	553.333	57.761	1064	821	950	945	121.577	1.70783	0.0218283	Y
Ta03446	AT5G21222	protein kinase family protein	994	1001	1125	1040	73.6953	990	926	918	944.667	39.4631	0.908333	0.250142	N
Ta12582	AT1G60200	splicing factor PWI domain-containing protein / RNA recognition motif (RRM)-containing protein	1230	1155	1248	1211	49.3254	1152	805	874	943.667	183.691	0.779246	0.106337	N
Ta19176	AT1G14330	Galactose oxidase/kelch repeat superfamily protein	217	256	215	229.333	23.1157	689	624	665	659.333	32.8684	2.875	0.00537194	Y
Ta21566	AT2G21600	ATRER1B, RER1B endoplasmatic reticulum retrieval protein 1B	1122	926	994	1014	99.5188	1049	873	909	943.667	92.9803	0.930638	0.0171578	Y
Ta13020	AT1G54350	ABC transporter family protein	1121	1018	1252	1130.33	117.279	1075	827	928	943.333	124.709	0.834562	0.145197	N
Ta10491	AT2G47710	Adenine nucleotide alpha hydrolases-like superfamily protein	855	615	542	670.667	163.757	1090	873	863	942	128.269	1.40457	0.00885625	Y
Ta09333	AT5G05140	Transcription elongation factor (TFIIS) family protein	613	635	693	647	41.328	1184	751	890	941.667	221.075	1.45544	0.170207	N
Ta14458	AT3G27380	SDH2-1 succinate dehydrogenase 2-1	827	832	967	875.333	79.425	1127	727	970	941.333	201.535	1.0754	0.640358	N
Ta17380	AT1G70770	Protein of unknown function DUF2359, transmembrane	725	809	1089	874.333	190.592	1078	809	933	940	134.637	1.0751	0.705292	N
Ta01049	AT5G53160	RCAR3, PYL8 regulatory components of ABA receptor 3	872	851	787	836.667	44.2757	1116	980	723	939.667	199.58	1.12311	0.37033	N
Ta22046	AT5G39250	F-box family protein	90	76	95	87	9.84886	263	239	248	250	12.1244	2.87356	0.00125224	Y
Ta09269	AT4G30100	P-loop containing nucleoside triphosphate hydrolases superfamily protein	731	791	953	825	114.839	1051	910	856	939	100.683	1.13818	0.443671	N
Ta18146	AT1G01790	KEA1, ATKEA1 K+ efflux antiporter 1	1461	1484	1928	1624.33	263.234	1031	767	1018	938.667	148.81	0.577878	0.0389599	Y
Ta07471	AT1G09140	ATSRP30, SR30, At-SR30 SERINE-ARGININE PROTEIN 30	817	733	669	739.667	74.2249	1203	741	870	938	238.388	1.26814	0.210783	N
Ta19169	AT1G14400	UBC1, ATUBC1 ubiquitin carrier protein 1	1226	1057	983	1088.67	124.557	3389	2986	3010	3128.33	226.063	2.87355	0.00110462	Y
Ta01336	AT1G18160	Protein kinase superfamily protein	604	597	645	615.333	25.9294	880	868	1065	937.667	110.437	1.52384	0.0222097	Y
Ta13513	AT1G30970	SUF4 zinc finger (C2H2 type) family protein	912	928	883	907.667	22.8108	1086	910	814	936.667	137.947	1.03195	0.732886	N
Ta00319	AT4G39110	Malectin/receptor-like protein kinase family protein	75	85	70	76.6667	7.63763	1960	251	595	935.333	903.903	12.2	0.242655	N
Ta15683	AT5G45410	unknown protein; FUNCTIONS IN: molecular function unknown; INVOLVED IN: biological process unknown; LOCATED IN: cellular component unknown; EXPRESSED IN: 24 plant structures;	583	551	696	610	76.1774	1052	683	1070	935	218.424	1.53279	0.0835199	N
Ta03933	AT1G19600	pfkB-like carbohydrate kinase family protein	939	822	892	884.333	58.8756	1063	854	886	934.333	112.571	1.05654	0.324489	N
Ta16327	AT1G76850	SEC5A exocyst complex component sec5	926	934	868	909.333	36.0185	1098	805	900	934.333	149.487	1.02749	0.800793	N
Ta13319	AT2G21160	Translocon-associated protein (TRAP), alpha subunit	1722	1783	1756	1753.67	30.5669	881	928	992	933.667	55.7165	0.532408	0.00118814	Y
Ta01648	AT3G06483	PDK, ATPDHK pyruvate dehydrogenase kinase	594	621	835	683.333	132.039	1015	803	981	933	113.86	1.36537	0.101587	N
Ta03819	AT1G17210	ATILP1, ILP1 IAP-like protein 1	927	863	1147	979	148.97	986	854	959	933	69.7352	0.953013	0.596066	N
Ta08030	AT2G07760	Zinc knuckle (CCHC-type) family protein	1321	1399	1325	1348.33	43.9242	1210	928	661	933	274.534	0.691965	0.124438	N
Ta20451	AT2G25940	ALPHA-VPE, ALPHAVPE alpha-vacuolar processing enzyme	480	400	454	444.667	40.8085	1672	944	1210	1275.33	368.371	2.86807	0.0488971	Y
Ta17548	AT1G68490	unknown protein; FUNCTIONS IN: molecular function unknown; INVOLVED IN: biological process unknown; LOCATED IN: chloroplast; EXPRESSED IN: 22 plant structures; EXPRESSED DURI	858	798	517	724.333	182.045	970	915	912	932.333	32.6548	1.28716	0.15612	N
Ta07819	AT5G23575	Transmembrane CLPTM1 family protein	688	626	806	706.667	91.4403	985	747	1061	931	163.817	1.31745	0.0516658	N
Ta26135	AT1G33780	Protein of unknown function (DUF179)	531	533	649	571	67.5574	1064	741	988	931	168.876	1.63047	0.0624004	N
Ta04608	AT4G35260	IDH1, IDH-I isocitrate dehydrogenase 1	761	750	955	822	115.313	1054	686	1051	930.333	211.604	1.13179	0.404129	N
Ta19307	AT5G57020	NMT1, ATNMT1 myristoyl-CoA:protein N-myristoyltransferase	1111	1062	1317	1163.33	135.316	1175	776	840	930.333	214.29	0.799713	0.279137	N
Ta13962	AT1G30400	ATMRP1, EST1, ABCC1 multidrug resistance-associated protein 1	994	1002	1159	1051.67	93.0394	1082	840	867	929.667	132.613	0.883994	0.38809	N
Ta18309	AT1G49670	NQR ARP protein (REF)	637	604	983	741.333	209.939	1027	743	1019	929.667	161.708	1.25405	0.215089	N
Ta23778	AT3G52890	KIPK KCBP-interacting protein kinase	844	837	983	888	82.3468	969	848	971	929.333	70.4438	1.04655	0.432064	N
Ta02783	AT4G32340	Tetratricopeptide repeat (TPR)-like superfamily protein	112	95	62	89.6667	25.4231	1782	480	523	928.333	739.61	10.3532	0.181499	N
Ta11225	AT1G21680	DPP6 N-terminal domain-like protein	945	805	960	903.333	85.4888	1295	796	692	927.667	322.342	1.02694	0.904411	N
Ta06488	AT2G02910	Protein of unknown function (DUF616)	1426	1430	1259	1371.67	97.5927	1042	916	822	926.667	110.387	0.675577	0.00711601	Y
Ta24536	AT5G35590	PAA1 proteasome alpha subunit A1	674	626	759	686.333	67.3523	956	817	1004	925.667	97.1202	1.34871	0.0119692	Y
Ta05068	AT5G12190	RNA-binding (RRM/RBD/RNP motifs) family protein	560	519	493	524	33.7787	909	891	976	925.333	44.7921	1.7659	0.0104592	Y
Ta21048	AT4G08920	CRY1, BLU1, HY4, OOP2, ATCRY1 cryptochrome 1	682	642	699	674.333	29.2632	1117	789	869	925	171.02	1.37173	0.113268	N
Ta11015	AT1G52260	ATPDIL1-5, ATPDI3, PDI3, PDIL1-5 PDI-like 1-5	1055	1120	1299	1158	126.361	932	887	955	924.667	34.5881	0.798503	0.0672982	N
Ta14566	AT3G53500	RSZ32, RS2Z32, At-RS2Z RNA-binding (RRM/RBD/RNP motifs) family protein with retrovirus zinc finger-like domain	1446	1357	1361	1388	50.2693	1109	819	846	924.667	160.207	0.666186	0.0182779	Y
Ta06829	AT1G79160	unknown protein; BEST Arabidopsis thaliana protein match is: unknown protein (TAIR:AT1G16500.1); Has 104 Blast hits to 102 proteins in 13 species: Archae - 0; Bacteria - 0; M	229	254	252	245	13.8924	664	803	641	702.667	87.6489	2.86803	0.0106264	Y
Ta17859	AT4G02590	UNE12 basic helix-loop-helix (bHLH) DNA-binding superfamily protein	327	303	317	315.667	12.0554	896	881	938	905	29.5466	2.86695	0.000740421	Y
Ta07291	AT2G40830	RHC1A RING-H2 finger C1A	606	517	618	580.333	55.1755	1018	743	1005	922	155.155	1.58874	0.0278865	Y
Ta23300	AT4G12780	Chaperone DnaJ-domain superfamily protein	754	766	838	786	45.4313	988	860	918	922	64.0937	1.17303	0.10962	N
Ta11296	AT3G53000	AtPP2-A15, PP2-A15 phloem protein 2-A15	166	184	196	182	15.0997	549	537	479	521.667	37.4344	2.8663	0.0075224	Y
Ta19949	AT1G29350	Kinase-related protein of unknown function (DUF1296)	1082	929	1088	1033	90.1166	957	807	1001	921.667	101.712	0.892223	0.0117911	Y
Ta14746	AT1G13360	unknown protein; BEST Arabidopsis thaliana protein match is: unknown protein (TAIR:AT3G25870.1); Has 69 Blast hits to 69 proteins in 16 species: Archae - 0; Bacteria - 0; Met	324	332	265	307	36.5923	983	889	766	879.333	108.822	2.86428	0.00646705	Y
Ta23113	AT3G47810	MAG1 Calcineurin-like metallo-phosphoesterase superfamily protein	824	830	861	838.333	19.8578	1059	787	918	921.333	136.031	1.09901	0.414675	N
Ta13830	AT3G15430	Regulator of chromosome condensation (RCC1) family protein	239	246	235	240	5.56776	817	554	688	686.333	131.508	2.85972	0.0292184	Y
[truncated: 10,336 more rows]
