# Supplementary material for: The pennycress (Thlaspi arvense L.) nectary: structural and transcriptomic characterization
Source: BMC Plant Biol. 2017 Nov 14;17:201. doi: 10.1186/s12870-017-1146-8 (PMC5686818; doi:10.1186/s12870-017-1146-8)
Supplement: Supplementary file 3 — GO Slim analyses. Biological processes, molecular functions, and cell components over- or underrepresented in genes differentially expressed between immature and mature nectaries. (XLSX 130 kb) [file 12870_2017_1146_MOESM3_ESM.xlsx]

## Sheet: Gene list Mat vs Imm for GO
Up in Immature	Ratio Mature/Immature	Up in Mature	Ratio Mature/Immature
AT5G55720	0	AT2G27790	2
AT5G33370	0.00141995	AT4G13070	2.00214
AT5G22430	0.00150943	AT1G65730	2.00274
AT3G56220	0.00180832	AT4G29040	2.00296
AT2G42990	0.00192308	AT5G19050	2.0058
AT2G20870	0.00202614	AT1G26930	2.006
AT1G63710	0.00235664	AT5G60410	2.00649
AT1G12570	0.00241196	AT4G14840	2.00655
AT4G24140	0.00269674	AT2G29700	2.00815
AT2G28790	0.00284947	AT5G03520	2.00819
AT3G05180	0.00306748	AT2G37500	2.0087
AT5G24290	0.00315457	AT4G36780	2.01198
AT5G37690	0.00347222	AT3G57550	2.01291
AT1G52410	0.00352767	AT5G06660	2.01462
AT3G54400	0.004111	AT5G22670	2.01475
AT5G52860	0.0053286	AT2G35100	2.01786
AT4G27860	0.00566409	AT1G09645	2.01848
AT3G22275	0.00628931	AT5G05930	2.01852
AT5G23940	0.00694503	AT5G05700	2.01877
AT2G40435	0.00696864	AT4G18530	2.01893
AT4G23750	0.00717703	AT1G61140	2.01934
AT1G04730	0.00740741	AT4G14455	2.0194
AT1G58270	0.00754401	AT1G49170	2.01946
AT5G19730	0.00903294	AT1G08770	2.02049
AT4G39940	0.0094697	AT5G03660	2.02177
AT3G50240	0.00977995	AT2G27350	2.02198
AT1G14800	0.0101266	AT3G28480	2.02203
AT4G29700	0.0101367	AT3G23540	2.02384
AT2G42840	0.010329	AT3G17550	2.02542
AT1G04020	0.0113122	AT5G54750	2.02889
AT3G12145	0.0113306	AT2G27200	2.02936
AT5G20740	0.0118293	AT4G08330	2.02952
AT4G29690	0.0120773	AT1G14740	2.0302
AT5G48600	0.0122699	AT3G19240	2.03038
AT4G22010	0.0123549	AT5G48655	2.0316
AT5G62230	0.0128323	AT4G02920	2.03257
AT5G15530	0.0137056	AT5G56550	2.03285
AT5G07990	0.0137429	AT5G08560	2.03307
AT1G04350	0.0137487	AT2G46830	2.03403
AT5G60200	0.0139104	AT1G05060	2.03516
AT5G13060	0.0139665	AT3G11950	2.03774
AT1G54010	0.0140279	AT2G20740	2.0395
AT5G14700	0.0141326	AT5G52200	2.04076
AT1G47480	0.0142349	AT2G15570	2.04181
AT1G23730	0.0146413	AT1G16720	2.04203
AT1G52400	0.0151052	AT5G57160	2.04231
AT5G24410	0.0152362	AT1G73030	2.04345
AT2G37640	0.0153584	AT1G07470	2.04412
AT3G18080	0.0156702	AT1G77460	2.04433
AT5G45950	0.0163121	AT4G38630	2.04465
AT3G23760	0.0164609	AT1G12710	2.04508
AT4G39950	0.0165563	AT1G55530	2.04665
AT4G27870	0.0168801	AT2G17730	2.04695
AT5G57220	0.0174881	AT1G13880	2.04713
AT5G49330	0.0177253	AT3G13200	2.04849
AT2G42800	0.0180383	AT4G34000	2.04901
AT1G75940	0.018415	AT3G61350	2.04962
AT3G01670	0.0191205	AT5G20270	2.05026
AT4G10440	0.019347	AT4G22180	2.05114
AT2G30010	0.0198582	AT4G29160	2.05168
AT2G42260	0.02	AT1G66330	2.05268
AT5G61000	0.0201083	AT1G73130	2.05268
AT2G29680	0.0204678	AT1G67850	2.05339
AT3G15280	0.0204778	AT2G24100	2.05375
AT5G57130	0.0206186	AT2G31680	2.05382
AT1G09750	0.0208333	AT3G12480	2.05556
AT3G10570	0.0211132	AT5G19860	2.05639
AT1G21560	0.0212202	AT4G36860	2.05693
AT3G48460	0.0212685	AT3G04630	2.05749
AT3G23670	0.022293	AT4G30560	2.05995
AT1G73620	0.0224509	AT4G28290	2.06007
AT1G68870	0.0224571	AT5G66870	2.0614
AT3G53190	0.0225	AT5G57150	2.06173
AT1G35180	0.0225928	AT1G59520	2.06283
AT5G48850	0.0227273	AT1G01230	2.06561
AT2G45080	0.0229885	AT1G10410	2.06785
AT3G24660	0.0234114	AT4G21450	2.06895
AT1G53070	0.0234926	AT5G56260	2.07005
AT3G23740	0.0235131	AT2G46030	2.07127
AT5G47500	0.0239362	AT1G36980	2.07332
AT4G18670	0.0245566	AT1G55760	2.08124
AT5G61130	0.024954	AT5G13420	2.08176
AT3G17840	0.0256881	AT1G74960	2.08273
AT1G69770	0.02595	AT4G26620	2.08537
AT1G16515	0.0261438	AT3G09370	2.08714
AT5G07030	0.0265139	AT2G38960	2.08717
AT1G67320	0.027027	AT2G38270	2.08832
AT2G07690	0.027303	AT3G10770	2.09091
AT1G16060	0.0273556	AT2G39170	2.09091
AT4G38770	0.0275802	AT5G51380	2.09362
AT2G46650	0.027735	AT5G55560	2.09444
AT1G19670	0.0284297	AT5G57900	2.09446
AT3G25100	0.028481	AT2G23780	2.0945
AT1G27020	0.0286299	AT5G47750	2.09715
AT1G70710	0.0295231	AT2G31305	2.09797
AT1G31335	0.0297398	AT1G55000	2.09927
AT3G05165	0.0300694	AT1G26920	2.10016
AT3G07800	0.0305085	AT4G22100	2.10083
AT1G45010	0.0306947	AT4G14950	2.10138
AT4G25850	0.0307263	AT2G44130	2.10288
AT4G30130	0.0307692	AT5G17640	2.10336
AT5G01240	0.030888	AT2G04520	2.10368
AT4G21070	0.032	AT5G13340	2.10407
AT2G29670	0.032677	AT2G06530	2.1042
AT4G16610	0.0327869	AT3G54000	2.10738
AT4G21600	0.0328467	AT2G35170	2.10796
AT5G49100	0.0329369	AT5G39510	2.10798
AT4G12620	0.0331126	AT4G30630	2.10817
AT2G43550	0.0332975	AT2G43430	2.1087
AT3G53380	0.0333333	AT4G15420	2.10902
AT1G16630	0.0335821	AT1G61250	2.10925
AT3G20960	0.0336134	AT5G51570	2.11002
AT1G76740	0.0336879	AT5G52760	2.11336
AT4G39330	0.0338176	AT2G26600	2.11483
AT1G15360	0.0339099	AT4G14600	2.11621
AT4G24510	0.0339257	AT4G10810	2.11707
AT5G23210	0.0340076	AT4G10380	2.1175
AT4G21910	0.0343125	AT1G54710	2.11868
AT1G08160	0.0344828	AT3G58030	2.12138
AT1G07450	0.0344828	AT1G80940	2.12173
AT2G16440	0.0345238	AT5G16830	2.12195
AT5G46530	0.0348837	AT1G65520	2.12329
AT1G24020	0.0353657	AT3G59660	2.12464
AT5G52910	0.0355987	AT4G06676	2.12903
AT5G51560	0.0360577	AT2G18915	2.12911
AT5G25880	0.0363322	AT4G05150	2.13016
AT2G45470	0.0363458	AT3G20290	2.13171
AT1G01320	0.03688	AT5G51260	2.13239
AT3G23530	0.0375427	AT5G54090	2.13363
AT3G51280	0.0376712	AT1G27320	2.1352
AT3G01140	0.0378378	AT5G61640	2.13665
AT3G18850	0.0379564	AT3G19770	2.14178
AT4G00490	0.0379747	AT3G21280	2.14286
AT3G42660	0.038078	AT5G13570	2.14433
AT1G76310	0.0383562	AT1G22280	2.14461
AT5G08020	0.0386555	AT5G52450	2.14523
AT1G44110	0.038835	AT5G17210	2.14545
AT3G55970	0.0389214	AT2G28890	2.14683
AT1G15260	0.0389972	AT1G77810	2.14713
AT3G16400	0.0390157	AT3G02260	2.14999
AT2G17040	0.0390625	AT5G46620	2.15
AT3G62630	0.0390909	AT1G52320	2.15324
AT4G14200	0.0397849	AT1G03350	2.15362
AT1G73590	0.0399061	AT2G39805	2.15435
AT2G19170	0.0399714	AT5G56140	2.15454
AT1G44900	0.0409226	AT2G31350	2.15846
AT4G20940	0.041116	AT5G13310	2.15888
AT5G51550	0.0411361	AT5G10350	2.16121
AT4G17480	0.0411523	AT1G26620	2.16232
AT5G08640	0.0413312	AT2G37240	2.16298
AT3G01680	0.0413695	AT2G33550	2.16304
AT1G77630	0.0414201	AT3G05250	2.16376
AT5G51600	0.0414201	AT1G60610	2.16398
AT5G57590	0.0414201	AT5G66930	2.16454
AT5G13140	0.041592	AT4G03260	2.1665
AT5G42030	0.0416667	AT5G63880	2.16755
AT2G43520	0.0416667	AT5G25270	2.17074
AT1G69700	0.0419355	AT2G45820	2.1723
AT4G11140	0.0419847	AT3G17000	2.17371
AT3G54180	0.0422222	AT2G04800	2.17419
AT4G14330	0.042328	AT4G05200	2.17534
AT4G16780	0.0423729	AT2G41630	2.1828
AT1G74720	0.0424242	AT1G63090	2.18405
AT5G62410	0.042471	AT1G62422	2.18777
AT4G28190	0.0427136	AT1G34370	2.18787
AT3G22760	0.0428135	AT1G06770	2.18792
AT3G04720	0.0429864	AT3G15358	2.18824
AT2G24490	0.0433168	AT3G05010	2.18905
AT2G46720	0.0435714	AT2G44200	2.19007
AT5G65010	0.0437424	AT5G12310	2.19042
AT1G31690	0.0439642	AT2G40940	2.19146
AT5G22880	0.0440375	AT4G09580	2.19161
AT5G26280	0.0443114	AT5G09330	2.19198
AT4G02060	0.0444691	AT5G54290	2.19217
AT4G02800	0.0447284	AT1G56310	2.19231
AT4G18760	0.0451613	AT3G24260	2.19333
AT3G60900	0.045177	AT1G31130	2.19429
AT2G48020	0.0452381	AT5G47050	2.19475
AT5G60800	0.0458384	AT2G03430	2.19686
AT1G03780	0.0460048	AT3G10210	2.19748
AT5G36220	0.0464103	AT5G02620	2.19874
AT5G52950	0.046748	AT1G18560	2.19883
AT2G36885	0.0474255	AT2G18860	2.2
AT5G64630	0.047619	AT1G06110	2.20091
AT3G52180	0.0478215	AT1G02816	2.20155
AT1G48100	0.047828	AT2G39950	2.20298
AT4G17760	0.0483516	AT5G59610	2.20482
AT2G22440	0.0483871	AT2G16530	2.20635
AT3G52870	0.0483981	AT1G03430	2.20776
AT5G05270	0.0490463	AT5G39040	2.20893
AT4G27850	0.0490694	AT3G13677	2.2093
AT1G26330	0.0491803	AT1G48790	2.20977
AT1G55200	0.0492582	AT1G03080	2.21
AT4G15910	0.0492958	AT5G17060	2.21297
AT1G02190	0.04959	AT3G51370	2.21533
AT5G45680	0.0498084	AT1G32340	2.21567
AT4G16141	0.0502726	AT5G27840	2.21627
AT3G20680	0.0504732	AT5G15120	2.21686
AT4G13770	0.0505549	AT5G58800	2.21709
AT2G29570	0.0507015	AT3G12950	2.21744
AT3G14420	0.0507453	AT1G05320	2.21864
AT4G35930	0.0508475	AT4G17570	2.21997
AT5G41070	0.0508788	AT5G53450	2.2207
AT2G37860	0.0510949	AT5G49470	2.22137
AT3G46940	0.0512077	AT1G80040	2.22232
AT5G46700	0.0512129	AT1G31440	2.22234
AT1G02730	0.0514801	AT1G33480	2.22564
AT5G16250	0.0517928	AT1G48490	2.22569
AT1G27940	0.0519713	AT1G48480	2.22752
AT4G36180	0.0523077	AT5G03330	2.22869
AT1G11130	0.0526316	AT1G72630	2.22892
AT4G30090	0.0527523	AT5G43870	2.22951
AT3G49360	0.0529328	AT1G33800	2.23016
AT5G46280	0.0533088	AT5G16730	2.23197
AT5G25610	0.0534678	AT3G03780	2.23452
AT3G59530	0.0535117	AT5G66820	2.23748
AT4G01760	0.0541311	AT5G60580	2.23785
AT3G16410	0.0542636	AT1G22070	2.23994
AT5G64570	0.0542852	AT4G18580	2.24013
AT4G31840	0.0548523	AT3G17611	2.24227
AT1G78210	0.0552486	AT4G23920	2.24545
AT4G36360	0.0552941	AT1G71750	2.24561
AT5G05580	0.055409	AT2G02040	2.24646
AT4G37430	0.0558618	AT2G39000	2.24857
AT5G06930	0.0568421	AT3G53230	2.25066
AT5G49160	0.0575895	AT5G52880	2.25153
AT1G73655	0.0576471	AT1G28200	2.25344
AT5G41880	0.057732	AT2G01110	2.25642
AT2G30370	0.057947	AT5G54160	2.25871
AT4G28706	0.0583717	AT2G41705	2.26043
AT5G41040	0.0584192	AT5G67030	2.26087
AT5G45670	0.0585614	AT1G80010	2.26156
AT5G22940	0.058651	AT1G27760	2.26401
AT2G40550	0.0589404	AT2G45530	2.26882
AT1G14590	0.0590164	AT2G45650	2.27004
AT1G60550	0.0596659	AT4G15470	2.27388
AT5G20420	0.0596737	AT4G22820	2.27389
AT1G55490	0.0599187	AT1G58180	2.2739
AT4G15830	0.0599369	AT5G10650	2.27458
AT3G19050	0.0600962	AT4G36920	2.27516
AT4G28100	0.0601145	AT5G11860	2.27665
AT3G45140	0.0601322	AT5G09920	2.27889
AT2G38810	0.0602679	AT2G03340	2.28043
AT5G02890	0.060274	AT2G25920	2.28095
AT1G49740	0.0611384	AT2G03620	2.28176
AT5G23310	0.0613383	AT4G33780	2.28264
AT5G50740	0.0615385	AT1G19010	2.28342
AT1G75150	0.0616622	AT2G27285	2.28358
AT3G08030	0.0618299	AT3G48990	2.28406
AT3G15550	0.0620438	AT2G20320	2.28454
AT5G62550	0.0621118	AT2G40270	2.28599
AT3G02110	0.0622652	AT1G16180	2.28842
AT1G55370	0.0626118	AT2G42040	2.29032
AT2G27385	0.0629471	AT3G09770	2.29308
AT1G14030	0.0630182	AT2G30040	2.29437
AT5G13960	0.0630872	AT3G01090	2.29625
AT1G08500	0.0631579	AT2G44150	2.2987
AT1G01300	0.0632319	AT2G36960	2.30084
AT5G66230	0.0633947	AT5G57800	2.30102
AT4G19020	0.0634755	AT3G29200	2.30128
AT5G48360	0.0635965	AT3G10420	2.30129
AT5G56530	0.063745	AT5G63940	2.30457
AT3G01980	0.0638041	AT4G31450	2.30678
AT5G06290	0.0640041	AT5G18640	2.30795
AT4G24780	0.0642633	AT2G17520	2.30828
AT5G17490	0.0646798	AT3G19950	2.30831
AT2G25060	0.064833	AT3G02990	2.30872
AT1G21090	0.0650558	AT5G10370	2.30937
AT2G38140	0.0657008	AT5G16450	2.31165
AT2G42950	0.0657895	AT1G07310	2.31222
AT5G36710	0.0657895	AT2G18240	2.31325
AT1G14210	0.0658561	AT2G37150	2.31463
AT3G02820	0.0659898	AT4G33770	2.31478
AT4G34740	0.0662824	AT1G55590	2.31481
AT3G13000	0.0665111	AT2G01460	2.31595
AT3G61870	0.0665336	AT3G22950	2.31904
AT2G43360	0.0665962	AT5G43060	2.31927
AT5G60610	0.0671378	AT3G01170	2.31954
AT5G51820	0.0672926	AT2G03730	2.32069
AT4G29930	0.0674374	AT5G66250	2.32173
AT2G04780	0.0676692	AT1G26830	2.32248
AT4G11080	0.0677541	AT4G02730	2.32285
AT1G77490	0.0678128	AT4G05000	2.32286
AT5G37300	0.0678246	AT5G20650	2.32569
AT1G53520	0.0679825	AT3G04350	2.32911
AT3G11630	0.0681039	AT1G79590	2.32976
AT5G65360	0.068159	AT5G22280	2.33026
AT3G02640	0.0682819	AT1G74780	2.33516
AT3G17360	0.0683453	AT4G13400	2.33811
AT3G15110	0.0687285	AT2G01270	2.33865
AT1G02110	0.0690335	AT1G21450	2.33982
AT1G65900	0.0706505	AT5G44080	2.34022
AT5G48485	0.0711297	AT2G32710	2.34177
AT5G05160	0.0711744	AT1G43890	2.34276
AT1G80190	0.0711921	AT5G18130	2.34333
AT5G18620	0.071328	AT5G02800	2.34732
AT5G38590	0.0714286	AT2G46070	2.34851
AT1G10670	0.0715182	AT5G58290	2.34995
AT5G10160	0.071599	AT1G29800	2.35
AT5G08380	0.0716941	AT3G54300	2.35902
AT2G01210	0.0717131	AT5G54730	2.36018
AT1G75710	0.0722892	AT1G70920	2.36131
AT3G10440	0.0723514	AT4G23730	2.36364
AT5G67270	0.0723684	AT4G19860	2.36561
AT1G05200	0.0726257	AT1G32410	2.36596
AT1G68585	0.0729167	AT5G37480	2.36816
AT3G63160	0.0733138	AT1G68290	2.36866
AT2G20850	0.0737913	AT4G35540	2.37282
AT3G45230	0.0737913	AT3G61590	2.37355
AT1G67630	0.0740038	AT3G16740	2.3741
AT5G23530	0.0744102	AT1G32260	2.3747
AT5G23100	0.0745856	AT1G48210	2.37515
AT1G64710	0.0751029	AT4G35230	2.3808
AT5G05740	0.0753912	AT2G47650	2.38188
AT5G55400	0.0758853	AT2G44710	2.38206
AT4G12420	0.0759417	AT3G49530	2.38466
AT5G51750	0.0759784	AT5G40880	2.38686
AT4G38370	0.0761905	AT1G72310	2.38791
AT5G09650	0.0763496	AT5G23240	2.38925
AT2G15090	0.076412	AT4G32600	2.39024
AT3G53850	0.0766871	AT3G50700	2.39099
AT5G11510	0.0769231	AT2G17540	2.39309
AT2G35470	0.0769231	AT5G52510	2.39325
AT3G52110	0.0775194	AT5G18190	2.39642
AT3G04290	0.0780075	AT1G54130	2.39646
AT3G23830	0.0785153	AT1G07870	2.39671
AT2G02100	0.0789359	AT1G72175	2.40206
AT5G62180	0.079096	AT2G22660	2.40258
AT5G06150	0.0792683	AT5G50380	2.40263
AT1G79950	0.0793358	AT2G32580	2.40718
AT2G21790	0.0794872	AT5G26720	2.41045
AT4G11320	0.0795455	AT4G13040	2.41065
AT5G12170	0.079906	AT3G15540	2.41111
AT1G55265	0.0803213	AT1G30090	2.41218
AT1G12230	0.0805861	AT3G47670	2.41294
AT1G28010	0.0805861	AT2G21500	2.41356
AT1G64770	0.0808824	AT4G20300	2.41372
AT3G26060	0.0811859	AT5G16820	2.41841
AT2G26910	0.0812759	AT4G35190	2.41849
AT1G48350	0.0813787	AT1G62040	2.42268
AT4G31910	0.0819761	AT3G08730	2.42341
AT2G02850	0.0822857	AT2G39360	2.42553
AT3G52150	0.083004	AT3G12520	2.42687
AT3G18730	0.0835267	AT1G55960	2.42719
AT1G70270	0.083987	AT2G43020	2.42888
AT5G42100	0.0847018	AT5G38510	2.42946
AT2G33570	0.0847826	AT1G26580	2.43219
AT5G26680	0.0856164	AT1G19700	2.43221
AT2G33180	0.0856611	AT5G54855	2.43721
AT3G57030	0.0859466	AT4G19640	2.43736
AT5G38980	0.0860058	AT5G18120	2.43784
AT3G60660	0.0864745	AT5G02970	2.43857
AT5G62580	0.0866337	AT4G21320	2.44017
AT3G13600	0.0867679	AT2G21270	2.44125
AT1G66430	0.0867959	AT5G47300	2.44348
AT1G48600	0.0868644	AT4G30390	2.44526
AT3G47650	0.0870156	AT1G31170	2.44672
AT5G43020	0.0871287	AT5G41400	2.44703
AT3G12610	0.0872075	AT4G17170	2.44954
AT3G48420	0.0879905	AT1G52140	2.4527
AT5G36100	0.0883838	AT1G25682	2.45507
AT1G31650	0.0888889	AT5G22950	2.45563
AT5G39210	0.0889571	AT5G40140	2.45706
AT5G66920	0.0896794	AT3G43230	2.46351
AT3G56320	0.0896984	AT3G06180	2.46468
AT1G34065	0.0901639	AT5G43400	2.46473
AT2G28950	0.0904152	AT5G19430	2.46614
AT2G43560	0.0905797	AT3G19990	2.46851
AT3G55850	0.0907029	AT1G10650	2.46973
AT1G14520	0.0908193	AT3G53000	2.47111
AT1G07320	0.0909091	AT3G05720	2.47209
AT3G03320	0.0909091	AT1G09630	2.47253
AT3G02250	0.0911885	AT4G26450	2.47258
AT4G25050	0.0913561	AT1G53030	2.47496
AT4G28660	0.0914826	AT4G30350	2.47725
AT1G01080	0.0918114	AT3G11100	2.47905
AT1G80690	0.0919881	AT2G36680	2.47937
AT5G16690	0.0922242	AT5G47650	2.48027
AT3G14190	0.0923567	AT5G39660	2.4803
AT3G60220	0.092437	AT1G63855	2.48168
AT4G08950	0.0925926	AT4G22920	2.48399
AT5G40750	0.0925926	AT5G11840	2.48444
AT4G27810	0.0927835	AT5G18610	2.48562
AT5G55730	0.0928502	AT5G11330	2.48601
AT3G42170	0.0929204	AT1G69780	2.48669
AT4G11330	0.0930233	AT5G23090	2.48936
AT1G32990	0.0931677	AT5G58020	2.49647
AT2G47010	0.0936709	AT5G16320	2.49669
AT1G19950	0.0938338	AT4G12560	2.49941
AT3G23890	0.0939161	AT1G23440	2.50108
AT1G16080	0.0941884	AT1G18210	2.50441
ATMG00670	0.0944334	AT3G02310	2.50514
AT2G45340	0.0944689	AT1G63500	2.50526
AT2G13610	0.0944742	AT2G32240	2.50527
AT1G04280	0.0950455	AT3G13910	2.50708
AT5G67070	0.0954907	AT3G07630	2.50713
AT2G23690	0.0955056	AT2G19350	2.50725
AT3G55400	0.0955137	AT2G33150	2.50804
AT1G80720	0.0958231	AT1G72830	2.50826
AT4G16460	0.0958549	AT1G21000	2.51456
AT5G04620	0.0959147	AT3G61960	2.51667
AT1G67780	0.0960384	AT1G62360	2.51969
AT1G80790	0.0962877	AT5G02480	2.52307
AT4G33270	0.0963275	AT5G65030	2.52709
AT1G14120	0.0967562	AT3G15580	2.52714
AT5G04360	0.0968801	AT4G30240	2.52774
AT1G14810	0.0970297	AT3G27540	2.52941
AT4G24770	0.0973067	AT2G28640	2.53333
AT1G69760	0.0974576	AT2G04690	2.53333
AT3G48200	0.0974729	AT5G13810	2.53363
AT5G12150	0.097561	AT3G50350	2.5378
AT1G24000	0.0977918	AT5G12020	2.53906
AT3G17460	0.0984925	AT4G12000	2.54098
AT2G28510	0.098646	AT2G30520	2.54623
AT2G23380	0.0988235	AT5G47120	2.54736
AT1G78170	0.0990099	AT1G15860	2.54754
AT4G18480	0.0992499	AT4G37200	2.54779
AT4G28080	0.0995135	AT3G09085	2.5481
AT2G37660	0.0996573	AT1G53190	2.55021
AT2G28620	0.0996622	AT3G25600	2.55077
AT2G41560	0.1	AT1G48320	2.55639
AT3G55800	0.100269	AT4G18950	2.55694
AT3G62030	0.10031	AT3G51890	2.55882
AT4G23496	0.100465	AT5G44290	2.55975
AT1G08260	0.100638	AT3G59845	2.56122
AT3G53580	0.100724	AT2G25300	2.56317
AT3G56370	0.101278	AT2G26580	2.56629
AT1G70370	0.101351	AT1G25370	2.56944
AT4G03400	0.101364	AT4G39780	2.57062
AT4G38160	0.101375	AT4G17080	2.573
AT2G05790	0.10147	AT4G39230	2.57653
AT5G65860	0.10221	AT2G45500	2.5788
AT5G58490	0.102503	AT5G61440	2.57941
AT5G15230	0.102843	AT4G28270	2.581
AT5G41650	0.10299	AT2G36895	2.58127
AT1G26761	0.103053	AT4G01680	2.58333
AT4G28250	0.103343	AT5G65430	2.5867
AT3G48730	0.10362	AT1G71110	2.58864
AT5G23910	0.103659	AT1G73880	2.5946
AT1G19830	0.103834	AT2G35160	2.59729
AT3G50270	0.104046	AT2G12550	2.59951
AT1G21460	0.104056	AT5G02910	2.60421
AT1G50430	0.104247	AT3G23210	2.60744
AT3G20260	0.104348	AT1G08800	2.60955
AT4G10300	0.105417	AT4G38470	2.60999
AT4G34830	0.105847	AT1G26670	2.61111
AT3G23940	0.105874	AT5G48840	2.61129
AT5G60210	0.106383	AT5G63530	2.61639
AT2G39470	0.106918	AT1G43700	2.61947
AT1G70280	0.107027	AT2G02360	2.62094
AT3G12530	0.107221	AT1G19660	2.62158
AT3G48500	0.107358	AT4G39190	2.62286
AT1G67090	0.107383	AT1G19110	2.62408
AT5G17520	0.107579	AT3G02750	2.62689
AT3G08740	0.107799	AT1G19090	2.62857
AT3G23730	0.108267	AT4G13110	2.62911
AT5G55220	0.108608	AT4G15563	2.62914
AT5G09660	0.109052	AT2G01890	2.62963
AT5G55520	0.109181	AT4G02880	2.63163
AT1G08650	0.109383	AT1G45976	2.6341
AT3G15270	0.109709	AT1G29400	2.63413
AT2G03090	0.109926	AT4G21215	2.63578
AT2G02070	0.110397	AT1G60140	2.63747
AT3G17830	0.110565	AT4G34370	2.63777
AT3G01450	0.110906	AT4G14190	2.63793
AT3G06730	0.110922	AT5G06370	2.63817
AT5G44635	0.110979	AT5G39890	2.63905
AT2G27810	0.111524	AT2G46530	2.63915
AT3G13800	0.111864	AT5G02560	2.64242
AT4G02340	0.112231	AT2G23840	2.64277
AT2G28605	0.113636	AT1G62770	2.64332
AT4G17600	0.113725	AT1G04970	2.6443
AT2G33330	0.113895	AT5G07580	2.64537
AT3G14310	0.114088	AT4G30790	2.64753
AT3G06600	0.114224	AT1G22020	2.64919
AT3G54920	0.114249	AT2G28830	2.64987
AT1G56050	0.114339	AT5G65480	2.65255
AT5G10240	0.114528	AT1G09920	2.65572
AT5G27330	0.114556	AT2G21620	2.65912
AT5G20080	0.114621	AT2G02370	2.66667
AT4G39380	0.114883	AT4G26750	2.67003
AT3G50050	0.114983	AT4G13940	2.67049
AT1G57570	0.115212	AT5G25540	2.67275
AT5G09350	0.115294	AT3G23310	2.67634
AT1G76540	0.115502	AT2G22830	2.67638
AT3G07320	0.115523	AT1G20270	2.67922
AT3G11210	0.115942	AT3G12490	2.68097
AT3G10160	0.116216	AT3G49800	2.68338
AT1G35780	0.116279	AT5G16880	2.6904
AT4G33580	0.116863	AT4G32180	2.69219
AT3G28860	0.116992	AT4G27410	2.69379
AT2G16760	0.117057	AT3G60110	2.69545
AT5G66530	0.117188	AT3G60600	2.70938
AT1G43560	0.117647	AT3G56240	2.70996
AT2G38760	0.11819	AT3G16940	2.71473
AT3G20370	0.118831	AT4G14746	2.71499
AT1G25510	0.119529	AT3G06170	2.71525
AT2G23540	0.119863	AT1G45050	2.72014
AT3G50110	0.120438	AT2G40110	2.72388
AT3G19210	0.120482	AT5G19000	2.72394
AT3G59670	0.120805	AT3G62650	2.72486
AT3G62110	0.120846	AT3G26510	2.7277
AT1G78960	0.121101	AT5G55530	2.72941
AT3G60530	0.121469	AT3G44610	2.73214
AT5G59870	0.12157	AT5G63030	2.73545
AT5G35630	0.121631	AT3G15810	2.73849
AT5G01870	0.121762	AT5G05110	2.74081
AT2G38110	0.121896	AT2G27330	2.75368
AT4G12900	0.121993	AT1G29970	2.75517
AT5G17160	0.122078	AT2G39570	2.75553
AT2G45580	0.122324	AT1G64260	2.75731
AT5G19120	0.122388	AT1G06400	2.76005
AT1G14320	0.122915	AT2G01540	2.76293
AT1G74040	0.123077	AT2G17705	2.76515
AT1G17200	0.123188	AT5G57050	2.77224
AT5G67100	0.12319	AT4G16070	2.77258
AT1G24330	0.123209	AT5G19550	2.77345
AT1G52030	0.123326	AT5G15260	2.77473
AT3G17120	0.123386	AT5G49970	2.77555
AT4G03140	0.123457	AT1G07630	2.77612
AT1G71695	0.123692	AT5G28830	2.77734
AT5G20040	0.123711	AT1G07380	2.77846
AT1G01370	0.124031	AT5G20830	2.78516
AT5G25590	0.124694	AT3G01210	2.78531
AT4G28150	0.125	AT5G55550	2.78731
AT5G23420	0.12506	AT5G59350	2.79195
AT5G67110	0.125072	AT2G40540	2.79266
AT1G51170	0.125424	AT4G30080	2.79357
AT5G52540	0.125606	AT4G17830	2.79406
AT3G15850	0.125714	AT5G13860	2.79487
AT4G17180	0.125899	AT1G29230	2.79638
AT2G45790	0.12605	AT5G03630	2.79688
AT4G12580	0.126289	AT4G03960	2.80216
AT4G16980	0.126543	AT3G47990	2.81129
AT3G60380	0.12685	AT1G69610	2.81273
AT4G24460	0.126984	AT2G28330	2.81489
AT3G43720	0.127148	AT2G27290	2.8154
AT1G72970	0.127524	AT4G38800	2.82075
AT3G20670	0.127528	AT4G27020	2.82098
AT1G04520	0.127863	AT3G10985	2.82131
AT5G11550	0.128146	AT3G21295	2.82653
AT3G02930	0.128419	AT1G79180	2.82663
AT3G28920	0.128803	AT4G24100	2.82799
AT5G04800	0.128922	AT3G15780	2.82899
AT3G14240	0.129187	AT4G10270	2.82955
AT5G22050	0.129719	AT4G31390	2.83092
AT3G02660	0.130064	AT2G44770	2.83101
AT5G52920	0.130474	AT5G42560	2.83449
AT3G17070	0.131048	AT3G45210	2.84228
AT1G29070	0.131404	AT5G02430	2.84354
AT4G19230	0.131528	AT5G28237	2.84375
AT5G38940	0.131715	AT1G56090	2.84444
AT2G30860	0.132134	AT5G61500	2.8447
AT5G18460	0.132143	AT1G01240	2.84483
AT4G02530	0.132224	AT5G61730	2.84783
AT4G29360	0.132415	AT4G36990	2.84948
AT4G00165	0.132812	AT1G23200	2.85382
AT1G09340	0.132884	AT1G01430	2.85532
AT4G38970	0.133226	AT3G15430	2.85972
AT4G34220	0.133721	AT1G13360	2.86428
AT4G26760	0.133945	AT4G02590	2.86695
AT5G10560	0.134091	AT1G79160	2.86803
AT1G78010	0.134228	AT2G25940	2.86807
AT3G13470	0.134289	AT1G14400	2.87355
AT1G64670	0.134483	AT5G39250	2.87356
AT2G26330	0.134896	AT1G14330	2.875
AT3G56070	0.134943	AT1G78550	2.87634
AT4G33670	0.135135	AT3G03773	2.87635
AT3G59420	0.135238	AT1G04985	2.88154
AT1G21540	0.135562	AT5G11600	2.88339
AT4G20930	0.136079	AT1G02750	2.88785
AT5G17870	0.136232	AT4G30935	2.89135
AT4G17560	0.136322	AT2G46370	2.89171
AT5G49030	0.136394	AT3G02555	2.89184
AT5G54600	0.13721	AT2G23320	2.89226
AT4G02100	0.1373	AT3G60070	2.89338
AT1G43910	0.137462	AT3G63010	2.89616
AT3G54210	0.137962	AT3G10040	2.89725
AT1G74030	0.138478	AT3G27110	2.89785
AT1G34060	0.138728	AT4G12120	2.8982
AT2G03410	0.138743	AT5G22270	2.89838
AT1G76160	0.138935	AT2G23340	2.89873
AT2G01760	0.13914	AT1G22050	2.90099
AT3G03500	0.139415	AT3G59900	2.90104
AT2G37220	0.139814	AT1G75410	2.90323
AT1G23740	0.139864	AT5G57655	2.90585
AT2G34150	0.140122	AT3G03150	2.90924
AT1G17830	0.140397	AT2G22800	2.91795
AT2G44920	0.140547	AT2G33310	2.92027
AT5G26670	0.140952	AT2G16390	2.92263
AT1G05080	0.140955	AT5G05860	2.92511
AT1G34430	0.141343	AT2G01850	2.92949
AT3G28040	0.141414	AT3G29575	2.93013
AT1G72730	0.141813	AT3G12920	2.93355
AT1G21440	0.141854	AT2G03440	2.93379
AT2G23360	0.142602	AT5G46860	2.93697
AT4G38100	0.142983	AT3G03380	2.94601
AT3G05910	0.143223	AT2G16720	2.95156
AT4G24175	0.143243	AT3G03550	2.95902
AT1G71390	0.143577	AT5G19855	2.96473
AT2G21590	0.144366	AT2G17440	2.96711
AT4G34570	0.144422	AT3G63210	2.96809
AT1G35340	0.144444	AT4G40060	2.96867
AT1G15980	0.144503	AT1G21840	2.97787
AT2G38290	0.144562	AT2G33700	2.98116
AT5G54770	0.14541	AT3G13970	2.98243
AT5G24850	0.145455	AT1G72770	2.98421
AT1G73060	0.146067	AT1G55280	2.99664
AT5G46290	0.14638	AT5G64550	2.9971
AT2G39670	0.146396	AT1G13990	3
AT5G67510	0.146418	AT3G50810	3.0045
AT2G34810	0.146653	AT5G57630	3.00578
AT1G76470	0.147059	AT2G46500	3.00891
AT1G71720	0.147239	AT5G59160	3.01901
AT3G09650	0.147287	AT4G00355	3.03087
AT5G55180	0.147332	AT4G39870	3.03472
AT1G14460	0.147541	AT5G66040	3.03763
AT2G37630	0.147674	AT2G03810	3.04173
AT5G48960	0.147745	AT1G76890	3.04954
AT5G13000	0.147859	AT1G14260	3.05263
AT2G29980	0.147896	AT1G63470	3.05526
AT5G63310	0.148052	AT4G24960	3.0688
AT4G36680	0.148148	AT1G01830	3.07568
AT5G14580	0.148562	AT5G23370	3.07759
AT3G15940	0.149007	AT4G01120	3.08193
AT2G27060	0.149333	AT5G10740	3.0832
AT5G22640	0.149782	AT5G26749	3.08546
AT4G39460	0.14988	AT1G18470	3.09266
AT1G17560	0.150309	AT5G53550	3.09394
AT3G22104	0.150538	AT1G19380	3.09686
AT5G42240	0.151143	AT2G30942	3.09756
AT2G46470	0.151316	AT5G03140	3.09771
AT1G53300	0.152241	AT1G12450	3.09866
AT1G79850	0.152381	AT4G16210	3.09982
AT3G51290	0.15304	AT1G04440	3.1026
AT4G01240	0.153061	AT3G19380	3.10833
AT1G64510	0.153252	AT5G03490	3.1087
AT4G21530	0.153355	AT5G51070	3.11228
AT2G17230	0.153561	AT1G52080	3.11252
AT3G20150	0.153605	AT2G36880	3.11254
AT1G50010	0.153781	AT3G27350	3.11284
AT3G12780	0.153925	AT5G04460	3.11837
AT1G55360	0.154404	AT4G13530	3.12319
AT1G10030	0.154506	AT5G47060	3.12433
AT2G33210	0.154545	AT4G32790	3.12844
AT5G58300	0.154616	AT4G24026	3.13253
AT5G27600	0.154778	AT3G60680	3.13402
AT1G30130	0.154897	AT2G41250	3.1358
AT1G73470	0.15493	AT2G01735	3.14048
AT3G14000	0.15493	AT5G54800	3.14489
AT3G14890	0.155067	AT5G54540	3.15236
AT3G58620	0.15524	AT3G62770	3.15237
AT1G67040	0.155523	AT2G44670	3.15409
AT5G47910	0.155647	AT2G19240	3.15432
AT1G32090	0.15582	AT5G24680	3.15504
AT4G23500	0.156077	AT2G19570	3.15513
AT1G35680	0.156123	AT5G52870	3.15782
AT3G62700	0.156217	AT5G17120	3.15865
AT2G32230	0.156232	AT2G24230	3.16142
AT2G20300	0.156295	AT4G03320	3.16901
AT4G24830	0.156486	AT3G20250	3.17596
AT1G15290	0.156536	AT3G08990	3.17749
AT2G42130	0.156942	AT5G17280	3.18047
AT1G20610	0.156997	AT3G62560	3.18561
AT1G75500	0.1571	AT4G12040	3.18636
AT3G61550	0.157303	AT2G17480	3.1934
AT4G22200	0.157647	AT2G46590	3.19643
AT2G31270	0.157845	AT2G32720	3.19782
AT2G24440	0.157853	AT3G17410	3.20079
AT3G24420	0.158617	AT3G56250	3.20106
AT2G40010	0.158722	AT5G24570	3.20274
AT3G19830	0.158747	AT5G41990	3.2034
AT3G11945	0.15879	AT1G30110	3.20896
AT3G61310	0.158954	AT2G40070	3.21385
AT3G05020	0.158987	AT2G36190	3.21593
AT5G44640	0.159141	AT1G19310	3.21893
AT5G06670	0.159204	AT2G35680	3.22129
AT1G18650	0.159498	AT3G05937	3.22656
AT1G77940	0.159602	AT5G47140	3.23266
AT2G02500	0.159686	AT2G17840	3.23623
AT3G10700	0.159737	AT4G29820	3.23894
AT5G53020	0.160563	AT2G39880	3.24302
AT3G18890	0.160907	AT5G61530	3.24812
AT4G34260	0.16091	AT4G02640	3.25285
AT3G08580	0.161017	AT1G73670	3.27607
AT1G09210	0.16118	AT4G36900	3.28019
AT2G48100	0.16129	AT1G74410	3.29391
AT5G27390	0.161616	AT3G27580	3.29569
AT1G17650	0.161695	AT5G43150	3.30266
AT3G43540	0.162234	AT3G10340	3.30646
AT5G08580	0.162791	AT1G03905	3.31598
AT5G15310	0.162986	AT1G78020	3.32857
AT3G13560	0.163223	AT3G60640	3.33103
AT1G75310	0.16413	AT1G48850	3.33486
AT2G40460	0.16428	AT3G55980	3.33821
AT3G54650	0.164397	AT4G22590	3.34111
AT2G44830	0.164516	AT5G62920	3.34146
AT2G37020	0.165049	AT5G13240	3.34726
AT4G25870	0.165198	AT5G45650	3.35419
AT4G21585	0.165223	AT5G13740	3.35526
AT5G04430	0.165499	AT5G54140	3.36264
AT5G38290	0.165766	AT4G06744	3.36842
AT3G54260	0.165803	AT3G30390	3.37667
AT4G02070	0.166102	AT1G70590	3.38869
AT3G09820	0.166747	AT3G23050	3.39422
AT1G76660	0.166939	AT3G51130	3.39709
AT2G46330	0.167116	AT1G33500	3.39884
AT1G68890	0.167208	AT3G18770	3.4026
AT5G58370	0.167382	AT3G53780	3.40343
AT3G53460	0.167417	AT1G50420	3.41447
AT2G04030	0.167447	AT1G07200	3.41461
AT1G24360	0.16768	AT4G09830	3.41751
AT5G40990	0.167742	AT4G21120	3.41909
AT1G61000	0.167763	AT4G22780	3.42683
AT5G46400	0.16805	AT3G26690	3.43465
AT2G29260	0.168317	AT5G41350	3.43824
AT1G01250	0.168317	AT5G48950	3.43827
AT4G17980	0.16835	AT2G31130	3.44472
AT5G03270	0.168563	AT1G62990	3.4525
AT5G24314	0.168699	AT3G47640	3.45706
AT3G51670	0.168865	AT2G28930	3.45991
AT1G69200	0.16895	AT5G04860	3.46638
AT1G70090	0.16895	AT2G33435	3.48615
AT3G18524	0.169139	AT2G41660	3.48826
AT5G45960	0.169191	AT5G25350	3.50983
AT3G25860	0.169452	AT1G12700	3.54762
AT4G00752	0.169618	AT1G51950	3.54863
AT1G27460	0.169753	AT3G54950	3.55647
AT2G37210	0.170029	AT3G17770	3.56931
AT3G06040	0.170051	AT1G12440	3.57422
AT3G24360	0.170455	AT1G66180	3.57531
AT1G14270	0.170765	AT2G36430	3.58036
AT5G23860	0.170917	AT2G46100	3.58068
AT2G28000	0.171058	AT1G13960	3.58157
AT4G35730	0.171271	AT1G30475	3.58621
AT5G03940	0.171336	AT4G14340	3.60141
AT4G19710	0.1717	AT4G39100	3.60253
AT5G48460	0.171795	AT4G36790	3.63439
AT1G20840	0.171838	AT4G30830	3.64019
AT3G47370	0.171979	AT3G07310	3.64196
AT1G08280	0.172078	AT5G67140	3.64384
AT4G11010	0.172086	AT4G36010	3.64957
AT4G08685	0.172348	AT4G36090	3.66146
AT3G16700	0.172757	AT4G18940	3.6691
AT3G04340	0.172901	AT3G01400	3.67303
AT1G61580	0.173117	AT1G49640	3.67641
AT5G58560	0.173297	AT4G11570	3.68138
AT1G14920	0.17337	AT3G21230	3.68834
AT3G52850	0.17338	AT5G48930	3.69104
AT2G38330	0.173505	AT3G47500	3.69456
AT4G39200	0.17356	AT4G40010	3.70103
AT1G48570	0.174503	AT5G42300	3.70329
AT3G47800	0.174641	AT5G49690	3.71304
AT3G44590	0.174655	AT1G72430	3.71375
AT1G74160	0.174664	AT3G09380	3.71786
AT1G20050	0.174782	AT4G17900	3.72032
AT2G16780	0.174788	AT3G07870	3.7234
AT4G22756	0.17507	AT4G24990	3.7299
AT4G15440	0.175075	AT5G43630	3.73667
AT4G09010	0.175307	AT1G69310	3.75241
AT4G01080	0.175439	AT3G44730	3.76431
AT5G22440	0.175824	AT1G04310	3.78199
AT5G49130	0.176803	AT2G27770	3.7929
AT4G25240	0.177966	AT4G15093	3.79475
AT4G15620	0.178125	AT2G42830	3.79771
AT3G57150	0.178359	AT5G64780	3.80563
AT2G18520	0.178571	AT5G24270	3.80766
AT3G57050	0.178934	AT4G20260	3.81047
AT5G60050	0.179104	AT3G56170	3.81139
AT1G69870	0.179272	AT5G23230	3.81651
AT4G28220	0.179558	AT1G27070	3.8175
AT1G12380	0.179592	AT3G25590	3.82153
AT1G24180	0.179724	AT3G54360	3.82963
AT1G57820	0.180025	AT4G16380	3.84143
AT3G51720	0.180165	AT4G23690	3.8523
AT3G58060	0.180299	AT1G80360	3.85484
AT2G45740	0.180396	AT5G24870	3.86737
AT5G54180	0.180602	AT5G44790	3.87472
AT5G61570	0.180791	AT2G32430	3.88142
AT2G15440	0.181185	AT2G31960	3.89118
AT5G02610	0.181429	AT2G02230	3.89307
AT3G16240	0.181437	AT3G48100	3.90217
AT1G16780	0.181818	AT1G11910	3.90336
AT5G14660	0.181818	AT5G55930	3.91718
AT1G49600	0.182079	AT1G62850	3.94043
AT4G09040	0.182667	AT1G65930	3.94093
AT2G17580	0.182692	AT4G24930	3.96739
AT3G57320	0.182796	AT5G07830	3.9742
AT2G19670	0.183133	AT4G17670	3.9859
AT1G10360	0.18315	AT5G13460	4.00083
AT2G30695	0.183219	AT5G48640	4.01048
AT2G01250	0.183406	AT5G01820	4.01985
AT2G16660	0.183729	AT5G16170	4.025
AT1G72370	0.183871	AT4G04320	4.02579
AT4G29060	0.183896	AT4G31590	4.03209
AT5G19290	0.184049	AT3G11690	4.05594
AT1G69080	0.184455	AT1G04100	4.05714
AT2G22450	0.184896	AT3G47620	4.08961
AT3G27830	0.185116	AT3G51500	4.1058
AT4G20270	0.185133	AT1G64405	4.12587
AT1G44575	0.185322	AT4G36400	4.13444
AT1G74850	0.18552	AT4G09460	4.14015
AT2G30200	0.185632	AT1G77930	4.1635
AT5G47700	0.186065	AT3G47730	4.16495
AT4G11990	0.186603	AT3G26090	4.16544
AT1G04870	0.186636	AT5G07820	4.1735
AT2G45440	0.186657	AT1G08030	4.17921
AT2G37540	0.186792	AT2G42890	4.18214
AT1G75680	0.186906	AT1G06040	4.18583
AT1G73885	0.187308	AT2G39890	4.19113
AT3G52750	0.187643	AT2G42460	4.19797
AT4G27900	0.187845	AT1G35260	4.19896
AT5G56670	0.188373	AT2G01520	4.21265
AT5G13710	0.188432	AT2G36630	4.21803
AT1G64720	0.188474	AT4G31550	4.2235
AT3G27400	0.18871	AT5G37740	4.22868
AT4G37970	0.189024	AT4G21480	4.23174
AT1G24764	0.189388	AT2G39350	4.26389
AT3G28910	0.189394	AT4G14620	4.27778
AT5G44710	0.189456	AT3G14440	4.29129
AT1G11290	0.190092	AT4G24670	4.29897
AT4G23930	0.190594	AT1G01360	4.30241
AT2G34640	0.19069	AT1G68830	4.31793
AT1G08630	0.191071	AT5G65470	4.31806
AT2G25180	0.191275	AT3G46520	4.32683
AT5G20160	0.191336	AT2G41410	4.35146
AT2G18630	0.191388	AT5G38895	4.36581
AT2G43240	0.191411	AT2G44310	4.42266
AT5G06870	0.191658	AT1G63720	4.42657
AT1G15570	0.191667	AT5G03230	4.42708
AT1G76730	0.191682	AT1G08570	4.43033
AT5G10480	0.191735	AT3G24770	4.43304
AT4G19100	0.191763	AT5G44410	4.46181
AT3G47070	0.191896	AT5G64370	4.46964
AT3G53900	0.192	AT5G54130	4.4831
AT4G35440	0.192547	AT5G38020	4.49448
AT1G30120	0.192591	AT2G42750	4.54143
AT4G24750	0.192771	AT1G09490	4.55208
AT4G33680	0.192882	AT2G21780	4.57955
AT2G05990	0.192976	AT5G54840	4.585
AT3G12860	0.193033	AT1G28230	4.64037
AT5G11000	0.193211	AT5G11440	4.67027
AT2G22920	0.193312	AT1G69970	4.69652
AT5G60930	0.193741	AT5G50520	4.70122
AT1G66250	0.194149	AT1G23300	4.70785
AT4G29080	0.194444	AT1G19640	4.71969
AT5G27820	0.194556	AT4G21980	4.72385
AT5G20950	0.194786	AT4G16563	4.73588
AT2G36990	0.194911	AT1G67050	4.78899
AT3G52960	0.194947	AT1G03380	4.80818
AT4G00810	0.195054	AT2G16700	4.8266
AT1G26810	0.196013	AT3G26500	4.84058
AT4G31210	0.196056	AT3G61900	4.85714
AT2G39450	0.196078	AT2G24240	4.85759
AT5G37630	0.196078	AT4G19570	4.88201
AT1G28395	0.196078	AT3G44170	4.89565
AT4G39900	0.196089	AT2G28840	4.89748
AT5G51100	0.196154	AT5G01520	4.93277
AT1G45474	0.196185	AT3G30180	4.95238
AT1G71250	0.19625	AT5G54400	4.97651
AT1G08980	0.196275	AT1G22930	4.9873
AT1G33811	0.196429	AT5G50820	4.98851
AT2G34590	0.196605	AT3G09540	5.00352
AT4G01800	0.196616	AT3G21510	5.02388
AT3G04260	0.196992	AT5G57520	5.02439
AT1G23360	0.197015	AT5G43600	5.09503
AT1G79560	0.197139	AT3G48240	5.11188
AT1G53440	0.197274	AT3G28850	5.11811
AT4G25340	0.197297	AT1G52760	5.12345
AT5G22740	0.197512	AT2G18890	5.13449
AT1G48750	0.197564	AT5G25360	5.13986
AT4G09800	0.197697	AT5G17050	5.1558
AT5G13400	0.197749	AT3G03440	5.15884
AT2G21380	0.198058	AT4G35060	5.17588
AT2G46710	0.198433	AT3G21700	5.17808
AT5G26742	0.198955	AT3G48770	5.1811
AT4G36150	0.199074	AT1G22410	5.20323
AT2G03350	0.199539	AT5G08350	5.23188
AT3G48610	0.199546	AT4G00335	5.26378
AT5G15200	0.200143	AT3G45770	5.27325
AT5G52280	0.200416	AT2G28200	5.32154
AT4G11450	0.200495	AT1G09155	5.32465
AT1G21740	0.200549	AT3G22410	5.34507
AT5G13520	0.20128	AT3G23920	5.35212
AT1G64200	0.201356	AT1G31350	5.35366
AT4G31120	0.20175	AT4G18010	5.40652
AT3G02510	0.201863	AT5G14000	5.41259
AT1G25220	0.202139	AT1G52155	5.42958
AT3G10110	0.203125	AT5G47960	5.43103
AT1G17380	0.20319	AT4G27250	5.43137
AT3G23590	0.203209	AT2G46610	5.4475
AT4G10955	0.203994	AT5G18320	5.45
AT5G49460	0.204507	AT3G05500	5.45055
AT5G16390	0.204525	AT3G03341	5.4905
AT3G21250	0.205303	AT4G04620	5.49057
AT3G46980	0.205345	AT1G32540	5.49754
AT1G70600	0.205395	AT5G43700	5.52234
AT4G30950	0.205516	AT1G74940	5.57143
AT2G47590	0.205599	AT3G06330	5.58257
AT1G63680	0.20565	AT5G16360	5.59292
AT3G57590	0.205722	AT1G26450	5.59322
AT2G40300	0.206068	AT4G04910	5.60714
AT5G35790	0.206239	AT3G13440	5.66871
AT5G01920	0.206304	AT4G39600	5.71282
AT3G46560	0.207386	AT3G11660	5.73085
AT3G44750	0.20769	AT3G11020	5.73653
AT1G65450	0.207827	AT4G26080	5.76421
AT5G46570	0.207895	AT3G45600	5.7746
AT1G07070	0.207902	AT3G53260	5.77487
AT2G33840	0.208092	AT2G40890	5.78175
AT1G04270	0.208131	AT5G67340	5.80193
AT4G31810	0.208267	AT1G78070	5.81111
AT5G13980	0.209256	AT2G28650	5.81117
AT4G00710	0.209877	AT1G30820	5.8165
AT5G59850	0.209886	AT1G53920	5.84826
AT5G47550	0.209913	AT3G19370	5.88061
AT5G14910	0.21	AT1G62380	5.88933
AT1G01970	0.210145	AT3G02800	5.9131
AT1G24170	0.210263	AT3G62260	5.91475
AT3G07770	0.210398	AT5G19140	5.94487
AT5G19370	0.210747	AT5G49450	5.95455
AT4G26700	0.211004	AT5G53200	6.00658
AT5G65220	0.211105	AT3G45780	6.01895
AT1G30620	0.211268	AT4G37760	6.01942
AT2G41170	0.21135	AT5G48890	6.02273
AT2G19940	0.211506	AT1G23040	6.03652
AT5G49990	0.212034	AT1G78110	6.03846
AT1G22060	0.212227	AT1G10070	6.05717
AT4G22290	0.213087	AT3G49820	6.08642
AT2G04570	0.213095	AT3G10960	6.10798
AT2G41190	0.213198	AT4G22270	6.11518
AT5G46580	0.213228	AT2G17710	6.11864
AT3G02380	0.213245	AT3G45010	6.1625
AT5G23570	0.213441	AT5G37790	6.16985
AT1G62050	0.21345	AT2G30105	6.17925
AT4G15890	0.213855	AT1G06050	6.19231
AT1G32900	0.214039	AT1G22985	6.19565
AT1G67120	0.214166	AT3G24520	6.20192
AT2G41820	0.214235	AT3G01530	6.24545
AT1G14780	0.214286	AT4G29250	6.30901
AT3G66658	0.214286	AT5G62770	6.31081
AT3G54600	0.214286	AT3G03520	6.35634
AT5G40610	0.214286	AT3G51400	6.41008
AT1G13380	0.214789	AT3G28210	6.41148
AT4G16570	0.214854	AT1G64340	6.42697
AT1G51110	0.215364	AT4G14305	6.43619
AT3G07590	0.215442	AT1G02470	6.45098
AT1G47350	0.215527	AT1G61110	6.47368
AT1G18540	0.215675	AT2G40900	6.49676
AT5G66470	0.216019	AT2G22560	6.57447
AT5G17170	0.216036	AT4G24120	6.59378
AT1G64390	0.21608	AT3G25870	6.59428
AT1G50380	0.217013	AT1G51340	6.59944
AT3G26200	0.217045	AT3G09010	6.60546
AT3G03920	0.217416	AT4G01070	6.625
AT1G74690	0.217682	AT5G19150	6.65081
AT1G63260	0.217687	AT5G11950	6.65746
AT3G03630	0.217791	AT3G50980	6.67619
AT4G26690	0.217845	AT1G75750	6.76829
AT5G19090	0.218301	AT3G24460	6.83163
AT1G15180	0.218462	AT4G28240	6.83351
AT1G69620	0.218891	AT2G39210	6.8682
AT3G51140	0.219557	AT5G46470	6.89256
AT1G64880	0.219653	AT1G18200	6.90361
AT3G29320	0.219668	AT3G21270	6.96197
AT4G35920	0.21975	AT3G48250	7.0182
AT1G01110	0.219955	AT1G62370	7.09309
AT3G07060	0.220238	AT1G51680	7.09321
AT1G12240	0.220283	AT1G17060	7.10855
AT1G10522	0.220765	AT3G47160	7.20513
AT5G53580	0.220779	AT3G60780	7.29228
AT1G23190	0.220794	AT1G70810	7.30469
AT1G48460	0.220812	AT5G65140	7.32857
AT3G18680	0.22085	AT1G78780	7.35414
AT2G24090	0.220862	AT4G16370	7.46817
AT3G54470	0.220865	AT1G10090	7.48587
AT5G15090	0.220889	AT3G61220	7.53906
AT3G61490	0.220974	AT1G12020	7.54491
AT2G44050	0.221239	AT5G52830	7.5462
AT4G05410	0.221622	AT3G48180	7.56624
AT2G28900	0.221727	AT4G34680	7.57824
AT5G63560	0.221728	AT3G11720	7.58278
AT4G34290	0.221729	AT4G37520	7.61538
AT3G18130	0.221842	AT5G64230	7.65493
AT1G68560	0.221922	AT1G56690	7.68053
AT1G09300	0.222022	AT3G25640	7.80653
AT5G56690	0.222222	AT2G44080	7.83756
AT3G51820	0.22234	AT5G57660	7.87675
AT1G26370	0.222393	AT1G08230	7.89796
AT2G28190	0.222474	AT2G33480	7.91429
AT5G02870	0.222886	AT5G48070	7.93521
AT5G24310	0.223171	AT4G34050	7.95016
AT3G09210	0.223172	AT5G24580	8.09061
AT3G21820	0.223247	AT4G31870	8.09091
AT5G12080	0.223247	AT5G24150	8.23158
AT3G06650	0.223256	AT2G03590	8.26764
AT5G55125	0.223301	AT3G11280	8.30741
AT1G56340	0.223554	AT5G17330	8.3185
AT4G34980	0.223602	AT2G40130	8.35738
AT4G39280	0.223796	AT4G37010	8.36207
AT5G08260	0.223817	AT5G65530	8.41408
AT4G14150	0.223988	AT1G53540	8.5
AT3G52940	0.224053	AT2G30100	8.66008
AT1G33140	0.224774	AT4G12430	8.82696
AT4G25315	0.22508	AT1G27045	8.83623
AT3G44890	0.225244	AT5G44730	8.85174
AT5G42990	0.225914	AT1G02610	9.02326
AT1G21880	0.226415	AT1G48310	9.05588
AT5G55820	0.22651	AT1G05300	9.07483
AT4G18750	0.226667	AT3G18560	9.10714
AT4G16442	0.226721	AT5G10930	9.1859
AT3G48340	0.226841	AT1G23090	9.25882
AT2G42570	0.226913	AT5G22630	9.29981
AT3G06130	0.227557	AT3G26590	9.31214
AT5G28060	0.227593	AT3G22160	9.36765
AT1G77360	0.227891	AT1G52191	9.40562
AT3G19010	0.22818	AT3G25597	9.41509
AT3G26410	0.228412	AT1G66480	9.42045
AT1G77270	0.228782	AT5G47920	9.45872
AT5G04160	0.228814	AT2G19500	9.56485
AT1G65590	0.228826	AT5G61740	9.6962
AT2G22900	0.229167	AT4G24972	9.70455
AT5G40480	0.229508	AT2G16060	9.71321
AT1G67830	0.229526	AT5G19410	9.75
AT3G18110	0.229773	AT3G47360	9.87557
AT4G23060	0.230088	AT3G47600	10.0769
AT4G16800	0.230483	AT2G28590	10.5806
AT5G27290	0.230496	AT2G19900	10.7019
AT3G27740	0.230969	AT5G52882	10.7696
AT1G15730	0.231018	AT1G15100	10.7714
AT4G11130	0.231156	AT3G52740	10.7794
AT1G21600	0.23122	AT3G05320	10.8551
AT1G43170	0.231222	AT2G17880	10.882
AT1G18980	0.231308	AT2G46450	10.9524
AT4G17610	0.231386	AT2G28110	11.2129
AT1G67690	0.231461	AT2G19590	11.3182
AT5G67150	0.232095	AT4G37370	11.3974
AT3G12370	0.232508	AT3G49055	11.4381
AT1G52340	0.232662	AT1G06920	11.541
AT3G63190	0.232782	AT4G26060	11.7721
AT5G15410	0.232915	AT1G02400	12.2258
AT3G06030	0.233256	AT5G61260	12.3387
AT4G14220	0.233333	AT1G32700	12.4743
AT4G20130	0.233527	AT5G02020	12.5303
AT1G20020	0.233653	AT3G50340	12.7056
AT3G53760	0.233792	AT2G18500	12.7234
AT5G58090	0.23399	AT1G23010	12.8983
AT3G56200	0.234177	AT2G02760	13.0432
AT3G28200	0.234208	AT1G32170	13.0877
AT5G51110	0.234234	AT1G12805	13.4492
AT1G27950	0.234403	AT2G23600	13.4758
AT1G14620	0.23467	AT5G44005	13.6404
AT3G23700	0.234742	AT1G53180	13.6667
AT4G37310	0.234818	AT3G56360	13.8407
AT4G16340	0.235048	AT3G51540	14.1111
AT2G35920	0.235226	AT4G29190	14.2017
AT2G29890	0.235294	AT3G16280	14.5094
AT5G48180	0.235334	AT3G04070	14.9712
AT2G36010	0.236066	AT3G63350	15.1825
AT1G33770	0.236162	AT3G25830	15.7819
AT1G49975	0.236332	AT5G63350	16.1444
AT3G59780	0.236425	AT2G43590	16.7609
AT1G74090	0.236629	AT1G23080	16.8947
AT1G11430	0.237047	AT4G36740	17.256
AT1G19580	0.238486	AT3G25730	17.5459
AT3G08600	0.239057	AT3G15760	17.6825
AT4G34200	0.239094	AT1G12110	18.1333
AT2G16930	0.239756	AT2G33520	18.5
AT5G49740	0.240347	AT3G16150	19.5078
AT5G53750	0.24053	AT5G16230	19.8074
AT1G14040	0.240636	AT2G17890	19.9792
AT1G29790	0.240909	AT2G47950	20
AT5G60690	0.240945	AT3G11650	20.5897
AT1G14140	0.240997	AT5G60760	21.0812
AT2G42910	0.241075	AT4G13710	21.1333
AT5G66750	0.241096	AT1G18400	22.3529
AT3G13180	0.241113	AT5G35580	22.6538
AT5G19510	0.241564	AT2G39060	22.8565
AT1G12845	0.241597	AT4G39490	23.9514
AT4G08280	0.242144	AT1G65481	25.9474
AT3G63510	0.242376	AT3G14280	28.0357
AT4G30810	0.242396	AT4G36110	28.1156
AT2G20890	0.242757	AT1G68795	29.1538
AT3G16640	0.243047	AT1G68825	32.1395
AT3G59540	0.243105	AT3G21710	32.9612
AT5G07660	0.243339	AT1G02030	34.7826
AT4G18100	0.24405	AT4G28530	37.1143
AT4G29760	0.244186	AT5G61430	38.5854
AT2G39460	0.24419	AT4G30140	45.6811
AT4G39300	0.244253	AT3G55720	47.125
AT1G05210	0.244898	AT5G07680	49.087
AT5G46260	0.245333	AT1G54860	53.3333
AT5G19220	0.245399	AT5G44820	53.7273
AT5G58250	0.245601	AT3G14690	53.7783
AT1G74260	0.245793	AT5G14940	53.8942
AT1G74430	0.245966	AT3G09020	54
AT1G76520	0.246035	AT3G20340	55.375
AT1G73940	0.246599	AT4G01060	57.96
AT3G57080	0.246835	AT3G25882	61.2059
AT2G47610	0.246979	AT1G76240	66.1786
AT4G35880	0.247401	AT2G05380	69.0556
AT4G18820	0.247414	AT2G43050	69.2
AT2G39390	0.247434	AT3G25930	85.125
AT1G67370	0.24792	AT1G45145	115.826
AT1G55205	0.248157	AT3G51360	138
AT2G35420	0.248288	AT1G04330	155.778
AT3G03710	0.248366	AT2G02010	161.5
AT3G29310	0.248521
AT5G35530	0.248579
AT5G07340	0.249106
AT3G63200	0.249147
AT2G21280	0.249292
AT5G23060	0.249543
AT3G05560	0.249626
AT4G34555	0.249714
AT3G15190	0.249841
AT3G04760	0.25
AT4G33050	0.25
AT2G07715	0.25
AT5G39340	0.250737
AT1G27680	0.251393
AT2G25640	0.251509
AT3G05060	0.251772
AT3G28180	0.251908
AT1G62780	0.251918
AT1G48420	0.251986
AT1G42550	0.252226
AT4G14570	0.252427
AT3G46990	0.252459
AT1G29900	0.252802
AT1G54500	0.253224
AT4G25960	0.253479
AT5G05600	0.253479
AT2G28400	0.253521
AT1G03680	0.2537
AT2G37270	0.253753
AT5G10920	0.254049
AT1G53903	0.254125
AT3G16030	0.254125
AT3G09630	0.254267
AT4G32260	0.254416
AT5G23200	0.254587
AT1G56110	0.25473
AT4G08390	0.254741
AT5G44520	0.254762
AT1G51940	0.254839
AT5G19690	0.254854
AT1G78650	0.255198
AT4G36820	0.25537
AT3G46210	0.255435
AT2G31725	0.255765
AT5G06180	0.255814
AT4G02930	0.255828
AT4G23800	0.256539
AT1G13030	0.256545
AT1G01090	0.256734
AT1G32380	0.256966
AT3G09360	0.257002
AT5G11010	0.257143
AT1G03360	0.257384
AT5G12930	0.257764
AT2G35490	0.257774
AT2G01290	0.257812
AT1G23410	0.258203
AT3G03060	0.258342
AT1G20810	0.258523
AT5G22650	0.258572
AT5G11450	0.258595
AT2G25870	0.258687
AT1G01900	0.259151
AT3G45290	0.259582
AT1G26090	0.25974
AT1G17690	0.259813
AT2G17360	0.259928
AT5G13920	0.260317
AT4G25640	0.260417
AT5G66180	0.260652
AT5G10360	0.260658
AT1G25390	0.26087
AT4G30020	0.261366
AT4G31500	0.261655
AT4G20910	0.261658
AT4G25600	0.261682
AT5G04420	0.262136
AT2G32380	0.262238
AT1G53800	0.262349
AT2G41550	0.262484
AT4G09320	0.262808
AT5G63810	0.262921
AT3G49250	0.262931
AT1G14840	0.263427
AT5G53860	0.263504
AT5G26790	0.263538
AT1G53240	0.263694
AT5G20500	0.263806
AT5G27700	0.263995
AT4G00500	0.264249
AT5G46740	0.26489
AT1G70200	0.265
AT2G36000	0.265458
AT2G16580	0.265683
AT5G18570	0.265786
AT2G42740	0.265817
AT1G77550	0.265839
AT2G41710	0.266289
AT4G29590	0.266667
AT3G48560	0.266667
AT1G16520	0.266862
AT5G02960	0.266967
AT1G73600	0.266998
AT5G04590	0.267326
AT2G38700	0.267499
AT4G24130	0.267552
AT2G44120	0.267848
AT2G04560	0.267857
AT4G27490	0.267908
AT3G57180	0.269048
AT5G16860	0.269444
AT2G42770	0.269685
AT1G72450	0.269822
AT3G25660	0.270106
AT1G78620	0.27027
AT4G30990	0.270347
AT3G18000	0.270352
AT2G27530	0.270396
AT1G21500	0.270416
AT1G17500	0.27044
AT2G36620	0.27079
AT5G61020	0.27108
AT2G43710	0.27121
AT4G39040	0.271429
AT4G04630	0.271709
AT5G61170	0.271815
AT4G27640	0.272179
AT3G53140	0.272337
AT2G38070	0.272401
AT2G38040	0.272557
AT5G48760	0.272565
AT3G17820	0.273187
AT3G48580	0.273322
AT3G44480	0.273408
AT2G34480	0.273503
AT3G25520	0.273644
AT4G00100	0.273818
AT1G62640	0.274123
AT1G60600	0.274322
AT3G04840	0.274443
AT2G38680	0.274839
AT5G65930	0.275458
AT5G40950	0.275697
AT3G61780	0.275789
AT2G31410	0.276142
AT3G59890	0.276163
AT3G51950	0.27619
AT4G37110	0.276224
AT3G55280	0.276418
AT3G45970	0.276742
AT3G24830	0.27675
AT1G78560	0.276842
AT5G06050	0.276978
AT3G07860	0.277052
AT1G15440	0.277108
AT5G56710	0.277185
AT1G05630	0.277551
AT3G03040	0.277778
AT4G26110	0.277949
AT3G52380	0.278045
AT2G32590	0.278095
AT4G11090	0.278195
AT3G04600	0.278329
AT1G45332	0.278468
AT3G52170	0.278632
AT1G53345	0.278932
AT1G28330	0.279121
AT5G13490	0.279567
AT3G01480	0.27979
AT2G31670	0.280197
AT5G14800	0.280199
AT1G07420	0.280341
AT5G63410	0.280488
AT5G56590	0.280534
AT2G19690	0.280645
AT3G60260	0.280832
AT1G53380	0.281646
AT2G38540	0.281726
AT5G57290	0.281807
AT2G32060	0.281811
AT2G01720	0.281836
AT1G09690	0.282066
AT4G30930	0.282081
AT2G07760	0.282098
AT2G27130	0.282192
AT5G16130	0.282253
AT2G16790	0.282258
AT2G06050	0.282485
AT1G07830	0.282635
AT1G70780	0.282659
AT1G74050	0.282929
AT3G11940	0.283211
AT2G23350	0.283251
AT1G25260	0.283476
AT1G67430	0.283584
AT4G01860	0.283708
AT2G45030	0.284211
AT3G56630	0.284254
AT2G30575	0.284281
AT4G34670	0.284389
AT5G01660	0.284507
AT3G53130	0.284547
AT1G26730	0.285092
AT3G61530	0.285171
AT3G09500	0.285248
AT5G55710	0.285294
AT1G50490	0.285714
AT1G68990	0.285714
AT2G30570	0.285714
AT1G36280	0.285871
AT1G06590	0.285971
AT1G06190	0.286015
AT3G05590	0.286028
AT1G58684	0.286151
AT2G42710	0.286232
AT2G42200	0.286385
AT4G27090	0.286442
AT3G54750	0.286486
AT1G47210	0.286525
AT5G15700	0.286576
AT4G18465	0.286639
AT5G60960	0.286705
AT2G15000	0.286735
AT3G13580	0.286815
AT2G19780	0.287129
AT5G01890	0.287634
AT3G61700	0.287935
AT1G12900	0.288365
AT4G35050	0.28858
AT3G56010	0.288703
AT4G29310	0.288809
AT3G12270	0.288889
AT1G51070	0.289109
AT1G29320	0.289143
AT4G21270	0.289474
AT5G06530	0.289593
AT1G19680	0.289644
AT3G28700	0.290008
AT5G23740	0.290459
AT1G74360	0.290598
AT5G02830	0.290718
AT1G18800	0.290899
AT5G61780	0.29097
AT5G65420	0.291096
AT2G34780	0.291411
AT5G27210	0.291755
AT2G43420	0.292056
AT3G24495	0.2925
AT3G49080	0.292526
AT5G25390	0.292531
AT4G14030	0.29256
AT1G55130	0.292912
AT5G21430	0.293279
AT3G18240	0.293301
AT5G14220	0.293463
AT5G17620	0.293538
AT2G28600	0.293605
AT5G21160	0.293608
AT3G62870	0.294332
AT5G53490	0.29521
AT3G02630	0.295331
AT1G08520	0.295526
AT2G33250	0.295556
AT1G59540	0.295699
AT1G03110	0.295817
AT2G35860	0.296223
AT2G40780	0.296623
AT1G09810	0.296984
AT1G12200	0.297094
AT1G02870	0.297174
AT1G64355	0.297214
AT4G15000	0.297548
AT5G47770	0.297659
AT5G46390	0.297694
AT1G17350	0.29771
AT2G22910	0.298013
AT5G60670	0.298254
AT1G13250	0.298295
AT5G08415	0.298429
AT5G62700	0.298464
AT5G02450	0.298634
AT3G06110	0.298969
AT3G09200	0.299349
AT1G75690	0.299413
AT5G63680	0.299559
AT2G40860	0.299569
AT2G01070	0.300135
AT1G53390	0.300188
AT4G33400	0.300385
AT5G16715	0.300477
AT5G43760	0.300546
AT5G23880	0.30076
AT1G59640	0.300996
AT2G17550	0.301056
AT5G47840	0.301129
AT2G26900	0.301181
AT2G26340	0.301317
AT1G45110	0.301471
AT3G48110	0.30174
AT3G46610	0.301762
AT1G18080	0.301791
AT3G22960	0.302066
AT1G71400	0.302667
AT1G09795	0.302954
AT5G24430	0.303571
AT2G40360	0.303665
AT4G38050	0.303763
AT5G13760	0.303867
AT1G14690	0.303887
AT3G16170	0.303925
AT3G55360	0.304201
AT5G14520	0.304271
AT3G47860	0.304582
AT5G41520	0.304866
AT1G52300	0.304882
AT1G59870	0.304974
AT2G18900	0.305103
AT4G16720	0.305196
AT2G35280	0.305263
AT4G12110	0.305276
AT3G23990	0.305476
AT3G10950	0.305648
AT1G14410	0.305955
AT3G57930	0.306258
AT1G03630	0.307095
AT5G06390	0.30725
AT3G22210	0.307263
AT3G18930	0.307278
AT5G50020	0.307305
AT5G41690	0.307336
AT3G10050	0.307338
AT1G10657	0.307393
AT4G11690	0.307692
AT5G36740	0.307927
AT1G52150	0.308244
AT1G68190	0.309091
AT3G18600	0.309633
AT5G10020	0.309963
AT1G26880	0.31009
AT5G35930	0.310292
AT5G61180	0.310376
AT5G47190	0.310601
AT1G47500	0.310757
AT5G14880	0.311062
AT2G43750	0.311131
AT4G18910	0.31114
AT3G13120	0.311149
AT5G63420	0.311155
AT3G09050	0.311364
AT1G06950	0.311626
AT5G57930	0.311641
AT4G23740	0.311958
AT1G18840	0.311968
AT5G27950	0.312057
AT5G41920	0.312088
AT2G39800	0.312164
AT3G49010	0.312326
AT5G66060	0.312352
AT4G27180	0.312367
AT1G63100	0.312377
AT2G19730	0.313418
AT5G60540	0.313779
AT3G12670	0.314244
AT3G53740	0.314552
AT2G02390	0.314597
AT1G57620	0.314867
AT5G64580	0.314906
AT5G18750	0.315291
AT3G16180	0.315301
AT5G16290	0.31543
AT4G26370	0.315789
AT4G11820	0.316
AT3G49910	0.316579
AT3G62010	0.316671
AT1G67440	0.316703
AT4G37300	0.316722
AT5G20720	0.31675
AT2G17265	0.316842
AT5G67200	0.317139
AT4G37450	0.317385
AT2G47500	0.3175
AT4G30530	0.317579
AT1G64650	0.317668
AT1G06670	0.317697
AT3G01060	0.317967
AT4G20960	0.318043
AT3G06740	0.318059
AT2G19930	0.318269
AT5G15910	0.318277
AT5G18380	0.318324
AT5G12130	0.318493
AT5G05970	0.318695
AT5G13690	0.318806
AT3G56900	0.319075
AT3G45050	0.319213
AT3G50790	0.319344
AT2G45680	0.319361
AT4G38740	0.319621
AT2G05920	0.319856
AT5G20890	0.319881
AT1G54030	0.320133
AT1G69930	0.320155
AT2G27450	0.320287
AT3G51850	0.320291
AT5G64710	0.320359
AT4G22130	0.320366
AT5G64440	0.320557
AT4G23180	0.32069
AT4G16390	0.320819
AT1G54630	0.321006
AT1G65295	0.321154
AT1G60230	0.321696
AT5G64080	0.321759
AT1G80480	0.321903
AT5G18800	0.322086
AT3G63130	0.322479
AT1G80410	0.322629
AT3G26744	0.322681
AT2G40600	0.322826
AT1G04770	0.323643
AT2G39770	0.323944
AT1G48520	0.323978
AT5G45760	0.323988
AT4G26810	0.324042
AT5G03610	0.324675
AT3G51010	0.324709
AT3G18490	0.32471
AT3G06510	0.324854
AT5G39600	0.325183
AT4G02110	0.32574
AT2G19680	0.326001
AT5G57180	0.326379
AT5G49820	0.326482
AT5G20130	0.326586
AT1G03160	0.326761
AT5G64140	0.326774
AT4G32900	0.326923
AT1G31070	0.326923
AT2G30320	0.326923
AT1G79420	0.327586
AT3G02490	0.327974
AT1G80600	0.328172
AT1G02780	0.328296
AT2G31740	0.328426
AT2G05620	0.328571
AT1G56330	0.328829
AT4G27720	0.328832
AT3G58610	0.328959
AT3G49470	0.329184
AT4G36970	0.329545
AT2G40800	0.329759
AT5G11880	0.329843
AT3G62370	0.330124
AT2G31360	0.330803
AT4G24620	0.330833
AT3G18740	0.330997
AT4G14420	0.331178
AT4G04970	0.331288
AT1G06660	0.331288
AT1G09850	0.331641
AT4G23620	0.331715
AT1G34640	0.331731
AT4G36130	0.332009
AT4G29680	0.332508
AT3G02220	0.333333
AT4G27760	0.333333
AT1G31190	0.333333
AT5G08680	0.333696
AT2G34300	0.333708
AT1G80560	0.333939
AT5G62300	0.33415
AT1G54690	0.334196
AT3G27090	0.334454
AT5G45780	0.334507
AT2G21170	0.334537
AT2G21385	0.334623
AT5G54670	0.334661
AT4G29400	0.334667
AT2G24060	0.335244
AT2G33820	0.335404
AT4G03550	0.335551
AT5G63400	0.335914
AT5G58640	0.336182
AT4G32400	0.336304
AT5G10610	0.336364
AT1G15500	0.336672
AT4G16660	0.3368
AT2G40280	0.33693
AT3G51320	0.337209
AT5G09225	0.337243
AT1G45207	0.337288
AT5G37890	0.337438
AT2G09990	0.337537
AT5G35360	0.3379
AT4G32290	0.337979
AT3G12170	0.338045
AT4G18490	0.33833
AT5G45570	0.338624
AT2G01120	0.338768
AT3G01740	0.339589
AT4G03110	0.339893
AT2G23950	0.339982
AT1G10020	0.340034
AT2G33450	0.340081
AT4G28050	0.340094
AT5G48900	0.340136
AT3G54640	0.340198
AT3G48190	0.340369
AT4G15450	0.340485
AT4G34910	0.34057
AT1G30300	0.340633
AT4G11680	0.34094
AT1G59820	0.34139
AT5G17660	0.341615
AT3G16480	0.341883
AT5G66860	0.341887
AT2G40510	0.341893
AT1G26640	0.341945
AT3G57170	0.34233
AT3G14470	0.34236
AT3G16120	0.342491
AT2G26730	0.342644
AT5G48480	0.342863
AT1G05470	0.343032
AT3G45400	0.343413
AT4G17300	0.343511
AT3G27160	0.34354
AT4G00200	0.343681
AT5G48580	0.343723
AT5G48440	0.343941
AT4G15810	0.344051
AT2G30150	0.344086
AT5G01630	0.344262
AT1G09660	0.344353
AT1G32200	0.344356
AT1G09450	0.34456
AT1G55480	0.344828
AT1G12860	0.345345
AT5G58340	0.345387
AT5G42150	0.345435
AT5G28540	0.345566
AT5G16750	0.345588
AT2G27710	0.346204
AT1G64860	0.346353
AT3G29030	0.346354
AT4G34870	0.346487
AT3G17465	0.346614
AT2G30480	0.346745
AT3G50820	0.346883
AT3G03770	0.34728
AT5G62930	0.347339
AT3G13740	0.347368
AT1G20330	0.347443
AT1G44920	0.347608
AT1G47578	0.347611
AT4G14320	0.347879
AT5G01500	0.347945
AT1G64430	0.348121
AT3G44050	0.348231
AT4G10570	0.348341
AT4G31460	0.34891
AT1G11860	0.349341
AT2G20610	0.349343
AT4G16060	0.34966
AT3G52500	0.349665
AT5G64670	0.349699
AT5G13750	0.34981
AT1G79530	0.350276
AT1G59990	0.351032
AT5G23980	0.351064
AT3G11830	0.351103
AT1G80270	0.351103
AT4G13650	0.351282
AT5G12950	0.351525
AT2G37190	0.351632
AT4G22930	0.352099
AT3G16290	0.352419
AT1G71790	0.352577
AT5G01730	0.352609
AT3G56120	0.353251
AT2G07680	0.354582
AT3G44020	0.35461
AT2G47940	0.355147
AT5G20290	0.355199
AT5G63510	0.355263
AT5G19620	0.355472
AT5G15740	0.355789
AT3G23580	0.356884
AT3G04400	0.356888
AT2G21130	0.356979
AT5G67360	0.357169
AT3G06430	0.357211
AT2G30260	0.357262
AT3G59650	0.357418
AT2G33430	0.357937
AT5G49555	0.358079
AT1G17870	0.358169
AT3G06080	0.358553
AT2G20840	0.358586
AT2G45590	0.358779
AT1G16920	0.359444
AT5G48720	0.359459
AT5G50375	0.359848
AT3G50410	0.359906
AT1G08540	0.359978
AT5G44750	0.360202
AT3G01510	0.360215
AT3G60540	0.360406
AT5G05560	0.360452
AT5G01090	0.361472
AT3G56330	0.361702
AT3G57610	0.36219
AT5G16050	0.362385
AT2G45540	0.363407
AT4G02230	0.363525
AT5G26360	0.363784
AT2G39440	0.364103
AT3G15360	0.364188
AT5G50250	0.364298
AT3G53430	0.36439
AT2G31010	0.364606
AT5G21920	0.364865
AT1G60810	0.364964
AT5G62680	0.365287
AT3G49140	0.365502
AT1G52670	0.365556
AT2G26200	0.365706
AT2G20530	0.365839
AT3G18390	0.365966
AT5G24380	0.365994
AT5G38360	0.366038
AT1G68060	0.366246
AT2G46810	0.366484
AT1G24510	0.366576
AT5G64860	0.366667
AT4G16700	0.366864
AT2G34460	0.367028
AT3G13160	0.367816
AT2G41790	0.368243
AT5G27395	0.368336
AT1G75090	0.368389
AT2G44640	0.368617
AT1G50910	0.369236
AT3G62750	0.369267
AT3G21300	0.369628
AT3G49670	0.369718
AT1G72090	0.369748
AT5G59970	0.369902
AT3G24090	0.369985
AT3G15820	0.370058
AT4G33220	0.370345
AT2G01830	0.37037
AT1G33290	0.37037
AT3G57780	0.370452
AT5G25570	0.370826
AT5G64980	0.371429
AT4G03190	0.371457
AT5G03760	0.371601
AT1G69910	0.37182
AT4G26190	0.371938
AT3G60370	0.372093
AT1G29720	0.372168
AT3G52580	0.372242
AT3G44630	0.372487
AT2G35650	0.372515
AT4G27595	0.373073
AT3G63170	0.373099
AT2G43650	0.373386
AT5G51840	0.373391
AT2G31060	0.373849
AT1G74910	0.374134
AT1G26560	0.374474
AT5G23900	0.37453
AT4G23540	0.375171
AT2G37400	0.375297
AT1G53730	0.375618
AT5G06550	0.375723
AT3G57400	0.375773
AT1G50460	0.376258
AT2G40490	0.376313
AT4G16510	0.376316
AT1G51745	0.376361
AT3G21110	0.37666
AT2G30920	0.376765
AT4G13330	0.376866
AT1G63300	0.377331
AT1G31812	0.37734
AT3G46020	0.377395
AT1G73530	0.37797
AT1G01770	0.378007
AT1G42430	0.378007
AT4G16970	0.378378
AT2G31190	0.378414
AT3G59830	0.378472
AT5G55230	0.378479
AT5G25460	0.378819
AT5G15980	0.378958
AT5G06680	0.378973
AT1G24160	0.379002
AT4G22540	0.379092
AT4G25260	0.379098
AT4G25740	0.379437
AT5G58710	0.379449
AT5G27430	0.379735
AT2G24710	0.379747
AT2G20290	0.379939
AT5G17990	0.380205
AT5G01340	0.38022
AT1G77030	0.380403
AT1G02150	0.38069
AT2G05220	0.380771
AT3G53560	0.380952
AT1G15820	0.381019
AT4G32605	0.381068
AT1G57720	0.381389
AT4G24190	0.381498
AT3G07440	0.381988
AT1G67840	0.382289
AT4G10130	0.382306
AT1G09640	0.382323
AT5G09790	0.382353
AT1G21580	0.382482
AT3G06930	0.382943
AT5G65920	0.383016
AT1G32930	0.383167
AT3G21100	0.383363
AT2G40660	0.383459
AT4G09970	0.383602
AT3G02080	0.384067
AT4G31780	0.38417
AT3G15950	0.384228
AT1G18670	0.384259
AT2G45970	0.384798
AT5G06350	0.384833
AT4G39620	0.384937
AT3G03960	0.385143
AT1G50710	0.385224
AT1G74470	0.385608
AT3G19360	0.385827
AT4G40000	0.385996
AT1G15970	0.386189
AT3G26900	0.386301
AT3G13860	0.386391
AT5G27410	0.38641
AT5G55120	0.386822
AT1G18180	0.386861
AT5G45140	0.386994
AT2G29525	0.387039
AT5G03650	0.387041
AT2G27920	0.38732
AT5G20980	0.387716
AT4G31270	0.388175
AT5G07090	0.388236
AT1G02280	0.388246
AT2G03510	0.388393
AT2G20680	0.388554
AT3G32960	0.388579
AT5G17840	0.388655
AT5G48120	0.389041
AT5G47435	0.389121
AT5G10910	0.389189
AT2G29050	0.389222
AT5G64000	0.38961
AT2G04280	0.389883
AT1G01600	0.390378
AT1G52420	0.390487
AT4G01690	0.390721
AT2G26810	0.390879
AT1G53710	0.390968
AT4G05400	0.391003
AT4G00930	0.391061
AT5G40450	0.391218
AT1G31760	0.391304
AT2G04842	0.391608
AT2G43235	0.3918
AT1G31220	0.391872
AT4G18800	0.391911
AT1G56070	0.391941
AT1G78680	0.392157
AT3G15530	0.392324
AT3G61460	0.392427
AT5G15810	0.392442
AT1G08360	0.392465
AT3G56260	0.392814
AT5G42480	0.393008
AT3G24480	0.393401
AT4G37270	0.393484
AT1G26680	0.393548
AT4G03200	0.394546
AT2G23890	0.394659
AT3G58660	0.394707
AT2G43260	0.394822
AT2G16600	0.395339
AT2G28250	0.395437
AT3G20050	0.395469
AT4G33460	0.395939
AT5G45470	0.396194
AT2G31610	0.396252
AT3G61440	0.396261
AT1G64440	0.396396
AT5G05980	0.39646
AT1G48260	0.396485
AT5G60940	0.396601
AT2G39010	0.396886
AT1G80380	0.396934
AT2G24170	0.396985
AT5G08610	0.397296
AT1G10910	0.397436
AT1G06390	0.397531
AT5G12860	0.397712
AT1G52740	0.398187
AT5G56740	0.398557
AT5G08180	0.398578
AT2G28470	0.398585
AT2G45910	0.398693
AT2G39795	0.399142
AT2G33860	0.399387
AT3G51060	0.399417
AT4G28200	0.399826
AT5G04740	0.399836
AT1G07390	0.4
AT3G05625	0.4
AT1G04200	0.40024
AT1G56180	0.400316
AT1G80830	0.400366
AT1G61790	0.400846
AT3G62000	0.400891
AT1G28340	0.400901
AT3G11964	0.400952
AT4G26900	0.401038
AT4G34730	0.401254
AT3G26520	0.401454
AT1G51310	0.401734
AT1G52510	0.401852
AT2G36290	0.402277
AT3G06450	0.40251
AT5G62270	0.402556
AT3G44330	0.402664
AT2G35240	0.402685
AT1G11820	0.403263
AT5G05670	0.403402
AT5G52570	0.403628
AT4G26650	0.403837
AT5G20140	0.404145
AT2G47760	0.404151
AT2G39930	0.404178
AT5G67385	0.404255
AT5G48470	0.404297
AT5G14610	0.404526
AT1G15390	0.404762
AT3G15000	0.404943
AT1G60770	0.404968
AT4G29510	0.40512
AT1G53645	0.405224
AT5G66450	0.405405
AT3G60630	0.405755
AT4G01040	0.405797
AT5G61410	0.406075
AT2G28720	0.406364
AT1G08130	0.40666
AT3G12080	0.407186
AT5G41080	0.407407
AT2G26100	0.407543
AT3G46740	0.407946
AT5G59240	0.408109
AT1G72440	0.408185
AT4G24090	0.408219
AT3G01310	0.408612
AT1G42440	0.408759
AT5G48450	0.40919
AT3G07670	0.409348
AT1G28440	0.409493
AT5G56660	0.409597
AT3G28460	0.409836
AT5G14620	0.409836
AT2G30000	0.409904
AT4G37920	0.409938
AT3G55330	0.409955
AT3G03300	0.410011
AT5G52520	0.410256
AT3G27020	0.410294
AT1G63020	0.410383
AT1G08350	0.41039
AT5G36700	0.410693
AT4G34060	0.410976
AT1G16350	0.411001
AT2G33640	0.411168
AT5G37000	0.411271
AT3G07110	0.411739
AT4G39400	0.411817
AT1G76260	0.411897
AT5G39790	0.412104
[truncated: 472 more rows]

## Sheet: Mature Mol Function GO Slim
PANTHER GO-Slim Molecular Function	# of genes in group	# of genes observed	# of genes expected	Fold Enrichment	+/-	P value
ubiquitin-protein ligase activity	340	30	13.75	2.18	+	0.0126
ligase activity	581	42	23.49	1.79	+	0.044
protein binding	1286	80	52	1.54	+	0.0182

## Sheet: Mature Biol Process GO Slim
PANTHER GO-Slim Molecular Function	# of genes in group	# of genes observed	# of genes expected	Fold Enrichment	+/-	P value
response to external stimulus	55	15	2.22	6.74	+	2.55e-06
vesicle-mediated transport	516	41	20.86	1.97	+	0.00926
proteolysis	1055	68	42.66	1.59	+	0.0274

## Sheet: Mature Cell Component GO Slim
PANTHER GO-Slim Cellular Component	# of genes in group	# of genes observed	# of genes expected	Fold Enrichment	+/-	P value
endosome	49	9	1.98	4.54	+	0.0102

## Sheet: Immature Mol Function GO Slim
PANTHER GO-Slim Molecular Function	# of genes in group	# of genes observed	# of genes expected	Fold Enrichment	+/-	P value
microtubule motor activity	69	27	6.28	4.3	+	1.01e-07
motor activity	93	30	8.46	3.54	+	9.46e-07
pyrophosphatase activity	478	90	43.5	2.07	+	4.34e-08
hydrolase activity	2326	298	211.66	1.41	+	3.42e-07
catalytic activity	6645	833	604.69	1.38	+	6.71e-23
structural constituent of ribosome	427	156	38.86	4.01	+	1.8e-44
structural molecule activity	800	198	72.8	2.72	+	5.11e-33
microtubule binding	33	12	3	4	+	0.0101
binding	3770	447	343.07	1.3	+	4.82e-07
isomerase activity	246	57	22.39	2.55	+	7.5e-08
methyltransferase activity	278	57	25.3	2.25	+	4.9e-06
transferase activity	2167	262	197.19	1.33	+	0.000341
lyase activity	295	60	26.84	2.24	+	2.86e-06
hydrolase activity, hydrolyzing O-glycosyl compounds	204	39	18.56	2.1	+	0.00306
helicase activity	152	29	13.83	2.1	+	0.0334
RNA binding	935	132	85.08	1.55	+	0.000133
nucleic acid binding	2177	283	198.1	1.43	+	2.36e-07
oxidoreductase activity	1273	159	115.84	1.37	+	0.00784
ubiquitin-protein ligase activity	340	8	30.94	0.26	-	0.000129

## Sheet: Immature Biol Process GO Slim
PANTHER GO-Slim Biological Process	# of genes in group	# of genes observed	# of genes expected	Fold Enrichment	+/-	P value
fatty acid biosynthetic process	44	17	4	4.25	+	0.000197
fatty acid metabolic process	149	33	13.56	2.43	+	0.000928
lipid metabolic process	631	87	57.42	1.52	+	0.0245
primary metabolic process	6057	861	551.18	1.56	+	1.57e-43
metabolic process	7375	978	671.12	1.46	+	1.66e-38
protein methylation	32	12	2.91	4.12	+	0.00943
protein metabolic process	2562	321	233.14	1.38	+	9.03e-07
translation	503	157	45.77	3.43	+	1.13e-36
vitamin biosynthetic process	62	17	5.64	3.01	+	0.0148
vitamin metabolic process	66	17	6.01	2.83	+	0.0306
DNA replication	145	37	13.19	2.8	+	9.27e-06
DNA metabolic process	396	72	36.04	2	+	1.18e-05
nucleobase-containing compound metabolic process	2544	398	231.5	1.72	+	6.81e-24
coenzyme metabolic process	140	34	12.74	2.67	+	9.43e-05
monosaccharide metabolic process	147	35	13.38	2.62	+	0.000101
carbohydrate metabolic process	757	129	68.89	1.87	+	5.62e-09
rRNA metabolic process	302	71	27.48	2.58	+	3.94e-10
RNA metabolic process	1525	206	138.77	1.48	+	3.92e-06
cellular component movement	163	35	14.83	2.36	+	0.000944
cellular process	6108	746	555.82	1.34	+	1.04e-16
cellular component biogenesis	575	122	52.32	2.33	+	1.04e-14
cellular component organization or biogenesis	1341	219	122.03	1.79	+	4.4e-14
tRNA metabolic process	161	34	14.65	2.32	+	0.00179
chromatin organization	194	40	17.65	2.27	+	0.000548
organelle organization	597	96	54.33	1.77	+	2.59e-05
cellular component organization	1048	135	95.37	1.42	+	0.00959
protein folding	196	38	17.84	2.13	+	0.0036
biosynthetic process	1477	270	134.41	2.01	+	1.96e-24
nitrogen compound metabolic process	1827	311	166.25	1.87	+	1.6e-23
generation of precursor metabolites and energy	347	56	31.58	1.77	+	0.0086
cellular amino acid biosynthetic process	354	55	32.21	1.71	+	0.0257
cellular amino acid metabolic process	661	99	60.15	1.65	+	0.000358
polysaccharide metabolic process	362	55	32.94	1.67	+	0.0439
phosphate-containing compound metabolic process	1237	168	112.57	1.49	+	5.96e-05
proteolysis	1055	56	96	0.58	-	0.000848
transcription from RNA polymerase II promoter	654	33	59.51	0.55	-	0.0197

## Sheet: Immature Cell Component GO Slim
PANTHER GO-Slim Cell Component	# of genes in group	# of genes observed	# of genes expected	Fold Enrichment	+/-	P value
ribosome	266	119	24.21	4.92	+	2.52e-42
ribonucleoprotein complex	538	157	48.96	3.21	+	5.68e-34
macromolecular complex	1574	254	143.23	1.77	+	1.52e-16
nucleolus	108	33	9.83	3.36	+	2.07e-07
organelle	2646	392	240.78	1.63	+	6.63e-20
microtubule	77	22	7.01	3.14	+	0.000207
cytoskeleton	416	60	37.86	1.58	+	0.0229
cytosol	546	147	49.69	2.96	+	3.38e-28
cytoplasm	2440	372	222.04	1.68	+	8.44e-21
intracellular	4248	568	386.56	1.47	+	5.45e-20
cell part	4461	586	405.95	1.44	+	4.65e-19
plastid	103	25	9.37	2.67	+	0.000752
nuclear chromosome	94	21	8.55	2.46	+	0.0104
mitochondrion	139	31	12.65	2.45	+	0.000409
