# Supplementary material for: The pennycress (Thlaspi arvense L.) nectary: structural and transcriptomic characterization
Source: BMC Plant Biol. 2017 Nov 14;17:201. doi: 10.1186/s12870-017-1146-8 (PMC5686818; doi:10.1186/s12870-017-1146-8)
Supplement: Supplementary file 4 — Pennycress and Arabidopsis differential expression. List of genes commonly differentially regulated between immature and mature nectaries in pennycress and Arabidopsis. (XLSX 200 kb) [file 12870_2017_1146_MOESM4_ESM.xlsx]

## Sheet: Query1
Pennycress Gene ID	Arabidopsis match	Arabidopsis description	Pennycress Immature Avg	Immature SD	Pennycress mature Avg	Mature SD	Penncyress Expression Ratio (Mature/Immature)	P-value	Arabidopsis Immature Lateral Avg	Arabidopsis Mature Lateral Avg	Arabidiopsis Expression Ratio (Mature/Immature)	P-value
Ta04675	AT5G14940	Major facilitator superfamily protein	299.333	101.962	16132.3	1741.42	53.8942	0.00378678	110.36	701.218	6.35392	0.00954805
Ta00724	AT5G07680	ANAC080, ANAC079, ATNAC4, NAC080 NAC domain containing protein 80	7.66667	2.3094	376.333	63.343	49.087	0.00991644	28.3868	1097.19	38.6514	0.043916
Ta09264	AT4G30140	CDEF1 GDSL-like Lipase/Acylhydrolase superfamily protein	1070.33	380.717	48894	1988.98	45.6811	0.000381409	35.7107	2150.89	60.231	0.00789475
Ta01858	AT5G61430	ANAC100, ATNAC5, NAC100 NAC domain containing protein 100	13.6667	4.72582	527.333	101.041	38.5854	0.0117975	51.5713	397.799	7.71356	0.0284588
Ta00033	AT4G36110	SAUR-like auxin-responsive protein family	49	8	1377.67	348.173	28.1156	0.0226617	61.1666	1686.86	27.5781	0.00194514
Ta01357	AT1G18400	BEE1 BR enhanced expression 1	11.3333	4.50925	253.333	32.8684	22.3529	0.00731819	56.3357	374.279	6.64372	0.0353108
Ta03286	AT3G60780	Protein of unknown function (DUF1442)	38.6667	6.1101	818.667	36.0879	21.1724	0.000913168	263.804	4599.54	17.4354	3.53374e-06
Ta13130	AT2G33520	unknown protein; Has 68 Blast hits to 68 proteins in 18 species: Archae - 0; Bacteria - 0; Metazoa - 8; Fungi - 2; Plants - 58; Viruses - 0; Other Eukaryotes - 0 (source: NCB	4.66667	1.52753	86.3333	20.502	18.5	0.0224292	51.0343	571.167	11.1918	0.0485173
Ta05588	AT3G04070	anac047, NAC047 NAC domain containing protein 47	69.3333	35.2184	1038	197.228	14.9712	0.0103045	44.1745	141.713	3.20802	0.0166304
Ta12591	AT1G32170	XTR4, XTH30 xyloglucan endotransglucosylase/hydrolase 30	562.333	124.949	7359.67	488.635	13.0877	0.00125785	277.695	1492.14	5.37329	0.00614775
Ta15423	AT5G02020	SIS Encodes a protein involved in salt tolerance, names SIS (Salt Induced Serine rich).	22	4.58258	275.667	14.5029	12.5303	0.00143357	214.155	640.638	2.99147	0.00345957
Ta11213	AT1G32700	PLATZ transcription factor family protein	466.667	105.406	5821.33	538.999	12.4743	0.00449855	1749.69	6040.4	3.45227	0.00638407
Ta14388	AT1G02400	ATGA2OX4, ATGA2OX6, DTA1, GA2OX6 gibberellin 2-oxidase 6	10.3333	6.65833	126.333	36.5559	12.2258	0.0352297	43.8579	897.453	20.4627	2.59764e-05
Ta21713	AT4G12430	TPPF Haloacid dehalogenase-like hydrolase (HAD) superfamily protein	28.6667	24.4199	332	91.9293	11.5814	0.0224848	2075.8	5960.21	2.87128	0.000107849
Ta18809	AT2G28110	FRA8, IRX7 Exostosin family protein	51.6667	15.0111	579.333	89.6121	11.2129	0.00753326	556.89	4154.98	7.46105	6.28304e-05
Ta03638	AT1G15100	RHA2A RING-H2 finger A2A	35	10.583	377	79.019	10.7714	0.0219092	159.218	1171.24	7.3562	0.0135007
Ta04857	AT3G22160	VQ motif-containing protein	22.6667	9.2376	212.333	21.2211	9.36765	0.00400044	85.9845	416.761	4.84692	0.0062413
Ta25570	AT5G22630	ADT5 arogenate dehydratase 5	179	47.0319	1664.67	88.9344	9.29981	0.00159959	381.489	3382.56	8.86674	0.00592515
Ta22727	AT5G44730	Haloacid dehalogenase-like hydrolase (HAD) superfamily protein	422.667	26.0064	3741.33	596.967	8.85174	0.0115345	1509.33	4557.05	3.01925	0.00569168
Ta21712	AT4G12430	TPPF Haloacid dehalogenase-like hydrolase (HAD) superfamily protein	137	26.8514	1130.33	375.503	8.25061	0.0414365	2075.8	5960.21	2.87128	0.000107849
Ta07776	AT5G24150	SQP1, SQE5 FAD/NAD(P)-binding oxidoreductase family protein	95	35.3412	782	227.871	8.23158	0.0255679	9306.22	19822.9	2.13007	0.0098599
Ta02823	AT4G31870	ATGPX7, GPX7 glutathione peroxidase 7	22	14	178	47.571	8.09091	0.0442569	33.5145	208.309	6.21549	0.00983655
Ta07737	AT5G24580	Heavy metal transport/detoxification superfamily protein	1629.67	204.583	13185	2272.1	8.09061	0.0122578	333.395	2783.33	8.34846	9.77802e-05
Ta13135	AT2G33480	ANAC041, NAC041 NAC domain containing protein 41	11.6667	7.63763	92.3333	28.6764	7.91429	0.0308985	591.062	2251.44	3.80915	0.000468619
Ta15475	AT5G57660	ATCOL5, COL5 CONSTANS-like 5	1073.67	179.205	8457	1406.68	7.87675	0.00911505	2729.67	8758.37	3.20858	0.000409919
Ta08591	AT3G25640	Protein of unknown function, DUF617	143	21.5174	1116.33	74.3259	7.80653	0.00300607	85.5704	874.343	10.2178	1.02818e-05
Ta24547	AT5G52830	WRKY27, ATWRKY27 WRKY DNA-binding protein 27	162.333	26.5769	1225	153.971	7.5462	0.00636543	162.53	1062.02	6.53428	0.00445126
Ta06788	AT1G78780	pathogenesis-related family protein	849	60.63	6243.67	1408.65	7.35414	0.0237401	147.299	2570.56	17.4512	0.00793445
Ta02585	AT5G65140	TPPJ Haloacid dehalogenase-like hydrolase (HAD) superfamily protein	23.3333	23.1805	171	50.2096	7.32857	0.0189579	55.3362	383.023	6.92176	0.0129073
Ta19737	AT1G51680	4CL1, 4CL.1, AT4CL1 4-coumarate:CoA ligase 1	1105	305.236	7838	804.539	7.09321	0.00428873	1767.36	4672.73	2.6439	0.00444048
Ta09575	AT3G21270	ADOF2, DOF2 DOF zinc finger protein 2	561	48.5901	3905.67	229.587	6.96197	0.00229776	1458.68	3575.04	2.45088	0.0317671
Ta02306	AT2G39210	Major facilitator superfamily protein	607	146.602	4169	397.076	6.8682	0.00370916	847.435	395.55	0.466762	0.0418124
Ta05048	AT5G11950	Putative lysine decarboxylase family protein	60.3333	6.65833	401.667	26.4071	6.65746	0.00198629	82.3509	279.352	3.39222	0.000225901
Ta09821	AT1G51340	MATE efflux family protein	3243	743.052	21402	2635.17	6.59944	0.00598764	907.641	5489.26	6.04783	0.00132025
Ta04979	AT3G25870	unknown protein; BEST Arabidopsis thaliana protein match is: unknown protein (TAIR:AT1G13360.1); Has 50 Blast hits to 50 proteins in 12 species: Archae - 0; Bacteria - 0; Met	256.333	28.1484	1690.33	305.209	6.59428	0.0174686	90.9579	323.569	3.55735	0.00243214
Ta07285	AT2G40900	nodulin MtN21 /EamA-like transporter family protein	206	74.6257	1338.33	102.773	6.49676	0.00397723	150.071	551.38	3.67412	0.0125778
Ta24029	AT1G61110	anac025, NAC025 NAC domain containing protein 25	88.6667	22.1435	574	77	6.47368	0.00663592	130.474	381.828	2.92646	0.0304071
Ta14380	AT1G02470	Polyketide cyclase/dehydrase and lipid transport superfamily protein	85	32.6956	548.333	99.43	6.45098	0.0124423	2460.96	5360.84	2.17835	0.000247271
Ta17768	AT3G28210	PMZ, SAP12 zinc finger (AN1-like) family protein	69.6667	12.5831	446.667	79.8394	6.41148	0.0181415	32.1898	88.732	2.75653	0.0447547
Ta01988	AT5G62770	Protein of unknown function (DUF1645)	24.6667	5.85947	155.667	30.6649	6.31081	0.0144989	94.3701	255.204	2.70429	0.00896755
Ta09975	AT3G01530	ATMYB57, MYB57 myb domain protein 57	806.667	57.1168	5038	698.559	6.24545	0.00815485	1006.41	6439.74	6.39873	0.00488361
Ta15825	AT1G22985	Integrase-type DNA-binding superfamily protein	30.6667	2.08167	190	33.4066	6.19565	0.014544	189.795	543.84	2.86541	0.00156428
Ta23735	AT3G45010	scpl48 serine carboxypeptidase-like 48	186.667	43.7531	1150.33	191.709	6.1625	0.00819172	59.1881	791.293	13.3691	0.00355154
Ta14511	AT2G17710	unknown protein; Has 39 Blast hits to 39 proteins in 14 species: Archae - 0; Bacteria - 0; Metazoa - 0; Fungi - 0; Plants - 39; Viruses - 0; Other Eukaryotes - 0 (source: NCB	78.6667	28.3078	481.333	87.1569	6.11864	0.00883734	84.2445	230.673	2.73813	0.0041781
Ta19126	AT4G22270	MRB1, ATMRB1 Protein of unknown function (DUF3537)	63.6667	9.71253	389.333	54.4549	6.11518	0.00669056	133.874	352.253	2.63123	0.0101035
Ta00188	AT4G37760	SQE3 squalene epoxidase 3	206	41.5812	1240	289.296	6.01942	0.0266492	664.798	5108.87	7.68485	0.00255807
Ta19665	AT3G62260	Protein phosphatase 2C family protein	101.667	6.35085	601.333	94.0709	5.91475	0.01134	92.3365	441.479	4.78119	0.00191238
Ta01191	AT3G19370	Plant protein of unknown function (DUF869)	572.333	140.144	3365.67	322.23	5.88061	0.00430984	20.1257	48.5805	2.41386	0.0130835
Ta07286	AT2G40890	CYP98A3 cytochrome P450, family 98, subfamily A, polypeptide 3	829.333	51.1892	4795	908.702	5.78175	0.0160213	197.362	617.536	3.12895	0.0188167
Ta12688	AT3G53260	PAL2, ATPAL2 phenylalanine ammonia-lyase 2	764	164.694	4412	419.293	5.77487	0.00191144	128.025	1031.45	8.05658	0.00281355
Ta25679	AT3G11660	NHL1 NDR1/HIN1-like 1	491.667	18.8237	2817.67	402.563	5.73085	0.00964203	45.5142	622.195	13.6704	0.000310726
Ta13963	AT3G60780	Protein of unknown function (DUF1442)	324	26.9629	1826	271.663	5.6358	0.0104274	263.804	4599.54	17.4354	3.53374e-06
Ta17090	AT1G26450	Carbohydrate-binding X8 domain superfamily protein	19.6667	17.6163	110	11.3578	5.59322	0.00180607	127.878	318.307	2.48915	0.0365091
Ta01632	AT3G06330	RING/U-box superfamily protein	547	44.643	3053.67	47.0567	5.58257	0.000157274	1058.16	6491.94	6.1351	0.00332685
Ta09722	AT4G18010	IP5PII, AT5PTASE2, 5PTASE2 myo-inositol polyphosphate 5-phosphatase 2	501	154.632	2708.67	315.871	5.40652	0.0105212	614.623	257.951	0.419689	0.0449333
Ta26312	AT3G23920	BAM1, BMY7, TR-BAMY beta-amylase 1	1023.33	217.785	5477	1159.49	5.35212	0.0158167	566.703	4127.76	7.28381	0.00202724
Ta07469	AT1G09155	AtPP2-B15, PP2-B15 phloem protein 2-B15	307	41.509	1634.67	61.5819	5.32465	0.000345755	695.46	1658.57	2.38485	0.00975415
Ta09638	AT3G21700	SGP2 Ras-related small GTP-binding family protein	316.333	64.6555	1638	481.654	5.17808	0.0476473	399.206	1737.81	4.35316	0.000631268
Ta04588	AT4G35060	HIPP25 Heavy metal transport/detoxification superfamily protein	199	36.7151	1030	47.697	5.17588	0.000131751	242.327	5335.84	22.0191	0.00311128
Ta05654	AT3G03440	ARM repeat superfamily protein	92.3333	16.2583	476.333	112.926	5.15884	0.0302536	266.341	1222.43	4.5897	0.000377935
Ta04482	AT5G17050	UGT78D2 UDP-glucosyl transferase 78D2	92	21.7025	474.333	67.8994	5.1558	0.00994313	131.968	501.442	3.79972	0.00681655
Ta19597	AT2G18890	Protein kinase superfamily protein	153.667	28.589	789	87.7097	5.13449	0.00643179	127.856	454.812	3.55721	0.0128651
Ta11059	AT1G52760	LysoPL2 lysophospholipase 2	1968.33	216.012	10084.7	706.281	5.12345	0.00405746	645.986	180.454	0.279346	0.0160569
Ta17802	AT3G28850	Glutaredoxin family protein	42.3333	2.88675	216.667	31.3422	5.11811	0.0121925	126.242	289.185	2.29071	0.0418987
Ta20772	AT5G43600	ATAAH-2, UAH ureidoglycolate amidohydrolase	1087.33	179.984	5540	969.616	5.09503	0.0103211	653.723	1744.52	2.66859	0.0018314
Ta15830	AT1G22930	T-complex protein 11	997	143.792	4972.33	547.69	4.9873	0.00401653	1417.59	3834.78	2.70514	0.00417402
Ta24927	AT3G30180	CYP85A2, BR6OX2 brassinosteroid-6-oxidase 2	77	9.53939	381.333	65.0333	4.95238	0.0141211	66.7204	407.704	6.11063	6.02348e-06
Ta10759	AT3G61900	SAUR-like auxin-responsive protein family	21	5.2915	102	7.93725	4.85714	0.0024802	28.6377	445.333	15.5506	0.0154191
Ta08327	AT1G03380	ATATG18G, ATG18G homolog of yeast autophagy 18 (ATG18) G	318	22.5167	1529	102.562	4.80818	0.00220902	209.384	476.217	2.27437	0.016355
Ta03937	AT1G19640	JMT jasmonic acid carboxyl methyltransferase	30838.7	9047.11	145549	24187.5	4.71969	0.00853674	3754.93	15278.9	4.06902	0.00551946
Ta13448	AT1G23300	MATE efflux family protein	1902	165.81	8954.33	866.897	4.70785	0.006437	1429.06	6433.84	4.50216	0.018121
Ta20594	AT5G54840	ATSGP1, SGP1 Ras-related small GTP-binding family protein	66.6667	8.5049	305.667	5.03322	4.585	0.000227509	75.8926	167.684	2.20949	0.0165296
Ta25045	AT2G21780	unknown protein; BEST Arabidopsis thaliana protein match is: unknown protein (TAIR:AT4G39360.1); Has 13 Blast hits to 13 proteins in 2 species: Archae - 0; Bacteria - 0; Meta	29.3333	2.3094	134.333	7.23418	4.57955	0.00117706	73.1368	194.537	2.6599	0.00339028
Ta08447	AT2G42750	DNAJ heat shock N-terminal domain-containing protein	293.667	39.8288	1333.67	359.188	4.54143	0.0306509	298.98	826.591	2.76471	0.00259874
Ta11173	AT5G64370	BETA-UP, PYD3 beta-ureidopropionase	411.667	64.8254	1840	469.54	4.46964	0.032584	1350.72	2706.16	2.0035	0.00207923
Ta20363	AT5G38895	RING/U-box superfamily protein	181.333	11.3725	791.667	49.4099	4.36581	0.0013657	328.277	709.573	2.1615	0.00861693
Ta18931	AT2G41410	Calcium-binding EF-hand family protein	717	49.5681	3120	889.101	4.35146	0.0462762	1509.99	4276.11	2.83188	0.0238073
Ta02549	AT5G65470	O-fucosyltransferase family protein	1258.67	273.189	5435	812.139	4.31806	0.00669846	342.559	708.813	2.06917	0.00932889
Ta06637	AT1G68830	STN7 STT7 homolog STN7	418.333	103.982	1806.33	200.642	4.31793	0.00163639	550.663	1690.17	3.06934	0.00509842
Ta14442	AT1G01360	RCAR1, PYL9 regulatory component of ABA receptor 1	776	64.2106	3338.67	66.2747	4.30241	0.000617713	173.106	512.627	2.96135	0.000116662
Ta02320	AT2G39350	ABC-2 type transporter family protein	24	8.544	102.333	27.5379	4.26389	0.0465806	219.602	3073.92	13.9977	0.0113657
Ta15730	AT5G37740	Calcium-dependent lipid-binding (CaLB domain) family protein	258	17.5214	1091	128.339	4.22868	0.00851248	387.449	1600.92	4.13196	0.000195465
Ta22093	AT3G47730	ATATH1, ATH1, ABCA2 ATP-binding cassette A2	97	7.2111	404	53.9259	4.16495	0.0107046	134.16	798.965	5.95532	0.000331165
Ta05709	AT1G77930	Chaperone DnaJ-domain superfamily protein	263	43.9659	1095	161.279	4.1635	0.0090729	430.743	1239.17	2.87682	0.0025181
Ta11579	AT3G51500	unknown protein; FUNCTIONS IN: molecular function unknown; INVOLVED IN: biological process unknown; LOCATED IN: chloroplast; EXPRESSED IN: 22 plant structures; EXPRESSED DURI	97.6667	11.0151	401	22.7156	4.1058	0.00392317	116.009	251.698	2.16964	0.00086128
Ta25676	AT3G11690	unknown protein; FUNCTIONS IN: molecular function unknown; INVOLVED IN: biological process unknown; LOCATED IN: chloroplast; EXPRESSED IN: 24 plant structures; EXPRESSED DURI	673.333	133.448	2731	197.279	4.05594	0.00788578	345.83	1274.12	3.68425	0.00144438
Ta18870	AT4G04320	malonyl-CoA decarboxylase family protein	969.333	177.091	3902.33	328.713	4.02579	0.00269191	968.198	2216	2.28878	0.0223688
Ta21871	AT5G01820	ATSR1, SnRK3.15, CIPK14, ATCIPK14, SR1 serine/threonine protein kinase 1	739	73.0821	2970.67	579.926	4.01985	0.0174072	218.492	653.397	2.99049	0.00341503
Ta05149	AT5G13460	IQD11 IQ-domain 11	404	34.0441	1616.33	202.238	4.00083	0.0124115	197.286	397.664	2.01568	0.0168431
Ta13593	AT4G17670	Protein of unknown function (DUF581)	1111	58	4428.33	798.02	3.9859	0.0162263	1490.64	3384.39	2.27043	0.0118159
Ta08279	AT2G32430	Galactosyltransferase family protein	84.3333	2.88675	327.333	67.0099	3.88142	0.0229611	194.945	927.46	4.75756	0.00414213
Ta03384	AT5G44790	RAN1, HMA7 copper-exporting ATPase / responsive-to-antagonist 1 / copper-transporting ATPase (RAN1)	747.667	143.406	2897	385.035	3.87472	0.0158089	990.496	2729.79	2.75599	0.0302635
Ta24599	AT5G24870	RING/U-box superfamily protein	158.333	36.4737	612.333	122.965	3.86737	0.0171641	227.473	574.369	2.52499	0.00702976
Ta08937	AT1G80360	Pyridoxal phosphate (PLP)-dependent transferases superfamily protein	953	181.997	3673.67	643.882	3.85484	0.0141052	358.593	760.3	2.12023	0.00412985
Ta12665	AT2G30040	MAPKKK14 mitogen-activated protein kinase kinase kinase 14	137.667	42.0991	528	85.7146	3.83535	0.0152899	412.037	2012.9	4.88523	0.0152143
Ta11129	AT5G64780	Uncharacterised conserved protein UCP009193	118.333	20.5508	450.333	45.0814	3.80563	0.0102992	82.4201	240.803	2.92165	0.00559358
Ta08438	AT2G42830	SHP2, AGL5 K-box region and MADS-box transcription factor family protein	1250.67	151.925	4749.67	602.595	3.79771	0.00554581	3158.74	7770.85	2.46011	0.000371667
Ta19639	AT4G15093	catalytic LigB subunit of aromatic ring-opening dioxygenase family	216	48.816	819.667	159.017	3.79475	0.0233998	244.374	899.389	3.68038	0.000869413
Ta18061	AT4G24990	ATGP4 Ubiquitin family protein	369	20.2978	1376.33	93.2166	3.7299	0.00241075	867.66	2620.38	3.02005	0.000112741
Ta00235	AT4G40010	SNRK2-7, SNRK2.7, SRK2F SNF1-related protein kinase 2.7	32.3333	11.0151	119.667	13.6504	3.70103	0.00915256	123.274	296.077	2.40178	0.0267959
Ta15585	AT3G47500	CDF3 cycling DOF factor 3	330.667	9.86577	1221.67	55.6088	3.69456	0.00176176	581.531	4792.45	8.24109	0.000247907
Ta13024	AT5G48930	HCT hydroxycinnamoyl-CoA shikimate/quinate hydroxycinnamoyl transferase	829.667	144.715	3062.33	399.805	3.69104	0.00949279	882.833	2032.06	2.30175	0.00824211
Ta24143	AT4G11570	Haloacid dehalogenase-like hydrolase (HAD) superfamily protein	279.333	46.5439	1028.33	164.743	3.68138	0.0179037	558.832	2055.76	3.67868	0.000969021
Ta09992	AT3G01400	ARM repeat superfamily protein	139.667	8.3865	513	84.8705	3.67303	0.0145273	258.523	617.179	2.38733	0.00113168
Ta00023	AT4G36010	Pathogenesis-related thaumatin superfamily protein	78	20.5183	284.667	39.425	3.64957	0.011085	723.179	317.276	0.438725	0.0281952
Ta09176	AT4G30830	Protein of unknown function, DUF593	71.3333	17.6163	259.667	51.4814	3.64019	0.038953	13.6197	33.8375	2.48445	0.00891609
Ta20482	AT1G51950	IAA18 indole-3-acetic acid inducible 18	133.667	64.5316	474.333	94.9333	3.54863	0.0317827	163.194	754.539	4.62357	0.00599056
Ta08242	AT1G50420	SCL3, SCL-3 scarecrow-like 3	101.333	13.8684	346	22	3.41447	0.00603853	139.358	640.628	4.59699	0.00481741
Ta08007	AT3G53780	ATRBL4, RBL4 RHOMBOID-like protein 4	77.6667	6.02771	264.333	77.4102	3.40343	0.0456877	493.505	1015.97	2.05869	0.040967
Ta24748	AT3G51130	unknown protein; CONTAINS InterPro DOMAIN/s: Uncharacterised protein family UPF0183 (InterPro:IPR005373); Has 269 Blast hits to 265 proteins in 123 species: Archae - 0; Bacte	413	46.9361	1403	255.701	3.39709	0.0219931	1110.13	3430.75	3.09042	4.03631e-07
Ta25094	AT3G30390	Transmembrane amino acid transporter family protein	1700	210.673	5740.33	716.868	3.37667	0.0156095	2281.16	5148.69	2.25705	0.0201837
Ta17846	AT1G03080	kinase interacting (KIP1-like) family protein	210.333	6.80686	709	34.7707	3.37084	0.00161715	226.604	631.28	2.78583	0.000390788
Ta16391	AT5G45650	subtilase family protein	2040.33	508.399	6843.67	326.745	3.35419	0.00156207	445.061	30.9395	0.0695176	0.0428173
Ta05133	AT5G13240	transcription regulators	255.333	11.5902	854.667	113.544	3.34726	0.010897	330.978	784.48	2.37019	0.0268678
Ta02000	AT5G62920	ARR6 response regulator 6	68.3333	40.5257	228.333	29.2632	3.34146	0.0114161	59.4826	412.108	6.92822	0.00811987
Ta19097	AT4G22590	TPPG Haloacid dehalogenase-like hydrolase (HAD) superfamily protein	914.667	155.629	3056	427.541	3.34111	0.00973685	127.826	342.045	2.67586	0.0140549
Ta15260	AT3G55980	SZF1, ATSZF1 salt-inducible zinc finger 1	1821.33	206.96	6080	1483.45	3.33821	0.0470396	59.4174	137.265	2.31018	0.0037922
Ta06094	AT3G10340	PAL4 phenylalanine ammonia-lyase 4	4035.33	1624.62	13342.7	913.104	3.30646	0.013352	1171.8	10477.1	8.94097	0.00104084
Ta24258	AT5G43150	unknown protein; FUNCTIONS IN: molecular function unknown; INVOLVED IN: biological process unknown; LOCATED IN: mitochondrion; EXPRESSED IN: 22 plant structures; EXPRESSED DU	713.667	18.037	2357	320.642	3.30266	0.0138583	511.429	7141.39	13.9636	3.85926e-05
Ta18394	AT1G74410	RING/U-box superfamily protein	93	9.64365	306.333	63.6344	3.29391	0.0255738	375.476	837.633	2.23085	0.0127342
Ta05271	AT2G35680	Phosphotyrosine protein phosphatases superfamily protein	2333.33	217.243	7516.33	491.891	3.22129	0.00399782	1101.07	2718.2	2.46869	0.0133716
Ta03909	AT1G19310	RING/U-box superfamily protein	56.3333	9.29157	181.333	10.0167	3.21893	0.00522805	768.581	1573.57	2.04737	0.0152435
Ta07381	AT2G40070	FUNCTIONS IN: molecular function unknown; INVOLVED IN: biological process unknown; LOCATED IN: cellular component unknown; EXPRESSED IN: 17 plant structures; EXPRESSED DURING	659.333	86.0949	2119	336.452	3.21385	0.016169	397.83	856.563	2.15309	0.0138314
Ta09911	AT5G41990	WNK8, ATWNK8 with no lysine (K) kinase 8	509.667	25.0267	1632.67	328.244	3.2034	0.0303603	1960.32	4165.3	2.12481	0.00189917
Ta26620	AT4G12040	A20/AN1-like zinc finger family protein	513.333	26.6333	1635.67	192.191	3.18636	0.0080071	899.085	2257.47	2.51085	0.00406711
Ta24543	AT5G52870	unknown protein; BEST Arabidopsis thaliana protein match is: unknown protein (TAIR:AT1G64080.1); Has 1807 Blast hits to 1807 proteins in 277 species: Archae - 0; Bacteria - 0	232.333	48.7887	733.667	113.931	3.15782	0.00851634	27.1495	94.6993	3.48807	0.000396914
Ta05466	AT2G19570	CDA1, AT-CDA1, DESZ cytidine deaminase 1	139.667	23.8607	440.667	107.612	3.15513	0.0257097	372.923	877.116	2.352	0.0199922
Ta00467	AT2G44670	Protein of unknown function (DUF581)	1153	388.223	3636.67	494.066	3.15409	0.0249747	756.955	1815.6	2.39856	0.0308212
Ta21925	AT4G13530	unknown protein; BEST Arabidopsis thaliana protein match is: unknown protein (TAIR:AT4G10080.1); Has 30201 Blast hits to 17322 proteins in 780 species: Archae - 12; Bacteria	322	29.1033	1005.67	131.371	3.12319	0.00779921	1085.47	2867.62	2.64184	0.00135474
Ta10995	AT1G52080	AR791 actin binding protein family	210.333	31.8172	654.667	12.6623	3.11252	0.00232404	52.8025	224.447	4.25069	0.00304711
Ta15319	AT5G51070	ERD1, CLPD, SAG15 Clp ATPase	507.667	106.838	1580	465.675	3.11228	0.0495335	640.08	2045.04	3.19497	0.000133129
Ta07011	AT5G03140	Concanavalin A-like lectin protein kinase family protein	392.333	21.9393	1215.33	181.252	3.09771	0.018337	248.548	973.146	3.91532	0.00103146
Ta21598	AT5G53550	YSL3 YELLOW STRIPE like 3	2537	488.607	7849.33	1523.98	3.09394	0.0436656	1639.62	3739.78	2.28089	0.00789711
Ta18057	AT4G24960	ATHVA22D, HVA22D HVA22 homologue D	353.667	30.9892	1085.33	191.27	3.0688	0.019887	1183.77	3998.26	3.37756	0.000384084
Ta16544	AT1G63470	AT hook motif DNA-binding family protein	374	8	1142.67	140.379	3.05526	0.011725	576.612	223.904	0.38831	0.00118825
Ta19183	AT1G14260	RING/FYVE/PHD zinc finger superfamily protein	50.6667	8.62168	154.667	36.2951	3.05263	0.0231188	84.4784	172.483	2.04174	0.0260486
Ta14687	AT1G13990	unknown protein; FUNCTIONS IN: molecular function unknown; INVOLVED IN: biological process unknown; LOCATED IN: chloroplast; EXPRESSED IN: 23 plant structures; EXPRESSED DURI	92	3.4641	276	68.5055	3	0.0397458	100.736	382.192	3.79401	0.0278021
Ta11155	AT5G64550	loricrin-related	460	7.54983	1378.67	305.837	2.9971	0.0333976	307.128	760.754	2.47699	0.00591482
Ta06207	AT1G72770	HAB1 homology to ABI1	907.667	36.5011	2708.67	205.656	2.98421	0.00551888	458.429	1127.26	2.45895	0.00583624
Ta13115	AT2G33700	Protein phosphatase 2C family protein	230	25.1197	685.667	100.321	2.98116	0.0131096	244.244	526.199	2.1544	0.00788737
Ta11282	AT2G17440	PIRL5 plant intracellular ras group-related LRR 5	101.333	4.16333	300.667	26.5769	2.96711	0.00480017	196.975	87.5499	0.444472	0.00543685
Ta03573	AT5G19855	Chaperonin-like RbcX protein	321.333	73.3848	952.667	157.087	2.96473	0.0143875	288.979	816.054	2.82392	0.000115958
Ta18418	AT2G16720	MYB7, ATMYB7, ATY49 myb domain protein 7	481.667	53.4072	1421.67	195.208	2.95156	0.0132932	184.39	1081.88	5.86732	0.00369796
Ta12569	AT3G12920	SBP (S-ribonuclease binding protein) family protein	511.667	73.2006	1501	405.908	2.93355	0.0481971	207.596	551.347	2.65586	0.0106485
Ta18699	AT3G29575	AFP3 ABI five binding protein 3	458	22.6053	1342	85.6096	2.93013	0.00175406	452.878	1689.97	3.73161	0.00555857
Ta16766	AT2G22800	HAT9 Homeobox-leucine zipper protein family	906	132.525	2643.67	216.338	2.91795	0.00504514	1408.76	4513.5	3.20389	0.00297449
Ta10159	AT1G75410	BLH3 BEL1-like homeodomain 3	62	2.64575	180	11.5326	2.90323	0.00350064	207.865	782.617	3.76503	0.0324585
Ta15019	AT3G59900	ARGOS auxin-regulated gene involved in organ size	64	6	185.667	32.7159	2.90104	0.0246462	35.2187	316.059	8.97418	0.0241914
Ta18577	AT4G12120	SEC1B, ATSEC1B Sec1/munc18-like (SM) proteins superfamily	111.333	5.68624	322.667	40.0666	2.8982	0.00982695	137.6	473.334	3.43993	0.00019853
Ta21483	AT2G46370	JAR1 Auxin-responsive GH3 family protein	144.667	18.9297	418.333	43.1548	2.89171	0.00495813	241.134	985.621	4.08744	0.00302281
Ta05012	AT5G11600	unknown protein; FUNCTIONS IN: molecular function unknown; INVOLVED IN: biological process unknown; LOCATED IN: chloroplast; EXPRESSED IN: 20 plant structures; EXPRESSED DURI	188.667	27.4287	544	45.6399	2.88339	0.00291847	62.0311	162.372	2.61759	0.0226984
Ta13458	AT1G23200	Plant invertase/pectin methylesterase inhibitor superfamily	2896	773.675	8264.67	640.304	2.85382	0.00067137	3781.92	8236.62	2.17789	0.00133559
Ta06954	AT5G02430	Transducin/WD40 repeat-like superfamily protein	49	4	139.333	31.0859	2.84354	0.0339095	36.1837	82.9151	2.29151	0.000758885
Ta25440	AT3G45210	Protein of unknown function, DUF584	99.3333	1.52753	282.333	20.1329	2.84228	0.00416427	82.2339	170.227	2.07003	0.0262332
Ta07501	AT1G08800	Protein of unknown function, DUF593	177	12.1244	500.667	55.7524	2.82863	0.0137139	70.1166	399.881	5.70308	0.000257427
Ta16566	AT3G10985	SAG20, WI12, ATWI-12 senescence associated gene 20	3191.67	788.553	9004.67	2288.25	2.82131	0.0228967	112.042	645.623	5.76232	0.000203496
Ta09271	AT4G30080	ARF16 auxin response factor 16	197	24.7588	550.333	116.423	2.79357	0.042634	413.929	914.148	2.20847	0.00378851
Ta07319	AT2G40540	KT2, ATKT2, SHY3, KUP2, ATKUP2, TRK2 potassium transporter 2	590	69.282	1647.67	291.959	2.79266	0.0170736	1036.38	2673.75	2.57988	0.00281577
Ta03482	AT5G20830	SUS1, ASUS1, atsus1 sucrose synthase 1	2439	459.501	6793	1098.74	2.78516	0.0298583	5467.81	13312.8	2.43475	0.0167494
Ta26237	AT5G49970	ATPPOX, PDX3, PPOX pyridoxin (pyrodoxamine) 5'-phosphate oxidase	1497	356.804	4155	468.11	2.77555	0.00603095	993.95	2337.43	2.35166	0.000584152
Ta17892	AT2G01540	Calcium-dependent lipid-binding (CaLB domain) family protein	77.3333	13.8684	213.667	32.1299	2.76293	0.0208556	256.539	80.8525	0.315166	0.00115282
Ta09330	AT5G05110	Cystatin/monellin family protein	181.333	23.1805	497	49.8698	2.74081	0.0120112	269.837	844.895	3.13114	0.000784777
Ta16731	AT3G15810	Protein of unknown function (DUF567)	2410.33	563.078	6600.67	1049.26	2.73849	0.0358785	70.4555	148.685	2.11034	0.01514
Ta04932	AT3G26510	Octicosapeptide/Phox/Bem1p family protein	912	71.3583	2487.67	614.331	2.7277	0.038127	294.63	1171.87	3.97744	0.00216323
Ta09108	AT3G62650	unknown protein; BEST Arabidopsis thaliana protein match is: unknown protein (TAIR:AT2G47485.1); Has 57 Blast hits to 57 proteins in 13 species: Archae - 0; Bacteria - 0; Met	752.333	105.044	2050	145.434	2.72486	0.00422156	1688.17	442.313	0.262008	0.0112826
Ta08827	AT3G16940	calmodulin binding;transcription regulators	323.667	43.6157	878.667	114.212	2.71473	0.00752823	171.348	625.762	3.652	0.00564925
Ta02796	AT4G32180	ATPANK2, PANK2 pantothenate kinase 2	2116	457.699	5696.67	826.662	2.69219	0.0209911	1583.36	3677.41	2.32254	0.0159421
Ta16932	AT5G25540	CID6 CTC-interacting domain 6	237.333	37.6873	634.333	42.3596	2.67275	0.000177608	932.288	2303.84	2.47117	0.00191334
Ta05380	AT1G04970	lipid-binding serum glycoprotein family protein	99.3333	20.232	262.667	45.1811	2.6443	0.0123777	647.139	1401.03	2.16496	0.00360677
Ta17285	AT5G39890	Protein of unknown function (DUF1637)	112.667	7.37111	297.333	46.801	2.63905	0.0225034	84.6432	173.313	2.04757	0.0338263
Ta12586	AT1G60140	ATTPS10, TPS10 trehalose phosphate synthase	932.333	124.005	2459	368.473	2.63747	0.00847069	550.718	1704.45	3.09497	0.00329305
Ta01424	AT1G19110	inter-alpha-trypsin inhibitor heavy chain-related	362.667	47.0567	951.667	194.744	2.62408	0.0469027	884.926	2241.89	2.53342	0.00133448
Ta26005	AT1G43700	VIP1, SUE3 VIRE2-interacting protein 1	188.333	22.6789	493.333	92.3165	2.61947	0.0224844	481.513	1138.65	2.36473	9.96145e-05
Ta15333	AT3G23210	bHLH34 basic helix-loop-helix (bHLH) DNA-binding superfamily protein	529	91.0165	1379.33	369.711	2.60744	0.0386758	764.838	2770.76	3.62268	0.0124922
Ta01859	AT5G61440	ACHT5 atypical CYS HIS rich thioredoxin 5	608.667	71.2203	1570	109.672	2.57941	0.0100728	546.427	149.847	0.274231	0.00362234
Ta13523	AT4G17080	Histone H3 K4-specific methyltransferase SET7/9 family protein	212.333	23.1589	546.333	21.5019	2.573	0.00438433	250.979	514.671	2.05066	0.00427494
Ta12098	AT1G25370	Protein of unknown function (DUF1639)	96	24.2487	246.667	69.8737	2.56944	0.0427638	157.863	327.952	2.07744	0.0109807
Ta15023	AT3G59845	Zinc-binding dehydrogenase family protein	228.667	39.6274	585.667	94.511	2.56122	0.0271252	939.442	3873.72	4.12342	0.0254179
Ta00109	AT4G37200	HCF164 Thioredoxin superfamily protein	324.333	37.4344	826.333	110.528	2.54779	0.0135157	1439.44	2917.09	2.02655	0.0141733
Ta17325	AT4G12000	SNARE associated Golgi protein family	203.333	30.0888	516.667	42.548	2.54098	0.013507	381.692	1060.96	2.77963	0.0104309
Ta25559	AT3G50350	Protein of unknown function (DUF1685)	154.333	40.0791	391.667	52.0416	2.5378	0.00092387	95.1629	276.15	2.90187	0.00143504
Ta05182	AT5G13810	Glutaredoxin family protein	223	13.0767	565	34.5977	2.53363	0.00579715	182.757	379.278	2.07531	0.0151279
Ta14474	AT3G27540	beta-1,4-N-acetylglucosaminyltransferase family protein	51	12.49	129	17.0587	2.52941	0.042061	238.059	514.547	2.16143	0.0236587
Ta10765	AT3G61960	Protein kinase superfamily protein	460	16.7033	1157.67	198.031	2.51667	0.0290527	617.052	1270.71	2.05932	0.000852536
Ta18214	AT3G13910	Protein of unknown function (DUF3511)	988.667	61.3379	2478.67	213.092	2.50708	0.00355125	426.158	1372.24	3.22002	0.00967871
Ta05037	AT5G11840	Protein of unknown function (DUF1230)	75	5.2915	186.333	38.7857	2.48444	0.0406813	359.665	885.213	2.46122	0.0110739
Ta06938	AT4G22920	ATNYE1, NYE1 non-yellowing 1	93.6667	5.68624	232.667	21.5716	2.48399	0.0122448	260.776	718.765	2.75625	0.000843688
Ta09364	AT1G53030	Cytochrome C oxidase copper chaperone (COX17)	233	32.9697	576.667	104.51	2.47496	0.0390783	794.951	269.159	0.338586	0.00210215
Ta01682	AT1G10650	SBP (S-ribonuclease binding protein) family protein	159.667	22.0303	394.333	46.801	2.46973	0.016589	312.991	2087.45	6.66935	0.0066362
Ta01121	AT3G19990	unknown protein; INVOLVED IN: biological process unknown; LOCATED IN: chloroplast stroma, chloroplast; EXPRESSED IN: 23 plant structures; EXPRESSED DURING: 13 growth stages;	397	96.8143	980	177.812	2.46851	0.0264217	487.849	1112.83	2.2811	0.0267026
Ta13529	AT4G17170	AT-RAB2, ATRABB1C, ATRAB2A, RAB2A, RABB1C, ATRAB-B1B, RAB-B1B RAB GTPase homolog B1C	363.333	19.6044	890	122.65	2.44954	0.0155528	495.214	1074.71	2.17018	0.0244965
Ta10285	AT1G62040	ATG8C Ubiquitin-like superfamily protein	447.333	59.0113	1088	54.6717	2.43219	4.08737e-05	680.284	1401.35	2.05995	0.00183475
Ta06270	AT1G55960	Polyketide cyclase/dehydrase and lipid transport superfamily protein	311.333	21.3854	755.667	154.069	2.42719	0.0480128	668.886	3321.76	4.9661	0.0382711
Ta04293	AT3G08730	ATPK1, ATPK6, ATS6K1, PK6, PK1, S6K1 protein-serine kinase 1	1540.67	122.402	3733.67	830.971	2.42341	0.0474036	565.919	1425.12	2.51824	0.0264592
Ta04599	AT4G35190	Putative lysine decarboxylase family protein	198.333	43.1548	479.667	46.2313	2.41849	0.0218067	33.4319	111.085	3.32273	0.00564985
Ta06182	AT5G50380	ATEXO70F1, EXO70F1 exocyst subunit exo70 family protein F1	481	51.264	1155.67	140.322	2.40263	0.0062278	365.747	854.235	2.33559	0.0190098
Ta18013	AT1G07870	Protein kinase superfamily protein	182.333	15.0444	437	117.235	2.39671	0.0498967	164.611	330.641	2.00862	0.0152702
Ta11252	AT1G54130	RSH3, AT-RSH3, ATRSH3 RELA/SPOT homolog 3	658.333	83.7636	1577.67	330.536	2.39646	0.0287545	715.646	2771.5	3.87272	0.000288739
Ta22988	AT5G52510	SCL8 SCARECROW-like 8	1194.33	256.26	2858.33	507.484	2.39325	0.0260356	692.85	2002.82	2.89069	0.00172227
Ta09439	AT1G62040	ATG8C Ubiquitin-like superfamily protein	134.667	17.6163	322	35.0428	2.39109	0.0213543	680.284	1401.35	2.05995	0.00183475
Ta10723	AT3G61590	HWS Galactose oxidase/kelch repeat superfamily protein	201.667	10.6927	478.667	34.8473	2.37355	0.00281619	461.708	1164.01	2.52109	0.0170106
Ta07951	AT3G54300	ATVAMP727, VAMP727 vesicle-associated membrane protein 727	341.667	33.5012	806	126.463	2.35902	0.0174807	839.294	1995.27	2.37732	0.00577895
Ta11248	AT1G21450	SCL1 SCARECROW-like 1	188.333	34.5881	440.667	39.3234	2.33982	0.00226088	223.943	565.741	2.52627	0.0199313
Ta08634	AT2G03730	ACR5 ACT domain repeat 5	272.333	4.04145	632	67.6387	2.32069	0.0128418	382.966	1598.94	4.17516	0.00104476
Ta10019	AT3G01170	Ribosomal protein L34e superfamily protein	145	19.975	336.333	42.7707	2.31954	0.0265844	291.401	614.984	2.11044	0.0315533
Ta11351	AT2G37150	RING/U-box superfamily protein	362.333	29.6704	838.667	142.591	2.31463	0.0304888	84.4562	199.942	2.36741	0.00521735
Ta07554	AT2G17520	IRE1A, ATIRE1-2, IRE1-2 Endoribonuclease/protein kinase IRE1-like	483.333	83.7277	1115.67	220.355	2.30828	0.015298	399.627	1150.52	2.879	0.0107907
Ta06103	AT3G10420	SPD1 P-loop containing nucleoside triphosphate hydrolases superfamily protein	388.333	85.6582	893.667	267.971	2.30129	0.0474842	436.76	5017.65	11.4884	0.000187418
Ta03723	AT1G16180	Serinc-domain containing serine and sphingolipid biosynthesis protein	1180	177.502	2700.33	476.103	2.28842	0.0127556	3143.8	6367.13	2.0253	0.00416673
Ta00138	AT4G36920	AP2 Integrase-type DNA-binding superfamily protein	1421	173.225	3233	141.043	2.27516	0.00889697	977.811	2512.65	2.56966	0.00155911
Ta12203	AT1G27760	SAT32, ATSAT32 interferon-related developmental regulator family protein / IFRD protein family	476	90.2053	1077.67	238.781	2.26401	0.0218078	152.251	522.422	3.43133	0.00284716
Ta08903	AT1G80010	FRS8 FAR1-related sequence 8	230.667	27.3008	521.667	81.0021	2.26156	0.0283341	176.645	357.495	2.02381	0.0275228
Ta02437	AT5G67030	ABA1, LOS6, NPQ2, ATABA1, ZEP, IBS3, ATZEP zeaxanthin epoxidase (ZEP) (ABA1)	1433.67	424.983	3241.33	576.535	2.26087	0.00587483	1607.29	6093.8	3.79134	0.0073128
Ta12682	AT3G53230	ATPase, AAA-type, CDC48 protein	1520	543.55	3421	920.979	2.25066	0.0337799	88.5034	258.562	2.92149	0.000366091
Ta08681	AT4G23920	UGE2, ATUGE2 UDP-D-glucose/UDP-D-galactose 4-epimerase 2	183.333	16.5025	411.667	71.6682	2.24545	0.0189256	500.472	2108.66	4.21335	0.000149767
Ta02421	AT5G66820	unknown protein; Has 35333 Blast hits to 34131 proteins in 2444 species: Archae - 798; Bacteria - 22429; Metazoa - 974; Fungi - 991; Plants - 531; Viruses - 0; Other Eukaryot	546	44.7996	1221.67	195.786	2.23748	0.0338153	250.751	523.586	2.08807	0.026361
Ta06193	AT1G72630	ELF4-L2 ELF4-like 2	304.333	82.3671	678.333	223.786	2.22892	0.0449379	314.736	148.326	0.471272	0.00266509
Ta13579	AT4G17570	GATA26 GATA transcription factor 26	213.667	17.5594	474.333	51.0523	2.21997	0.00948518	223.154	555.001	2.48708	0.00160501
Ta19329	AT5G15120	Protein of unknown function (DUF1637)	324.333	59.1383	719	58.1979	2.21686	0.0255134	359.285	1050.07	2.92267	0.000644197
Ta07500	AT1G08800	Protein of unknown function, DUF593	95.3333	17.8979	210	40.3361	2.2028	0.0418682	70.1166	399.881	5.70308	0.000257427
Ta19885	AT5G47050	SBP (S-ribonuclease binding protein) family protein	152.333	4.6188	334.333	20.1329	2.19475	0.00256627	104.697	819.709	7.82937	0.0112176
Ta22852	AT1G63090	AtPP2-A11, PP2-A11 phloem protein 2-A11	54.3333	8.96289	118.667	10.2144	2.18405	0.000429265	254.42	514.401	2.02186	0.0370018
Ta18956	AT2G41630	TFIIB transcription factor IIB	554.333	90.5888	1210	219.335	2.1828	0.0163213	944.926	4416.58	4.674	0.000122182
Ta13777	AT4G03260	Outer arm dynein light chain 1 protein	1343.33	35.2326	2910.33	276.178	2.1665	0.0112089	579.036	1400.15	2.41808	0.00484554
Ta07109	AT2G28890	PLL4 poltergeist like 4	215.667	46.2853	463	99.2421	2.14683	0.0420534	140.128	596.188	4.2546	8.14783e-05
Ta09576	AT3G21280	UBP7 ubiquitin-specific protease 7	53.6667	3.78594	115	12.1655	2.14286	0.00980773	632.645	1299.39	2.05389	0.000654077
Ta18723	AT5G51260	HAD superfamily, subfamily IIIB acid phosphatase	118.333	7.23418	252.333	20.5994	2.13239	0.00455398	256.542	1288.55	5.02275	5.41403e-05
Ta22991	AT5G39050	HXXXD-type acyl-transferase family protein	1281	437.959	2725	475.64	2.12724	0.0497939	911.694	2451.45	2.68889	0.028559
Ta04466	AT5G16830	SYP21, ATSYP21, PEP12, ATPEP12, PEP12P syntaxin of plants 21	382.667	11.5902	812	26.6271	2.12195	0.00263042	828.063	1665.34	2.01113	0.00430087
Ta25700	AT1G54710	ATATG18H, ATG18H homolog of yeast autophagy 18 (ATG18) H	283.667	26.3881	601	121.577	2.11868	0.041168	405.094	813.355	2.00782	0.00845827
Ta25521	AT4G10380	NIP5;1, NLM6, NLM8 NOD26-like intrinsic protein 5;1	400	211.842	847	173.144	2.1175	0.0435849	192.052	485.166	2.52622	0.000184112
Ta06138	AT3G10770	Single-stranded nucleic acid binding R3H protein	645.333	28.9885	1349.33	263.041	2.09091	0.0356074	1330.44	2937.06	2.20758	0.0107049
Ta19477	AT4G28290	unknown protein; FUNCTIONS IN: molecular function unknown; INVOLVED IN: biological process unknown; LOCATED IN: chloroplast; EXPRESSED IN: 23 plant structures; EXPRESSED DURI	377.333	38.0044	777.333	164.318	2.06007	0.0407775	250.965	1240.24	4.94188	0.0401124
Ta09204	AT4G30560	ATCNGC9, CNGC9 cyclic nucleotide gated channel 9	1923.67	203.893	3962.67	332.524	2.05995	0.0136912	977.513	353.921	0.362063	0.00133733
Ta19625	AT2G24100	unknown protein; BEST Arabidopsis thaliana protein match is: unknown protein (TAIR:AT4G30780.1); Has 101 Blast hits to 101 proteins in 16 species: Archae - 0; Bacteria - 0; M	266.667	28.0238	547.667	42.5245	2.05375	0.0174205	197.153	464.614	2.35661	0.00458911
Ta14498	AT1G67850	Protein of unknown function (DUF707)	530.667	95.5632	1089.67	88.2289	2.05339	0.003299	134.823	270.225	2.0043	0.000136731
Ta25599	AT1G66330	senescence-associated family protein	778.333	46.1122	1597.67	273.189	2.05268	0.0362985	597.675	1641.91	2.74717	0.000491898
Ta12342	AT4G29160	SNF7.1 SNF7 family protein	1341.67	115.396	2752.67	434.632	2.05168	0.0190241	640.851	1344.81	2.09848	0.019057
Ta03531	AT5G20270	HHP1 heptahelical transmembrane protein1	583.667	39.0683	1196.67	56.0119	2.05026	0.00110788	1429.21	3709.01	2.59515	0.00441072
Ta03771	AT1G16720	HCF173 high chlorophyll fluorescence phenotype 173	309.333	56.8712	631.667	135.286	2.04203	0.0272688	590.522	5220.76	8.84092	1.57868e-05
Ta10548	AT2G46830	CCA1 circadian clock associated 1	607.333	44.0946	1235.33	106.758	2.03403	0.00686189	322.808	2165.39	6.70797	0.0227202
Ta06589	AT4G02920	unknown protein; BEST Arabidopsis thaliana protein match is: unknown protein (TAIR:AT1G03340.1); Has 41 Blast hits to 41 proteins in 12 species: Archae - 0; Bacteria - 0; Met	522	83.0723	1061	97.9643	2.03257	0.0284639	544.719	1328.29	2.43848	0.000823795
Ta13079	AT1G26930	Galactose oxidase/kelch repeat superfamily protein	722.667	56.6245	1449.67	171.165	2.006	0.0298883	131.426	335.864	2.55555	0.0304811
Ta10874	AT5G19050	alpha/beta-Hydrolases superfamily protein	115	15.7162	230.667	19.8578	2.0058	0.0191751	353.296	900.87	2.5499	0.011031
Ta16119	AT1G65730	YSL7 YELLOW STRIPE like 7	121.667	40.2782	243.667	63.3193	2.00274	0.0268504	180.382	645.483	3.57841	0.00113632
Ta14289	AT1G03080	kinase interacting (KIP1-like) family protein	1169	128.371	2339.33	384.772	2.00114	0.0156621	226.604	631.28	2.78583	0.000390788
Ta05812	AT1G76900	AtTLP1, TLP1 tubby like protein 1	404.667	44.2757	796.333	15.5027	1.96787	0.00308068	526.75	1452.55	2.75757	0.00445185
Ta12038	AT4G20460	NAD(P)-binding Rossmann-fold superfamily protein	66.3333	2.51661	129.333	12.741	1.94975	0.0182182	104.08	440.54	4.23272	0.00683386
Ta16058	AT3G48070	RING/U-box superfamily protein	352	5.2915	681	48.1352	1.93466	0.00865383	304.038	641.507	2.10995	0.0164854
Ta17532	AT1G21830	unknown protein; CONTAINS InterPro DOMAIN/s: Protein of unknown function DUF740 (InterPro:IPR008004); BEST Arabidopsis thaliana protein match is: unknown protein (TAIR:AT1G44	216	70.7884	416.667	11.0604	1.92901	0.0499081	137.229	407.984	2.97303	0.000294622
Ta19736	AT1G51690	ATB ALPHA, B ALPHA protein phosphatase 2A 55 kDa regulatory subunit B alpha isoform	223.333	39.6779	428.667	33.2916	1.9194	0.0348123	499.359	1060.67	2.12407	0.00539689
Ta12880	AT2G19570	CDA1, AT-CDA1, DESZ cytidine deaminase 1	410	22.6053	776.333	82.203	1.8935	0.00892123	372.923	877.116	2.352	0.0199922
Ta02828	AT4G31820	ENP, NPY1, MAB4 Phototropic-responsive NPH3 family protein	231	63.5295	436.667	34.4287	1.89033	0.00994707	1011.45	3827.25	3.78393	0.000703813
Ta19256	AT3G23000	CIPK7, SnRK3.10, PKS7, ATSRPK1, ATSR2 CBL-interacting protein kinase 7	172	39.6106	323.667	51.2868	1.88178	0.0401805	288.078	790.442	2.74385	0.0315108
Ta07274	AT2G41000	Chaperone DnaJ-domain superfamily protein	114.667	10.4083	215	25.1595	1.875	0.018241	118.613	282.515	2.38182	0.0140033
Ta06085	AT3G10250	Plant protein 1589 of unknown function	415.333	14.5717	776.333	54.0401	1.86918	0.0111989	466.183	933.782	2.00304	0.000790227
Ta14985	AT5G55860	Plant protein of unknown function (DUF827)	292	48.775	545.667	24.3379	1.86872	0.0253413	89.5334	339.523	3.79214	1.8804e-05
Ta26535	AT4G22753	SMO1-3 sterol 4-alpha methyl oxidase 1-3	90	14.4222	166.333	26.5016	1.84815	0.0239577	2580.07	706.207	0.273716	0.018975
Ta20599	AT5G54870	unknown protein; FUNCTIONS IN: molecular function unknown; INVOLVED IN: biological process unknown; LOCATED IN: vacuole; EXPRESSED IN: 24 plant structures; EXPRESSED DURING:	213.667	19.3993	392.333	58.4494	1.83619	0.0268273	549.376	1420.31	2.58532	0.00380249
Ta01884	AT5G61670	Encodes a close homolog of the Cauliflower OR (Orange) protein. The function of OR is to induce the differentiation of proplastids or other noncolored plastids into chromopl	214.667	39.1067	392.667	76.0548	1.82919	0.0245758	708.491	2112.87	2.98221	0.000748289
Ta20162	AT3G18440	AtALMT9, ALMT9 aluminum-activated malate transporter 9	300.333	22.5462	549	82.2375	1.82797	0.0307879	610.584	1755.59	2.87526	0.00658335
Ta01918	AT5G62070	IQD23 IQ-domain 23	129	14.9332	232.333	27.9344	1.80103	0.0301222	184.289	540.014	2.93026	0.000464087
Ta10237	AT1G75850	VPS35B VPS35 homolog B	281	12.49	504.667	75.1155	1.79597	0.0338501	168.019	357.446	2.12741	0.00518416
Ta02989	AT1G29220	transcriptional regulator family protein	262.667	20.0333	469.333	18.7705	1.7868	0.0114019	477.528	1097.21	2.2977	0.00197421
Ta04672	AT5G14970	unknown protein; BEST Arabidopsis thaliana protein match is: unknown protein (TAIR:AT2G14910.1); Has 579 Blast hits to 397 proteins in 95 species: Archae - 0; Bacteria - 294;	310.333	41.6213	553.333	85.5823	1.78303	0.0226503	519.327	1474.38	2.83903	0.000577721
Ta16568	AT3G11000	DCD (Development and Cell Death) domain protein	251.333	39.0043	441	69.3974	1.75464	0.0240252	164.24	404.655	2.46381	0.00406062
Ta02646	AT4G33700	CBS domain-containing protein with a domain of unknown function (DUF21)	151	8.88819	261	26.9072	1.72848	0.0155787	430.202	2260.48	5.25446	1.25592e-05
Ta01897	AT5G61820	FUNCTIONS IN: molecular function unknown; INVOLVED IN: biological process unknown; LOCATED IN: vacuole; EXPRESSED IN: 24 plant structures; EXPRESSED DURING: 15 growth stages;	106.333	4.50925	182.667	23.0723	1.71787	0.0211798	526.111	1834.54	3.48697	0.029869
Ta13765	AT4G03410	Peroxisomal membrane 22 kDa (Mpv17/PMP22) family protein	142	16.0935	243.667	32.6241	1.71596	0.014708	332.458	745.562	2.24257	0.0165462
Ta18632	AT3G22840	ELIP1, ELIP Chlorophyll A-B binding family protein	192.333	35.2184	329.667	76.5136	1.71404	0.0288581	263.382	3595.71	13.6521	0.0100188
Ta18190	AT3G13720	PRA1.F3, PRA8 PRA1 (Prenylated rab acceptor) family protein	225	27.2213	379.333	43.8444	1.68593	0.00472906	181.384	396.167	2.18414	0.0251775
Ta06620	AT1G68690	Protein kinase superfamily protein	192.667	28.589	324.667	14.7422	1.68512	0.0339969	79.05	165.231	2.09021	0.0109869
Ta22665	AT1G61350	ARM repeat superfamily protein	95.3333	10.0167	160.333	27.0986	1.68182	0.0371867	975.057	464.699	0.476586	0.0146237
Ta10528	AT2G47350	HIT zinc finger ;PAPA-1-like conserved region	256.333	13.5031	430.333	44.7474	1.6788	0.0236217	203.535	463.609	2.27779	0.00226236
Ta12515	AT3G12360	ITN1 Ankyrin repeat family protein	400.333	44.1626	672	68.7386	1.6786	0.0269217	1469.2	3642.79	2.47943	0.00291633
Ta14759	AT1G13195	RING/U-box superfamily protein	144.333	3.21455	242	16.4621	1.67667	0.0120221	186.707	398.622	2.13501	0.00717046
Ta25185	AT4G09760	Protein kinase superfamily protein	54.3333	10.6927	91	12.7671	1.67485	0.00107265	29.5189	241.056	8.16616	0.00031075
Ta17394	AT2G14880	SWIB/MDM2 domain superfamily protein	102	16.0935	168.667	8.5049	1.65359	0.018546	467.84	129.248	0.276264	0.0369828
Ta14113	AT3G02280	Flavodoxin family protein	215.333	33.5012	354.667	78.4878	1.64706	0.0428591	619.339	1621.41	2.61797	0.000500704
Ta14908	AT2G30530	unknown protein; LOCATED IN: cellular component unknown; EXPRESSED IN: 25 plant structures; EXPRESSED DURING: 15 growth stages; BEST Arabidopsis thaliana protein match is: un	420	22.1133	683	41.2189	1.62619	0.0142666	232.877	632.407	2.71563	1.72316e-05
Ta23732	AT1G33270	Acyl transferase/acyl hydrolase/lysophospholipase superfamily protein	415	17.7764	662.667	70.1166	1.59679	0.0246547	1904.21	6423.2	3.37315	0.000418768
Ta18229	AT3G57120	Protein kinase superfamily protein	69.3333	6.1101	110.333	10.0664	1.59135	0.0214955	72.8901	213.454	2.92844	0.00514175
Ta07731	AT5G24660	LSU2 response to low sulfur 2	318.667	37.4477	505.667	31.5013	1.58682	0.0351549	42.3202	132.107	3.12161	0.00233312
Ta26480	AT2G13650	GONST1 golgi nucleotide sugar transporter 1	480.333	12.5033	758.667	47.8783	1.57946	0.0055739	1237.31	4386.87	3.54549	0.000344232
Ta14209	AT2G01260	Protein of unknown function (DUF789)	216	20.8087	340.667	23.4592	1.57716	0.0343748	282.187	596.6	2.1142	0.0043499
Ta20834	AT4G08790	Nitrilase/cyanide hydratase and apolipoprotein N-acyltransferase family protein	380	41.0731	589	18.5203	1.55	0.0201031	163.119	74.1417	0.454526	0.0337098
Ta07779	AT5G24120	SIGE, SIG5, ATSIG5 sigma factor E	327.333	51.2868	504.667	94.7066	1.54175	0.0297817	125.83	658.569	5.23379	0.00357476
Ta03667	AT1G15400	unknown protein; FUNCTIONS IN: molecular function unknown; INVOLVED IN: biological process unknown; LOCATED IN: plasma membrane; EXPRESSED IN: 23 plant structures; EXPRESSED	200.667	50.1431	308	71.8401	1.53488	0.0149727	180.608	986.814	5.46383	0.0153267
Ta18581	AT4G12080	AHL1, ATAHL1 AT-hook motif nuclear-localized protein 1	138	9.53939	210	20.9523	1.52174	0.0155136	48.1714	424.742	8.8173	0.0036697
Ta08868	AT3G17330	ECT6 evolutionarily conserved C-terminal region 6	340	19.3132	517.333	60.1027	1.52157	0.0398457	282.362	1287.52	4.55982	9.75222e-06
Ta19738	AT1G51660	ATMKK4, MKK4, ATMEK4 mitogen-activated protein kinase kinase 4	143.667	17.9536	218.333	25.1064	1.51972	0.00950868	265.987	569.229	2.14007	0.0219538
Ta01364	AT1G18460	alpha/beta-Hydrolases superfamily protein	118.333	20.6478	178	2.64575	1.50423	0.0433004	373.55	1037.7	2.77795	0.000947126
Ta00565	AT3G61100	Putative endonuclease or glycosyl hydrolase	256.667	12.4231	384	26.2107	1.4961	0.0046006	121.067	29.6552	0.244949	0.0477366
Ta03166	AT3G58040	SINAT2 seven in absentia of Arabidopsis 2	300.333	21.5948	438.667	26.0832	1.4606	0.0144742	149.071	355.53	2.38497	0.00588729
Ta10512	AT2G47490	ATNDT1, NDT1 NAD+ transporter 1	267	15.7162	389	33.4515	1.45693	0.0102105	592.758	1341.94	2.26389	0.00356051
Ta20422	AT5G38660	APE1 acclimation of photosynthesis to environment	229	34.5977	332	41.3884	1.44978	0.00458697	807.929	2047.24	2.53394	0.00193012
Ta26736	AT1G59750	ARF1 auxin response factor 1	252	13.1149	365	39.3446	1.44841	0.0300221	156.829	530.642	3.38357	0.0181602
Ta15551	AT2G07340	PFD1 PREFOLDIN 1	426	49.7594	604.667	33.2916	1.41941	0.00920998	876.064	342.313	0.39074	0.00512301
Ta15551	AT2G07340	PFD1 PREFOLDIN 1	426	49.7594	604.667	33.2916	1.41941	0.00920998	208.653	65.5928	0.314363	0.00504506
Ta17027	AT5G47830	unknown protein; Has 35333 Blast hits to 34131 proteins in 2444 species: Archae - 798; Bacteria - 22429; Metazoa - 974; Fungi - 991; Plants - 531; Viruses - 0; Other Eukaryot	162.667	28.1129	230.333	17.9536	1.41598	0.0476408	148.755	307.854	2.06954	0.0174576
Ta10158	AT1G75400	RING/U-box superfamily protein	271.333	33.546	382.333	52.1664	1.40909	0.0288903	216.543	444.946	2.05477	0.00405029
Ta00422	AT2G45170	ATATG8E, ATG8E AUTOPHAGY 8E	290.333	100.729	388	86.7468	1.33639	0.00679107	432.479	1241.8	2.87136	0.000908059
Ta23327	AT1G53580	GLX2-3, ETHE1, GLY3 glyoxalase II 3	405	71.8401	534.333	65.4319	1.31934	0.0167537	524.545	245.559	0.468137	0.00106968
Ta23359	AT1G31300	TRAM, LAG1 and CLN8 (TLC) lipid-sensing domain containing protein	495.333	11.2398	649.333	34.0049	1.3109	0.0273404	669.269	1502.02	2.24426	0.006949
Ta26938	AT1G56500	haloacid dehalogenase-like hydrolase family protein	391	55.9732	503.333	64.8254	1.2873	0.00444326	324.735	866.547	2.66847	0.00577981
Ta26938	AT1G56500	haloacid dehalogenase-like hydrolase family protein	391	55.9732	503.333	64.8254	1.2873	0.00444326	400.503	873.86	2.18191	0.0244862
Ta26554	AT4G09510	CINV2 cytosolic invertase 2	592.667	3.21455	756.667	52.0032	1.27672	0.0349713	319.178	127.209	0.398553	0.0209353
Ta16361	AT5G43810	ZLL Stabilizer of iron transporter SufD / Polynucleotidyl transferase	497	14.5258	622.667	34.2394	1.25285	0.0152898	211.801	69.3955	0.327645	0.0382662
Ta23981	AT3G20310	ATERF-7, ATERF7, ERF7 ethylene response factor 7	337.333	16.2583	422.333	32.6241	1.25198	0.0428875	252.983	524.289	2.07243	0.000149795
Ta21084	AT2G23150	NRAMP3, ATNRAMP3 natural resistance-associated macrophage protein 3	238	6.9282	295	15.1327	1.2395	0.0405817	305.57	138.768	0.454129	0.048007
Ta00897	AT5G09960	FUNCTIONS IN: molecular function unknown; INVOLVED IN: biological process unknown; LOCATED IN: plasma membrane; EXPRESSED IN: 22 plant structures; EXPRESSED DURING: 13 growth	250.333	14.2244	295.667	12.6623	1.18109	0.032757	318.293	155.514	0.488587	0.0168818
Ta10975	AT5G17910	unknown protein; FUNCTIONS IN: molecular function unknown; INVOLVED IN: biological process unknown; LOCATED IN: mitochondrion; EXPRESSED IN: 23 plant structures; EXPRESSED DU	250	18.735	258.667	17.8979	1.03467	0.0101969	382.854	829.258	2.16599	0.00194395
Ta15352	AT5G40670	PQ-loop repeat family protein / transmembrane family protein	323.333	47.184	293.667	42.7239	0.908247	0.0134832	492.761	1125.49	2.28405	0.00771876
Ta02446	AT5G67130	PLC-like phosphodiesterases superfamily protein	438.333	10.2144	379.333	21.5716	0.865399	0.0121285	717.661	287.017	0.399934	0.00395612
Ta00832	AT5G09230	SRT2, AtSRT2 sirtuin 2	96	8.18535	82.3333	9.29157	0.857639	0.00237108	536.055	1180.42	2.20206	0.0147416
Ta16091	AT1G49380	cytochrome c biogenesis protein family	208.667	30.271	175	24.3311	0.838658	0.0293396	213.981	96.0003	0.44864	0.00650443
Ta25027	AT3G43210	TES, ATNACK2, NACK2 ATP binding microtubule motor family protein	258.333	21.2211	213.667	29.1433	0.827097	0.0378865	87.969	258.036	2.93326	0.00251189
Ta03242	AT2G24020	Uncharacterised BCR, YbaB family COG0718	315	33.0606	260.333	44.456	0.826455	0.0144416	734.151	337.661	0.459934	0.00118594
Ta00809	AT3G15880	WSIP2, TPR4 WUS-interacting protein 2	526.667	46.0145	428.667	43.0852	0.813924	0.0131672	820.807	1667.54	2.03159	0.000193296
Ta21759	AT5G11340	Acyl-CoA N-acyltransferases (NAT) superfamily protein	414.333	8.96289	334.667	16.6233	0.807723	0.0191977	668.063	329.078	0.492586	0.00437726
Ta02879	AT5G59440	ZEU1 P-loop containing nucleoside triphosphate hydrolases superfamily protein	319.667	11.0604	254.667	18.7172	0.796663	0.0139813	500.579	144.645	0.288955	0.00707245
Ta23861	AT3G45850	P-loop containing nucleoside triphosphate hydrolases superfamily protein	692.667	32.8684	544.667	67.9289	0.786333	0.0413966	149.344	72.8658	0.487907	0.000782965
Ta23357	AT3G24560	RSY3 Adenine nucleotide alpha hydrolases-like superfamily protein	344	7.93725	268.667	23.1157	0.781008	0.0151734	132.755	41.8627	0.315338	0.00246628
Ta08226	AT1G50575	Putative lysine decarboxylase family protein	141.667	9.07377	107.333	13.0512	0.757647	0.00681073	372.885	163.264	0.43784	0.000873926
Ta10439	AT5G58600	PMR5, TBL44 Plant protein of unknown function (DUF828)	190.333	23.7978	142.667	39.879	0.749562	0.0403117	152.858	65.0994	0.42588	0.039179
Ta19823	AT1G67720	Leucine-rich repeat protein kinase family protein	651.667	98.0425	485.667	54.5191	0.745269	0.0223447	691.066	73.3745	0.106176	0.0325437
Ta16992	AT3G07590	Small nuclear ribonucleoprotein family protein	170.333	14.1539	126.667	9.07377	0.74364	0.0496011	345.19	120.768	0.349859	0.0242151
Ta20933	AT1G72420	NADH:ubiquinone oxidoreductase intermediate-associated protein 30	153	9.64365	113.667	15.695	0.742919	0.0079479	141.461	45.4295	0.321144	0.00125197
Ta15121	AT5G32450	RNA binding (RRM/RBD/RNP motifs) family protein	401	59.4306	297	52.3068	0.740648	0.00743595	789.88	302.754	0.383292	0.000837049
Ta02600	AT5G65020	ANNAT2 annexin 2	933	197.454	688.333	139.156	0.737763	0.027317	324.757	95.6998	0.294682	0.00864032
Ta05728	AT1G77750	Ribosomal protein S13/S18 family	618.333	37.2201	454.333	22.8546	0.734771	0.0236827	447.608	58.5692	0.130849	0.0308951
Ta02552	AT5G65440	unknown protein; INVOLVED IN: biological process unknown; EXPRESSED IN: 22 plant structures; EXPRESSED DURING: 13 growth stages; BEST Arabidopsis thaliana protein match is: u	370.667	24.0069	271.333	39.3107	0.732014	0.015262	240.046	78.6864	0.327797	0.0119885
Ta06124	AT3G10620	ATNUDX26, NUDX26 nudix hydrolase homolog 26	559.667	47.0886	409	65.9394	0.730792	0.012243	671.484	335.094	0.499034	0.0197613
Ta11858	AT1G71060	Tetratricopeptide repeat (TPR)-like superfamily protein	380	6.245	277.333	33.8575	0.729825	0.0448683	73.7349	26.1263	0.354328	0.0184835
Ta08457	AT2G42620	MAX2, ORE9, PPS RNI-like superfamily protein	230	34.8712	167.667	40.7717	0.728986	0.00597985	269.128	552.455	2.05276	0.0100213
Ta05507	AT3G04940	ATCYSD1, CYSD1 cysteine synthase D1	343.333	41.0163	247.333	71.122	0.720388	0.0384925	423.32	203.017	0.479583	0.00810189
Ta24183	AT2G24180	CYP71B6 cytochrome p450 71b6	95.6667	6.65833	68	3.4641	0.710801	0.005328	375.121	187.551	0.499974	0.0275468
Ta24323	AT2G25420	transducin family protein / WD-40 repeat family protein	638.333	48.8808	450.667	73.4325	0.706005	0.0105845	214.05	91.301	0.426541	0.0384244
Ta10216	AT1G76120	Pseudouridine synthase family protein	263.667	18.8768	185.667	11.5902	0.704172	0.042061	83.0783	40.5122	0.487639	0.00405843
Ta23135	AT4G15770	RNA binding	202.667	32.3471	140.667	19.7315	0.694079	0.0383455	513.651	175.008	0.340714	0.0180679
Ta03088	AT1G12250	Pentapeptide repeat-containing protein	238.333	17.1561	165.333	29.1433	0.693706	0.0362704	312.112	144.057	0.461556	0.00688918
Ta11889	AT1G71340	PLC-like phosphodiesterases superfamily protein	267.333	4.50925	184.333	20.306	0.689526	0.0189473	194.865	398.576	2.04539	0.00905821
Ta05435	AT1G04430	S-adenosyl-L-methionine-dependent methyltransferases superfamily protein	776	58.1979	534.333	66.4931	0.688574	0.0435148	440.35	95.816	0.217591	0.0110983
Ta15427	AT5G02050	Mitochondrial glycoprotein family protein	1113	72.1734	765	82.7103	0.687332	0.000915309	261.539	58.3537	0.223117	0.0296148
Ta13873	AT3G15090	GroES-like zinc-binding alcohol dehydrogenase family protein	186.333	16.563	127.333	14.5029	0.683363	0.000669632	332.298	775.333	2.33324	0.00233498
Ta03744	AT1G16460	ATRDH2, ATMST2, MST2, ST2, STR2, RDH2 rhodanese homologue 2	415.667	52.0128	283	81.9024	0.680834	0.0431918	1308.86	571.198	0.436409	0.00320997
Ta05656	AT3G03420	Ku70-binding family protein	101.333	6.02771	68.6667	4.6188	0.677632	0.00383044	219.165	91.0612	0.415492	0.0389708
Ta04072	AT3G49900	Phototropic-responsive NPH3 family protein	259.333	6.80686	175	11.5326	0.674807	0.0103966	380.676	77.9369	0.204733	0.0302982
Ta27234	AT5G50000	Protein kinase superfamily protein	759	100.145	507.333	72.2311	0.668423	0.0467286	642.546	148.402	0.230959	0.000434206
Ta04006	AT1G20430	unknown protein; Has 29 Blast hits to 29 proteins in 10 species: Archae - 0; Bacteria - 0; Metazoa - 0; Fungi - 0; Plants - 29; Viruses - 0; Other Eukaryotes - 0 (source: NCB	228.667	37.072	152.667	17.8979	0.667638	0.0208007	1254.07	512.625	0.408769	0.00112434
Ta23167	AT2G18390	TTN5, HAL, ARL2, ATARLC1 ADP-ribosylation factor family protein	600.333	41.1866	399.667	86.0252	0.665741	0.0184525	980.451	471.086	0.480479	0.00529803
Ta05174	AT5G13720	Uncharacterised protein family (UPF0114)	169	13.1149	112.333	16.773	0.664694	0.0468672	226.967	1426.58	6.2854	0.00210903
Ta15294	AT3G55605	Mitochondrial glycoprotein family protein	262	26.1534	173	10.1489	0.660305	0.0257745	268.863	128.652	0.478502	0.00379017
Ta22769	AT3G20930	RNA-binding (RRM/RBD/RNP motifs) family protein	205	3.60555	135	17.088	0.658537	0.0249524	162.104	54.2253	0.33451	0.013963
Ta07973	AT3G54100	O-fucosyltransferase family protein	615.667	36.8963	403	30.1993	0.654575	0.0226259	122.992	252.623	2.05398	0.0457076
Ta26715	AT3G12340	FKBP-like peptidyl-prolyl cis-trans isomerase family protein	96.3333	8.62168	62.6667	2.3094	0.650519	0.0309493	106.704	53.0523	0.497189	0.00865858
Ta13800	AT3G15710	Peptidase S24/S26A/S26B/S26C family protein	528.333	49.4402	343.333	44.4672	0.649842	0.0161476	934.137	458.153	0.490456	0.0175695
Ta10437	AT5G58590	RANBP1 RAN binding protein 1	661.667	20.5264	427.333	60.1775	0.645844	0.0185402	482.16	2063.1	4.27886	0.00504415
Ta15441	AT5G02160	unknown protein; FUNCTIONS IN: molecular function unknown; INVOLVED IN: biological process unknown; LOCATED IN: chloroplast thylakoid membrane; EXPRESSED IN: 23 plant structu	677	74.7195	434.667	78.9325	0.642048	0.0436139	697.817	246.596	0.353382	0.0151102
Ta05424	AT1G04530	TPR4 Tetratricopeptide repeat (TPR)-like superfamily protein	877	56.5066	559.333	63.9557	0.63778	0.0409732	565.111	1250.61	2.21303	0.00145887
Ta01017	AT1G53530	Peptidase S24/S26A/S26B/S26C family protein	162.333	24.0069	102.333	4.6188	0.63039	0.0333472	299.546	149.061	0.497625	0.00107878
Ta17180	AT5G57440	GS1, GPP2 Haloacid dehalogenase-like hydrolase (HAD) superfamily protein	292.333	30.0888	182	18.0831	0.622577	0.00828394	262.949	54.0149	0.20542	0.0201161
Ta09240	AT4G30220	RUXF small nuclear ribonucleoprotein F	908	162.785	564.333	33.1713	0.621512	0.0449318	1019.17	339.423	0.333039	0.00828943
Ta01140	AT3G19800	Protein of unknown function (DUF177)	262.667	20.5508	163	13.1149	0.620558	0.00639225	700.558	312.284	0.445764	0.00212135
Ta03795	AT1G16970	KU70, ATKU70 KU70 homolog	250.667	11.0151	155	12.1244	0.618351	0.00564572	199.362	77.7834	0.390162	0.0181335
Ta11906	AT1G71480	Nuclear transport factor 2 (NTF2) family protein	142	7.81025	87.6667	20.5508	0.617371	0.0348269	227.835	645.987	2.83533	0.00470313
Ta18905	AT1G51310	transferases;tRNA (5-methylaminomethyl-2-thiouridylate)-methyltransferases	112	4.58258	68.6667	15.308	0.613095	0.0259918	147.12	351.825	2.39142	0.00405057
Ta05416	AT1G04590	BEST Arabidopsis thaliana protein match is: Pentatricopeptide repeat (PPR) superfamily protein (TAIR:AT4G21190.1); Has 111 Blast hits to 111 proteins in 15 species: Archae -	285.667	21.5716	174.333	46.8757	0.610268	0.0192577	417.723	132.445	0.317064	0.0203503
Ta17075	AT1G47740	PPPDE putative thiol peptidase family protein	436.333	62.0027	265.667	3.05505	0.608862	0.0439005	351.885	143.544	0.407927	0.0328717
Ta04843	AT3G22300	RPS10 ribosomal protein S10	382	25.0599	230	40.3361	0.602094	0.0189396	445.456	181.162	0.406688	0.0195037
Ta11087	AT3G13510	Protein of Unknown Function (DUF239)	546	100.135	327	58.2838	0.598901	0.0207165	515.8	105.039	0.203643	0.00597806
Ta11362	AT2G37250	ADK, ATPADK1 adenosine kinase	631	49.2443	377	55.0545	0.597464	0.0299878	801.469	309.516	0.386186	0.00125939
Ta19594	AT2G18910	hydroxyproline-rich glycoprotein family protein	174.667	18.0093	104.333	13.0128	0.597328	0.0297697	260.482	127.741	0.4904	0.00431394
Ta27276	AT2G04530	CPZ, TRZ2 Metallo-hydrolase/oxidoreductase superfamily protein	265.667	16.2891	158.333	11.5902	0.595985	0.0113858	147.113	43.6595	0.296775	0.0262317
Ta09092	AT3G62810	complex 1 family protein / LVR family protein	191	31.225	113	30.05	0.591623	0.0446512	922.031	422.575	0.45831	0.000469727
Ta10642	AT4G16450	unknown protein; FUNCTIONS IN: molecular function unknown; INVOLVED IN: photorespiration; LOCATED IN: mitochondrion, mitochondrial membrane, mitochondrial respiratory chain c	933	14.7309	544.333	87.78	0.583423	0.0145874	6601.14	3163.24	0.479196	0.000181057
Ta01126	AT3G19930	STP4, ATSTP4 sugar transporter 4	284.333	24.8462	165.333	63.5164	0.581477	0.0417445	610.001	243.61	0.399359	0.0037377
Ta02719	AT4G32915	FUNCTIONS IN: molecular function unknown; INVOLVED IN: regulation of translational fidelity; LOCATED IN: chloroplast; EXPRESSED IN: 22 plant structures; EXPRESSED DURING: 13	375.667	25.8908	217.667	7.63763	0.579414	0.00956821	400.911	181.254	0.452106	0.000179269
Ta16860	AT2G31320	PARP2, ATPARP2 poly(ADP-ribose) polymerase 2	290.667	3.78594	168	7.81025	0.577982	0.000936478	346.581	129.62	0.373996	0.000234107
Ta19101	AT4G22570	APT3 adenine phosphoribosyl transferase 3	1038.33	157.424	595	97.3499	0.573034	0.0100516	3460.81	1095.28	0.316479	0.0129956
Ta07644	AT3G56590	hydroxyproline-rich glycoprotein family protein	373.667	79.5131	214	35.5949	0.572703	0.0306483	285.856	704.29	2.46379	0.0013604
Ta10549	AT2G46820	PTAC8, TMP14, PSAP, PSI-P photosystem I P subunit	979.667	81.6476	561	63.0952	0.572644	0.0103761	1381.79	3510.02	2.5402	0.00534764
Ta01059	AT5G53070	Ribosomal protein L9/RNase H1	471	80.7279	267	24.3311	0.566879	0.0356523	220.878	75.0075	0.339588	0.0377745
Ta01923	AT5G62130	Per1-like family protein	227.667	4.72582	128.667	8.0829	0.565154	0.00469415	314.859	1026.17	3.25913	0.00297947
Ta16080	AT1G49510	emb1273 embryo defective 1273	167.667	16.7432	94.6667	24.4404	0.564612	0.0423707	663.266	311.146	0.469112	0.00106702
Ta18136	AT1G01920	SET domain-containing protein	192.333	19.7569	107.333	29.5014	0.558059	0.0236762	163.793	62.4003	0.380972	0.000940404
Ta04386	AT5G16060	Cytochrome c oxidase biogenesis protein Cmc1-like	205	32.187	114.333	13.5031	0.557724	0.037673	1036.25	201.908	0.194845	0.00279886
Ta11261	AT1G54200	unknown protein; BEST Arabidopsis thaliana protein match is: unknown protein (TAIR:AT3G13980.1); Has 1084 Blast hits to 581 proteins in 136 species: Archae - 0; Bacteria - 72	216.333	18.8237	120.333	6.65833	0.55624	0.019523	393.218	1014.9	2.58102	0.000472088
Ta01837	AT5G61220	LYR family of Fe/S cluster biogenesis protein	545	70.4486	301	19.1572	0.552294	0.0239115	736.893	301.017	0.408494	0.0331301
Ta22659	AT3G22780	TSO1, ATTSO1 Tesmin/TSO1-like CXC domain-containing protein	667.333	52.7857	365.667	85.6582	0.547952	0.0114991	329.275	153.659	0.46666	0.0135258
Ta03325	AT3G60450	Phosphoglycerate mutase family protein	310.333	49.4402	170	17.3494	0.547798	0.029054	221.123	751.292	3.39762	0.0292561
Ta09361	AT1G53000	KDSB Nucleotide-diphospho-sugar transferases superfamily protein	411	26	224.667	48.9115	0.546634	0.0161545	300.374	70.4475	0.234533	0.0242752
Ta20106	AT4G26780	AR192 Co-chaperone GrpE family protein	278.333	45.2143	151.667	11.5902	0.54491	0.0232298	204.72	32.1743	0.157162	0.0091465
Ta15592	AT3G47450	ATNOS1, NOS1, ATNOA1, NOA1, RIF1 P-loop containing nucleoside triphosphate hydrolases superfamily protein	106.333	8.73689	57.6667	7.76745	0.54232	0.0100273	99.3543	45.9722	0.46271	0.000831833
Ta06579	AT4G02790	GTP-binding family protein	183.333	14.0119	99	15.7162	0.54	0.00207138	398.522	111.114	0.278816	0.0214908
Ta01542	AT4G26210	Mitochondrial ATP synthase subunit G protein	654.333	23.8607	351.333	34.9333	0.536933	0.00230478	1868.73	562.655	0.301089	0.00818069
Ta08062	AT5G26860	LON ARA ARA, LON1 lon protease 1	370	55.2178	198	48.4974	0.535135	0.00881701	147.916	52.2409	0.353179	0.0114998
Ta25085	AT2G36230	APG10, HISN3 Aldolase-type TIM barrel family protein	151.333	6.1101	80.3333	13.0512	0.530837	0.0230488	122.213	53.6555	0.439033	0.0317716
Ta01671	AT3G06660	PAPA-1-like family protein / zinc finger (HIT type) family protein	112.667	18.1751	59.6667	22.723	0.529586	0.0208105	131.057	59.7464	0.45588	0.0390849
Ta04699	AT5G14640	ATSK13, SK13 shaggy-like kinase 13	868	54.0093	457.667	94.4793	0.527266	0.00535214	401.96	830.309	2.06565	0.00605655
Ta12349	AT4G29070	Phospholipase A2 family protein	186	10	98	26.6271	0.526882	0.0117972	525.659	1122.17	2.13478	1.00499e-05
Ta10649	AT4G16410	unknown protein; CONTAINS InterPro DOMAIN/s: Protein of unknown function DUF751 (InterPro:IPR008470); Has 30201 Blast hits to 17322 proteins in 780 species: Archae - 12; Bact	539.667	14.5029	284	31.1929	0.526251	0.00603546	1015.69	437.074	0.43032	0.00304259
Ta09949	AT3G01810	FUNCTIONS IN: molecular function unknown; INVOLVED IN: biological process unknown; EXPRESSED IN: 21 plant structures; EXPRESSED DURING: 13 growth stages; BEST Arabidopsis tha	484.667	29.4845	255	37.9868	0.526135	0.0159181	223.433	92.7732	0.415217	0.0345517
Ta08766	AT3G16260	TRZ4 tRNAse Z4	155.667	15.1767	81.6667	12.6623	0.524625	0.02196	271.806	111.326	0.409579	0.0218809
Ta12570	AT3G12930	Lojap-related protein	340.333	31.3422	177.667	17.9258	0.522037	0.0147866	370.304	154.867	0.418217	0.00734134
Ta26921	AT1G65920	Regulator of chromosome condensation (RCC1) family with FYVE zinc finger domain	330.333	31.5647	171.667	17.0392	0.519677	0.018492	285.993	49.0334	0.17145	7.18913e-05
Ta08495	AT2G42220	Rhodanese/Cell cycle control phosphatase superfamily protein	108	17.5784	56	8	0.518519	0.013172	1002.64	418.274	0.417172	0.00520705
Ta15266	AT3G55920	Cyclophilin-like peptidyl-prolyl cis-trans isomerase family protein	204	17.088	105	15.3948	0.514706	0.0142134	206.533	66.6449	0.322684	0.00513872
Ta01069	AT5G48830	unknown protein; FUNCTIONS IN: molecular function unknown; INVOLVED IN: biological process unknown; LOCATED IN: chloroplast; EXPRESSED IN: 22 plant structures; EXPRESSED DURI	147.667	11.8462	75.6667	6.02771	0.512415	0.0189922	282.845	124.388	0.439774	0.000159936
Ta24683	AT1G67700	unknown protein; FUNCTIONS IN: molecular function unknown; INVOLVED IN: biological process unknown; LOCATED IN: chloroplast, chloroplast envelope; EXPRESSED IN: 22 plant stru	651.333	26.3122	333.333	66.2143	0.511771	0.011669	748.508	363.983	0.486278	0.00507023
Ta12167	AT1G24260	SEP3, AGL9 K-box region and MADS-box transcription factor family protein	437.667	86.379	223.333	49.4099	0.510282	0.0112524	1129.76	2428.23	2.14933	0.0203191
Ta15993	AT5G38890	Nucleic acid-binding, OB-fold-like protein	292.333	1.1547	149	22.1133	0.509692	0.00760833	360.433	177.562	0.492635	0.0314829
Ta12863	AT1G48200	unknown protein; FUNCTIONS IN: molecular function unknown; INVOLVED IN: biological process unknown; LOCATED IN: endomembrane system; EXPRESSED IN: 22 plant structures; EXPRES	271.333	33.5012	138	26.2107	0.5086	0.0404776	302.845	125.473	0.414314	0.00244604
Ta07444	AT1G09420	G6PD4 glucose-6-phosphate dehydrogenase 4	399.333	33.3067	202.333	75.9364	0.506678	0.0446531	485.185	142.584	0.293875	0.01159
Ta26059	AT1G65010	Plant protein of unknown function (DUF827)	332	11.2694	168	13.4536	0.506024	0.00490859	73.1392	30.3756	0.415312	0.004323
Ta24686	AT1G67660	Restriction endonuclease, type II-like superfamily protein	185.333	15.6312	93.3333	13.2791	0.503597	0.0141474	552.767	246.348	0.445664	0.0239949
Ta05539	AT3G04670	WRKY39, ATWRKY39 WRKY DNA-binding protein 39	167.667	20.0333	84.3333	12.5831	0.502982	0.00316887	291.652	1340.68	4.59686	7.12059e-05
Ta02469	AT5G67370	Protein of unknown function (DUF1230)	92.3333	15.2753	46.3333	18.1475	0.501805	0.00251099	72.1212	896.135	12.4254	0.00454865
Ta21460	AT2G46090	Diacylglycerol kinase family protein	131	11.3578	65.3333	15.0444	0.498728	0.0314117	811.745	385.998	0.475516	0.0195051
Ta25675	AT3G11700	FLA18 FASCICLIN-like arabinogalactan protein 18 precursor	1192.67	81.4637	594.333	78.1302	0.498323	0.00829168	186.601	85.4561	0.457961	0.00552462
Ta03786	AT1G16870	mitochondrial 28S ribosomal protein S29-related	383	23.0651	190.667	36.1156	0.497824	0.0140295	595.686	253.391	0.425376	0.0302375
Ta17022	AT5G47890	NADH-ubiquinone oxidoreductase B8 subunit, putative	1152.33	151.001	572.333	32.0052	0.496673	0.0310437	3203.22	1593.33	0.497416	0.000652588
Ta26115	AT2G27040	AGO4 Argonaute family protein	1537.67	161.029	763	167.311	0.496206	0.00427297	554.685	209.492	0.377677	0.0410182
Ta16143	AT4G31040	CemA-like proton extrusion protein-related	306	39	151.667	11.5902	0.495643	0.0339123	669.14	193.227	0.28877	0.00315391
Ta11678	AT5G55280	FTSZ1-1, ATFTSZ1-1, CPFTSZ homolog of bacterial cytokinesis Z-ring protein FTSZ 1-1	461	8.66025	228	45.299	0.494577	0.0165099	487.957	143.709	0.294512	0.0414201
Ta06980	AT5G02740	Ribosomal protein S24e family protein	269	23.516	132.667	30.1054	0.493185	0.0301656	686.613	304.33	0.443233	0.00951012
Ta17463	AT4G10480	Nascent polypeptide-associated complex (NAC), alpha subunit family protein	1220.67	25.658	600.333	77.106	0.491808	0.00648528	1452	539.113	0.371291	0.0274452
Ta09570	AT4G15640	unknown protein; BEST Arabidopsis thaliana protein match is: unknown protein (TAIR:AT3G21465.1); Has 38 Blast hits to 38 proteins in 14 species: Archae - 0; Bacteria - 0; Met	389.333	40.501	191	7.2111	0.490582	0.0107089	396.166	141.221	0.356469	0.00776839
Ta04172	AT3G07050	GTP-binding family protein	654.333	9.71253	317.333	50.5404	0.484972	0.00553042	271.949	78.0877	0.287141	0.0083871
Ta19461	AT4G28450	nucleotide binding;protein binding	318.667	13.5769	153.333	33.6502	0.481172	0.00604595	97.855	34.582	0.3534	0.0243461
Ta02956	AT1G29700	Metallo-hydrolase/oxidoreductase superfamily protein	137.667	17.0098	66	16.7033	0.479419	0.0239265	173.703	630.499	3.62976	0.000616876
Ta04715	AT5G14460	Pseudouridine synthase family protein	284.667	40.2036	135.667	23.1805	0.476581	0.0213803	662.769	281.147	0.4242	0.000927352
Ta11808	AT3G23620	Ribosomal RNA processing Brix domain protein	372.333	8.5049	177.333	22.301	0.476276	0.00543423	299.996	144.615	0.482057	0.0181531
Ta02196	AT2G38180	SGNH hydrolase-type esterase superfamily protein	284.667	45.0925	135	16	0.474239	0.0409332	668.961	217.754	0.32551	0.0154964
Ta00972	AT5G10690	pentatricopeptide (PPR) repeat-containing protein / CBS domain-containing protein	159	8.88819	75.3333	19.0088	0.473795	0.00568128	216.117	93.476	0.432525	0.0241064
Ta19224	AT1G47260	APFI, GAMMA CA2 gamma carbonic anhydrase 2	1286	189.074	608.667	96.0434	0.473302	0.013543	2139.45	977.536	0.456909	0.00371447
Ta22221	AT5G51660	CPSF160, ATCPSF160 cleavage and polyadenylation specificity factor 160	387	40.3609	182.333	42.5245	0.471146	0.00487661	374.201	130.7	0.349278	0.0148063
Ta13375	AT5G58960	GIL1 Plant protein of unknown function (DUF641)	345.333	26.839	162.667	2.08167	0.471042	0.00664961	817.173	290.174	0.355095	0.00100446
Ta21793	AT2G27775	FUNCTIONS IN: molecular function unknown; INVOLVED IN: biological process unknown; LOCATED IN: chloroplast; EXPRESSED IN: 22 plant structures; EXPRESSED DURING: 13 growth sta	116.333	18.0093	54.6667	13.3167	0.469914	0.0159435	374.977	151.443	0.403874	0.000354182
Ta05639	AT3G03600	RPS2 ribosomal protein S2	386.667	9.2376	181.667	17.0098	0.469828	0.00513175	702.018	275.281	0.392127	0.00091527
Ta02513	AT5G65810	unknown protein; BEST Arabidopsis thaliana protein match is: unknown protein (TAIR:AT3G49720.2); Has 30201 Blast hits to 17322 proteins in 780 species: Archae - 12; Bacteria	391.333	45.742	183	29.3087	0.467632	0.00578871	670.447	259.239	0.386666	0.0014717
Ta08361	AT1G03860	ATPHB2, PHB2 prohibitin 2	1574	61.5873	734.667	125.914	0.466751	0.00221757	703.541	303.638	0.431586	0.0423341
Ta04606	AT4G35250	NAD(P)-binding Rossmann-fold superfamily protein	333.333	55.7704	155.333	23.1589	0.466	0.0317599	726.224	2719.02	3.74405	0.000816014
Ta08038	AT1G61870	PPR336 pentatricopeptide repeat 336	327.667	37.5544	151.667	18.7705	0.462869	0.0323924	181.063	35.7674	0.197541	0.0183261
Ta05670	AT3G55410	2-oxoglutarate dehydrogenase, E1 component	1697.67	397.896	785	157.645	0.462399	0.0382007	997.187	489.009	0.490388	0.00454756
Ta15000	AT5G55480	SVL1 SHV3-like 1	982	136.569	452	55.4256	0.460285	0.0103497	162.438	46.4755	0.286113	0.0242542
Ta01653	AT3G06530	ARM repeat superfamily protein	553.667	44.3772	254	25.1595	0.45876	0.0148955	102.076	37.4571	0.366954	0.0365842
Ta07906	AT3G54810	BME3-ZF, BME3, GATA8 Plant-specific GATA-type zinc finger transcription factor family protein	338	41.0731	154.667	30.3699	0.457594	0.00434833	162.183	373.822	2.30494	0.00204495
Ta25194	AT2G14750	APK, AKN1, ATAKN1, APK1 APS kinase	614	81.5046	279	65.3682	0.454397	0.000889878	251.549	728.936	2.89779	0.00173474
Ta05794	AT1G77060	Phosphoenolpyruvate carboxylase family protein	159.333	24.0069	72.3333	25.1462	0.453975	0.0259499	322.484	38.9247	0.120703	0.0443563
Ta21854	AT5G01650	Tautomerase/MIF superfamily protein	419.667	45.8839	190	9	0.45274	0.0175522	1503.11	635.568	0.422835	0.0214342
Ta20522	AT5G45040	Cytochrome c	345.333	49.8631	156.333	41.4769	0.452703	0.0203659	364.086	45.8049	0.125808	0.00662067
Ta18248	AT4G13720	Inosine triphosphate pyrophosphatase family protein	623.333	19.5533	281.667	36.1156	0.451872	0.00201081	478.002	126.082	0.263769	0.0340098
Ta01280	AT1G17460	TRFL3 TRF-like 3	97	14.4222	43.6667	14.9778	0.450172	0.023991	119.605	59.2767	0.495604	0.0140543
Ta10068	AT1G74530	unknown protein; Has 35333 Blast hits to 34131 proteins in 2444 species: Archae - 798; Bacteria - 22429; Metazoa - 974; Fungi - 991; Plants - 531; Viruses - 0; Other Eukaryot	220	11.5326	99	33.8674	0.45	0.027906	306.857	620.92	2.02348	0.000372949
Ta14483	AT1G67950	RNA-binding (RRM/RBD/RNP motifs) family protein	346.667	17.3877	155.667	32.4705	0.449038	0.00991073	170.807	77.4926	0.453684	0.00261307
Ta16113	AT4G22000	unknown protein; Has 30201 Blast hits to 17322 proteins in 780 species: Archae - 12; Bacteria - 1396; Metazoa - 17338; Fungi - 3422; Plants - 5037; Viruses - 0; Other Eukaryo	358	17.4356	160.667	19.7315	0.44879	0.00762733	774.798	212.985	0.274891	0.00654161
Ta14054	AT3G02900	unknown protein; FUNCTIONS IN: molecular function unknown; INVOLVED IN: biological process unknown; LOCATED IN: chloroplast; EXPRESSED IN: 22 plant structures; EXPRESSED DURI	206	34.2199	91.6667	11.9304	0.444984	0.0239085	615.447	271.588	0.441286	0.000596934
Ta08679	AT4G23940	FtsH extracellular protease family	653	147.797	288.333	81.4514	0.441552	0.0341438	863.322	404.868	0.468965	0.00658484
Ta11525	AT3G52140	tetratricopeptide repeat (TPR)-containing protein	1783	190.714	784	197.069	0.439708	0.0118127	381.221	132.466	0.347477	0.0176028
Ta06559	AT2G01910	ATMAP65-6, MAP65-6 Microtubule associated protein (MAP65/ASE1) family protein	759.667	27.3008	334	71.5262	0.439667	0.013909	292.905	80.8382	0.275988	0.00666571
Ta12182	AT1G27435	unknown protein; Has 16 Blast hits to 16 proteins in 8 species: Archae - 0; Bacteria - 0; Metazoa - 0; Fungi - 0; Plants - 16; Viruses - 0; Other Eukaryotes - 0 (source: NCBI	518.333	67.8258	226.333	23.6925	0.436656	0.0293484	1362.74	285.391	0.209424	0.00115638
Ta02006	AT5G62980	FOLB2 Dihydroneopterin aldolase	194.667	42.1466	85	26.4575	0.436644	0.00675822	487.254	125.169	0.256887	0.0130231
Ta20908	AT1G72180	Leucine-rich receptor-like protein kinase family protein	251.333	17.0392	108.667	42.0159	0.432361	0.0320952	302.57	647.787	2.14095	0.00198261
Ta17089	AT1G26460	Tetratricopeptide repeat (TPR)-like superfamily protein	269.333	30.4357	116	29.5973	0.430693	0.0294451	459.245	222.934	0.485437	0.00932857
Ta18677	AT3G29185	Domain of unknown function (DUF3598)	176.667	23.1589	76	14	0.430189	0.021346	433.558	95.283	0.21977	0.00576532
Ta13611	AT1G67550	URE urease	264.667	59.702	113.333	18.23	0.428212	0.0447037	80.3161	29.9315	0.372672	0.0128551
Ta17860	AT4G02580	NADH-ubiquinone oxidoreductase 24 kDa subunit, putative	1793	217.649	767.333	170.823	0.427961	0.0225776	4074.12	1930.23	0.473779	0.00537048
Ta21135	AT1G65290	mtACP2 mitochondrial acyl carrier protein 2	1479	126.297	628.333	34.5302	0.424837	0.0116822	5201.86	1775.49	0.341317	0.000527509
Ta08530	AT5G54380	THE1 protein kinase family protein	329	45.1774	139.667	33.8575	0.424519	0.0165884	194.297	83.2635	0.428537	0.00743455
Ta19268	AT2G43030	Ribosomal protein L3 family protein	944.667	58.731	400.667	37.314	0.424135	0.0102032	2041.57	317.32	0.15543	0.00193475
Ta12728	AT1G06720	P-loop containing nucleoside triphosphate hydrolases superfamily protein	549.667	31.5013	233	55.0545	0.423893	0.00886357	73.1215	29.3345	0.401175	0.0272638
Ta11115	AT3G13230	RNA-binding KH domain-containing protein	226.667	23.4592	96	11.5326	0.423529	0.00703792	445.486	128.76	0.289032	0.0185005
Ta14752	AT1G13270	MAP1C, MAP1B methionine aminopeptidase 1B	192.333	26.5769	81.3333	16.773	0.422877	0.0163372	482.472	91.9361	0.190552	0.00451657
Ta06446	AT2G34680	AIR9 Outer arm dynein light chain 1 protein	408.333	43.3167	172.333	7.76745	0.422041	0.0146861	390.877	172.36	0.440958	0.026287
Ta16447	AT2G20585	NFD6 nuclear fusion defective 6	276.667	45.8839	116.667	22.8983	0.421687	0.0473602	782.418	154.04	0.196876	0.0080824
Ta14078	AT3G02650	Tetratricopeptide repeat (TPR)-like superfamily protein	473	38.0395	198	24.0208	0.418605	0.00329385	315.427	100.941	0.320013	0.0147314
Ta15570	AT5G41190	CONTAINS InterPro DOMAIN/s: Nin one binding (NOB1) Zn-ribbon like (InterPro:IPR014881), D-site 20S pre-rRNA nuclease (InterPro:IPR017117); Has 1807 Blast hits to 1807 protein	281.333	9.71253	116.667	36.9639	0.414692	0.0113631	213.389	100.838	0.472555	0.0372441
Ta04665	AT5G15050	Core-2/I-branching beta-1,6-N-acetylglucosaminyltransferase family protein	165.333	17.8979	68.3333	3.78594	0.413306	0.0158073	325.347	1067.96	3.28251	0.0326136
Ta22881	AT4G14440	ATECI3, ECI3, HCD1 3-hydroxyacyl-CoA dehydratase 1	397	18.6815	164	41.0731	0.413098	0.0033539	1680.16	504.865	0.300487	3.56443e-07
Ta12661	AT2G30000	PHF5-like protein	651.667	75.0622	269	44.7996	0.412788	0.0221536	1012.79	438.518	0.432982	0.00277901
Ta24250	AT5G39790	5'-AMP-activated protein kinase-related	115.667	8.0829	47.6667	13.0512	0.412104	0.00649612	211.132	46.7054	0.221214	0.0467687
Ta07547	AT1G08350	Endomembrane protein 70 protein family	128.333	13.5031	52.6667	20.2073	0.41039	0.0149317	272.008	126.6	0.465425	0.0176038
Ta04880	AT3G27020	YSL6 YELLOW STRIPE like 6	226.667	26.5016	93	30.348	0.410294	0.0380539	645.678	1916.24	2.96779	0.000844477
Ta26296	AT5G52520	OVA6, PRORS1 Class II aaRS and biotin synthetases superfamily protein	325	38.6911	133.333	5.7735	0.410256	0.0145597	396.354	178.683	0.450817	0.0300894
Ta07860	AT3G55330	PPL1 PsbP-like protein 1	368.333	30.6159	151	12.53	0.409955	0.00830968	709.891	202.849	0.285747	0.0011823
Ta11449	AT1G28440	HSL1 HAESA-like 1	1018.33	200.176	417	68.4617	0.409493	0.0455371	831.174	193.616	0.232942	0.00117211
Ta04236	AT3G07670	Rubisco methyltransferase family protein	235.333	18.23	96.3333	22.053	0.409348	0.00125705	415.838	199.508	0.479773	0.000508949
Ta20935	AT1G72440	EDA25, SWA2 CCAAT-binding factor	317.667	60.9289	129.667	24.4404	0.408185	0.0235402	207.213	71.9184	0.347074	0.0338822
Ta24869	AT5G41080	PLC-like phosphodiesterases superfamily protein	1188	31.9531	484	220.257	0.407407	0.0368435	408.618	78.7294	0.192672	0.0108184
Ta12491	AT3G12080	emb2738 GTP-binding family protein	222.667	27.4651	90.6667	16.5025	0.407186	0.015163	403.903	116.654	0.288817	0.00822032
Ta23908	AT1G53645	hydroxyproline-rich glycoprotein family protein	497.667	8.62168	201.667	25.482	0.405224	0.00289024	736.666	236.139	0.320551	0.00787341
Ta16234	AT1G60770	Tetratricopeptide repeat (TPR)-like superfamily protein	308.667	45.5668	125	42.7902	0.404968	0.00894311	191.009	41.2241	0.215823	0.0389559
Ta03666	AT1G15390	PDF1A, ATDEF1 peptide deformylase 1A	182	20.9523	73.6667	22.1435	0.404762	0.0335211	782.046	376.009	0.480801	0.0178698
Ta01107	AT5G48470	unknown protein; FUNCTIONS IN: molecular function unknown; INVOLVED IN: biological process unknown; LOCATED IN: chloroplast; EXPRESSED IN: 22 plant structures; EXPRESSED DURI	170.667	27.0986	69	13	0.404297	0.0366558	79.0888	38.836	0.491043	0.0200988
Ta13701	AT2G39930	ISA1, ATISA1 isoamylase 1	367	33.0606	148.333	44.0606	0.404178	0.00707899	370.127	122.521	0.331023	0.026432
Ta23305	AT2G36290	alpha/beta-Hydrolases superfamily protein	175.667	13.6137	70.6667	10.504	0.402277	0.0104462	1039.91	2575.91	2.47706	0.0037018
Ta12024	AT1G51310	transferases;tRNA (5-methylaminomethyl-2-thiouridylate)-methyltransferases	115.333	1.52753	46.3333	22.4796	0.401734	0.0332063	147.12	351.825	2.39142	0.00405057
Ta12477	AT3G11964	RNA binding;RNA binding	560.333	23.8607	224.667	3.05505	0.400952	0.00157411	278.453	102.137	0.366802	0.0323331
Ta06895	AT1G80830	NRAMP1, PMIT1, ATNRAMP1 natural resistance-associated macrophage protein 1	547	32.2335	219	49.5681	0.400366	0.0180022	3600.35	1771.48	0.492031	0.00346685
Ta23405	AT2G33860	ETT, ARF3 Transcriptional factor B3 family protein / auxin-responsive factor AUX/IAA-related	869.667	8.02081	347.333	100.947	0.399387	0.0106951	546.09	235.874	0.431932	0.00183291
Ta12773	AT2G30000	PHF5-like protein	149.333	20.108	59.3333	11.8462	0.397321	0.0076882	1012.79	438.518	0.432982	0.00277901
Ta03255	AT2G23890	HAD-superfamily hydrolase, subfamily IG, 5'-nucleotidase	112.333	4.72582	44.3333	5.03322	0.394659	0.00308543	210.875	101.726	0.482401	0.0217129
Ta24072	AT5G42480	ARC6 Chaperone DnaJ-domain superfamily protein	314.667	47.0354	123.667	31.39	0.393008	0.0485966	524.707	225.145	0.429087	0.00596156
Ta07493	AT1G54690	HTA3, H2AXB, G-H2AX, GAMMA-H2AX gamma histone variant H2AX	699.667	60.3683	274.667	43.1432	0.392568	0.00449272	962.087	239.776	0.249224	0.0165723
Ta10709	AT3G61460	BRH1 brassinosteroid-responsive RING-H2	581	93.5468	228	99.1413	0.392427	0.00873066	2332.53	5946.88	2.54954	0.00839535
Ta13822	AT3G15530	S-adenosyl-L-methionine-dependent methyltransferases superfamily protein	312.667	16.2583	122.667	43.2936	0.392324	0.0246787	347.568	1096	3.15335	0.00673948
Ta22380	AT2G04280	unknown protein; FUNCTIONS IN: molecular function unknown; INVOLVED IN: biological process unknown; EXPRESSED IN: 24 plant structures; EXPRESSED DURING: 13 growth stages; BES	428.333	32.3316	167	17.4356	0.389883	0.0112353	527.047	235.989	0.447756	0.0104203
Ta20511	AT5G45140	NRPC2 nuclear RNA polymerase C2	625.333	44.411	242	37.7227	0.386994	0.00807947	207.68	68.705	0.330822	0.0152761
Ta18207	AT3G13860	HSP60-3A heat shock protein 60-3A	548.667	47.0567	212	37.8021	0.386391	0.00107561	634.112	204.184	0.321999	0.00726695
Ta04893	AT3G26900	SKL1, ATSKL1 shikimate kinase like 1	486.667	20.232	188	8.66025	0.386301	0.00239911	307.219	142.686	0.464442	0.00699421
Ta05596	AT3G03960	TCP-1/cpn60 chaperonin family protein	1117.33	103.665	430.333	77.861	0.385143	0.00775954	770.977	332.912	0.431805	0.0219678
Ta20378	AT1G06190	Rho termination factor	134.333	17.8979	51.6667	7.37111	0.384615	0.0249059	208.918	53.2349	0.254813	0.026095
Ta02834	AT4G31780	MGD1, MGDA monogalactosyl diacylglycerol synthase 1	518	60.531	199	47	0.38417	0.0312569	465.778	1021.06	2.19216	0.00134605
Ta19801	AT1G67840	CSK chloroplast sensor kinase	154.333	23.1589	59	20.8087	0.382289	0.0246006	145.323	292.075	2.00983	0.000931008
Ta10968	AT5G17990	TRP1, pat1 tryptophan biosynthesis 1	912.667	189.043	347	49.6689	0.380205	0.0469503	503.618	197.469	0.392101	0.0316865
Ta04377	AT5G15980	Pentatricopeptide repeat (PPR) superfamily protein	326.333	58.7736	123.667	11.1505	0.378958	0.0238268	238.533	65.9117	0.276322	0.00461528
Ta14574	AT2G37400	Tetratricopeptide repeat (TPR)-like superfamily protein	701.667	102.832	263.333	28.5015	0.375297	0.0184908	234.662	92.1522	0.392702	0.0259204
Ta16928	AT5G25570	unknown protein; Has 35333 Blast hits to 34131 proteins in 2444 species: Archae - 798; Bacteria - 22429; Metazoa - 974; Fungi - 991; Plants - 531; Viruses - 0; Other Eukaryot	189.667	37.072	70.3333	9.07377	0.370826	0.0405006	294.405	86.5192	0.293878	0.00134355
Ta06566	AT2G01830	WOL, CRE1, WOL1, AHK4, ATCRE1 CHASE domain containing histidine kinase protein	153	15.5242	56.6667	1.1547	0.37037	0.00852236	130.236	50.981	0.39145	0.0462873
Ta13692	AT1G72090	Methylthiotransferase	396.667	18.0093	146.667	41.4769	0.369748	0.0128109	343.193	105.789	0.308248	0.0168722
Ta00470	AT2G44640	FUNCTIONS IN: molecular function unknown; INVOLVED IN: biological process unknown; LOCATED IN: mitochondrion, chloroplast, plasma membrane, plastid, chloroplast envelope; EXP	1436	49.3254	529.333	57.0643	0.368617	0.00453415	274.097	97.5154	0.35577	0.0352843
Ta10121	AT1G75090	DNA glycosylase superfamily protein	554.667	11.1505	204.333	41.8609	0.368389	0.00258724	392.932	122.258	0.311144	0.0131909
Ta16610	AT3G52580	Ribosomal protein S11 family protein	666	131.286	245.333	18.0093	0.368368	0.0257803	1825.9	485.95	0.266143	0.0386337
Ta11372	AT3G13160	Tetratricopeptide repeat (TPR)-like superfamily protein	319	54.5252	117.333	26.5016	0.367816	0.0236435	317.342	76.0906	0.239775	0.0142832
Ta02617	AT5G64860	DPE1 disproportionating enzyme	300	37.51	110	47.0319	0.366667	0.0403632	238.494	68.8271	0.288591	0.0497593
Ta20158	AT3G18390	EMB1865 CRS1 / YhbY (CRM) domain-containing protein	507.333	57.9511	185.667	55.3745	0.365966	0.00567391	379.251	154.824	0.408236	0.0150503
Ta01982	AT5G62680	Major facilitator superfamily protein	1450	70.0857	529.667	219.329	0.365287	0.0288476	44.4053	421.02	9.48131	0.00186432
Ta09428	AT3G57610	ADSS adenylosuccinate synthase	712.333	134.318	258	39.3954	0.36219	0.0353915	1298.71	607.238	0.46757	0.0208831
Ta04081	AT3G50410	OBP1 OBF binding protein 1	284.333	33.9755	102.333	34.2394	0.359906	0.00148603	159.889	1837.11	11.4899	0.00110453
Ta03791	AT1G16920	RAB11, ATRABA1B, RABA1b RAB GTPase homolog A1B	527.667	76.4221	189.667	57.7437	0.359444	0.00639221	314.204	104.549	0.332741	0.0296826
Ta00385	AT2G45590	Protein kinase superfamily protein	262	23.8118	94	23.5797	0.358779	0.0254385	413.01	138.459	0.335244	0.0231435
Ta18898	AT5G49555	FAD/NAD(P)-binding oxidoreductase family protein	229	24.8797	82	21.7025	0.358079	0.0180706	428.303	78.9862	0.184416	0.0395826
Ta13140	AT2G33430	DAL1, DAL differentiation and greening-like 1	420	18	150.333	26.1024	0.357937	0.00555175	385.561	167.889	0.435442	0.0175763
Ta15041	AT3G59650	mitochondrial ribosomal protein L51/S25/CI-B8 family protein	346	32.45	123.667	25.4034	0.357418	0.00342365	366.23	95.9614	0.262025	0.0231794
Ta02468	AT5G67360	ARA12 Subtilase family protein	909	65.0461	324.667	97.0842	0.357169	0.0129265	445.866	1641.24	3.68103	0.00082663
Ta13316	AT2G21130	Cyclophilin-like peptidyl-prolyl cis-trans isomerase family protein	437	56.4004	156	18.3303	0.356979	0.0124329	261.594	98.268	0.37565	0.0082549
Ta02061	AT5G63510	GAMMA CAL1 gamma carbonic anhydrase like 1	582.667	34.8473	207	47.0319	0.355263	0.000392642	1930.93	825.924	0.427735	0.0130195
Ta10472	AT2G47940	DEGP2 DEGP protease 2	978	60.3241	347.333	109.153	0.355147	0.0232348	770.479	183.916	0.238704	0.00387596
Ta07693	AT3G56120	S-adenosyl-L-methionine-dependent methyltransferases superfamily protein	189.667	19.5021	67	22.5389	0.353251	0.0127411	207.508	103.754	0.499997	0.030329
Ta11925	AT1G71790	Subunits of heterodimeric actin filament capping protein Capz superfamily	161.667	11.0151	57	10.4403	0.352577	0.000800288	341.266	115.762	0.339213	0.00118439
Ta22480	AT1G59990	DEA(D/H)-box RNA helicase family protein	226	22.6053	79.3333	28.9885	0.351032	0.013681	351.066	67.2694	0.191615	0.0155855
Ta11141	AT5G64670	Ribosomal protein L18e/L15 superfamily protein	332.667	12.4231	116.333	12.5831	0.349699	0.000386764	856.454	217.943	0.254471	0.0225899
Ta03130	AT1G11860	Glycine cleavage T-protein family	1492.33	352.083	521.333	179.269	0.349341	0.0455396	2002.51	929.434	0.464134	0.0035968
Ta15377	AT5G01500	TAAC thylakoid ATP/ADP carrier	243.333	37.0045	84.6667	26.0832	0.347945	0.00901698	263.217	126.87	0.481996	0.0174132
Ta09161	AT3G29030	ATEXPA5, ATEXP5, ATHEXP ALPHA 1.4, EXP5, EXPA5 expansin A5	128	11.5326	44.3333	5.7735	0.346354	0.0129044	209.381	646.656	3.08842	0.00179504
Ta04458	AT5G16750	TOZ Transducin family protein / WD-40 repeat family protein	317.333	32.6548	109.667	28.5365	0.345588	0.00142175	124.571	49.7082	0.399035	0.0160217
Ta21000	AT5G42150	Glutathione S-transferase family protein	624.333	62.0672	215.667	36.1156	0.345435	0.00423881	437.298	161.817	0.370039	0.015998
Ta03030	AT1G12860	SCRM2, ICE2 basic helix-loop-helix (bHLH) DNA-binding superfamily protein	222	41.0366	76.6667	16.5025	0.345345	0.00940298	172.647	84.0907	0.487067	0.049798
Ta01093	AT5G48580	FKBP15-2 FK506- and rapamycin-binding protein 15 kD-2	1550.67	159.914	533	64.2106	0.343723	0.0110226	1886.53	593.366	0.314527	0.000117837
Ta08782	AT3G16480	MPPalpha mitochondrial processing peptidase alpha subunit	948.667	132.851	324.333	43.5239	0.341883	0.0186175	942.763	272.663	0.289217	0.00638076
Ta07925	AT3G54640	TSA1, TRP3 tryptophan synthase alpha chain	404.667	61.9866	137.667	23.4379	0.340198	0.0132946	383.111	168.013	0.43855	0.0473576
Ta05432	AT2G33450	Ribosomal L28 family	164.667	18.61	56	1.73205	0.340081	0.00952566	1272.52	278.592	0.21893	0.0205976
Ta09955	AT3G01740	Mitochondrial ribosomal protein L37	568.333	40.5134	193	37.1618	0.339589	0.0047231	2033.5	935.883	0.460231	0.000669214
Ta17658	AT2G15000	unknown protein; FUNCTIONS IN: molecular function unknown; INVOLVED IN: biological process unknown; LOCATED IN: chloroplast; EXPRESSED IN: 22 plant structures; EXPRESSED DURI	557.667	20.306	188	11	0.337119	0.000308018	302.108	64.5505	0.213667	0.0298196
Ta19620	AT2G24060	Translation initiation factor 3 protein	581.667	21.362	195	29.8161	0.335244	0.00384439	950.356	317.206	0.333776	0.00336779
Ta04743	AT3G27090	DCD (Development and Cell Death) domain protein	198.333	13.4288	66.3333	25.4231	0.334454	0.0029711	1098.33	2391.79	2.17767	0.0196318
Ta08958	AT1G80560	ATIMD2, IMD2 isopropylmalate dehydrogenase 2	1467.33	166.857	490	92.2442	0.333939	0.0102807	349.508	79.7652	0.228221	0.0360193
Ta12877	AT4G29680	Alkaline-phosphatase-like family protein	404	41.0731	134.333	31.628	0.332508	0.00620475	936.677	376.766	0.402237	0.000781303
Ta23803	AT1G34640	peptidases	277.333	54.0401	92	14.5258	0.331731	0.0408346	617.982	270.93	0.43841	0.0155996
Ta07399	AT1G09850	XBCP3 xylem bark cysteine peptidase 3	197	39.1535	65.3333	20.0333	0.331641	0.00940887	871.989	300.441	0.344547	0.000663907
Ta16210	AT4G14420	HR-like lesion-inducing protein-related	979.333	88.0019	324.333	54.1233	0.331178	0.00298023	3407.29	1382.94	0.405876	0.0126767
Ta00131	AT4G36970	Remorin family protein	117.333	8.96289	38.6667	4.72582	0.329545	0.00435234	171.445	76.2158	0.44455	0.000378132
Ta08754	AT3G49470	NACA2 nascent polypeptide-associated complex subunit alpha-like protein 2	482	45.5741	158.667	55.4106	0.329184	0.0072797	616.998	111.156	0.180156	0.0144274
Ta25328	AT2G05620	PGR5 proton gradient regulation 5	606.667	5.50757	199.333	43.0852	0.328571	0.00300857	902.045	2223.55	2.46501	0.0414286
Ta20165	AT3G18490	Eukaryotic aspartyl protease family protein	863.333	147.521	280.333	117.517	0.32471	0.0165473	2266.9	841.448	0.371188	0.0483091
Ta20413	AT1G48520	GATB GLU-ADT subunit B	415.667	57.9339	134.667	19.8578	0.323978	0.0192654	315.152	119.052	0.377761	0.00531578
Ta04908	AT3G26744	ICE1, ATICE1, SCRM basic helix-loop-helix (bHLH) DNA-binding superfamily protein	427.667	8.14453	138	44.6766	0.322681	0.00545453	1026.01	400.49	0.390338	0.0216532
Ta10899	AT5G18800	Cox19-like CHCH family protein	1086.67	161.745	350	24.2487	0.322086	0.0172465	1786.02	820.259	0.459267	0.00104074
Ta01709	AT1G59640	ZCW32, BPE, BPEub BIG PETAL P	801	80.6164	257	6.08276	0.320849	0.00820048	642.249	135.874	0.211559	0.000108923
Ta10652	AT4G16390	SVR7 pentatricopeptide (PPR) repeat-containing protein	195.333	37.8462	62.6667	8.32666	0.320819	0.0344981	509.205	245.942	0.482992	0.00124301
Ta03476	AT5G20890	TCP-1/cpn60 chaperonin family protein	1453.67	52.0416	465	51.1175	0.319881	0.00149587	1907.88	940.491	0.49295	0.014534
Ta20529	AT3G45050	unknown protein; FUNCTIONS IN: molecular function unknown; INVOLVED IN: biological process unknown; LOCATED IN: chloroplast; EXPRESSED IN: 22 plant structures; EXPRESSED DURI	220.333	17.4738	70.3333	17.4738	0.319213	0.00842564	336.338	81.0496	0.240977	0.0043118
Ta19714	AT3G56900	Transducin/WD40 repeat-like superfamily protein	1543	16.0935	492.333	124.5	0.319075	0.00476457	278.246	123.945	0.445451	0.00478203
Ta05171	AT5G13690	CYL1, NAGLU alpha-N-acetylglucosaminidase family / NAGLU family	971.333	52.6245	309.667	40.0666	0.318806	0.00640757	334.791	122.743	0.366627	0.00734715
Ta20210	AT2G19930	RNA-dependent RNA polymerase family protein	346.667	11.2398	110.333	14.3643	0.318269	0.000794785	109.829	347.679	3.16564	0.0124808
Ta09207	AT4G30530	Class I glutamine amidotransferase-like superfamily protein	2461.33	149.614	781.667	151.566	0.317579	0.00665629	229.661	91.3843	0.39791	0.0345268
Ta02453	AT5G67200	Leucine-rich repeat protein kinase family protein	247	36.756	78.3333	21.7792	0.317139	0.00954385	277.515	68.7555	0.247754	0.0122175
Ta20570	AT5G59850	Ribosomal protein S8 family protein	1330.33	219.839	421.667	48.2942	0.316963	0.0162223	1746.07	548.64	0.314214	0.0489616
Ta15614	AT4G11820	MVA1, FKP1 hydroxymethylglutaryl-CoA synthase / HMG-CoA synthase / 3-hydroxy-3-methylglutaryl coenzyme A synthase	1083.33	324.133	342.333	123.783	0.316	0.0406862	882.34	382.915	0.433977	0.000418777
Ta01555	AT4G26370	antitermination NusB domain-containing protein	171	11.1355	54	8.88819	0.315789	0.00457071	167.162	60.3548	0.361056	0.0392966
Ta11152	AT5G64580	AAA-type ATPase family protein	476.333	64.6091	150	34.5977	0.314906	0.0127431	212.938	65.0181	0.305338	0.00686733
Ta05873	AT5G60540	EMB2407, ATPDX2, PDX2 pyridoxine biosynthesis 2	244.333	24.9466	76.6667	15.0111	0.313779	0.0042688	392.09	134.054	0.341896	0.0129185
Ta20067	AT4G27180	ATK2, KATB kinesin 2	625.333	156.308	195.333	46.0471	0.312367	0.025143	1160.73	531.862	0.458215	0.00318894
Ta01401	AT1G18840	IQD30 IQ-domain 30	587.667	51.6269	183.333	49.3694	0.311968	0.0116384	272.07	133.868	0.492036	0.0104302
Ta08702	AT4G23740	Leucine-rich repeat protein kinase family protein	192.333	20.5994	60	11.1355	0.311958	0.00303796	136.279	66.3923	0.487181	0.00771431
Ta10368	AT5G57930	APO2 Arabidopsis thaliana protein of unknown function (DUF794)	363.667	25.1661	113.333	32.3161	0.311641	0.0103392	276.14	118.477	0.429047	0.0251063
Ta12748	AT1G06950	ATTIC110, TIC110 translocon at the inner envelope membrane of chloroplasts 110	977.667	153.735	304.667	74.6079	0.311626	0.0177715	1361.95	623.767	0.457995	0.00179709
Ta02052	AT5G63420	emb2746 RNA-metabolising metallo-beta-lactamase family protein	340.667	38.6566	106	21.166	0.311155	0.0094896	109.296	27.365	0.250375	0.0174751
Ta11376	AT3G13120	Ribosomal protein S10p/S20e family protein	986.667	32.6548	307	56.6657	0.311149	0.000929066	1161.62	269.44	0.231952	0.00918756
Ta18516	AT2G43750	OASB O-acetylserine (thiol) lyase B	1096	133.57	341	129.41	0.311131	0.0271214	805.696	191.138	0.237234	0.0362995
Ta14125	AT5G47190	Ribosomal protein L19 family protein	493.667	12.0139	153.333	33.2014	0.310601	0.0034252	589.127	75.9702	0.128954	0.00632623
Ta15501	AT5G50020	DHHC-type zinc finger family protein	397	18.5203	122	7	0.307305	0.000647305	124.216	60.246	0.485009	0.005278
Ta01223	AT3G18930	RING/U-box superfamily protein	123.667	26.3122	38	7.54983	0.307278	0.0195909	145.829	70.7586	0.485216	0.00109145
Ta04852	AT3G22210	unknown protein; FUNCTIONS IN: molecular function unknown; INVOLVED IN: biological process unknown; LOCATED IN: endomembrane system; EXPRESSED IN: 21 plant structures; EXPRES	119.333	23.5867	36.6667	7.0946	0.307263	0.0218161	2009.09	371.759	0.185039	0.00138984
Ta08347	AT1G03630	POR C, PORC protochlorophyllide oxidoreductase C	902	141.905	277	91.1482	0.307095	0.0266706	907.614	354.367	0.390437	0.0231205
Ta03157	AT3G57930	unknown protein; BEST Arabidopsis thaliana protein match is: unknown protein (TAIR:AT2G42190.1); Has 35333 Blast hits to 34131 proteins in 2444 species: Archae - 798; Bacteri	250.333	50.0133	76.6667	14.7422	0.306258	0.0142912	93.472	29.3759	0.314275	0.0117134
Ta19168	AT1G14410	ATWHY1, PTAC1, WHY1 ssDNA-binding transcriptional regulator	324.667	33.0807	99.3333	16.0416	0.305955	0.00190058	806.992	343.529	0.425691	0.0147317
Ta25630	AT3G23990	HSP60, HSP60-3B heat shock protein 60	1168.67	255.261	357	109.234	0.305476	0.0220952	795.068	77.8706	0.097942	0.0315009
Ta20043	AT3G47860	CHL chloroplastic lipocalin	247.333	19.4251	75.3333	15.8219	0.304582	0.000146443	990.199	311.96	0.315048	0.00370024
Ta04710	AT5G14520	pescadillo-related	944.333	57.2917	287.333	23.2451	0.304271	0.000946955	534.478	151.257	0.283	0.045261
Ta05677	AT3G55360	CER10, ECR, ATTSC13, TSC13 3-oxo-5-alpha-steroid 4-dehydrogenase family protein	984	56.7098	299.333	22.5019	0.304201	0.00115729	759.48	279.452	0.367952	0.000295545
Ta00427	AT2G40360	Transducin/WD40 repeat-like superfamily protein	636.667	35.8376	193.333	32.1921	0.303665	0.00459864	912.988	315.474	0.345539	0.00359527
Ta07407	AT1G09795	ATATP-PRT2, HISN1B, ATP-PRT2 ATP phosphoribosyl transferase 2	530.333	63.7207	160.667	34.1955	0.302954	0.0169749	876.971	316.425	0.360815	0.00289579
Ta02262	AT2G26900	Sodium Bile acid symporter family	1665.67	369.9	501.667	44.6356	0.301181	0.0251395	1538.73	625.193	0.406304	0.00486156
Ta07559	AT2G17550	unknown protein; Has 264 Blast hits to 258 proteins in 65 species: Archae - 5; Bacteria - 5; Metazoa - 66; Fungi - 16; Plants - 107; Viruses - 0; Other Eukaryotes - 65 (sourc	189.333	15.9478	57	19.9249	0.301056	0.0167271	95.6406	41.7036	0.436046	0.0100643
Ta07798	AT5G23880	EMB1265, CPSF100, ESP5, ATCPSF100 cleavage and polyadenylation specificity factor 100	307	48.5695	92.3333	49.6521	0.30076	0.00377133	203.862	67.161	0.329444	0.004976
Ta06957	AT5G02450	Ribosomal protein L36e family protein	1489	186.164	444.667	67.5599	0.298634	0.0191029	2304.25	535.862	0.232554	0.0421492
Ta01266	AT1G17350	NADH:ubiquinone oxidoreductase intermediate-associated protein 30	174.667	9.45163	52	16.3707	0.29771	0.00197311	188.594	48.6088	0.257743	0.0371476
Ta13160	AT2G33250	unknown protein; FUNCTIONS IN: molecular function unknown; INVOLVED IN: biological process unknown; LOCATED IN: chloroplast; EXPRESSED IN: 21 plant structures; EXPRESSED DURI	150	18.3576	44.3333	16.563	0.295556	0.00209314	218.295	469.706	2.1517	0.0489532
Ta21592	AT5G53490	Tetratricopeptide repeat (TPR)-like superfamily protein	341	45.9239	100.667	7.76745	0.29521	0.0155701	599.907	253.958	0.423328	0.00215793
Ta04737	AT5G14220	HEMG2, MEE61, PPO2 Flavin containing amine oxidoreductase family	239.667	46.2313	70.3333	22.1435	0.293463	0.0148265	397.783	149.621	0.376137	0.00539225
Ta25649	AT1G55130	TMN6, AtTMN6 Endomembrane protein 70 protein family	390.333	27.0247	114.333	5.03322	0.292912	0.00248927	532.445	247.35	0.464555	0.00525796
Ta22208	AT3G49080	Ribosomal protein S5 domain 2-like superfamily protein	517.333	32.3161	151.333	32.6548	0.292526	0.00624165	627.233	216.802	0.345648	0.000683518
Ta11480	AT3G52580	Ribosomal protein S11 family protein	2597	238.162	757.333	51.7333	0.291619	0.00379021	1825.9	485.95	0.266143	0.0386337
Ta02554	AT5G65420	CYCD4;1 CYCLIN D4;1	97.3333	11.9304	28.3333	9.50438	0.291096	0.0302827	107.391	40.4477	0.37664	0.0102769
Ta08310	AT2G32060	Ribosomal protein L7Ae/L30e/S12e/Gadd45 family protein	2038.33	294.504	593.333	61.1337	0.291087	0.0136851	1370.79	343.73	0.250753	0.0488615
Ta17791	AT3G28700	Protein of unknown function (DUF185)	410.333	60.3517	119	54.6168	0.290008	0.0132775	455.432	194.076	0.426135	0.0101505
Ta08182	AT1G51070	bHLH115 basic helix-loop-helix (bHLH) DNA-binding superfamily protein	168.333	31.7857	48.6667	13.4288	0.289109	0.0171979	491.682	215.775	0.438851	0.0142654
Ta01812	AT5G60960	Pentatricopeptide repeat (PPR) superfamily protein	576.667	38.8373	165.333	9.29157	0.286705	0.00363724	468.42	128.506	0.274339	0.0245387
Ta07913	AT3G54750	unknown protein; FUNCTIONS IN: molecular function unknown; INVOLVED IN: biological process unknown; LOCATED IN: cellular component unknown; EXPRESSED IN: 24 plant structures;	308.333	11.5036	88.3333	33.3067	0.286486	0.00350081	370.514	134.441	0.362849	0.00867719
Ta24972	AT3G53130	LUT1, CYP97C1 Cytochrome P450 superfamily protein	448.667	46.7582	127.667	19.218	0.284547	0.00871929	544.22	160.884	0.295624	0.00480275
Ta14225	AT2G23350	PAB4, PABP4 poly(A) binding protein 4	1275.67	56.0387	361.333	29.1433	0.283251	0.0014126	1018.42	324.346	0.318479	0.0249916
Ta18406	AT2G16790	P-loop containing nucleoside triphosphate hydrolases superfamily protein	248	45.9239	70	8.18535	0.282258	0.0167796	163.157	688.692	4.22105	0.00334034
Ta09982	AT3G01480	CYP38, ATCYP38 cyclophilin 38	699.333	60.6163	195.667	44.0719	0.27979	0.0127605	1085.39	415.882	0.383165	0.000859479
Ta11501	AT3G52380	CP33, PDE322 chloroplast RNA-binding protein 33	416	43.9659	115.667	41.1866	0.278045	0.0212446	798.089	312.521	0.391587	0.00012695
Ta06773	AT1G78560	Sodium Bile acid symporter family	316.667	10.9697	87.6667	19.1398	0.276842	0.000958429	386.915	187.348	0.48421	0.0298514
Ta21457	AT1G14620	DECOY decoy	147.333	20.4287	40.3333	19.6554	0.273756	0.0386075	470.24	44.3674	0.0943504	0.035285
Ta16000	AT3G17820	ATGSKB6, GLN1.3, GLN1;3 glutamine synthetase 1.3	1649.67	313.959	450.667	272.882	0.273187	0.0375232	2304.03	454.778	0.197384	2.62652e-06
Ta03706	AT2G32060	Ribosomal protein L7Ae/L30e/S12e/Gadd45 family protein	1914.67	149.694	520.667	12.2202	0.271936	0.0038019	1370.79	343.73	0.250753	0.0488615
Ta00329	AT4G39040	RNA-binding CRS1 / YhbY (CRM) domain protein	210	38.5097	57	8.88819	0.271429	0.014638	1042.64	442.732	0.424627	0.00883311
Ta11298	AT2G36620	RPL24A ribosomal protein L24	1751.67	155.513	474.333	35.5575	0.27079	0.00640074	2939.49	1017.56	0.346167	0.0417118
Ta11244	AT1G21500	unknown protein; Has 29 Blast hits to 29 proteins in 12 species: Archae - 0; Bacteria - 0; Metazoa - 0; Fungi - 2; Plants - 27; Viruses - 0; Other Eukaryotes - 0 (source: NCB	616.333	174.288	166.667	32.8684	0.270416	0.03775	511.903	233.805	0.456738	0.023779
Ta08589	AT3G25660	Amidase family protein	439.333	58.9604	118.667	43.4665	0.270106	0.0129143	560.271	254.785	0.454753	8.18386e-05
Ta24525	AT5G39050	HXXXD-type acyl-transferase family protein	359.333	104.03	96.3333	26.6521	0.268089	0.037095	911.694	2451.45	2.68889	0.028559
Ta14779	AT4G27490	3'-5'-exoribonuclease family protein	232.667	25.1462	62.3333	20.0333	0.267908	0.0170223	162.225	80.4935	0.496185	0.0322281
Ta11600	AT4G24130	Protein of unknown function, DUF538	175.667	19.8578	47	27.2213	0.267552	0.00424806	1893.82	6209.49	3.27883	7.65323e-05
Ta25452	AT1G54690	HTA3, H2AXB, G-H2AX, GAMMA-H2AX gamma histone variant H2AX	588	102.66	155.667	22.3681	0.264739	0.0165137	962.087	239.776	0.249224	0.0165723
Ta02086	AT5G63810	BGAL10 beta-galactosidase 10	445	52.7162	117	19.5192	0.262921	0.00525035	67.9482	29.043	0.427429	0.0143541
Ta17714	AT4G20910	HEN1 double-stranded RNA binding protein-related / DsRBD protein-related	128.667	10.5987	33.6667	11.1505	0.261658	0.0157246	105.028	51.541	0.490736	0.0333498
Ta09284	AT4G30020	PA-domain containing subtilase family protein	1400.33	308.871	366	22.3383	0.261366	0.0325185	400.626	155.669	0.388564	0.0117745
Ta20238	AT4G25640	ATDTX35, FFT, DTX35 detoxifying efflux carrier 35	2080	562.773	541.667	94.1559	0.260417	0.0298688	538.353	2332.8	4.33322	0.0155634
Ta21767	AT5G11450	Mog1/PsbP/DUF1795-like photosystem II reaction center PsbP family protein	223	5.2915	57.6667	2.88675	0.258595	7.72218e-05	830.205	324.889	0.391337	0.0011021
Ta06591	AT4G02930	GTP binding Elongation factor Tu family protein	1115.33	149.135	285.333	10.5987	0.255828	0.0100262	1151.7	158.293	0.137443	0.00917599
Ta22256	AT5G44520	NagB/RpiA/CoA transferase-like superfamily protein	140	10.5357	35.6667	9.45163	0.254762	0.00781802	489.022	204.818	0.418832	0.00577755
Ta01001	AT5G10920	L-Aspartase-like family protein	329.333	13.6504	83.6667	7.23418	0.254049	0.000244769	653.528	135.415	0.207207	0.0129681
Ta03413	AT5G05600	2-oxoglutarate (2OG) and Fe(II)-dependent oxygenase superfamily protein	1341.33	195.464	340	76.531	0.253479	0.0196478	867.79	108.939	0.125536	0.00710092
Ta02932	AT1G29900	CARB carbamoyl phosphate synthetase B	1070.67	160.506	270.667	56.1456	0.252802	0.00961019	852.615	234.772	0.275356	0.0245728
Ta12214	AT1G27680	APL2 ADPGLC-PPase large subunit	478.667	112.01	120.333	59.1805	0.251393	0.0413307	125.46	57.2265	0.456133	0.0489634
Ta12438	AT5G39340	AHP3, ATHP2 histidine-containing phosphotransmitter 3	226	10.5357	56.6667	6.65833	0.250737	0.000189821	369.299	160.574	0.434809	0.0186905
Ta05527	AT3G04760	Pentatricopeptide repeat (PPR-like) superfamily protein	106.667	24.9466	26.6667	8.02081	0.25	0.03863	815.288	404.516	0.496163	1.54513e-05
Ta13862	AT3G15190	chloroplast 30S ribosomal protein S20, putative	1047.33	44.859	261.667	65.5769	0.249841	0.000531127	1506.3	442.674	0.293883	0.0131478
Ta24105	AT5G35530	Ribosomal protein S3 family protein	2228.67	91.8822	554	124.724	0.248579	0.000651922	4128.25	1234.27	0.298981	0.0124803
Ta25317	AT1G79850	RPS17, CS17, PRPS17 ribosomal protein S17	265.667	18.7705	65.6667	20.7445	0.247177	0.00531565	1428.09	526.986	0.369015	0.0283526
Ta18350	AT1G73940	unknown protein; BEST Arabidopsis thaliana protein match is: unknown protein (TAIR:AT5G49410.2); Has 54 Blast hits to 54 proteins in 11 species: Archae - 0; Bacteria - 0; Met	196	29.1376	48.3333	11.7189	0.246599	0.00471048	492.886	101.145	0.20521	0.0335571
Ta10402	AT5G58250	unknown protein; FUNCTIONS IN: molecular function unknown; INVOLVED IN: biological process unknown; LOCATED IN: thylakoid, chloroplast; EXPRESSED IN: 22 plant structures; EXP	890.333	21.1266	218.667	48.9932	0.245601	0.00361288	1569.34	418.737	0.266824	9.9754e-05
Ta00298	AT4G39300	unknown protein; FUNCTIONS IN: molecular function unknown; INVOLVED IN: biological process unknown; LOCATED IN: chloroplast; EXPRESSED IN: 22 plant structures; EXPRESSED DURI	232	35.3412	56.6667	4.93288	0.244253	0.0100427	453.518	92.1541	0.203198	0.0280338
Ta09178	AT4G30810	scpl29 serine carboxypeptidase-like 29	1085	150.25	263	56.3471	0.242396	0.0180134	1237.67	520.534	0.420576	0.000250744
Ta08428	AT2G42910	Phosphoribosyltransferase family protein	831	87.6185	200.333	39.8037	0.241075	0.010493	879.248	180.632	0.20544	0.0415966
Ta17440	AT5G53750	CBS domain-containing protein	528	91.033	127	6.55744	0.24053	0.0170949	431.311	181.112	0.419911	0.0232999
Ta13928	AT1G49975	INVOLVED IN: photosynthesis; LOCATED IN: photosystem I, chloroplast, thylakoid membrane; EXPRESSED IN: 20 plant structures; EXPRESSED DURING: 13 growth stages; CONTAINS Inter	189	36.7151	44.6667	9.29157	0.236332	0.0121336	168.472	42.3327	0.251275	0.0416756
Ta17000	AT5G48180	NSP5 nitrile specifier protein 5	988.667	217.1	232.667	121.006	0.235334	0.0409448	208.462	750.786	3.60154	0.0178735
Ta10657	AT4G16340	SPK1 guanyl-nucleotide exchange factors;GTPase binding;GTP binding	557.333	68.2959	131	33.7787	0.235048	0.00610259	250.398	79.169	0.316173	0.00132561
Ta25411	AT3G23700	Nucleic acid-binding proteins superfamily	142	22.3383	33.3333	6.65833	0.234742	0.00688189	552.414	211.877	0.383547	0.00250957
Ta10388	AT5G58090	O-Glycosyl hydrolases family 17 protein	135.333	5.50757	31.6667	5.68624	0.23399	0.002544	489.963	226.75	0.46279	0.0453522
Ta03970	AT1G20020	ATLFNR2, FNR2 ferredoxin-NADP(+)-oxidoreductase 2	1600.67	355.359	374	185.2	0.233653	0.0446307	601.065	249.828	0.415643	0.0444638
Ta12074	AT4G20130	PTAC14 plastid transcriptionally active 14	344	29.5127	80.3333	16.9214	0.233527	0.00878827	155.207	62.5804	0.403206	0.0403495
Ta05509	AT5G28060	Ribosomal protein S24e family protein	3066.33	521.255	710.333	73.0023	0.231656	0.0175174	1331.43	329.812	0.247712	0.046808
Ta11233	AT1G21600	PTAC6 plastid transcriptionally active 6	341.667	8.32666	79	30.8058	0.23122	0.00245652	203.216	70.0559	0.344737	0.000601176
Ta10595	AT4G16800	ATP-dependent caseinolytic (Clp) protease/crotonase family protein	358.667	31.628	82.6667	35.5293	0.230483	0.0105556	306.87	135.153	0.440423	0.0381377
Ta20147	AT3G18110	EMB1270 Pentatricopeptide repeat (PPR) superfamily protein	206	27.074	47.3333	21.1266	0.229773	0.0155493	233.822	107.681	0.460527	0.0170603
Ta24651	AT5G40480	EMB3012 embryo defective 3012	650.667	78.9451	149.333	59.5343	0.229508	0.00262927	264.646	74.8439	0.282808	0.0463092
Ta01216	AT3G19010	2-oxoglutarate (2OG) and Fe(II)-dependent oxygenase superfamily protein	584.333	87.2716	133.333	15.6312	0.22818	0.0121258	761.963	340.375	0.446708	0.000269534
Ta08461	AT2G42570	TBL39 TRICHOME BIREFRINGENCE-LIKE 39	631.667	35.8515	143.333	21.9393	0.226913	0.00126308	5182.01	1406.93	0.271504	0.00395375
Ta20843	AT3G44890	RPL9 ribosomal protein L9	784.333	22.1209	176.667	110.961	0.225244	0.00834933	1103.32	156.791	0.142109	0.0201877
Ta23785	AT3G52940	FK, HYD2, ELL1 Ergosterol biosynthesis ERG4/ERG24 family	202.333	7.37111	45.3333	16.773	0.224053	0.00683954	293.817	130.669	0.444728	0.00186715
Ta04341	AT3G09210	PTAC13 plastid transcriptionally active 13	351	2.64575	78.3333	13.6504	0.223172	0.00118303	720.412	278.97	0.387236	0.00219072
Ta08139	AT5G28060	Ribosomal protein S24e family protein	2367.33	267.958	526.333	86.6622	0.222332	0.011895	1331.43	329.812	0.247712	0.046808
Ta07454	AT1G09300	Metallopeptidase M24 family protein	184.667	16.773	41	9.53939	0.222022	0.00580074	181.386	74.9551	0.413235	0.0336699
Ta07108	AT2G28900	OEP16, ATOEP16-L, ATOEP16-1, OEP16-1 outer plastid envelope protein 16-1	1046.33	47.648	232	33.8674	0.221727	0.000113247	729.208	126.156	0.173004	0.000510625
Ta00528	AT2G44050	COS1 6,7-dimethyl-8-ribityllumazine synthase / DMRL synthase / lumazine synthase / riboflavin synthase	1167.67	36.6652	258.333	84.7899	0.221239	0.00584054	1116.68	266.97	0.239075	0.0114689
Ta04662	AT5G15090	VDAC3 voltage dependent anion channel 3	1500	179.919	331.333	58.5178	0.220889	0.00379378	2101.94	656.705	0.312428	0.0277113
Ta19623	AT2G24090	Ribosomal protein L35	735	59.3043	162.333	25.1064	0.220862	0.00133325	940.838	264.826	0.281479	0.000489713
Ta01249	AT3G18680	Amino acid kinase family protein	486	54.5619	107.333	44.5571	0.22085	0.0115556	948.941	88.9979	0.0937866	0.0012934
Ta03090	AT1G12240	ATBETAFRUCT4, VAC-INV Glycosyl hydrolases family 32 protein	1012.33	150.068	223	169.089	0.220283	0.0493211	427.469	89.5414	0.209469	0.039172
Ta18689	AT3G29320	Glycosyl transferase, family 35	1203.33	253.49	264.333	101.746	0.219668	0.0256597	927.734	219.027	0.236088	0.000935228
Ta26167	AT1G64880	Ribosomal protein S5 family protein	461.333	34.4287	101.333	11.5902	0.219653	0.0018544	418.726	60.6659	0.144882	0.00952667
Ta20115	AT4G26690	SHV3, MRH5, GPDL2 PLC-like phosphodiesterase family protein	287.667	40.3774	62.6667	9.50438	0.217845	0.0125086	352.73	120.059	0.34037	0.000627499
Ta13223	AT1G64390	AtGH9C2, GH9C2 glycosyl hydrolase 9C2	265.333	77.242	57.3333	5.7735	0.21608	0.0374152	180.525	85.7633	0.475076	0.0152007
Ta16303	AT5G66470	RNA binding;GTP binding	137.333	15.9478	29.6667	6.80686	0.216019	0.00978462	340.339	146.425	0.430233	0.027137
Ta04228	AT3G07590	Small nuclear ribonucleoprotein family protein	267.667	41.0163	57.6667	3.78594	0.215442	0.0146888	345.19	120.768	0.349859	0.0242151
Ta14745	AT1G13380	Protein of unknown function (DUF1218)	189.333	42.0991	40.6667	5.1316	0.214789	0.0304394	383.317	103.25	0.26936	0.0161738
Ta15360	AT5G40610	NAD-dependent glycerol-3-phosphate dehydrogenase family protein	93.3333	9.07377	20	5.19615	0.214286	0.005979	362.813	171.662	0.47314	0.000360752
Ta23374	AT1G67120	ATPases;nucleotide binding;ATP binding;nucleoside-triphosphatases;transcription factor binding	597.667	35.3459	128	19.3132	0.214166	0.00388251	117.351	44.1729	0.376417	0.0309713
Ta15928	AT1G06190	Rho termination factor	182.667	4.16333	39	15.0997	0.213504	0.00195377	208.918	53.2349	0.254813	0.026095
Ta08995	AT5G46580	pentatricopeptide (PPR) repeat-containing protein	337.667	89.5842	72	24.0208	0.213228	0.0283168	330.818	94.1264	0.284526	0.000626966
Ta16557	AT2G19940	oxidoreductases, acting on the aldehyde or oxo group of donors, NAD or NADP as acceptor;copper ion binding	394	22.3383	83.3333	10.5987	0.211506	0.00110451	555.922	232.992	0.41911	0.0299275
Ta02575	AT5G65220	Ribosomal L29 family protein	1182.67	32.9292	249.667	54.0494	0.211105	0.00029434	1238.95	235.114	0.189769	0.0212105
Ta04679	AT5G14910	Heavy metal transport/detoxification superfamily protein	500	47.1593	105	52.0481	0.21	0.0113923	986.034	282.742	0.286747	0.00521021
Ta05969	AT4G00710	BSK3 BR-signaling kinase 3	486	10.583	102	19.0788	0.209877	0.000189833	495.597	170.66	0.344352	0.00464829
Ta04760	AT5G13980	Glycosyl hydrolase family 38 protein	842.667	159.889	176.333	29.9054	0.209256	0.0166129	1282.58	333.971	0.26039	0.0013362
Ta07855	AT3G46560	TIM9, emb2474 Tim10/DDP family zinc finger protein	469.333	107.733	97.3333	4.50925	0.207386	0.0287769	1348.56	204.365	0.151543	0.0126127
Ta16149	AT4G31120	SKB1, ATPRMT5 SHK1 binding protein 1	647.667	16.1967	130.667	28.006	0.20175	0.000302905	620.893	193.894	0.312282	0.0212962
Ta05154	AT5G13520	peptidase M1 family protein	1250.33	136.236	251.667	36.1156	0.20128	0.00387651	404.837	66.4472	0.164133	0.0308278
Ta24513	AT5G52280	Myosin heavy chain-related protein	640.333	62.1155	128.333	6.50641	0.200416	0.0040054	264.955	37.9602	0.143271	0.000252246
Ta00038	AT4G36150	Disease resistance protein (TIR-NBS-LRR class) family	144	11.7898	28.6667	9.50438	0.199074	0.00421656	97.3576	212.63	2.18401	0.0321234
Ta06865	AT1G79560	EMB156, EMB36, EMB1047, FTSH12 FTSH protease 12	536	60.918	105.667	31.7857	0.197139	0.00319816	435.847	93.4183	0.214337	0.0148743
Ta26226	AT5G51100	FSD2 Fe superoxide dismutase 2	260	18.5203	51	16.0935	0.196154	0.00702971	312.306	94.7183	0.303287	0.0481164
Ta11443	AT1G28395	unknown protein; FUNCTIONS IN: molecular function unknown; INVOLVED IN: biological process unknown; LOCATED IN: chloroplast; EXPRESSED IN: 22 plant structures; EXPRESSED DURI	136	20.4206	26.6667	7.23418	0.196078	0.0185533	283.523	74.5097	0.262799	0.0303336
Ta16159	AT4G31210	DNA topoisomerase, type IA, core	287.333	39.879	56.3333	9.2376	0.196056	0.00614591	174.677	42.7699	0.244852	0.0091297
Ta00292	AT2G21790	R1, RNR1, CLS8, ATRNR1 ribonucleotide reductase 1	275.667	59.1636	54	20.2237	0.195889	0.0328835	576.044	61.3614	0.106522	0.0393271
Ta23787	AT3G52960	Thioredoxin superfamily protein	791.667	6.65833	154.333	17.8979	0.194947	0.00011268	2358.77	529.319	0.224405	0.0113855
Ta11336	AT2G36990	SIGF, SIG6, ATSIG6, SOLDAT8 RNApolymerase sigma-subunit F	615.667	78.7676	120	27.8747	0.194911	0.0101049	217.526	61.6564	0.283444	0.020369
Ta03469	AT5G20950	Glycosyl hydrolase family protein	1815.67	45.0148	353.667	76.8462	0.194786	0.00227578	389.315	78.2762	0.201061	0.0121883
Ta08081	AT5G27820	Ribosomal L18p/L5e family protein	416.333	42.0634	81	12.2882	0.194556	0.00499086	575.286	162.374	0.282249	0.0197697
Ta01008	AT5G11000	Plant protein of unknown function (DUF868)	127.667	4.16333	24.6667	6.35085	0.193211	0.00134832	890.809	257.614	0.289191	0.0312707
Ta03588	AT1G14620	DECOY decoy	135.333	7.0946	26	9.84886	0.192118	0.000232296	470.24	44.3674	0.0943504	0.035285
Ta07997	AT3G53900	UPP, PYRR uracil phosphoribosyltransferase	250	13.4536	48	11.5326	0.192	0.0011987	357.675	108.528	0.303426	0.0267972
Ta15686	AT4G19100	PAM68 Protein of unknown function (DUF3464)	259	38.5746	49.6667	7.50555	0.191763	0.00731528	313.659	103.547	0.330126	0.000491582
Ta00635	AT5G06870	PGIP2, ATPGIP2 polygalacturonase inhibiting protein 2	3452.33	183.881	661.667	149.527	0.191658	0.000709427	5259.37	940.595	0.178842	0.00658114
Ta06440	AT2G34640	PTAC12, HMR plastid transcriptionally active 12	594.333	27.5741	113.333	22.1886	0.19069	0.00276053	216.329	42.4399	0.196183	0.0199519
Ta12899	AT5G56670	Ribosomal protein S30 family protein	1169.67	304.214	220.333	13.2035	0.188373	0.0334682	4801.39	1810.54	0.377086	0.00825427
Ta19526	AT3G52750	FTSZ2-2 Tubulin/FtsZ family protein	291.333	83.8113	54.6667	11.9304	0.187643	0.0355362	356.898	150.877	0.422744	0.00792783
Ta21878	AT3G08740	elongation factor P (EF-P) family protein	89.6667	12.2202	16.6667	1.1547	0.185874	0.0105882	1801.68	361.278	0.200522	0.000302723
Ta12350	AT4G29060	emb2726 elongation factor Ts family protein	948	265.69	174.333	39.5137	0.183896	0.0471115	709.971	100.839	0.142032	0.00429033
Ta01717	AT1G10360	ATGSTU18, GST29, GSTU18 glutathione S-transferase TAU 18	91	14.7986	16.6667	4.04145	0.18315	0.00982727	628.81	1747.72	2.7794	0.0168757
Ta18300	AT1G49600	ATRBP47A, RBP47A RNA-binding protein 47A	1276	93.5788	232.333	45.6216	0.182079	0.00135121	315.204	108.441	0.344035	0.000600947
Ta03777	AT1G16780	VHP2;2, AtVHP2;2 Inorganic H pyrophosphatase family protein	234.667	18.8768	42.6667	13.4288	0.181818	0.00458881	251.977	114.413	0.45406	0.0100901
Ta06972	AT5G02610	Ribosomal L29 family protein	545.667	121.286	99	6.9282	0.181429	0.0211847	937.088	395.353	0.421895	0.0403954
Ta24305	AT1G69870	NRT1.7 nitrate transporter 1.7	357	87.023	64	23.4307	0.179272	0.0307767	79.6056	933.061	11.721	0.00231912
Ta16800	AT5G49130	MATE efflux family protein	235.667	49.6521	41.6667	6.1101	0.176803	0.0255889	359.938	104.464	0.290228	0.0057688
Ta07576	AT5G22440	Ribosomal protein L1p/L10e family	758.333	74.8755	133.333	16.2891	0.175824	0.00412748	948.725	131.692	0.13881	0.0202088
Ta23666	AT4G09010	APX4, TL29 ascorbate peroxidase 4	488.667	130.776	85.6667	32.1921	0.175307	0.0482878	1310.75	467.195	0.356433	0.00806991
Ta19846	AT5G59850	Ribosomal protein S8 family protein	4098	589.814	717.667	71.4516	0.175126	0.0124096	1746.07	548.64	0.314214	0.0489616
Ta23107	AT3G47800	Galactose mutarotase-like superfamily protein	696.667	66.3652	121.667	57.4485	0.174641	0.00640251	113.143	42.4253	0.374972	0.0430642
Ta06167	AT1G48570	zinc finger (Ran-binding) family protein	368.667	6.65833	64.3333	5.85947	0.174503	0.000519049	236.266	84.7196	0.358578	0.00313538
Ta05566	AT3G04340	emb2458 FtsH extracellular protease family	730.667	153.526	126.333	8.62168	0.172901	0.0231578	254.049	121.772	0.479325	0.0142186
Ta01949	AT3G47370	Ribosomal protein S10p/S20e family protein	1296.67	280.885	223	39.2301	0.171979	0.0281405	1758.77	828.601	0.471125	0.0125782
Ta17252	AT4G19710	AK-HSDH II, AK-HSDH aspartate kinase-homoserine dehydrogenase ii	982.333	131.508	168.667	35.949	0.1717	0.0107446	415.493	83.6353	0.201292	0.0269586
Ta21680	AT5G03940	FFC, 54CP, CPSRP54, SRP54CP chloroplast signal recognition particle 54 kDa subunit	618.667	117.959	106	40.8412	0.171336	0.00995034	552.479	224.147	0.405711	0.0385739
Ta20193	AT2G28000	CPN60A, CH-CPN60A, SLP chaperonin-60alpha	2593.67	625.777	443.667	95.8401	0.171058	0.0235231	1454.24	266.115	0.182992	0.0299084
Ta01477	AT3G06040	Ribosomal protein L12/ ATP-dependent Clp protease adaptor protein ClpS family protein	262.667	23.3524	44.6667	7.63763	0.170051	0.00228572	709.988	204.128	0.287509	0.0247436
Ta20969	AT5G45960	GDSL-like Lipase/Acylhydrolase superfamily protein	638.333	61.5169	108	25.2389	0.169191	0.00748287	942.385	227.845	0.241775	0.0134979
Ta06679	AT1G69200	FLN2 fructokinase-like 2	365	11.1355	61.6667	12.8582	0.16895	0.000352428	321.121	61.3719	0.191117	0.0214575
Ta08619	AT2G04030	CR88, EMB1956, HSP90.5, Hsp88.1, AtHsp90.5 Chaperone protein htpG family protein	2207.67	372.42	369.667	76.2649	0.167447	0.0108999	901.358	265.401	0.294446	0.0220399
Ta04803	AT3G53460	CP29 chloroplast RNA-binding protein 29	1628.67	145.772	272.667	163.858	0.167417	0.000210948	1666.18	397.993	0.238866	0.001412
Ta06039	AT3G09820	ADK1, ATADK1 adenosine kinase 1	1391.33	61.2726	232	42.6732	0.166747	0.00163637	1685.11	478.092	0.283716	0.000625435
Ta22359	AT5G38290	Peptidyl-tRNA hydrolase family protein	185	13.5277	30.6667	3.51188	0.165766	0.0020416	196.654	95.9054	0.487685	0.0017084
Ta11339	AT2G37020	Translin family protein	171.667	12.4231	28.3333	12.897	0.165049	0.0101044	247.533	100.808	0.40725	0.00895312
Ta11082	AT3G13560	O-Glycosyl hydrolases family 17 protein	322.667	23.029	52.6667	7.0946	0.163223	0.0011685	272.361	92.5402	0.339771	0.0209158
Ta00812	AT5G08580	Calcium-binding EF hand family protein	129	22.5167	21	1.73205	0.162791	0.0143458	203.461	60.2228	0.295991	0.00466239
Ta26967	AT3G43540	Protein of unknown function (DUF1350)	376	60.025	61	24.7588	0.162234	0.00474637	391.086	190.998	0.48838	0.0297951
Ta01295	AT1G17650	GLYR2, GR2 glyoxylate reductase 2	424.667	69.0604	68.6667	4.50925	0.161695	0.0109661	320.613	98.8433	0.308294	0.0304745
Ta08111	AT5G27390	Mog1/PsbP/DUF1795-like photosystem II reaction center PsbP family protein	99	12.2882	16	7.2111	0.161616	0.0129534	242.09	68.9449	0.284791	0.036778
Ta07462	AT1G09210	CRT1b, AtCRT1b calreticulin 1b	4465	433.561	719.667	150.62	0.16118	0.00328773	1900.69	882.376	0.46424	0.00802653
Ta17657	AT4G34260	FUC95A 1,2-alpha-L-fucosidases	395.667	69.6156	63.6667	10.7858	0.16091	0.0103285	145.462	33.5361	0.23055	0.00035278
Ta06511	AT2G02500	ISPD, ATMEPCT, MCT Nucleotide-diphospho-sugar transferases superfamily protein	127.333	12.0139	20.3333	8.96289	0.159686	0.00711466	627.872	287.997	0.458688	0.0100339
Ta20880	AT2G24440	selenium binding	422.333	27.6104	66.6667	15.5027	0.157853	0.0033594	185.856	60.3262	0.324587	0.00402016
Ta20374	AT2G31270	ATCDT1A, CDT1A, CDT1 homolog of yeast CDT1 A	352.667	20.0333	55.6667	27.9344	0.157845	0.0072921	179.599	51.2393	0.285299	0.00460038
Ta26001	AT1G35680	Ribosomal protein L21	1802	39.3573	281.333	60.1775	0.156123	0.000701314	2151.27	249.555	0.116004	0.00777207
Ta03201	AT3G58620	TTL4 tetratricopetide-repeat thioredoxin-like 4	680.667	76.9567	105.667	35.7258	0.15524	0.00182285	65.8058	24.9136	0.378593	0.000836759
Ta06266	AT1G73470	unknown protein; FUNCTIONS IN: molecular function unknown; INVOLVED IN: biological process unknown; LOCATED IN: chloroplast; EXPRESSED IN: 22 plant structures; EXPRESSED DURI	118.333	7.76745	18.3333	4.16333	0.15493	0.00361365	749.454	324.637	0.433164	0.00121448
Ta13164	AT2G33210	HSP60-2 heat shock protein 60-2	953.333	164.379	147.333	49.521	0.154545	0.00749051	1368.82	263.096	0.192206	0.0197937
Ta01746	AT1G10030	ERG28 homolog of yeast ergosterol28	155.333	29.1947	24	1.73205	0.154506	0.0179845	711.927	294.871	0.414187	0.00517217
Ta06329	AT1G55360	Protein of Unknown Function (DUF239)	1563	179.602	241.333	16.563	0.154404	0.00725507	281.376	128.997	0.45845	0.0445111
Ta13236	AT1G64510	Translation elongation factor EF1B/ribosomal protein S6 family protein	604.667	58.0115	92.6667	7.57188	0.153252	0.0032948	824.931	265.853	0.322273	0.00749489
Ta17696	AT3G51290	Protein of unknown function (DUF630) ;Protein of unknown function (DUF632)	159	26.8514	24.3333	9.71253	0.15304	0.016726	148.584	40.3676	0.271682	0.000274039
Ta25569	AT5G22640	emb1211 MORN (Membrane Occupation and Recognition Nexus) repeat-containing protein	612	35.5949	91.6667	23.5018	0.149782	0.00335926	502.475	73.9444	0.14716	0.000410293
Ta00084	AT4G36680	Tetratricopeptide repeat (TPR)-like superfamily protein	108	12.1655	16	9.53939	0.148148	0.000826008	243.474	63.1261	0.259272	0.026018
Ta02043	AT5G63310	NDPK2, NDPK1A, NDPK IA IA, NDPK IA, ATNDPK2 nucleoside diphosphate kinase 2	256.667	10.116	38	1.73205	0.148052	0.000622188	1534.86	186.058	0.121222	0.0115089
Ta21329	AT2G29980	FAD3 fatty acid desaturase 3	1124.67	244.733	166.333	7.57188	0.147896	0.0201304	325.675	88.597	0.272041	0.0400564
Ta21832	AT1G59640	ZCW32, BPE, BPEub BIG PETAL P	102.667	13.3167	15	10.1489	0.146104	0.0170885	642.249	135.874	0.211559	0.000108923
Ta03711	AT1G15980	NDF1, NDH48 NDH-dependent cyclic electron flow 1	318.333	16.5025	46	2.64575	0.144503	0.0012307	131.505	334.085	2.54048	0.00334754
Ta01500	AT3G05910	Pectinacetylesterase family protein	912.333	112.251	130.667	17.5594	0.143223	0.00827863	284.398	49.4765	0.173969	0.0228851
Ta11249	AT1G21440	Phosphoenolpyruvate carboxylase family protein	237.333	3.78594	33.6667	0.57735	0.141854	0.000131229	699.721	79.6848	0.113881	0.032633
Ta15776	AT1G23740	Oxidoreductase, zinc-binding dehydrogenase family protein	541	158.83	75.6667	36.46	0.139864	0.0399994	583.191	1633.76	2.80142	0.00431791
Ta11359	AT2G37220	RNA-binding (RRM/RBD/RNP motifs) family protein	2551	263.74	356.667	265.809	0.139814	0.0120206	905.407	364.133	0.402176	0.0325798
Ta20569	AT5G59870	HTA6 histone H2A 6	3449	233.964	479.333	99.3244	0.138977	0.00231581	3614.12	518.66	0.143509	0.00314819
Ta17390	AT2G15000	unknown protein; FUNCTIONS IN: molecular function unknown; INVOLVED IN: biological process unknown; LOCATED IN: chloroplast; EXPRESSED IN: 22 plant structures; EXPRESSED DURI	188.667	27.0247	26	7	0.137809	0.0105307	302.108	64.5505	0.213667	0.0298196
Ta26771	AT1G43910	P-loop containing nucleoside triphosphate hydrolases superfamily protein	220.667	53.8919	30.3333	5.85947	0.137462	0.0313083	71.2379	149.417	2.09744	0.0136021
Ta23607	AT5G54600	Translation protein SH3-like family protein	1020.33	24.4199	140	30.05	0.13721	0.000454465	2382.44	855.126	0.358928	0.00111004
Ta16807	AT5G49030	OVA2 tRNA synthetase class I (I, L, M and V) family protein	501	96.286	68.3333	20.1329	0.136394	0.017	482.716	225.199	0.466525	0.0002162
Ta13578	AT4G17560	Ribosomal protein L19 family protein	364.333	12.6623	49.6667	14.4338	0.136322	0.00238279	880.67	73.314	0.083248	0.00559938
Ta10979	AT5G17870	PSRP6 plastid-specific 50S ribosomal protein 6	460	49.689	62.6667	11.547	0.136232	0.00349147	2179.74	390.741	0.179261	0.00360456
Ta02650	AT4G33670	NAD(P)-linked oxidoreductase superfamily protein	197.333	23.4379	26.6667	7.50555	0.135135	0.00549709	858.739	401.783	0.467876	0.01529
Ta11091	AT3G13470	TCP-1/cpn60 chaperonin family protein	1628.33	498.217	218.667	56.959	0.134289	0.0337011	954.617	182.255	0.190919	0.0244306
Ta20108	AT4G26760	MAP65-2 microtubule-associated protein 65-2	363.333	63.9479	48.6667	11.5902	0.133945	0.012696	170.965	60.6527	0.354767	0.0376567
Ta03220	AT1G29070	Ribosomal protein L34	852.333	77.7775	112	28.5832	0.131404	0.0038675	1381.02	356.331	0.25802	0.0172173
Ta04779	AT3G53740	Ribosomal protein L36e family protein	270.333	50.3024	35	3.60555	0.12947	0.0151779	3196.15	1077.18	0.337024	0.0277714
Ta16270	AT3G14240	Subtilase family protein	836	187.768	108	42.5088	0.129187	0.0135809	608.397	114.044	0.18745	0.004594
Ta17812	AT3G28920	AtHB34, HB34, ZHD9 homeobox protein 34	515	29.2062	66.3333	2.08167	0.128803	0.00160125	315.231	110.598	0.350847	0.00216092
Ta14050	AT3G02930	Plant protein of unknown function (DUF827)	280.333	30.2875	36	12.2882	0.128419	0.00683251	69.6911	180.372	2.58816	0.000454212
Ta13488	AT3G20670	HTA13 histone H2A 13	1615.33	81.6354	206	63.5059	0.127528	0.00120787	1564.39	284.451	0.181829	0.0300519
Ta03331	AT3G60380	FUNCTIONS IN: molecular function unknown; INVOLVED IN: biological process unknown; LOCATED IN: cellular component unknown; EXPRESSED IN: 24 plant structures; EXPRESSED DURING	315.333	63.1295	40	13.0767	0.12685	0.0165621	150.436	41.5263	0.276039	0.00461561
Ta16728	AT3G15850	FAD5, FADB, JB67, ADS3 fatty acid desaturase 5	583.333	53.0031	73.3333	23.1805	0.125714	0.00731608	338.929	110.994	0.327484	0.00861527
Ta22118	AT4G00810	60S acidic ribosomal protein family	1914	313.909	239	8.18535	0.124869	0.0119694	2227.16	597.533	0.268294	0.0123851
Ta16309	AT5G66530	Galactose mutarotase-like superfamily protein	469.333	25.1462	55	10.583	0.117188	0.00226856	504.348	165.792	0.328725	0.00615981
Ta22910	AT1G35780	unknown protein; BEST Arabidopsis thaliana protein match is: unknown protein (TAIR:AT1G78150.2); Has 145 Blast hits to 144 proteins in 16 species: Archae - 0; Bacteria - 0; M	186.333	34.0343	21.6667	7.23418	0.116279	0.0103161	445.813	163.909	0.367664	0.0377466
Ta03551	AT5G20080	FAD/NAD(P)-binding oxidoreductase	1192.33	153.572	136.667	42.8991	0.114621	0.00581182	1801.83	858.437	0.476425	0.00188042
Ta12999	AT1G56050	GTP-binding protein-related	355.667	57.8129	40.6667	16.7432	0.114339	0.0144485	148.932	46.4922	0.312171	0.0292951
Ta07893	AT3G54920	PMR6 Pectin lyase-like superfamily protein	1050.33	86.3964	120	38.4318	0.114249	0.00120915	477.027	159.106	0.333537	0.00179367
Ta01659	AT3G06600	unknown protein; FUNCTIONS IN: molecular function unknown; INVOLVED IN: biological process unknown; LOCATED IN: cellular component unknown; EXPRESSED IN: 15 plant structures;	154.667	11.6762	17.6667	7.50555	0.114224	0.00245951	165.454	401.368	2.42586	0.0081745
Ta16263	AT3G14310	ATPME3, PME3 pectin methylesterase 3	385.667	25.4231	44	15.7162	0.114088	0.00462307	733.977	125.309	0.170726	0.0122341
Ta04141	AT3G06730	TRX P, TRX z Thioredoxin z	195.333	20.306	21.6667	2.08167	0.110922	0.0054843	285.9	71.1048	0.248705	0.0416538
Ta12222	AT2G03090	ATEXPA15, EXP15, ATEXP15, ATHEXP ALPHA 1.3, EXPA15 expansin A15	812.667	194.926	89.3333	21.2211	0.109926	0.020988	928.327	163.566	0.176195	0.0469544
Ta04532	AT5G17520	RCP1, MEX1 root cap 1 (RCP1)	136.333	18.0093	14.6667	1.1547	0.107579	0.00762076	699.761	216.057	0.308759	0.00116958
Ta21254	AT3G48500	PDE312, PTAC10 Nucleic acid-binding, OB-fold-like protein	720.333	79.3494	77.3333	16.773	0.107358	0.0048224	262.405	36.0911	0.13754	0.0094755
Ta02337	AT2G39470	PPL2 PsbP-like protein 2	106	9.16515	11.3333	6.4291	0.106918	0.00477612	262.086	38.1687	0.145634	0.0313973
Ta25617	AT3G23940	dehydratase family	891	143.792	94.3333	10.2632	0.105874	0.0103705	739.956	202.727	0.273971	0.0164646
Ta13342	AT3G48730	GSA2 glutamate-1-semialdehyde 2,1-aminomutase 2	801	136.847	83	14.1774	0.10362	0.0138318	1099.71	385.458	0.350507	0.00279104
Ta19340	AT5G15230	GASA4 GAST1 protein homolog 4	3928.33	1097.28	404	110.775	0.102843	0.0253588	1108.99	310.856	0.280305	0.0219023
Ta10425	AT5G58490	NAD(P)-binding Rossmann-fold superfamily protein	1531.67	352.706	157	59.2284	0.102503	0.0202749	1292.74	630.723	0.487895	0.000220852
Ta07684	AT4G38160	pde191 Mitochondrial transcription termination factor family protein	194	4.3589	19.6667	6.1101	0.101375	4.75236e-05	307.504	96.6085	0.31417	0.00727379
Ta10772	AT3G62030	ROC4 rotamase CYP 4	1937.33	236.897	194.333	31.1823	0.10031	0.00618992	3070.04	705.008	0.229641	0.00197196
Ta18947	AT2G41560	ACA4 autoinhibited Ca(2+)-ATPase, isoform 4	110	14.7986	11	8.88819	0.1	0.00166234	317.235	62.0221	0.195509	0.000883312
Ta02133	AT2G37660	NAD(P)-binding Rossmann-fold superfamily protein	1264.33	36.6924	126	33.0606	0.0996573	0.000175221	2156.89	457.766	0.212234	0.00574325
Ta08885	AT1G79850	RPS17, CS17, PRPS17 ribosomal protein S17	469.333	20.1329	46.3333	14.7422	0.0987216	0.000811252	1428.09	526.986	0.369015	0.0283526
Ta18038	AT4G24770	RBP31, ATRBP31, CP31, ATRBP33 31-kDa RNA binding protein	383.667	66.9726	37.3333	12.0139	0.0973067	0.0124159	753.125	123.976	0.164615	0.0295609
Ta03612	AT1G14810	semialdehyde dehydrogenase family protein	336.667	18.61	32.6667	13.2035	0.0970297	0.00017669	447.888	129.51	0.289158	0.0134403
Ta04294	AT3G08740	elongation factor P (EF-P) family protein	581.333	84.6542	55.6667	9.29157	0.0957569	0.00748155	1801.68	361.278	0.200522	0.000302723
Ta05673	AT3G55400	OVA1 methionyl-tRNA synthetase / methionine--tRNA ligase / MetRS (cpMetRS)	230.333	11.0604	22	9.16515	0.0955137	0.000922881	235.322	46.4533	0.197403	0.0423818
Ta20567	AT5G59870	HTA6 histone H2A 6	2224	452.295	210.333	28.589	0.0945743	0.0163734	3614.12	518.66	0.143509	0.00314819
Ta26716	AT1G32990	PRPL11 plastid ribosomal protein l11	590.333	67.8552	55	26.1534	0.0931677	0.00842999	1135.67	237.772	0.209366	0.0228831
Ta14415	AT1G01080	RNA-binding (RRM/RBD/RNP motifs) family protein	134.333	22.1435	12.3333	3.21455	0.0918114	0.0140965	222.213	71.4089	0.321353	0.0167092
Ta18068	AT4G25050	ACP4 acyl carrier protein 4	1288	106.419	117.667	16.0104	0.0913561	0.0025447	1414.68	526.124	0.371903	0.00474143
Ta12790	AT1G07320	RPL4 ribosomal protein L4	847	41.328	77	13.2288	0.0909091	0.00160573	907.6	90.8545	0.100104	0.0197583
Ta07100	AT2G28950	ATEXPA6, ATEXP6, ATHEXP ALPHA 1.8, EXPA6 expansin A6	859	182.614	77.6667	11.0604	0.0904152	0.0183454	829.811	68.7765	0.082882	0.00453458
Ta25147	AT3G47650	DnaJ/Hsp40 cysteine-rich domain superfamily protein	490.333	44.1852	42.6667	6.02771	0.0870156	0.0028492	1249.65	204.279	0.163469	0.00538394
Ta06170	AT1G48600	PMEAMT, AtPMEAMT S-adenosyl-L-methionine-dependent methyltransferases superfamily protein	314.667	95.8454	27.3333	1.52753	0.0868644	0.0356313	2672.1	657.939	0.246226	0.0275647
Ta13168	AT2G33180	unknown protein; FUNCTIONS IN: molecular function unknown; INVOLVED IN: biological process unknown; LOCATED IN: chloroplast stroma; EXPRESSED IN: 22 plant structures; EXPRESS	179	29.6142	15.3333	3.05505	0.0856611	0.0124122	376.672	73.6922	0.19564	0.0211187
Ta11524	AT3G52150	RNA-binding (RRM/RBD/RNP motifs) family protein	674.667	81.8678	56	19.1572	0.083004	0.00756354	823.765	81.5901	0.0990454	0.0097194
Ta06491	AT2G02850	ARPN plantacyanin	291.667	30.9892	24	15.0997	0.0822857	0.00951342	4465.22	944.756	0.211581	0.00684377
Ta21394	AT1G48350	Ribosomal L18p/L5e family protein	696.333	15.9478	56.6667	10.2632	0.0813787	8.17266e-05	1984.02	563.518	0.284029	0.00033675
Ta18271	AT3G26060	ATPRX Q Thioredoxin superfamily protein	1203	142.454	97.6667	23.5018	0.0811859	0.00388696	1229.39	286.116	0.232729	0.0189559
Ta11160	AT5G09650	AtPPa6, PPa6 pyrophosphorylase 6	1010	33.1512	81	8	0.080198	0.000637058	1196.08	78.4618	0.0655992	0.00694681
Ta06533	AT2G02100	LCR69, PDF2.2 low-molecular-weight cysteine-rich 69	5363	1112.39	423.333	61.1746	0.0789359	0.0182907	294.312	100.134	0.340231	0.043112
Ta16665	AT4G38370	Phosphoglycerate mutase family protein	420	43.0929	32	14	0.0761905	0.00312282	679.922	132.202	0.194437	0.037492
Ta15557	AT5G51750	ATSBT1.3, SBT1.3 subtilase 1.3	1601.33	152.599	121.667	43.6616	0.0759784	0.00400028	883.005	303.315	0.343504	0.0094332
Ta18572	AT4G12420	SKU5 Cupredoxin superfamily protein	548.667	79.4754	41.6667	15.9478	0.0759417	0.00627007	415.09	156.138	0.376154	0.026822
Ta03425	AT5G05740	ATEGY2, EGY2 ethylene-dependent gravitropism-deficient and yellow-green-like 2	234.333	27.0247	17.6667	10.5987	0.0753912	0.00573258	298.787	127.218	0.42578	0.000605888
Ta14205	AT2G01210	Leucine-rich repeat protein kinase family protein	167.333	29.4845	12	5.2915	0.0717131	0.00831309	274.136	64.4493	0.2351	0.0477926
Ta00784	AT5G08380	AtAGAL1, AGAL1 alpha-galactosidase 1	627.667	51.6946	45	13.4536	0.0716941	0.00247905	370.854	46.0436	0.124156	0.0212112
Ta02562	AT5G65360	Histone superfamily protein	8034.33	425.831	569.333	223.88	0.0708625	0.000312997	3833.34	746.59	0.194762	0.00647247
Ta25682	AT3G11630	Thioredoxin superfamily protein	3015	416.476	205.333	64.1431	0.0681039	0.00600253	3329.72	1427.33	0.428662	0.00621561
Ta05752	AT1G77490	TAPX thylakoidal ascorbate peroxidase	349	35.7911	23.6667	8.62168	0.0678128	0.00502705	540.988	226.473	0.41863	0.00228729
Ta15745	AT5G51820	PGM, ATPGMP, PGM1, STF1 phosphoglucomutase	426	72.7461	28.6667	7.23418	0.0672926	0.0091551	414.577	104.087	0.251067	7.4819e-05
Ta02188	AT2G38140	PSRP4 plastid-specific ribosomal protein 4	989.333	131.933	65	28.1603	0.0657008	0.00795399	1471.63	184.859	0.125615	0.00321989
Ta00577	AT5G06290	2-Cys Prx B, 2CPB 2-cysteine peroxiredoxin B	651	26.9629	41.6667	9.29157	0.0640041	0.00116895	589.703	184.286	0.312507	0.0257179
Ta09938	AT3G01980	NAD(P)-binding Rossmann-fold superfamily protein	2204.67	503.156	140.667	41.4769	0.0638041	0.0208978	1038.8	257.058	0.247455	5.96588e-05
Ta16986	AT5G48360	Actin-binding FH2 (formin homology 2) family protein	152	9.84886	9.66667	3.78594	0.0635965	0.000695816	457.755	144.124	0.31485	0.00202118
Ta14436	AT1G01300	Eukaryotic aspartyl protease family protein	569.333	14.0119	36	3	0.0632319	0.000142157	496.651	87.0463	0.175267	0.0336561
Ta14682	AT1G14030	Rubisco methyltransferase family protein	201	21.7945	12.6667	7.57188	0.0630182	0.0080068	324.836	88.4658	0.27234	0.0190772
Ta00872	AT5G09650	AtPPa6, PPa6 pyrophosphorylase 6	286.667	88.7374	18	8	0.0627907	0.0344598	1196.08	78.4618	0.0655992	0.00694681
Ta07842	AT5G23310	FSD3 Fe superoxide dismutase 3	179.333	9.86577	11	2.64575	0.0613383	0.00181058	1126.97	154.069	0.136712	0.00131429
Ta02267	AT2G38810	HTA8 histone H2A 8	149.333	32.7465	9	7	0.0602679	0.0202438	280.468	51.9154	0.185103	0.0299314
Ta06322	AT1G55490	CPN60B, LEN1 chaperonin 60 beta	1557.67	357.892	93.3333	20.0333	0.0599187	0.0202917	2122.94	358.27	0.168762	0.00168212
Ta15249	AT1G60550	ECHID, DHNS enoyl-CoA hydratase/isomerase D	279.333	46.929	16.6667	3.05505	0.0596659	0.0109505	543.049	192.156	0.353846	0.0214083
Ta26876	AT5G41880	POLA3, POLA4 DNA primases;DNA primases	323.333	21.0792	18.6667	4.04145	0.057732	0.00118058	174.142	55.5869	0.319205	0.00219015
Ta21063	AT5G49160	MET1, MET2, METI, DDM2, DMT01, DMT1 methyltransferase 1	810.333	159.713	46.6667	34.6747	0.0575895	0.0123711	487.034	107.075	0.21985	0.0218296
Ta04990	AT5G46280	MCM3 Minichromosome maintenance (MCM2/3/5) family protein	544	65.7951	29	8	0.0533088	0.00568342	195.845	41.7534	0.213196	0.0469778
Ta09004	AT5G46700	TET1, TRN2 Tetraspanin family protein	247.333	34.8473	12.6667	8.02081	0.0512129	0.00579846	261.75	90.8799	0.347201	0.0315093
Ta02153	AT2G37860	LCD1 Protein of unknown function (DUF3411)	593.667	65.6074	30.3333	11.5036	0.0510949	0.00420048	395.085	112.729	0.285328	0.0413668
Ta11192	AT2G29570	PCNA2, ATPCNA2 proliferating cell nuclear antigen 2	1045.33	23.1157	53	8.544	0.0507015	7.45753e-05	422.14	76.6802	0.181646	0.0314426
Ta13489	AT3G20680	Domain of unknown function (DUF1995)	105.667	2.08167	5.33333	3.05505	0.0504732	7.72529e-05	249.589	95.5068	0.382656	0.0078448
Ta16394	AT5G45680	ATFKBP13, FKBP13 FK506-binding protein 13	87	13.4536	4.33333	2.08167	0.0498084	0.0115677	637.817	238.876	0.374521	0.0023391
Ta18110	AT1G02190	Fatty acid hydroxylase superfamily	1707.33	503.001	84.6667	40.2534	0.04959	0.0322888	260.94	50.9044	0.195081	0.0191221
Ta18912	AT4G15910	ATDI21, DI21 drought-induced 21	568	122.87	28	4.3589	0.0492958	0.0159651	1003.53	76.5664	0.0762974	0.0365683
Ta25044	AT2G21790	R1, RNR1, CLS8, ATRNR1 ribonucleotide reductase 1	1024.33	165.929	49.3333	5.68624	0.0481614	0.0101169	576.044	61.3614	0.106522	0.0393271
Ta11520	AT3G52180	ATPTPKIS1, DSP4, SEX4, ATSEX4 dual specificity protein phosphatase (DsPTP1) family protein	313.667	65.7445	15	8.88819	0.0478215	0.0118678	309.867	135.7	0.437931	0.0241048
Ta11325	AT2G36885	unknown protein; FUNCTIONS IN: molecular function unknown; LOCATED IN: chloroplast; EXPRESSED IN: 22 plant structures; EXPRESSED DURING: 13 growth stages; Has 172 Blast hits	246	62.522	11.6667	3.21455	0.0474255	0.0210271	794.41	371.74	0.467944	0.0185929
Ta09804	AT4G02060	PRL Minichromosome maintenance (MCM2/3/5) family protein	599.667	47.8992	26.6667	5.1316	0.0444691	0.00239848	365.759	72.61	0.198518	0.0339579
Ta07186	AT5G22880	H2B, HTB2 histone B2	3239.67	395.677	142.667	18.9297	0.0440375	0.00548576	794.795	91.5343	0.115167	0.0038229
Ta20875	AT2G24490	RPA2, ATRPA2, ROR1, ATRPA32A, RPA32A replicon protein A2	269.333	21.362	11.6667	2.88675	0.0433168	0.00210869	311.631	109.512	0.351416	0.00339394
Ta19488	AT4G28190	ULT1 Developmental regulator, ULTRAPETALA	132.667	31.1341	5.66667	4.04145	0.0427136	0.021154	150.351	63.9295	0.425201	0.0470083
Ta10089	AT1G74720	QKY C2 calcium/lipid-binding plant phosphoribosyltransferase family protein	275	42.9302	11.6667	5.50757	0.0424242	0.0103374	128.098	31.7847	0.248128	0.00847059
Ta18495	AT2G43520	ATTI2, TI2 trypsin inhibitor protein 2	120	44.238	5	2.64575	0.0416667	0.0409893	395.148	100.718	0.254888	0.00416846
Ta09960	AT3G01680	CONTAINS InterPro DOMAIN/s: Mediator complex subunit Med28 (InterPro:IPR021640); BEST Arabidopsis thaliana protein match is: unknown protein (TAIR:AT3G01670.1); Has 122 Blast	233.667	82.3974	9.66667	5.85947	0.0413695	0.0380565	198.626	64.5818	0.325143	0.0312406
Ta15750	AT1G24020	MLP423 MLP-like protein 423	9425.33	858.196	333.333	91.4895	0.0353657	0.00332576	3823.81	460.561	0.120446	0.043606
Ta01772	AT5G23210	SCPL34 serine carboxypeptidase-like 34	2274	485.861	77.3333	36.0185	0.0340076	0.0173503	721.761	62.9811	0.0872604	0.000213091
Ta07463	AT5G65360	Histone superfamily protein	587.667	39.1195	18.3333	13.5769	0.0311968	0.00143797	3833.34	746.59	0.194762	0.00647247
Ta22692	AT3G24660	TMKL1 transmembrane kinase-like 1	99.6667	4.93288	2.33333	2.51661	0.0234114	0.00032823	182.189	42.2328	0.231807	0.0362878
Ta10438	AT2G30040	MAPKKK14 mitogen-activated protein kinase kinase kinase 14	93.3333	23.5443	2	2.64575	0.0214286	0.0253861	412.037	2012.9	4.88523	0.0152143
Ta11237	AT1G21560	unknown protein; FUNCTIONS IN: molecular function unknown; INVOLVED IN: biological process unknown; LOCATED IN: cellular component unknown; EXPRESSED IN: 22 plant structures;	251.333	57.5007	5.33333	3.05505	0.0212202	0.0177012	1080.34	482.834	0.446926	0.000288944
Ta01816	AT5G61000	RPA70D, ATRPA70D Replication factor-A protein 1-related	431	56.5066	8.66667	2.51661	0.0201083	0.00596811	359.185	105.725	0.294348	0.0221639
Ta09961	AT3G01670	unknown protein; BEST Arabidopsis thaliana protein match is: unknown protein (TAIR:AT3G01680.1); Has 121 Blast hits to 111 proteins in 12 species: Archae - 0; Bacteria - 0; M	348.667	120.234	6.66667	4.72582	0.0191205	0.0366184	118.644	40.0513	0.337575	0.00389796
Ta11066	AT3G23760	FUNCTIONS IN: molecular function unknown; INVOLVED IN: biological process unknown; LOCATED IN: vacuole; EXPRESSED IN: 20 plant structures; EXPRESSED DURING: 13 growth stages;	162	11	2.66667	2.08167	0.0164609	0.00121014	309.467	96.9163	0.313172	7.57293e-05
Ta20973	AT5G45950	GDSL-like Lipase/Acylhydrolase superfamily protein	470	40.5093	7.66667	3.21455	0.0163121	0.00225716	1510.02	7694.7	5.09575	1.45385e-05
Ta16112	AT4G22010	sks4 SKU5 similar 4	890.333	100.759	11	8.544	0.0123549	0.00472613	1537.47	115.018	0.0748101	0.00460635
Ta08381	AT1G04020	ATBARD1, BARD1 breast cancer associated RING 1	147.333	8.96289	1.66667	1.52753	0.0113122	0.00140042	219.024	65.9732	0.301215	0.000148688
Ta03584	AT5G19730	Pectin lyase-like superfamily protein	627.333	128.85	5.66667	2.08167	0.00903294	0.0144026	1478.45	5252.38	3.55261	0.00306985
Ta07331	AT2G40435	BEST Arabidopsis thaliana protein match is: transcription regulators (TAIR:AT3G56220.1); Has 289 Blast hits to 289 proteins in 30 species: Archae - 0; Bacteria - 0; Metazoa -	191.333	34.2685	1.33333	1.52753	0.00696864	0.0105777	203.229	57.0312	0.280624	0.0254069
Ta11601	AT4G24140	alpha/beta-Hydrolases superfamily protein	1359.67	343.541	3.66667	2.08167	0.00269674	0.0207905	150.411	43.6527	0.290224	0.0295623
Ta09890	AT4G11010	NDPK3 nucleoside diphosphate kinase 3	191.333	4.50925	0	0	0	0.000185091	5745.54	2640.61	0.459593	0.00477404
