# Supplementary material for: The pennycress (Thlaspi arvense L.) nectary: structural and transcriptomic characterization
Source: BMC Plant Biol. 2017 Nov 14;17:201. doi: 10.1186/s12870-017-1146-8 (PMC5686818; doi:10.1186/s12870-017-1146-8)
Supplement: Supplementary file 5 — Nectary-enriched genes. Pennycress orthologs to Arabidopsis genes with known enriched expression in nectaries. (XLSX 44 kb) [file 12870_2017_1146_MOESM5_ESM.xlsx]

## Sheet: Sheet1
Pennycress Gene ID	Arabidopsis match	Arabidopsis description	PC Immature 1	PC Immature 2	PC Immature 3	PC Immature Avg	PC Immature SD	PC Mature 1	PC Mature 2	PC Mature 3	PC Mature Avg	PC Mature SD	Expression Ratio (Mature Avg / Immature Avg)	P-value	DE? (p<005)	Locus	TAIR Annotation	Probe Set	Average enrichment in Arabidopsis nectaries over 13 different reference tissues (from Table 4 in Kram et al., 2009, BMC Plant Biol)
Ta03977	AT1G20070	unknown protein; FUNCTIONS IN: molecular function unknown; INVOLVED IN: biological process unknown; LOCATED IN: chloroplast; EXPRESSED IN: 20 plant structures; EXPRESSED DURI	5	8	3	5.33333	2.51661	203	158	587	316	235.769	59.25	0.152124	N	AT1G20070	expressed protein	261247_at	6.27
Ta04675	AT5G14940	Major facilitator superfamily protein	244	237	417	299.333	101.962	14123	17070	17204	16132.3	1741.42	53.8942	0.00378678	Y	AT5G14940	proton-dependent oligopeptide transport (POT) family protein	246566_at	6.94
Ta06630	AT1G68795	CLE12 CLAVATA3/ESR-RELATED 12	7	2	4	4.33333	2.51661	106	142	131	126.333	18.4481	29.1538	0.00968893	Y	AT1G68795	CLE12	260039_at	15.85
Ta02294	AT2G39060	SWEET9, AtSWEET9 Nodulin MtN3 family protein	5092	3862	9101	6018.33	2739.59	127798	145794	136942	136845	8998.39	22.738	0.00192433	Y	AT2G39060	nodulin MtN3 family protein	266201_at	182.61
Ta03286	AT3G60780	Protein of unknown function (DUF1442)	32	44	40	38.6667	6.1101	839	777	840	818.667	36.0879	21.1724	0.000913168	Y	AT3G60780	expressed protein	251339_at	16.18
Ta07168	AT5G60760	P-loop containing nucleoside triphosphate hydrolases superfamily protein	245	205	387	279	95.6452	5499	6026	6120	5881.67	334.715	21.0812	0.000987308	Y	AT5G60760	2-phosphoglycerate kinase-related	247582_at	27.92
Ta15822	AT1G23010	LPR1 Cupredoxin superfamily protein	8753	7776	14760	10429.7	3781.86	113056	129663	160855	134525	24267.5	12.8983	0.00939644	Y	AT1G23010	multi-copper oxidase type I family protein	264752_at	22.17
Ta14388	AT1G02400	ATGA2OX4, ATGA2OX6, DTA1, GA2OX6 gibberellin 2-oxidase 6	12	16	3	10.3333	6.65833	164	91	124	126.333	36.5559	12.2258	0.0352297	Y	AT1G02400	gibberellin 2-oxidase, putative / GA2-oxidase, putative	259445_at	5.24
Ta20208	AT2G19900	ATNADP-ME1, NADP-ME1 NADP-malic enzyme 1	40	31	33	34.6667	4.72582	434	348	331	371	55.2178	10.7019	0.00752941	Y	AT2G19900	malate oxidoreductase, putative	266690_at	3.65
Ta05347	AT1G05300	ZIP5 zinc transporter 5 precursor	70	44	33	49	19	581	311	442	444.667	135.02	9.07483	0.0305189	Y	AT1G05300	metal transporter, putative (ZIP5)	264574_at	9.45
Ta22727	AT5G44730	Haloacid dehalogenase-like hydrolase (HAD) superfamily protein	460	431	406	432.333	27.0247	3276	3750	4504	3843.33	619.297	8.88975	0.0117432	Y	AT5G44730	haloacid dehalogenase-like hydrolase family protein	249015_at	12.01
Ta07737	AT5G24580	Heavy metal transport/detoxification superfamily protein	1428	1690	1832	1650	204.949	13718	10816	15255	13263	2254.21	8.03818	0.0120381	Y	AT5G24580	copper-binding family protein	249755_at	7.78
Ta08591	AT3G25640	Protein of unknown function, DUF617	165	122	142	143	21.5174	1078	1202	1069	1116.33	74.3259	7.80653	0.00300607	Y	AT3G25640	expressed protein	256759_at	11.25
Ta11723	AT4G34680	GATA3 GATA transcription factor 3	224	230	217	223.667	6.50641	1680	1962	1443	1695	259.825	7.57824	0.00973894	Y	AT4G34680	GATA transcription factor 3, putative (GATA-3)	253249_at	26.9
Ta24547	AT5G52830	WRKY27, ATWRKY27 WRKY DNA-binding protein 27	148	146	193	162.333	26.5769	1347	1052	1276	1225	153.971	7.5462	0.00636543	Y	AT5G52830	WRKY family transcription factor	248306_at	10.14
Ta09575	AT3G21270	ADOF2, DOF2 DOF zinc finger protein 2	505	586	592	561	48.5901	4170	3791	3756	3905.67	229.587	6.96197	0.00229776	Y	AT3G21270	Dof-type zinc finger domain-containing protein (ADOF2)	258044_at	12.77
Ta09821	AT1G51340	MATE efflux family protein	2812	2816	4101	3243	743.052	18384	23247	22575	21402	2635.17	6.59944	0.00598764	Y	AT1G51340	MATE efflux family protein	265151_at	24.6
Ta17684	AT3G51400	Arabidopsis protein of unknown function (DUF241)	510	583	653	582	71.5052	4579	2960	3653	3730.67	812.29	6.41008	0.0237477	Y	AT3G51400	expressed protein	252118_at	15.07
Ta25251	AT3G45780	PHOT1, NPH1, JK224, RPT1 phototropin 1	870	1052	1349	1090.33	241.79	7225	6288	6175	6562.67	576.373	6.01895	0.00689982	Y	AT3G45780	protein kinase / nonphototropic hypocotyl protein 1 (NPH1) / phototropin	252543_at	9.79
Ta13963	AT3G60780	Protein of unknown function (DUF1442)	337	293	342	324	26.9629	2131	1737	1610	1826	271.663	5.6358	0.0104274	Y	AT3G60780	expressed protein	251339_at	16.18
Ta01632	AT3G06330	RING/U-box superfamily protein	528	515	598	547	44.643	3096	3003	3062	3053.67	47.0567	5.58257	0.000157274	Y	AT3G06330	zinc finger (C3HC4-type RING finger) family protein	258882_at	6.38
Ta14621	AT1G32540	LOL1 lsd one like 1	226	302	286	271.333	40.0666	1540	1482	1453	1491.67	44.2982	5.49754	0.001479	Y	AT1G32540	zinc finger protein, putative	256469_at	15.03
Ta25250	AT3G45770	Polyketide synthase, enoylreductase family protein	2108	1993	3200	2433.67	666.15	15175	10604	12721	12833.3	2287.57	5.27325	0.0166582	Y	AT3G45770	oxidoreductase, zinc-binding dehydrogenase family protein	252542_at	8.04
Ta05654	AT3G03440	ARM repeat superfamily protein	74	98	105	92.3333	16.2583	538	346	545	476.333	112.926	5.15884	0.0302536	Y	AT3G03440	armadillo/beta-catenin repeat family protein	259043_at	10.03
Ta03937	AT1G19640	JMT jasmonic acid carboxyl methyltransferase	25834	25446	41317	30865.7	9053.2	152017	118864	166002	145628	24209.8	4.71811	0.00855086	Y	AT1G19640	S-adenosyl-L-methionine:jasmonic acid carboxyl methyltransferase (JMT)	261150_at	17.25
Ta13448	AT1G23300	MATE efflux family protein	2009	1711	1986	1902	165.81	9204	9669	7990	8954.33	866.897	4.70785	0.006437	Y	AT1G23300	MATE efflux family protein	263040_at	93.15
Ta24317	AT1G69970	CLE26 CLAVATA3/ESR-RELATED 26	60	75	66	67	7.54983	276	352	316	314.667	38.0175	4.69652	0.0050391	Y	AT1G69970	CLE26, putative	264693_at	19.54
Ta00338	AT4G38960	B-box type zinc finger family protein	233	188	195	205.333	24.2143	599	1083	1160	947.333	304.112	4.61364	0.0592272	N	AT4G38960	zinc finger (B-box type) family protein	252917_at	6.79
Ta13226	AT1G64405	unknown protein; Has 13 Blast hits to 13 proteins in 7 species: Archae - 0; Bacteria - 0; Metazoa - 0; Fungi - 0; Plants - 13; Viruses - 0; Other Eukaryotes - 0 (source: NCBI	38	66	39	47.6667	15.885	188	196	206	196.667	9.0185	4.12587	0.00511047	Y	AT1G64405	expressed protein	259735_at	15.95
Ta16323	AT5G26310	UGT72E3 UDP-Glycosyltransferase superfamily protein	799	785	2101	1228.33	755.784	6573	3013	5325	4970.33	1806.31	4.0464	0.0712213	N	AT5G26310	UDP-glucoronosyl/UDP-glucosyl transferase family protein	246826_at	13.85
Ta01088	AT5G48640	Cyclin family protein	766	892	823	827	63.0952	3339	3305	3306	3316.67	19.3477	4.01048	0.000345786	Y	AT5G48640	cyclin family protein	248659_at	6.4
Ta13593	AT4G17670	Protein of unknown function (DUF581)	1111	1169	1053	1111	58	4269	5294	3722	4428.33	798.02	3.9859	0.0162263	Y	AT4G17670	senescence-associated protein-related	245401_at	5.96
Ta07770	AT5G24270	SOS3 Calcium-binding EF-hand family protein	1332	1427	1390	1383	47.8853	4485	6480	4833	5266	1065.66	3.80766	0.0223874	Y	AT5G24270	calcineurin B-like protein, putative / calcium sensor homolog (SOS3)	249783_at	135.16
Ta08438	AT2G42830	SHP2, AGL5 K-box region and MADS-box transcription factor family protein	1168	1158	1426	1250.67	151.925	4329	4480	5440	4749.67	602.595	3.79771	0.00554581	Y	AT2G42830	agamous-like MADS box protein AGL5 / floral homeodomain transcription factor (AGL5)	263988_at	31.76
Ta04628	AT4G35480	RHA3B RING-H2 finger A3B	1744	1790	2282	1938.67	298.224	9715	5662	5775	7050.67	2308.07	3.63686	0.0704444	N	AT4G35480	zinc finger (C3HC4-type RING finger) family protein	253140_at	19.75
Ta16815	AT5G48950	Thioesterase superfamily protein	1794	1775	2028	1865.67	140.905	6501	6376	6367	6414.67	74.9022	3.43827	0.000577526	Y	AT5G48950	thioesterase family protein	248627_at	8.56
Ta24444	AT2G36190	AtcwINV4, cwINV4 cell wall invertase 4	20432	21419	38803	26884.7	10333.4	80151	89361	89866	86459.3	5469.01	3.21593	0.00662448	Y	AT2G36190	beta-fructosidase, putative / beta-fructofuranosidase, putative	263905_at	65.15
Ta10572	AT2G46590	DAG2 Dof-type zinc finger DNA-binding family protein	140	349	127	205.333	124.589	663	766	540	656.333	113.147	3.19643	0.00631782	Y	AT2G46590	Dof zinc finger protein DAG2 / Dof affecting germination 2 (DAG2)	265448_at	3.25
Ta24543	AT5G52870	unknown protein; BEST Arabidopsis thaliana protein match is: unknown protein (TAIR:AT1G64080.1); Has 1807 Blast hits to 1807 proteins in 277 species: Archae - 0; Bacteria - 0	197	212	288	232.333	48.7887	606	770	825	733.667	113.931	3.15782	0.00851634	Y	AT5G52870	expressed protein	248286_at	3.61
Ta19884	AT5G47060	Protein of unknown function (DUF581)	208	232	308	249.333	52.2047	869	694	774	779	87.6071	3.12433	0.0150294	Y	AT5G47060	senescence-associated protein-related	248820_at	15.51
Ta07011	AT5G03140	Concanavalin A-like lectin protein kinase family protein	375	385	417	392.333	21.9393	1424	1097	1125	1215.33	181.252	3.09771	0.018337	Y	AT5G03140	lectin protein kinase family protein	250981_at	3.45383
Ta18057	AT4G24960	ATHVA22D, HVA22D HVA22 homologue D	318	374	369	353.667	30.9892	983	967	1306	1085.33	191.27	3.0688	0.019887	Y	AT4G24960	ABA-responsive protein (HVA22d)	254085_at	6.42
Ta17041	AT3G44735	PSK3 PHYTOSULFOKINE 3 PRECURSOR	97	107	45	83	33.2866	163	290	283	245.333	71.3886	2.95582	0.085302	N	AT3G44735	phytosulfokines-related	252624_at	6.75
Ta16766	AT2G22800	HAT9 Homeobox-leucine zipper protein family	852	1057	809	906	132.525	2837	2684	2410	2643.67	216.338	2.91795	0.00504514	Y	AT2G22800	homeobox-leucine zipper protein 9 (HAT9) / HD-ZIP protein 9	266824_at	22.07
Ta17508	AT1G22050	MUB6 membrane-anchored ubiquitin-fold protein 6 precursor	66	91	45	67.3333	23.029	162	243	181	195.333	42.3596	2.90099	0.0165091	Y	AT1G22050	ubiquitin family protein	255951_at	6.41
Ta13458	AT1G23200	Plant invertase/pectin methylesterase inhibitor superfamily	2572	2337	3779	2896	773.675	8202	7658	8934	8264.67	640.304	2.85382	0.00067137	Y	AT1G23200	pectinesterase family protein	264891_at	35.01
Ta07319	AT2G40540	KT2, ATKT2, SHY3, KUP2, ATKUP2, TRK2 potassium transporter 2	550	550	670	590	69.282	1703	1332	1908	1647.67	291.959	2.79266	0.0170736	Y	AT2G40540	potassium transporter, putative (KT2)	255829_at	7.49
Ta23737	AT3G22420	WNK2, ZIK3, ATWNK2 with no lysine (K) kinase 2	1001	1200	1218	1139.67	120.426	4061	3044	2364	3156.33	854.059	2.76952	0.0690297	N	AT3G22420	protein kinase family protein	258456_at	10.33
Ta07114	AT2G28830	PUB12, AtPUB12 PLANT U-BOX 12	244	252	278	258	17.7764	807	622	622	683.667	106.81	2.64987	0.0253371	Y	AT2G28830	armadillo/beta-catenin repeat family protein / U-box domain-containing protein	266230_at	4.09
Ta16738	AT2G26580	YAB5 plant-specific transcription factor YABBY family protein	2121	2127	3008	2418.67	510.386	6968	4716	6937	6207	1291.34	2.56629	0.0286684	Y	AT2G26580	plant-specific transcription factor YABBY family protein	245029_at	58.26
Ta21030	AT1G62360	STM, BUM1, SHL, WAM1, BUM, WAM KNOX/ELK homeobox transcription factor	3635	3476	3607	3572.67	84.8783	9650	7700	9656	9002	1127.57	2.51969	0.0121014	Y	AT1G62360	homeobox protein SHOOT MERISTEMLESS (STM)	260632_at	12.74
Ta18214	AT3G13910	Protein of unknown function (DUF3511)	934	1055	977	988.667	61.3379	2257	2682	2497	2478.67	213.092	2.50708	0.00355125	Y	AT3G13910	expressed protein	258201_at	7.55
Ta10112	AT1G74960	FAB1 fatty acid biosynthesis 1	662	715	733	703.333	36.9098	1545	1832	1779	1718.67	152.717	2.4436	0.00462204	Y	AT1G74960	3-ketoacyl-ACP synthase, putative	262176_at	5.78
Ta00367	AT4G38620	ATMYB4, MYB4 myb domain protein 4	409	425	520	451.333	60.0028	1307	1044	899	1083.33	206.824	2.4003	0.0519547	N	AT4G38620	myb family transcription factor (MYB4)	252958_at	7.06
Ta00138	AT4G36920	AP2 Integrase-type DNA-binding superfamily protein	1304	1339	1620	1421	173.225	3229	3376	3094	3233	141.043	2.27516	0.00889697	Y	AT4G36920	floral homeotic protein APETALA2 (AP2)	246217_at	11.54
Ta08681	AT4G23920	UGE2, ATUGE2 UDP-D-glucose/UDP-D-galactose 4-epimerase 2	188	165	197	183.333	16.5025	436	331	468	411.667	71.6682	2.24545	0.0189256	Y	AT4G23920	UDP-glucose 4-epimerase, putative / UDP-galactose 4-epimerase, putative / Galactowaldenase, putative	254188_at	17.97
Ta21950	AT1G26620	Plant protein of unknown function (DUF863)	462	516	519	499	32.078	1189	1037	1011	1079	96.1457	2.16232	0.0158809	Y	AT1G26620	expressed protein	261028_at	4.5
Ta00352	AT4G38810	Calcium-binding EF-hand family protein	107	129	139	125	16.3707	191	348	265	268	78.543	2.144	0.06976	N	AT4G38810	calcium-binding EF hand family protein	252915_at	8.79
Ta09576	AT3G21280	UBP7 ubiquitin-specific protease 7	52	58	51	53.6667	3.78594	123	121	101	115	12.1655	2.14286	0.00980773	Y	AT3G21280	ubiquitin-specific protease 7, putative (UBP7)	258045_at	4.59
Ta02284	AT2G38960	AERO2, ERO2 endoplasmic reticulum oxidoreductins 2	149	112	152	137.667	22.2785	300	261	301	287.333	22.8108	2.08717	1.98406e-05	Y	AT2G38960	endoplasmic reticulum oxidoreductin 1 (ERO1) family protein	266186_at	4.72
Ta09204	AT4G30560	ATCNGC9, CNGC9 cyclic nucleotide gated channel 9	1800	1812	2159	1923.67	203.893	4318	3659	3911	3962.67	332.524	2.05995	0.0136912	Y	AT4G30560	cyclic nucleotide-regulated ion channel, putative	253622_at	14.41
Ta07263	AT2G41140	CRK1, ATCRK1, ATCBK3 CDPK-related kinase 1	1029	1027	1309	1121.67	162.239	2217	2245	2082	2181.33	87.1569	1.94473	0.017872	Y	AT2G41140	calcium-dependent protein kinase, putative / CDPK, putative	267082_at	8.24
Ta08519	AT2G41900	CCCH-type zinc finger protein with ARM repeat domain	756	814	1030	866.667	144.393	1774	1416	1731	1640.33	195.464	1.89269	0.0253049	Y	AT2G41900	zinc finger (CCCH-type) family protein	267534_at	4.47
Ta02828	AT4G31820	ENP, NPY1, MAB4 Phototropic-responsive NPH3 family protein	215	177	301	231	63.5295	412	422	476	436.667	34.4287	1.89033	0.00994707	Y	AT4G31820	phototropic-responsive NPH3 family protein	253493_at	12.16
Ta22774	AT4G22150	PUX3 plant UBX domain-containing protein 3	532	517	572	540.333	28.4312	1042	844	1161	1015.67	160.132	1.8797	0.0256275	Y	AT4G22150	UBX domain-containing protein	254348_at	4.75
Ta23246	AT1G71010	FAB1C FORMS APLOID AND BINUCLEATE CELLS 1C	1585	1698	1915	1732.67	167.709	3780	2535	3424	3246.33	641.233	1.87361	0.0610034	N	AT1G71010	phosphatidylinositol-4-phosphate 5-kinase family protein	262308_at	4.34
Ta26535	AT4G22753	SMO1-3 sterol 4-alpha methyl oxidase 1-3	106	86	78	90	14.4222	178	185	136	166.333	26.5016	1.84815	0.0239577	Y	AT4G22753	sterol desaturase family protein	254333_at	6.33
Ta01918	AT5G62070	IQD23 IQ-domain 23	140	135	112	129	14.9332	257	202	238	232.333	27.9344	1.80103	0.0301222	Y	AT5G62070	calmodulin-binding family protein	247464_at	4.33
Ta17522	AT1G21920	Histone H3 K4-specific methyltransferase SET7/9 family protein	72	70	93	78.3333	12.741	188	107	128	141	42.0357	1.8	0.143239	N	AT1G21920	MORN (Membrane Occupation and Recognition Nexus) repeat-containing protein /phosphatidylinositol-4-phosphate 5-kinase-related	260855_at	5.7
Ta17603	AT4G35240	Protein of unknown function (DUF630 and DUF632)	52280	118273	29555	66702.7	46084	86074	152896	121103	120024	33424.1	1.79939	0.108072	N	AT4G35240	expressed protein	253185_at	6.61
Ta06697	AT1G69360	Plant protein of unknown function (DUF863)	369	464	493	442	64.8614	895	650	833	792.667	127.383	1.79336	0.0703782	N	AT1G69360	expressed protein	260361_at	5.93
Ta18362	AT1G74020	SS2 strictosidine synthase 2	657	629	882	722.667	138.695	1428	1190	1262	1293.33	122.055	1.78967	0.0370293	Y	AT1G74020	strictosidine synthase family protein	260391_at	17.67
Ta02989	AT1G29220	transcriptional regulator family protein	264	242	282	262.667	20.0333	473	486	449	469.333	18.7705	1.7868	0.0114019	Y	AT1G29220	transcriptional regulator family protein	260894_at	4.13
Ta13437	AT1G23380	KNAT6, KNAT6L, KNAT6S KNOTTED1-like homeobox gene 6	1339	994	921	1084.67	223.263	1759	1955	2079	1931	161.344	1.78027	0.0617287	N	AT1G23380	homeobox transcription factor (KNAT6)	263012_at	8.4
Ta13248	AT1G64620	Dof-type zinc finger DNA-binding family protein	210	225	167	200.667	30.1054	309	379	372	353.333	38.553	1.7608	0.0379213	Y	AT1G64620	Dof-type zinc finger domain-containing protein	261950_at	5.94
Ta01064	AT5G48880	peroxisomal 3-keto-acyl-CoA thiolase 2	5024	5584	8086	6231.33	1630.41	11107	10272	11497	10958.7	625.826	1.75864	0.025621	Y	AT5G48880	acetyl-CoA C-acyltransferase 1 / 3-ketoacyl-CoA thiolase 1 (PKT1)	248625_at	9.65
Ta21380	AT2G28350	ARF10 auxin response factor 10	867	749	1060	892	157	1553	1383	1537	1491	93.8723	1.67152	0.0108205	Y	AT2G28350	auxin-responsive factor (ARF10)	265272_at	9.03
Ta14691	AT1G13940	Plant protein of unknown function (DUF863)	208	227	240	225	16.0935	428	348	350	375.333	45.6216	1.66815	0.050101	N	AT1G13940	expressed protein	262663_at	3.14
Ta06015	AT3G09600	Homeodomain-like superfamily protein	209	230	172	203.667	29.3655	222	412	384	339.333	102.574	1.66612	0.159906	N	AT3G09600	myb family transcription factor	258724_at	8.37
Ta14113	AT3G02280	Flavodoxin family protein	230	177	239	215.333	33.5012	425	270	369	354.667	78.4878	1.64706	0.0428591	Y	AT3G02280	flavodoxin family protein	259126_at	14.35
Ta23732	AT1G33270	Acyl transferase/acyl hydrolase/lysophospholipase superfamily protein	401	409	435	415	17.7764	709	582	697	662.667	70.1166	1.59679	0.0246547	Y	AT1G33270	patatin-related	256534_at	13.01
Ta04605	AT4G35240	Protein of unknown function (DUF630 and DUF632)	649	629	698	658.667	35.5012	1114	1011	1025	1050	55.8659	1.59413	0.0103425	Y	AT4G35240	expressed protein	253185_at	6.61
Ta26480	AT2G13650	GONST1 golgi nucleotide sugar transporter 1	468	480	493	480.333	12.5033	705	774	797	758.667	47.8783	1.57946	0.0055739	Y	AT2G13650	GDP-mannose transporter (GONST1)	263722_at	6.34
Ta10969	AT5G17980	C2 calcium/lipid-binding plant phosphoribosyltransferase family protein	456	450	532	479.333	45.7092	751	624	878	751	127	1.56676	0.033488	Y	AT5G17980	C2 domain-containing protein	250070_at	3.97
Ta06676	AT1G69180	CRC Plant-specific transcription factor YABBY family protein	21190	18252	26192	21878	4014.46	37306	28800	35361	33822.3	4456.86	1.54595	0.0301826	Y	AT1G69180	transcription factor CRC (CRABS CLAW)	260355_at	203.32
Ta01283	AT1G17490	unknown protein; BEST Arabidopsis thaliana protein match is: unknown protein (TAIR:AT1G72690.1); Has 57 Blast hits to 45 proteins in 9 species: Archae - 0; Bacteria - 0; Meta	362	321	197	293.333	85.9089	419	475	465	453	29.8664	1.54432	0.120126	N	AT1G17490	expressed protein	261038_at	5.59
Ta17424	AT5G53900	Serine/threonine-protein kinase WNK (With No Lysine)-related	65	70	83	72.6667	9.29157	144	101	89	111.333	28.9194	1.53211	0.212795	N	AT5G53900	expressed protein	248238_at	6.83
Ta05738	AT1G77660	Histone H3 K4-specific methyltransferase SET7/9 family protein	879	889	1102	956.667	125.962	1651	1326	1334	1437	185.373	1.50209	0.0926749	N	AT1G77660	MORN (Membrane Occupation and Recognition Nexus) repeat-containing protein /phosphatidylinositol-4-phosphate 5-kinase-related	259730_at	6.8
Ta10251	AT1G75730	unknown protein; FUNCTIONS IN: molecular function unknown; INVOLVED IN: biological process unknown; EXPRESSED IN: 22 plant structures; EXPRESSED DURING: 12 growth stages.	1686	1692	1773	1717	48.5901	2901	2252	2485	2546	328.772	1.48282	0.0525496	N	AT1G75730	expressed protein	262967_at	9.73
Ta24137	AT3G24503	ALDH2C4, ALDH1A, REF1 aldehyde dehydrogenase 2C4	1341	1139	2320	1600	631.665	2998	1589	2377	2321.33	706.148	1.45083	0.272752	N	AT3G24503	aldehyde dehydrogenase (ALDH1a)	258140_at	9.89
Ta25385	AT5G53320	Leucine-rich repeat protein kinase family protein	309	334	260	301	37.6431	501	410	396	435.667	57.0117	1.4474	0.0566514	N	AT5G53320	leucine-rich repeat transmembrane protein kinase, putative	248254_at	13.63
Ta10783	AT3G62150	PGP21 P-glycoprotein 21	871	602	705	726	135.724	1659	675	736	1023.33	551.348	1.40955	0.349736	N	AT3G62150	multidrug resistant (MDR) ABC transporter, putative	251248_at	7.63
Ta23394	AT4G10610	RBP37, ATRBP37, CID12 CTC-interacting domain 12	1335	1302	1598	1411.67	162.211	2172	1966	1784	1974	194.124	1.39835	0.101869	N	AT4G10610	RNA-binding protein, putative	254990_at	3.19
Ta17436	AT5G53800	unknown protein; Has 30201 Blast hits to 17322 proteins in 780 species: Archae - 12; Bacteria - 1396; Metazoa - 17338; Fungi - 3422; Plants - 5037; Viruses - 0; Other Eukaryo	498	477	430	468.333	34.8186	632	700	563	631.667	68.5006	1.34875	0.0317831	Y	AT5G53800	expressed protein	248228_at	5.01
Ta25578	AT5G22500	FAR1 fatty acid reductase 1	64	66	56	62	5.2915	78	41	128	82.3333	43.6616	1.32796	0.545522	N	AT5G22500	acyl CoA reductase, putative / male-sterility protein, putative	249895_at	13.74
Ta06616	AT1G68650	Uncharacterized protein family (UPF0016)	330	281	377	329.333	48.0035	533	338	427	432.667	97.6234	1.31377	0.174064	N	AT1G68650	expressed protein	262277_at	4.26
Ta09789	AT4G01897	unknown protein; CONTAINS InterPro DOMAIN/s: Protein of unknown function DUF952 (InterPro:IPR009297); Has 763 Blast hits to 763 proteins in 180 species: Archae - 0; Bacteria	339	340	254	311	49.366	401	414	396	403.667	9.29157	1.29796	0.0652597	N	AT4G01897	expressed protein	255554_at	5.7
Ta09871	AT5G54200	Transducin/WD40 repeat-like superfamily protein	233	217	226	225.333	8.02081	272	303	278	284.333	16.4418	1.26183	0.0520381	N	AT5G54200	WD-40 repeat family protein	248198_at	5.07
Ta15846	AT1G22770	GI, FB gigantea protein (GI)	547	508	815	623.333	167.13	1414	261	596	757	593.121	1.21444	0.750444	N	AT1G22770	gigantea protein (GI)	264211_at	4.44
Ta24919	AT4G13460	SDG22, SUVH9, SET22 SU(VAR)3-9 homolog 9	320	338	431	363	59.5735	486	410	426	440.667	40.0666	1.21396	0.256827	N	AT4G13460	SET domain-containing protein (SUVH9)	254745_at	1.99
Ta01658	AT3G06590	basic helix-loop-helix (bHLH) DNA-binding superfamily protein	927	870	886	894.333	29.3995	1275	901	1068	1081.33	187.356	1.20909	0.177811	N	AT3G06590	expressed protein	258511_at	9.12
Ta13420	AT1G21160	eukaryotic translation initiation factor 2 (eIF-2) family protein	372	354	307	344.333	33.5609	358	414	462	411.333	52.0513	1.19458	0.304257	N	AT1G21160	eukaryotic translation initiation factor 2 family protein / eIF-2 family protein	261447_at	4.17
Ta04882	AT3G27000	ARP2, ATARP2, WRM actin related protein 2	241	238	208	229	18.2483	256	272	285	271	14.5258	1.18341	0.149153	N	AT3G27000	actin-related protein 2 (ARP2)	257787_at	3.65
Ta22882	AT4G14430	IBR10, ATECI2, ECI2, ECHIB, PEC12 indole-3-butyric acid response 10	501	484	493	492.667	8.5049	662	552	523	579	73.328	1.17524	0.156736	N	AT4G14430	enoyl-CoA hydratase/isomerase family protein	245359_at	6.31
Ta26324	AT3G27320	alpha/beta-Hydrolases superfamily protein	140	128	127	131.667	7.23418	157	130	164	150.333	17.9536	1.14177	0.206929	N	AT3G27320	expressed protein	257145_at	4.21
Ta08355	AT1G03770	ATRING1B, RING1B RING 1B	260	277	257	264.667	10.7858	317	270	317	301.333	27.1355	1.13854	0.235336	N	AT1G03770	zinc finger (C3HC4-type RING finger) family protein	265086_at	27.91
Ta05284	AT2G35820	ureidoglycolate hydrolases	105	82	93	93.3333	11.5036	110	93	114	105.667	11.1505	1.13214	0.118298	N	AT2G35820	expressed protein	263947_at	4.26
Ta02295	AT2G39080	NAD(P)-binding Rossmann-fold superfamily protein	466	468	523	485.667	32.3471	647	490	502	546.333	87.3861	1.12491	0.427486	N	AT2G39080	expressed protein	266192_at	10.18
Ta11918	AT1G71710	DNAse I-like superfamily protein	181	234	114	176.333	60.136	214	146	227	195.667	43.501	1.10964	0.772165	N	AT1G71710	inositol polyphosphate 5-phosphatase, putative	261522_at	9.43
Ta11797	AT5G19660	ATSBT6.1, S1P, ATS1P SITE-1 protease	281	273	312	288.667	20.5994	342	274	324	313.333	35.2326	1.08545	0.312868	N	AT5G19660	subtilase family protein	245960_at	3.18826
Ta14456	AT3G27340	FUNCTIONS IN: molecular function unknown; INVOLVED IN: oxidation reduction; EXPRESSED IN: 23 plant structures; EXPRESSED DURING: 15 growth stages; CONTAINS InterPro DOMAIN/s:	217	213	180	203.333	20.306	188	251	207	215.333	32.3161	1.05902	0.621409	N	AT3G27340	expressed protein	257741_at	3.23
Ta00191	AT4G37790	HAT22 Homeobox-leucine zipper protein family	1270	1714	1635	1539.67	236.855	1831	1508	1442	1593.67	208.169	1.03507	0.85107	N	AT4G37790	homeobox-leucine zipper protein 22 (HAT22) / HD-ZIP protein 22	253038_at	9.43
Ta10151	AT1G75370	Sec14p-like phosphatidylinositol transfer family protein	483	454	579	505.333	65.4243	576	420	561	519	86.0639	1.02704	0.764799	N	AT1G75370	SEC14 cytosolic factor, putative / phosphatidylinositol transfer-like protein, putative	261116_at	5.51
Ta09472	AT1G11440	BEST Arabidopsis thaliana protein match is: glycine-rich protein (TAIR:AT3G29075.1); Has 19337 Blast hits to 8589 proteins in 488 species: Archae - 26; Bacteria - 641; Metazo	643	686	963	764	173.675	805	811	730	782	45.1331	1.02356	0.89946	N	AT1G11440	expressed protein	261871_at	5.19
Ta01486	AT3G05570	unknown protein; BEST Arabidopsis thaliana protein match is: unknown protein (TAIR:AT4G39235.1); Has 73 Blast hits to 73 proteins in 11 species: Archae - 0; Bacteria - 0; Met	198	151	145	164.667	29.023	161	144	195	166.667	25.9679	1.01215	0.944658	N	AT3G05570	expressed protein	259110_at	4.99
Ta16191	AT4G31570	CONTAINS InterPro DOMAIN/s: Prefoldin (InterPro:IPR009053); BEST Arabidopsis thaliana protein match is: unknown protein (TAIR:AT1G24460.1); Has 194354 Blast hits to 66887 pro	602	691	733	675.333	66.8905	635	615	749	666.333	72.2865	0.986673	0.815272	N	AT4G31570	expressed protein	253532_at	11.71
Ta09094	AT3G62790	NADH-ubiquinone oxidoreductase-related	661	714	539	638	89.7385	549	663	670	627.333	67.9289	0.983281	0.897211	N	AT3G62790	NADH-ubiquinone oxidoreductase-related	251186_at	3.92
Ta18204	AT3G13845	unknown protein; FUNCTIONS IN: molecular function unknown; INVOLVED IN: biological process unknown; LOCATED IN: endomembrane system; EXPRESSED IN: 24 plant structures; EXPRES	295	282	216	264.333	42.3596	246	266	255	255.667	10.0167	0.967213	0.767765	N	AT3G13845	expressed protein	257609_at	4.64
Ta12618	AT1G31910	GHMP kinase family protein	291	282	427	333.333	81.2424	328	274	362	321.333	44.3772	0.964	0.723681	N	AT1G31910	GHMP kinase family protein	246286_at	3.18409
Ta06305	AT1G55610	BRL1 BRI1 like	462	468	554	494.667	51.4717	460	587	364	470.333	111.859	0.950809	0.812012	N	AT1G55610	protein kinase family protein	264537_at	15.23
Ta01391	AT1G18720	Protein of unknown function (DUF962)	1368	1422	1410	1400	28.3549	1311	1263	1372	1315.33	54.6291	0.939524	0.152966	N	AT1G18720	expressed protein	261379_at	8.13
Ta14185	AT5G47800	Phototropic-responsive NPH3 family protein	1036	915	1459	1136.67	285.63	1324	764	960	1016	284.169	0.893842	0.649095	N	AT5G47800	phototropic-responsive NPH3 family protein	248772_at	4.3
Ta18152	AT4G00530	unknown protein; FUNCTIONS IN: molecular function unknown; INVOLVED IN: biological process unknown; LOCATED IN: mitochondrion; EXPRESSED IN: 19 plant structures; EXPRESSED DU	237	193	138	189.333	49.6017	181	148	173	167.333	17.2143	0.883803	0.523164	N	AT4G00530	hypothetical protein	255680_at	2.59
Ta06554	AT2G01980	SOS1, ATSOS1, ATNHX7 sodium proton exchanger, putative (NHX7) (SOS1)	454	439	706	533	150.01	611	303	469	461	154.156	0.864916	0.60428	N	AT2G01980	sodium proton exchanger, putative (NHX7) (SOS1)	265252_at	12.74
Ta05716	AT1G77850	ARF17 auxin response factor 17	857	790	1089	912	156.904	896	717	715	776	103.928	0.850877	0.385041	N	AT1G77850	transcriptional factor B3 family protein	262136_at	10.68
Ta14855	AT3G14570	ATGSL04, gsl04, atgsl4 glucan synthase-like 4	803	946	801	850	83.1445	688	626	821	711.667	99.631	0.837255	0.296585	N	AT3G14570	glycosyl transferase family 48 protein	258122_at	5.48
Ta02090	AT5G63860	UVR8 Regulator of chromosome condensation (RCC1) family protein	1496	1473	1897	1622	238.434	1492	1126	1296	1304.67	183.154	0.804357	0.208007	N	AT5G63860	UVB-resistance protein (UVR8)	247307_at	4.83
Ta02588	AT5G65110	ACX2, ATACX2 acyl-CoA oxidase 2	476	486	723	561.667	139.808	665	286	371	440.667	198.873	0.78457	0.530929	N	AT5G65110	acyl-CoA oxidase (ACX2)	247176_at	9.39
Ta18750	AT5G11110	SPS1, ATSPS2F, KNS2, SPS2F sucrose phosphate synthase 2F	199	128	246	191	59.4054	200	171	68	146.333	69.371	0.766143	0.577525	N	AT5G11110	sucrose-phosphate synthase, putative	245904_at	8.64
Ta04986	AT3G25805	unknown protein; Has 98 Blast hits to 98 proteins in 45 species: Archae - 0; Bacteria - 51; Metazoa - 0; Fungi - 0; Plants - 43; Viruses - 0; Other Eukaryotes - 4 (source: NC	177	148	165	163.333	14.5717	117	111	121	116.333	5.03322	0.712245	0.0203371	Y	AT3G25805	expressed protein	257647_at	7.75
Ta04780	AT3G53720	ATCHX20, CHX20 cation/H+ exchanger 20	283	304	670	419	217.626	472	165	237	291.333	160.55	0.695306	0.550992	N	AT3G53720	cation/hydrogen exchanger, putative (CHX20)	251906_at	13.92
Ta12833	AT2G28350	ARF10 auxin response factor 10	115	115	99	109.667	9.2376	100	70	54	74.6667	23.3524	0.680851	0.0728274	N	AT2G28350	auxin-responsive factor (ARF10)	265272_at	9.03
Ta25086	AT2G36240	pentatricopeptide (PPR) repeat-containing protein	389	376	490	418.333	62.4046	325	235	290	283.333	45.3689	0.677291	0.0755521	N	AT2G36240	pentatricopeptide (PPR) repeat-containing protein	263958_at	3.20928
Ta05791	AT1G77110	PIN6 Auxin efflux carrier family protein	166	104	231	167	63.5059	147	72	86	101.667	39.879	0.608782	0.244082	N	AT1G77110	auxin transport protein, putative	264962_at	74.36
Ta19349	AT5G15320	unknown protein; FUNCTIONS IN: molecular function unknown; INVOLVED IN: biological process unknown; LOCATED IN: endomembrane system; EXPRESSED IN: 23 plant structures; EXPRES	2759	2856	2114	2576.33	403.319	1315	1542	1513	1456.67	123.541	0.565403	0.0506449	N	AT5G15320	expressed protein	250168_at	3.74
Ta11261	AT1G54200	unknown protein; BEST Arabidopsis thaliana protein match is: unknown protein (TAIR:AT3G13980.1); Has 1084 Blast hits to 581 proteins in 136 species: Archae - 0; Bacteria - 72	238	207	204	216.333	18.8237	116	117	128	120.333	6.65833	0.55624	0.019523	Y	AT1G54200	expressed protein	263002_at	7.84
Ta04942	AT3G26380	Melibiase family protein	390	382	513	428.333	73.4325	237	220	252	236.333	16.0104	0.551751	0.0309702	Y	AT3G26380	glycosyl hydrolase family protein 27 / alpha-galactosidase family protein / melibiase family protein	256866_at	3.18
Ta22012	AT3G49810	ARM repeat superfamily protein	182	205	214	200.333	16.5025	141	89	81	103.667	32.5781	0.517471	0.07588	N	AT3G49810	U-box domain-containing protein	252230_at	4.14746
Ta23009	AT1G69850	ATNRT1:2, NTL1, NRT1:2 nitrate transporter 1:2	196	295	157	216	71.1407	88	140	92	106.667	28.9367	0.493827	0.052126	N	AT1G69850	nitrate transporter (NTL1)	260414_at	10.23
Ta20034	AT3G48000	ALDH2B4, ALDH2, ALDH2A aldehyde dehydrogenase 2B4	1858	1455	2085	1799.33	319.071	1002	593	677	757.333	216.01	0.420897	0.0294888	Y	AT3G48000	aldehyde dehydrogenase (ALDH2)	252372_at	9.22
Ta23305	AT2G36290	alpha/beta-Hydrolases superfamily protein	165	171	191	175.667	13.6137	81	60	71	70.6667	10.504	0.402277	0.0104462	Y	AT2G36290	hydrolase, alpha/beta fold family protein	263900_at	6.18
Ta22626	AT2G27820	PD1, ADT3 prephenate dehydratase 1	345	321	534	400	116.666	199	140	132	157	36.5923	0.3925	0.093723	N	AT2G27820	prephenate dehydratase family protein	266257_at	7.7
Ta10709	AT3G61460	BRH1 brassinosteroid-responsive RING-H2	687	546	510	581	93.5468	333	136	215	228	99.1413	0.392427	0.00873066	Y	AT3G61460	zinc finger (C3HC4-type RING finger) family protein (BRH1)	251321_at	5.67
Ta04081	AT3G50410	OBP1 OBF binding protein 1	322	275	256	284.333	33.9755	134	107	66	102.333	34.2394	0.359906	0.00148603	Y	AT3G50410	Dof-type zinc finger domain-containing protein	252210_at	5.32
Ta20210	AT2G19930	RNA-dependent RNA polymerase family protein	359	337	344	346.667	11.2398	116	94	121	110.333	14.3643	0.318269	0.000794785	Y	AT2G19930	RNA-dependent RNA polymerase family protein	266689_at	4.96403
Ta08125	AT5G27210	Protein of unknown function, transmembrane-40	1834	1795	1550	1726.33	153.949	501	521	489	503.667	16.1658	0.291755	0.00453386	Y	AT5G27210	expressed protein	246793_at	4.65
Ta07905	AT3G54820	PIP2D, PIP2;5 plasma membrane intrinsic protein 2;5	1837	1639	3460	2312	999.114	695	433	741	623	166.145	0.269464	0.0818284	N	AT3G54820	aquaporin, putative	251858_at	10.49
Ta11600	AT4G24130	Protein of unknown function, DUF538	190	153	184	175.667	19.8578	51	18	72	47	27.2213	0.267552	0.00424806	Y	AT4G24130	expressed protein	254201_at	8.52
Ta05293	AT2G35920	RNA helicase family protein	295	262	306	287.667	22.8983	76	58	69	67.6667	9.07377	0.235226	0.00187488	Y	AT2G35920	helicase domain-containing protein	263936_at	28.96
Ta08461	AT2G42570	TBL39 TRICHOME BIREFRINGENCE-LIKE 39	673	613	609	631.667	35.8515	156	156	118	143.333	21.9393	0.226913	0.00126308	Y	AT2G42570	expressed protein	263496_at	5.9
Ta01217	AT3G19000	2-oxoglutarate (2OG) and Fe(II)-dependent oxygenase superfamily protein	63	66	123	84	33.8083	24	6	22	17.3333	9.86577	0.206349	0.0671504	N	AT3G19000	oxidoreductase, 2OG-Fe(II) oxygenase family protein	256892_at	4.19
Ta13658	AT2G25180	ARR12, RR12 response regulator 12	102	86	110	99.3333	12.2202	29	14	14	19	8.66025	0.191275	0.00938733	Y	AT2G25180	two-component responsive regulator family protein / response regulator family protein	264374_at	3.53
Ta07518	AT1G08630	THA1 threonine aldolase 1	413	305	402	373.333	59.4334	101	76	37	71.3333	32.2542	0.191071	0.0167438	Y	AT1G08630	L-allo-threonine aldolase-related	264777_at	21.1
Ta03905	AT1G74960	FAB1 fatty acid biosynthesis 1	148	97	147	130.667	29.1605	22	8	25	18.3333	9.07377	0.140306	0.0107173	Y	AT1G74960	3-ketoacyl-ACP synthase, putative	262176_at	5.78
Ta01659	AT3G06600	unknown protein; FUNCTIONS IN: molecular function unknown; INVOLVED IN: biological process unknown; LOCATED IN: cellular component unknown; EXPRESSED IN: 15 plant structures;	142	157	165	154.667	11.6762	18	10	25	17.6667	7.50555	0.114224	0.00245951	Y	AT3G06600	expressed protein	258510_at	6.67
Ta04833	AT1G70270	unknown protein; BEST Arabidopsis thaliana protein match is: unknown protein (TAIR:AT1G23965.1); Has 20 Blast hits to 20 proteins in 7 species: Archae - 0; Bacteria - 0; Meta	2919	2618	1857	2464.67	547.352	227	241	153	207	47.2864	0.083987	0.0162527	Y	AT1G70270	expressed protein	264341_at	32.97
Ta25655	AT1G55200	Protein kinase protein with adenine nucleotide alpha hydrolases-like domain	493	479	713	561.667	131.245	41	18	24	27.6667	11.9304	0.0492582	0.0204423	Y	AT1G55200	protein kinase family protein	259656_at	15.32
Ta03584	AT5G19730	Pectin lyase-like superfamily protein	589	522	771	627.333	128.85	5	8	4	5.66667	2.08167	0.00903294	0.0144026	Y	AT5G19730	pectinesterase family protein	245965_at	19.29
