# Supplementary material for: The pennycress (Thlaspi arvense L.) nectary: structural and transcriptomic characterization
Source: BMC Plant Biol. 2017 Nov 14;17:201. doi: 10.1186/s12870-017-1146-8 (PMC5686818; doi:10.1186/s12870-017-1146-8)
Supplement: Supplementary file 6 — Differentially expressed genes. Full list of genes displaying >2-fold difference and p < 0.05 in expression between immature (Stage 11–12) and mature (Stage 14–15) nectaries. (XLSX 607 kb) [file 12870_2017_1146_MOESM6_ESM.xlsx]

## Sheet: Sheet1
Pennycress Gene ID	Arabidopsis match	Arabidopsis description	Sum of Immature 1	Sum of Immature 2	Sum of Immature 3	Immature 1 Avg	Immature SD	Sum of Mature 1	Sum of Mature 2	Sum of Mature 3	Mature Avg	Mature SD	Expression Ratio (Mature Avg/Immature Avg)	P-value	DE? (p<0.05)
Ta14415	AT1G01080	RNA-binding (RRM/RBD/RNP motifs) family protein	144	150	109	134.333	22.1435	11	10	16	12.3333	3.21455	0.0918114	0.0140965	Y
Ta14416	AT1G01090	PDH-E1 ALPHA pyruvate dehydrogenase E1 alpha	1900	1589	2451	1980	436.533	662	321	542	508.333	172.975	0.256734	0.0214046	Y
Ta14418	AT1G01110	IQD18 IQ-domain 18	147	167	127	147	20	59	14	24	32.3333	23.6291	0.219955	0.0281323	Y
Ta14427	AT1G01220	FKGP, AtFKGP L-fucokinase/GDP-L-fucose pyrophosphorylase	300	306	347	317.667	25.5799	206	120	150	158.667	43.6501	0.499475	0.0396853	Y
Ta14430	AT1G01230	ORMDL family protein	141	146	155	147.333	7.0946	340	247	326	304.333	50.1431	2.06561	0.0327726	Y
Ta14431	AT1G01240	unknown protein; BEST Arabidopsis thaliana protein match is: unknown protein (TAIR:AT2G46550.1); Has 35333 Blast hits to 34131 proteins in 2444 species: Archae - 798; Bacteri	251	229	216	232	17.6918	723	696	561	660	86.7929	2.84483	0.00928226	Y
Ta14432	AT1G01250	Integrase-type DNA-binding superfamily protein	87	104	112	101	12.7671	18	16	17	17	1	0.168317	0.00844251	Y
Ta14436	AT1G01300	Eukaryotic aspartyl protease family protein	570	583	555	569.333	14.0119	36	39	33	36	3	0.0632319	0.000142157	Y
Ta14438	AT1G01320	Tetratricopeptide repeat (TPR)-like superfamily protein	721	767	871	786.333	76.8462	42	19	26	29	11.7898	0.03688	0.00401732	Y
Ta14442	AT1G01360	RCAR1, PYL9 regulatory component of ABA receptor 1	759	722	847	776	64.2106	3279	3410	3327	3338.67	66.2747	4.30241	0.000617713	Y
Ta14443	AT1G01370	HTR12, CENH3 Histone superfamily protein	140	142	105	129	20.8087	20	12	16	16	4	0.124031	0.0117206	Y
Ta14447	AT1G01430	TBL25 TRICHOME BIREFRINGENCE-LIKE 25	86	79	70	78.3333	8.02081	200	200	271	223.667	40.9919	2.85532	0.0349494	Y
Ta23686	AT1G01510	AN NAD(P)-binding Rossmann-fold superfamily protein	613	602	616	610.333	7.37111	306	300	248	284.667	31.8957	0.466412	0.00421715	Y
Ta18167	AT1G01600	CYP86A4 cytochrome P450, family 86, subfamily A, polypeptide 4	1293	1213	1859	1455	352.153	639	468	597	568	89.1123	0.390378	0.0426667	Y
Ta18166	AT1G01610	ATGPAT4, GPAT4 glycerol-3-phosphate acyltransferase 4	1689	1675	2088	1817.33	234.509	800	718	943	820.333	113.87	0.451394	0.00584501	Y
Ta18164	AT1G01630	Sec14p-like phosphatidylinositol transfer family protein	815	651	652	706	94.3981	374	278	309	320.333	48.9932	0.45373	0.00560303	Y
Ta18148	AT1G01770	unknown protein; CONTAINS InterPro DOMAIN/s: Protein of unknown function DUF1446 (InterPro:IPR010839); Has 1597 Blast hits to 1509 proteins in 306 species: Archae - 4; Bacter	320	271	282	291	25.7099	175	80	75	110	56.3471	0.378007	0.0103772	Y
Ta18142	AT1G01830	ARM repeat superfamily protein	136	100	134	123.333	20.232	381	309	448	379.333	69.515	3.07568	0.0141735	Y
Ta18138	AT1G01900	ATSBT1.1, SBTI1.1 subtilase family protein	225	181	277	227.667	48.0555	88	33	56	59	27.6225	0.259151	0.0235626	Y
Ta18131	AT1G01970	Tetratricopeptide repeat (TPR)-like superfamily protein	144	115	155	138	20.664	32	27	28	29	2.64575	0.210145	0.010684	Y
Ta18127	AT1G02030	C2H2-like zinc finger protein	5	8	10	7.66667	2.51661	362	249	189	266.667	87.8427	34.7826	0.0382551	Y
Ta18117	AT1G02110	Protein of unknown function (DUF630 and DUF632)	208	147	152	169	33.8674	14	8	13	11.6667	3.21455	0.0690335	0.0133077	Y
Ta18112	AT1G02150	Tetratricopeptide repeat (TPR)-like superfamily protein	662	664	849	725	107.392	342	241	245	276	57.1927	0.38069	0.03252	Y
Ta18110	AT1G02190	Fatty acid hydroxylase superfamily	1167	1793	2162	1707.33	503.001	115	39	100	84.6667	40.2534	0.04959	0.0322888	Y
Ta14400	AT1G02280	TOC33, ATTOC33, PPI1 translocon at the outer envelope membrane of chloroplasts 33	695	773	693	720.333	45.6216	307	309	223	279.667	49.085	0.388246	0.00356728	Y
Ta14388	AT1G02400	ATGA2OX4, ATGA2OX6, DTA1, GA2OX6 gibberellin 2-oxidase 6	12	16	3	10.3333	6.65833	164	91	124	126.333	36.5559	12.2258	0.0352297	Y
Ta14380	AT1G02470	Polyketide cyclase/dehydrase and lipid transport superfamily protein	73	122	60	85	32.6956	631	576	438	548.333	99.43	6.45098	0.0124423	Y
Ta14371	AT1G02610	RING/FYVE/PHD zinc finger superfamily protein	34	29	23	28.6667	5.50757	232	274	270	258.667	23.1805	9.02326	0.00481068	Y
Ta14368	AT1G02640	BXL2, ATBXL2 beta-xylosidase 2	386	260	199	281.667	95.3642	245	56	67	122.667	106.086	0.435503	0.0196944	Y
Ta14359	AT1G02730	ATCSLD5, CSLD5, SOS6 cellulose synthase-like D5	254	277	246	259	16.0935	12	10	18	13.3333	4.16333	0.0514801	0.00214892	Y
Ta14357	AT1G02750	Drought-responsive family protein	180	182	173	178.333	4.72582	484	543	518	515	29.6142	2.88785	0.00253226	Y
Ta14356	AT1G02780	emb2386 Ribosomal protein L19e family protein	6712	6800	6406	6639.33	206.807	2094	2013	2432	2179.67	222.248	0.328296	0.00307038	Y
Ta14257	AT1G02816	Protein of unknown function, DUF538	128	148	111	129	18.5203	296	272	284	284	12	2.20155	0.00993662	Y
Ta14262	AT1G02870	FUNCTIONS IN: molecular function unknown; INVOLVED IN: biological process unknown; EXPRESSED IN: 23 plant structures; EXPRESSED DURING: 13 growth stages; CONTAINS InterPro DO	389	409	299	365.667	58.5947	125	84	117	108.667	21.7332	0.297174	0.0250148	Y
Ta14267	AT1G02910	LPA1 tetratricopeptide repeat (TPR)-containing protein	150	154	129	144.333	13.4288	76	66	66	69.3333	5.7735	0.48037	0.00917585	Y
Ta17846	AT1G03080	kinase interacting (KIP1-like) family protein	208	205	218	210.333	6.80686	746	677	704	709	34.7707	3.37084	0.00161715	Y
Ta14289	AT1G03080	kinase interacting (KIP1-like) family protein	1079	1112	1316	1169	128.371	2050	2192	2776	2339.33	384.772	2.00114	0.0156621	Y
Ta14292	AT1G03110	TRM82, AtTRM82 Transducin/WD40 repeat-like superfamily protein	360	334	310	334.667	25.0067	92	84	121	99	19.4679	0.295817	0.010133	Y
Ta14295	AT1G03160	FZL FZO-like	201	261	248	236.667	31.5647	88	86	58	77.3333	16.773	0.326761	0.0211862	Y
Ta14312	AT1G03350	BSD domain-containing protein	412	432	510	451.333	51.7816	1076	869	971	972	103.504	2.15362	0.0185913	Y
Ta08325	AT1G03360	ATRRP4, RRP4 ribosomal RNA processing 4	160	169	145	158	12.1244	41	31	50	40.6667	9.50438	0.257384	0.0110565	Y
Ta08327	AT1G03380	ATATG18G, ATG18G homolog of yeast autophagy 18 (ATG18) G	340	295	319	318	22.5167	1496	1447	1644	1529	102.562	4.80818	0.00220902	Y
Ta08330	AT1G03430	AHP5 histidine-containing phosphotransfer factor 5	271	264	264	266.333	4.04145	643	550	571	588	48.775	2.20776	0.00641417	Y
Ta08336	AT1G03475	LIN2, HEMF1, ATCPO-I Coproporphyrinogen III oxidase	492	451	639	527.333	98.8551	286	181	198	221.667	56.359	0.420354	0.0488345	Y
Ta08344	AT1G03600	PSB27 photosystem II family protein	818	873	835	842	28.1603	483	335	318	378.667	90.7542	0.449723	0.0188063	Y
Ta08347	AT1G03630	POR C, PORC protochlorophyllide oxidoreductase C	806	835	1065	902	141.905	371	189	271	277	91.1482	0.307095	0.0266706	Y
Ta08350	AT1G03680	ATHM1, TRX-M1, ATM1, THM1 thioredoxin M-type 1	482	450	487	473	20.0749	145	100	115	120	22.9129	0.2537	0.000836236	Y
Ta08351	AT1G03687	DTW domain-containing protein	233	220	193	215.333	20.4042	97	68	102	89	18.3576	0.413313	0.0202596	Y
Ta23028	AT1G03780	TPX2 targeting protein for XKLP2	146	158	109	137.667	25.5408	5	4	10	6.33333	3.21455	0.0460048	0.0155966	Y
Ta08361	AT1G03860	ATPHB2, PHB2 prohibitin 2	1606	1503	1613	1574	61.5873	763	597	844	734.667	125.914	0.466751	0.00221757	Y
Ta08367	AT1G03905	P-loop containing nucleoside triphosphate hydrolases superfamily protein	164	169	224	185.667	33.2916	573	577	697	615.667	70.4651	3.31598	0.00249111	Y
Ta08381	AT1G04020	ATBARD1, BARD1 breast cancer associated RING 1	137	153	152	147.333	8.96289	2	0	3	1.66667	1.52753	0.0113122	0.00140042	Y
Ta08389	AT1G04100	IAA10 indoleacetic acid-induced protein 10	49	38	53	46.6667	7.76745	218	169	181	189.333	25.5408	4.05714	0.00844602	Y
Ta08398	AT1G04200	FUNCTIONS IN: molecular function unknown; INVOLVED IN: N-terminal protein myristoylation; LOCATED IN: cellular component unknown; EXPRESSED IN: 22 plant structures; EXPRESSED	281	258	293	277.333	17.7858	110	66	157	111	45.5082	0.40024	0.00950527	Y
Ta08404	AT1G04270	RPS15 cytosolic ribosomal protein S15	8622	8704	7197	8174.33	847.388	1738	1703	1663	1701.33	37.5278	0.208131	0.00524654	Y
Ta08405	AT1G04280	P-loop containing nucleoside triphosphate hydrolases superfamily protein	311	318	360	329.667	26.5016	42	18	34	31.3333	12.2202	0.0950455	0.00303596	Y
Ta05446	AT1G04310	ERS2 ethylene response sensor 2	998	940	1415	1117.67	259.126	4504	4088	4089	4227	239.89	3.78199	0.00595176	Y
Ta05445	AT1G04330	unknown protein; FUNCTIONS IN: molecular function unknown; INVOLVED IN: biological process unknown; LOCATED IN: chloroplast; BEST Arabidopsis thaliana protein match is: unkno	4	3	2	3	1	533	354	515	467.333	98.5613	155.778	0.0146635	Y
Ta05444	AT1G04340	HR-like lesion-inducing protein-related	391	429	310	376.667	60.781	171	161	197	176.333	18.5831	0.468142	0.0485205	Y
Ta05443	AT1G04350	2-oxoglutarate (2OG) and Fe(II)-dependent oxygenase superfamily protein	2650	1533	2654	2279	646.058	37	18	39	31.3333	11.5902	0.0137487	0.0255501	Y
Ta05434	AT1G04440	CKL13 casein kinase like 13	276	241	214	243.667	31.0859	758	768	742	756	13.1149	3.1026	0.000875511	Y
Ta05425	AT1G04520	PDLP2 plasmodesmata-located protein 2	165	208	151	174.667	29.7041	14	41	12	22.3333	16.1967	0.127863	0.00282259	Y
Ta05418	AT1G04580	AAO4, ATAO-4, ATAO2, AO4 aldehyde oxidase 4	214	226	198	212.667	14.0475	123	95	82	100	20.9523	0.470219	0.0105532	Y
Ta19538	AT1G04580	AAO4, ATAO-4, ATAO2, AO4 aldehyde oxidase 4	124	153	124	133.667	16.7432	61	45	58	54.6667	8.5049	0.408978	0.0321854	Y
Ta05403	AT1G04730	CTF18 P-loop containing nucleoside triphosphate hydrolases superfamily protein	75	90	105	90	15	1	0	1	0.666667	0.57735	0.00740741	0.00928107	Y
Ta05400	AT1G04770	Tetratricopeptide repeat (TPR)-like superfamily protein	608	387	553	516	115.052	170	177	154	167	11.7898	0.323643	0.0383704	Y
Ta08527	AT1G04870	PRMT10, ATPRMT10 protein arginine methyltransferase 10	302	261	305	289.333	24.5832	60	43	59	54	9.53939	0.186636	0.00137747	Y
Ta05380	AT1G04970	lipid-binding serum glycoprotein family protein	110	76	112	99.3333	20.232	310	220	258	262.667	45.1811	2.6443	0.0123777	Y
Ta05377	AT1G04985	unknown protein; Has 37 Blast hits to 37 proteins in 11 species: Archae - 0; Bacteria - 0; Metazoa - 0; Fungi - 0; Plants - 37; Viruses - 0; Other Eukaryotes - 0 (source: NCB	138	112	113	121	14.7309	405	294	347	348.667	55.5188	2.88154	0.0116043	Y
Ta05370	AT1G05060	unknown protein; Has 34 Blast hits to 34 proteins in 13 species: Archae - 0; Bacteria - 0; Metazoa - 0; Fungi - 0; Plants - 34; Viruses - 0; Other Eukaryotes - 0 (source: NCB	156	152	147	151.667	4.50925	293	284	349	308.667	35.2184	2.03516	0.0200061	Y
Ta10637	AT1G05080	F-box/RNI-like/FBD-like domains-containing protein	696	799	683	726	63.5531	190	74	43	102.333	77.4876	0.140955	0.010286	Y
Ta05358	AT1G05200	ATGLR3.4, GLR3.4, GLUR3 glutamate receptor 3.4	430	351	472	417.667	61.4356	50	23	18	30.3333	17.2143	0.0726257	0.00879073	Y
Ta05356	AT1G05210	Transmembrane protein 97, predicted	159	158	124	147	19.9249	36	39	33	36	3	0.244898	0.00812435	Y
Ta05355	AT1G05230	HDG2 homeodomain GLABROUS 2	151	116	143	136.667	18.3394	89	39	51	59.6667	26.1024	0.436585	0.0124146	Y
Ta05347	AT1G05300	ZIP5 zinc transporter 5 precursor	70	44	33	49	19	581	311	442	444.667	135.02	9.07483	0.0305189	Y
Ta05344	AT1G05320	FUNCTIONS IN: molecular function unknown; INVOLVED IN: biological process unknown; LOCATED IN: cellular component unknown; EXPRESSED IN: fruit, egg cell; CONTAINS InterPro DO	192	199	199	196.667	4.04145	428	434	447	436.333	9.71253	2.21864	0.00030356	Y
Ta05328	AT1G05470	CVP2 DNAse I-like superfamily protein	245	225	183	217.667	31.6439	73	83	68	74.6667	7.63763	0.343032	0.0129947	Y
Ta01427	AT1G05630	AT5PTASE13, 5PTASE13 Endonuclease/exonuclease/phosphatase family protein	430	486	554	490	62.0967	177	105	126	136	37.027	0.277551	0.0211304	Y
Ta15974	AT1G05720	selenoprotein family protein	697	641	587	641.667	55.003	300	308	306	304.667	4.16333	0.474805	0.00976392	Y
Ta15941	AT1G06040	STO B-box zinc finger family protein	220	194	221	211.667	15.308	679	885	1094	886	207.502	4.18583	0.0301431	Y
Ta15940	AT1G06050	Protein of unknown function (DUF1336)	30	22	26	26	4	171	138	174	161	19.975	6.19231	0.0051362	Y
Ta15936	AT1G06110	SKIP16 SKP1/ASK-interacting protein 16	302	262	317	293.667	28.4312	705	582	652	646.333	61.6955	2.20091	0.00520228	Y
Ta20378	AT1G06190	Rho termination factor	119	154	130	134.333	17.8979	60	49	46	51.6667	7.37111	0.384615	0.0249059	Y
Ta15928	AT1G06190	Rho termination factor	186	178	184	182.667	4.16333	53	23	41	39	15.0997	0.213504	0.00195377	Y
Ta15914	AT1G06390	GSK1, ATGSK1, ATSK22, SK22, BIL2, ATSK2-3 GSK3/SHAGGY-like protein kinase 1	133	170	102	135	34.0441	60	54	47	53.6667	6.50641	0.397531	0.0461033	Y
Ta15913	AT1G06400	ARA2, ATRABA1A, ATRAB11E, ARA-2 Ras-related small GTP-binding family protein	569	472	476	505.667	54.8847	1603	1274	1310	1395.67	180.456	2.76005	0.00658671	Y
Ta12719	AT1G06590	unknown protein; Has 380 Blast hits to 268 proteins in 109 species: Archae - 0; Bacteria - 0; Metazoa - 245; Fungi - 73; Plants - 49; Viruses - 0; Other Eukaryotes - 13 (sour	168	208	180	185.333	20.5264	58	41	60	53	10.4403	0.285971	0.0171792	Y
Ta12722	AT1G06660	unknown protein; BEST Arabidopsis thaliana protein match is: unknown protein (TAIR:AT2G30820.2); Has 166 Blast hits to 144 proteins in 35 species: Archae - 0; Bacteria - 17;	386	363	392	380.333	15.308	150	109	119	126	21.3776	0.331288	0.00175944	Y
Ta12723	AT1G06670	NIH nuclear DEIH-boxhelicase	328	295	315	312.667	16.6233	93	95	110	99.3333	9.29157	0.317697	0.00261422	Y
Ta12728	AT1G06720	P-loop containing nucleoside triphosphate hydrolases superfamily protein	581	518	550	549.667	31.5013	224	183	292	233	55.0545	0.423893	0.00886357	Y
Ta12732	AT1G06770	DRIP1 DREB2A-interacting protein 1	53	38	58	49.6667	10.4083	112	84	130	108.667	23.1805	2.18792	0.0158006	Y
Ta21186	AT1G06920	ATOFP4, OFP4 ovate family protein 4	565	814	525	634.667	156.59	7823	7930	6221	7324.67	957.3	11.541	0.00551066	Y
Ta12748	AT1G06950	ATTIC110, TIC110 translocon at the inner envelope membrane of chloroplasts 110	882	896	1155	977.667	153.735	367	222	325	304.667	74.6079	0.311626	0.0177715	Y
Ta18383	AT1G07070	Ribosomal protein L35Ae family protein	5081	4892	3644	4539	780.832	905	886	1040	943.667	83.9663	0.207902	0.0186573	Y
Ta12776	AT1G07200	Double Clp-N motif-containing P-loop nucleoside triphosphate hydrolases superfamily protein	376	427	456	419.667	40.501	1598	1323	1378	1433	145.516	3.41461	0.0104884	Y
Ta12789	AT1G07310	Calcium-dependent lipid-binding (CaLB domain) family protein	551	453	575	526.333	64.6323	1416	998	1237	1217	209.716	2.31222	0.017831	Y
Ta12790	AT1G07320	RPL4 ribosomal protein L4	809	841	891	847	41.328	92	72	67	77	13.2288	0.0909091	0.00160573	Y
Ta12796	AT1G07380	Neutral/alkaline non-lysosomal ceramidase	93	100	132	108.333	20.7926	325	239	339	301	54.1479	2.77846	0.0201729	Y
Ta12797	AT1G07390	AtRLP1, RLP1 receptor like protein 1	129	141	140	136.667	6.65833	60	29	75	54.6667	23.4592	0.4	0.032051	Y
Ta12799	AT1G07420	ATSMO2, SMO2-1 sterol 4-alpha-methyl-oxidase 2-1	472	457	480	469.667	11.6762	137	103	155	131.667	26.4071	0.280341	0.000632547	Y
Ta12801	AT1G07450	NAD(P)-binding Rossmann-fold superfamily protein	361	478	524	454.333	84.0377	26	10	11	15.6667	8.96289	0.0344828	0.0145167	Y
Ta12805	AT1G07470	Transcription factor IIA, alpha/beta subunit	53	47	36	45.3333	8.62168	88	88	102	92.6667	8.0829	2.04412	0.0379457	Y
Ta12821	AT1G07630	PLL5 pol-like 5	108	98	129	111.667	15.8219	355	278	297	310	40.1123	2.77612	0.0150127	Y
Ta18016	AT1G07830	ribosomal protein L29 family protein	585	564	521	556.667	32.6241	188	115	169	157.333	37.8726	0.282635	0.00488934	Y
Ta18013	AT1G07870	Protein kinase superfamily protein	190	165	192	182.333	15.0444	477	305	529	437	117.235	2.39671	0.0498967	Y
Ta18007	AT1G07970	CONTAINS InterPro DOMAIN/s: Cytochrome B561-related, N-terminal (InterPro:IPR019176); Has 215 Blast hits to 213 proteins in 79 species: Archae - 0; Bacteria - 6; Metazoa - 13	172	153	170	165	10.4403	85	62	86	77.6667	13.5769	0.470707	0.000538577	Y
Ta18000	AT1G08030	TPST tyrosylprotein sulfotransferase	102	109	68	93	21.9317	479	350	337	388.667	78.5005	4.17921	0.0191035	Y
Ta17988	AT1G08130	ATLIG1, LIG1 DNA ligase 1	303	318	370	330.333	35.1615	157	89	157	134.333	39.2598	0.40666	0.0164116	Y
Ta17985	AT1G08160	Late embryogenesis abundant (LEA) hydroxyproline-rich glycoprotein family	73	115	73	87	24.2487	1	4	4	3	1.73205	0.0344828	0.0249681	Y
Ta17978	AT1G08230	Transmembrane amino acid transporter family protein	34	12	3	16.3333	15.9478	163	117	107	129	29.8664	7.89796	0.00521952	Y
Ta17977	AT1G08260	EMB142, EMB2284, POL2A, TIL1, EMB529, ABO4, ESD7 DNA polymerase epsilon catalytic subunit	678	731	787	732	54.5069	92	74	55	73.6667	18.5023	0.100638	0.00407456	Y
Ta17975	AT1G08280	Glycosyltransferase family 29 (sialyltransferase) family protein	104	111	93	102.667	9.07377	18	19	16	17.6667	1.52753	0.172078	0.00261943	Y
Ta07552	AT1G08300	NVL no vein-like	253	231	222	235.333	15.9478	156	93	87	112	38.223	0.475921	0.0112535	Y
Ta07547	AT1G08350	Endomembrane protein 70 protein family	142	115	128	128.333	13.5031	56	31	71	52.6667	20.2073	0.41039	0.0149317	Y
Ta07546	AT1G08360	Ribosomal protein L1p/L10e family	3192	3143	2583	2972.67	338.349	1118	1282	1100	1166.67	100.286	0.392465	0.00903198	Y
Ta07531	AT1G08500	ENODL18, AtENODL18 early nodulin-like protein 18	103	89	93	95	7.2111	9	2	7	6	3.60555	0.0631579	0.000798605	Y
Ta07529	AT1G08520	ALB1, ALB-1V, V157, PDE166, CHLD ALBINA 1	505	539	543	529	20.8806	182	140	147	156.333	22.5019	0.295526	0.00441644	Y
Ta07527	AT1G08540	SIGB, SIG1, SIG2, SIGA, ATSIG1, ABC1, ATSIG2 RNApolymerase sigma subunit 2	554	566	669	596.333	63.2166	242	179	223	214.667	32.3161	0.359978	0.0101638	Y
Ta07526	AT1G08550	NPQ1, AVDE1 non-photochemical quenching 1	507	512	528	515.667	10.9697	250	200	245	231.667	27.5379	0.449257	0.00311391	Y
Ta07525	AT1G08570	ACHT4 atypical CYS HIS rich thioredoxin 4	282	233	217	244	33.8674	917	1173	1153	1081	142.38	4.43033	0.0142523	Y
Ta07518	AT1G08630	THA1 threonine aldolase 1	413	305	402	373.333	59.4334	101	76	37	71.3333	32.2542	0.191071	0.0167438	Y
Ta07517	AT1G08640	CJD1 Chloroplast J-like domain 1	366	388	458	404	48.0416	213	196	195	201.333	10.116	0.49835	0.0243246	Y
Ta07516	AT1G08650	PPCK1, ATPPCK1 phosphoenolpyruvate carboxylase kinase 1	712	592	689	664.333	63.6894	109	62	47	72.6667	32.3471	0.109383	0.00306367	Y
Ta07506	AT1G08750	Peptidase C13 family	146	125	160	143.667	17.6163	79	45	83	69	20.8806	0.480278	0.00275879	Y
Ta07504	AT1G08770	PRA1.E prenylated RAB acceptor 1.E	180	163	145	162.667	17.5024	357	346	283	328.667	39.9291	2.02049	0.00714436	Y
Ta07503	AT1G08780	AIP3, PFD4 ABI3-interacting protein 3	325	334	253	304	44.3959	151	136	166	151	15	0.496711	0.0452964	Y
Ta07501	AT1G08800	Protein of unknown function, DUF593	188	164	179	177	12.1244	479	564	459	500.667	55.7524	2.82863	0.0137139	Y
Ta07500	AT1G08800	Protein of unknown function, DUF593	85	85	116	95.3333	17.8979	247	167	216	210	40.3361	2.2028	0.0418682	Y
Ta07496	AT1G08840	emb2411 DNA replication helicase, putative	325	354	330	336.333	15.5027	154	152	118	141.333	20.232	0.420218	0.00398222	Y
Ta07484	AT1G08980	ATAMI1, AMI1, ATTOC64-I, TOC64-I amidase 1	215	193	290	232.667	50.856	58	49	30	45.6667	14.2945	0.196275	0.036411	Y
Ta07481	AT1G09010	glycoside hydrolase family 2 protein	544	508	569	540.333	30.6649	313	187	235	245	63.5925	0.453424	0.0118116	Y
Ta07469	AT1G09155	AtPP2-B15, PP2-B15 phloem protein 2-B15	308	348	265	307	41.509	1685	1653	1566	1634.67	61.5819	5.32465	0.000345755	Y
Ta07462	AT1G09210	CRT1b, AtCRT1b calreticulin 1b	4115	4330	4950	4465	433.561	549	834	776	719.667	150.62	0.16118	0.00328773	Y
Ta07454	AT1G09300	Metallopeptidase M24 family protein	174	176	204	184.667	16.773	50	31	42	41	9.53939	0.222022	0.00580074	Y
Ta07451	AT1G09340	CRB, CSP41B, HIP1.3 chloroplast RNA binding	519	437	677	544.333	121.989	77	93	47	72.3333	23.3524	0.132884	0.0301825	Y
Ta07445	AT1G09400	FMN-linked oxidoreductases superfamily protein	402	373	317	364	43.2088	184	163	131	159.333	26.6896	0.437729	0.00219964	Y
Ta07441	AT1G09450	Protein kinase superfamily protein	133	135	118	128.667	9.29157	44	41	48	44.3333	3.51188	0.34456	0.00743091	Y
Ta07437	AT1G09490	NAD(P)-binding Rossmann-fold superfamily protein	43	20	33	32	11.5326	145	136	156	145.667	10.0167	4.55208	0.00293676	Y
Ta07431	AT1G09560	GLP5 germin-like protein 5	1216	1272	1469	1319	132.887	589	537	668	598	65.9621	0.453374	0.00491125	Y
Ta07424	AT1G09630	ATRAB11C, ATRABA2A, ATRAB-A2A, RAB-A2A, RAB11c RAB GTPase 11C	137	109	118	121.333	14.2945	332	257	311	300	38.6911	2.47253	0.00729506	Y
Ta07423	AT1G09640	Translation elongation factor EF1B, gamma chain	1928	1858	2188	1991.33	173.877	824	675	785	761.333	77.2679	0.382323	0.0052478	Y
Ta07422	AT1G09645	unknown protein; BEST Arabidopsis thaliana protein match is: unknown protein (TAIR:AT1G57765.1); Has 35333 Blast hits to 34131 proteins in 2444 species: Archae - 798; Bacteri	201	177	163	180.333	19.218	345	374	373	364	16.4621	2.01848	0.0118638	Y
Ta07421	AT1G09660	RNA-binding KH domain-containing protein	115	111	137	121	14	53	37	35	41.6667	9.86577	0.344353	0.0215946	Y
Ta07237	AT1G09690	Translation protein SH3-like family protein	4830	4463	3678	4323.67	588.503	1355	1091	1436	1294	180.408	0.299283	0.016573	Y
Ta24856	AT1G09690	Translation protein SH3-like family protein	1489	1451	1319	1419.67	89.2263	360	309	309	326	29.4449	0.229631	0.00147162	Y
Ta07413	AT1G09750	Eukaryotic aspartyl protease family protein	145	133	202	160	36.8646	5	0	5	3.33333	2.88675	0.0208333	0.0163273	Y
Ta07407	AT1G09795	ATATP-PRT2, HISN1B, ATP-PRT2 ATP phosphoribosyl transferase 2	504	484	603	530.333	63.7207	200	144	138	160.667	34.1955	0.302954	0.0169749	Y
Ta07405	AT1G09810	ECT11 evolutionarily conserved C-terminal region 11	154	144	133	143.667	10.504	42	43	43	42.6667	0.57735	0.296984	0.00393056	Y
Ta07399	AT1G09850	XBCP3 xylem bark cysteine peptidase 3	156	201	234	197	39.1535	50	58	88	65.3333	20.0333	0.331641	0.00940887	Y
Ta07394	AT1G09920	TRAF-type zinc finger-related	401	410	438	416.333	19.2959	1065	980	1272	1105.67	150.188	2.65572	0.0123286	Y
Ta01747	AT1G10020	Protein of unknown function (DUF1005)	215	191	191	199	13.8564	97	37	69	67.6667	30.0222	0.340034	0.00744016	Y
Ta01746	AT1G10030	ERG28 homolog of yeast ergosterol28	189	140	137	155.333	29.1947	22	25	25	24	1.73205	0.154506	0.0179845	Y
Ta01743	AT1G10070	ATBCAT-2, BCAT-2 branched-chain amino acid transaminase 2	775	686	1093	851.333	213.968	6583	3849	5038	5156.67	1370.86	6.05717	0.0316366	Y
Ta01742	AT1G10090	Early-responsive to dehydration stress protein (ERD4)	1199	1309	1703	1403.67	265.001	11431	9451	10641	10507.7	996.711	7.48587	0.00444514	Y
Ta01739	AT1G10130	ECA3, ATECA3 endoplasmic reticulum-type calcium-transporting ATPase 3	330	358	371	353	20.9523	169	124	166	153	25.1595	0.433428	0.0110717	Y
Ta01729	AT1G10270	GRP23 glutamine-rich protein 23	182	176	185	181	4.58258	80	51	94	75	21.9317	0.414365	0.00881178	Y
Ta01717	AT1G10360	ATGSTU18, GST29, GSTU18 glutathione S-transferase TAU 18	108	84	81	91	14.7986	19	19	12	16.6667	4.04145	0.18315	0.00982727	Y
Ta01712	AT1G10410	Protein of unknown function (DUF1336)	584	659	673	638.667	47.8574	1453	1196	1313	1320.67	128.671	2.06785	0.0200752	Y
Ta01699	AT1G10522	unknown protein; FUNCTIONS IN: molecular function unknown; INVOLVED IN: biological process unknown; LOCATED IN: chloroplast; EXPRESSED IN: 23 plant structures; EXPRESSED DURI	301	326	288	305	19.3132	78	54	70	67.3333	12.2202	0.220765	0.00521301	Y
Ta01682	AT1G10650	SBP (S-ribonuclease binding protein) family protein	161	137	181	159.667	22.0303	448	373	362	394.333	46.801	2.46973	0.016589	Y
Ta01681	AT1G10657	Plant protein 1589 of unknown function	86	104	67	85.6667	18.5023	28	33	18	26.3333	7.63763	0.307393	0.0113857	Y
Ta01679	AT1G10670	ACLA-1 ATP-citrate lyase A-1	557	437	600	531.333	84.4768	54	18	42	38	18.3303	0.0715182	0.00664474	Y
Ta09530	AT1G10910	Pentatricopeptide repeat (PPR) superfamily protein	164	164	218	182	31.1769	66	53	98	72.3333	23.1589	0.397436	0.00337343	Y
Ta09526	AT1G10960	ATFD1, FD1 ferredoxin 1	3218	3450	3323	3330.33	116.174	1768	1210	1224	1400.67	318.197	0.420579	0.0155232	Y
Ta09512	AT1G11130	SUB, SCM, SRF9 Leucine-rich repeat protein kinase family protein	103	83	80	88.6667	12.5033	5	2	7	4.66667	2.51661	0.0526316	0.00761249	Y
Ta09492	AT1G11290	CRR22 Pentatricopeptide repeat (PPR) superfamily protein	294	252	322	289.333	35.2326	70	37	58	55	16.7033	0.190092	0.00410442	Y
Ta09488	AT1G11310	MLO2, ATMLO2, PMR2 Seven transmembrane MLO family protein	320	203	169	230.667	79.2107	134	113	46	97.6667	45.9601	0.42341	0.0420244	Y
Ta09474	AT1G11430	plastid developmental protein DAG, putative	531	490	523	514.667	21.7332	171	78	117	122	46.7012	0.237047	0.0017451	Y
Ta03132	AT1G11820	O-Glycosyl hydrolases family 17 protein	418	405	464	429	31	203	136	180	173	34.0441	0.403263	0.00663204	Y
Ta03130	AT1G11860	Glycine cleavage T-protein family	1362	1224	1891	1492.33	352.083	706	348	510	521.333	179.269	0.349341	0.0455396	Y
Ta03119	AT1G11910	APA1, ATAPA1 aspartic proteinase A1	4730	3808	6331	4956.33	1276.64	21825	16041	20173	19346.3	2979.29	3.90336	0.00973184	Y
Ta03106	AT1G12020	unknown protein; BEST Arabidopsis thaliana protein match is: unknown protein (TAIR:AT1G62422.1); Has 89 Blast hits to 88 proteins in 16 species: Archae - 0; Bacteria - 0; Met	56	52	59	55.6667	3.51188	426	453	381	420	36.3731	7.54491	0.00395499	Y
Ta03097	AT1G12110	NRT1.1, CHL1-1, NRT1, B-1, ATNRT1, CHL1 nitrate transporter 1.1	45	34	86	55	27.4044	1041	819	1132	997.333	161.004	18.1333	0.00712673	Y
Ta03093	AT1G12200	Flavin-binding monooxygenase family protein	419	228	282	309.667	98.4598	136	67	73	92	38.223	0.297094	0.0255609	Y
Ta03091	AT1G12230	Aldolase superfamily protein	1335	1342	1691	1456	203.546	151	99	102	117.333	29.1947	0.0805861	0.00878712	Y
Ta03090	AT1G12240	ATBETAFRUCT4, VAC-INV Glycosyl hydrolases family 32 protein	850	1041	1146	1012.33	150.068	418	134	117	223	169.089	0.220283	0.0493211	Y
Ta03079	AT1G12380	unknown protein; BEST Arabidopsis thaliana protein match is: unknown protein (TAIR:AT1G62870.1); Has 173 Blast hits to 170 proteins in 34 species: Archae - 0; Bacteria - 4; M	394	379	452	408.333	38.553	88	78	54	73.3333	17.4738	0.179592	0.00874413	Y
Ta03070	AT1G12440	A20/AN1-like zinc finger family protein	876	961	770	869	95.6922	3038	3545	2735	3106	409.259	3.57422	0.00659588	Y
Ta03069	AT1G12450	SNARE associated Golgi protein family	401	416	379	398.667	18.61	1407	1072	1227	1235.33	167.655	3.09866	0.0143156	Y
Ta03065	AT1G12500	Nucleotide-sugar transporter family protein	283	224	221	242.667	34.9619	153	101	89	114.333	34.0196	0.471154	0.000451709	Y
Ta03057	AT1G12570	Glucose-methanol-choline (GMC) oxidoreductase family protein	700	453	920	691	233.63	2	2	1	1.66667	0.57735	0.00241196	0.0363657	Y
Ta03047	AT1G12700	ATP binding;nucleic acid binding;helicases	286	225	245	252	31.0966	940	786	956	894	93.8723	3.54762	0.00460451	Y
Ta03046	AT1G12710	AtPP2-A12, PP2-A12 phloem protein 2-A12	87	80	77	81.3333	5.1316	197	140	162	166.333	28.746	2.04508	0.0276449	Y
Ta03037	AT1G12805	nucleotide binding	35	45	38	39.3333	5.1316	388	640	559	529	128.651	13.4492	0.0207156	Y
Ta03032	AT1G12845	unknown protein; FUNCTIONS IN: molecular function unknown; INVOLVED IN: biological process unknown; LOCATED IN: endomembrane system; EXPRESSED IN: 22 plant structures; EXPRES	159	168	149	158.667	9.50438	31	47	37	38.3333	8.0829	0.241597	0.00147768	Y
Ta03030	AT1G12860	SCRM2, ICE2 basic helix-loop-helix (bHLH) DNA-binding superfamily protein	264	182	220	222	41.0366	93	60	77	76.6667	16.5025	0.345345	0.00940298	Y
Ta03025	AT1G12900	GAPA-2 glyceraldehyde 3-phosphate dehydrogenase A subunit 2	4529	4827	6922	5426	1304.11	1809	1482	1403	1564.67	215.254	0.288365	0.0450236	Y
Ta03014	AT1G13030	sphere organelles protein-related	135	116	131	127.333	10.0167	38	23	37	32.6667	8.3865	0.256545	0.000161139	Y
Ta14754	AT1G13250	GATL3 galacturonosyltransferase-like 3	256	192	256	234.667	36.9504	97	66	47	70	25.2389	0.298295	0.0208007	Y
Ta14752	AT1G13270	MAP1C, MAP1B methionine aminopeptidase 1B	176	178	223	192.333	26.5769	92	62	90	81.3333	16.773	0.422877	0.0163372	Y
Ta14746	AT1G13360	unknown protein; BEST Arabidopsis thaliana protein match is: unknown protein (TAIR:AT3G25870.1); Has 69 Blast hits to 69 proteins in 16 species: Archae - 0; Bacteria - 0; Met	324	332	265	307	36.5923	983	889	766	879.333	108.822	2.86428	0.00646705	Y
Ta14745	AT1G13380	Protein of unknown function (DUF1218)	233	186	149	189.333	42.0991	35	45	42	40.6667	5.1316	0.214789	0.0304394	Y
Ta14697	AT1G13880	ELM2 domain-containing protein	368	366	433	389	38.1182	958	710	721	796.333	140.115	2.04713	0.0481376	Y
Ta14684	AT1G13960	WRKY4 WRKY DNA-binding protein 4	204	160	157	173.667	26.3122	645	578	643	622	38.1182	3.58157	0.00197806	Y
Ta14687	AT1G13990	unknown protein; FUNCTIONS IN: molecular function unknown; INVOLVED IN: biological process unknown; LOCATED IN: chloroplast; EXPRESSED IN: 23 plant structures; EXPRESSED DURI	96	90	90	92	3.4641	345	208	275	276	68.5055	3	0.0397458	Y
Ta14682	AT1G14030	Rubisco methyltransferase family protein	186	191	226	201	21.7945	18	16	4	12.6667	7.57188	0.0630182	0.0080068	Y
Ta14681	AT1G14040	EXS (ERD1/XPR1/SYG1) family protein	270	289	322	293.667	26.3122	110	47	55	70.6667	34.2977	0.240636	0.0203613	Y
Ta19199	AT1G14120	2-oxoglutarate (2OG) and Fe(II)-dependent oxygenase superfamily protein	546	622	620	596	43.3128	62	60	51	57.6667	5.85947	0.0967562	0.00255095	Y
Ta19197	AT1G14140	Mitochondrial substrate carrier family protein	122	142	97	120.333	22.5462	33	29	25	29	4	0.240997	0.0165367	Y
Ta12223	AT1G14170	RNA-binding KH domain-containing protein	172	201	195	189.333	15.308	368	469	459	432	55.6507	2.28169	0.00914131	Y
Ta19193	AT1G14170	RNA-binding KH domain-containing protein	242	227	243	237.333	8.96289	111	64	97	90.6667	24.1316	0.382022	0.0039486	Y
Ta19186	AT1G14210	Ribonuclease T2 family protein	326	304	357	329	26.6271	21	19	25	21.6667	3.05505	0.0658561	0.00195757	Y
Ta19183	AT1G14260	RING/FYVE/PHD zinc finger superfamily protein	60	49	43	50.6667	8.62168	196	140	128	154.667	36.2951	3.05263	0.0231188	Y
Ta19182	AT1G14270	CAAX amino terminal protease family protein	223	220	289	244	39	47	45	33	41.6667	7.57188	0.170765	0.017139	Y
Ta19177	AT1G14320	SAC52, RPL10, RPL10A Ribosomal protein L16p/L10e family protein	2746	2762	2465	2657.67	167.046	387	265	328	326.667	61.0109	0.122915	0.0020176	Y
Ta19176	AT1G14330	Galactose oxidase/kelch repeat superfamily protein	217	256	215	229.333	23.1157	689	624	665	659.333	32.8684	2.875	0.00537194	Y
Ta19172	AT1G14380	IQD28 IQ-domain 28	198	188	165	183.667	16.9214	73	86	69	76	8.88819	0.413793	0.00667095	Y
Ta19169	AT1G14400	UBC1, ATUBC1 ubiquitin carrier protein 1	1226	1057	983	1088.67	124.557	3389	2986	3010	3128.33	226.063	2.87355	0.00110462	Y
Ta19168	AT1G14410	ATWHY1, PTAC1, WHY1 ssDNA-binding transcriptional regulator	359	293	322	324.667	33.0807	116	84	98	99.3333	16.0416	0.305955	0.00190058	Y
Ta19163	AT1G14460	AAA-type ATPase family protein	109	99	97	101.667	6.4291	11	27	7	15	10.583	0.147541	0.00777812	Y
Ta19157	AT1G14520	MIOX1 myo-inositol oxygenase 1	388	354	271	337.667	60.1858	24	39	29	30.6667	7.63763	0.0908193	0.0130692	Y
Ta12315	AT1G14590	Nucleotide-diphospho-sugar transferase family protein	98	107	100	101.667	4.72582	10	0	8	6	5.2915	0.0590164	0.00363438	Y
Ta03587	AT1G14610	TWN2, VALRS valyl-tRNA synthetase / valine--tRNA ligase (VALRS)	1365	1350	1564	1426.33	119.459	665	494	645	601.333	93.4897	0.421594	0.00616763	Y
Ta21457	AT1G14620	DECOY decoy	156	162	124	147.333	20.4287	48	18	55	40.3333	19.6554	0.273756	0.0386075	Y
Ta03588	AT1G14620	DECOY decoy	134	143	129	135.333	7.0946	23	37	18	26	9.84886	0.192118	0.000232296	Y
Ta03597	AT1G14690	MAP65-7 microtubule-associated protein 65-7	261	313	275	283	26.9072	97	99	62	86	20.8087	0.303887	0.00694426	Y
Ta03599	AT1G14710	hydroxyproline-rich glycoprotein family protein	527	522	516	521.667	5.50757	237	132	280	216.333	76.1337	0.414696	0.0211396	Y
Ta03603	AT1G14740	Protein of unknown function (DUF1423)	1097	1064	1217	1126	80.5171	2588	2066	2204	2286	270.488	2.0302	0.0197674	Y
Ta03610	AT1G14780	MAC/Perforin domain-containing protein	192	161	123	158.667	34.5591	51	33	18	34	16.5227	0.214286	0.00705243	Y
Ta21638	AT1G14800	Nucleic acid-binding, OB-fold-like protein	160	123	112	131.667	25.1462	4	0	0	1.33333	2.3094	0.0101266	0.0101329	Y
Ta03612	AT1G14810	semialdehyde dehydrogenase family protein	354	317	339	336.667	18.61	47	21	30	32.6667	13.2035	0.0970297	0.00017669	Y
Ta03615	AT1G14840	ATMAP70-4, MAP70-4 microtubule-associated proteins 70-4	153	130	108	130.333	22.5019	42	33	28	34.3333	7.0946	0.263427	0.00860438	Y
Ta03623	AT1G14920	GAI, RGA2 GRAS family transcription factor family protein	236	219	266	240.333	23.7978	56	43	26	41.6667	15.0444	0.17337	0.0106817	Y
Ta03638	AT1G15100	RHA2A RING-H2 finger A2A	47	27	31	35	10.583	297	455	379	377	79.019	10.7714	0.0219092	Y
Ta03644	AT1G15180	MATE efflux family protein	129	116	80	108.333	25.3837	17	29	25	23.6667	6.1101	0.218462	0.0359264	Y
Ta03653	AT1G15260	unknown protein; BEST Arabidopsis thaliana protein match is: unknown protein (TAIR:AT3G16070.1); Has 28 Blast hits to 28 proteins in 7 species: Archae - 0; Bacteria - 0; Meta	126	101	132	119.667	16.4418	7	0	7	4.66667	4.04145	0.0389972	0.00390891	Y
Ta03656	AT1G15290	Tetratricopeptide repeat (TPR)-like superfamily protein	1224	1336	1701	1420.33	249.432	240	210	217	222.333	15.695	0.156536	0.0150713	Y
Ta03662	AT1G15360	SHN1, WIN1 Integrase-type DNA-binding superfamily protein	3786	3361	3086	3411	352.668	135	91	121	115.667	22.4796	0.0339099	0.00360651	Y
Ta03666	AT1G15390	PDF1A, ATDEF1 peptide deformylase 1A	177	205	164	182	20.9523	99	58	64	73.6667	22.1435	0.404762	0.0335211	Y
Ta03673	AT1G15440	PWP2, ATPWP2 periodic tryptophan protein 2	71	75	103	83	17.4356	30	6	33	23	14.7986	0.277108	0.024186	Y
Ta03677	AT1G15500	ATNTT2 TLC ATP/ADP transporter	1876	1958	2356	2063.33	256.752	815	521	748	694.667	154.085	0.336672	0.0136492	Y
Ta03683	AT1G15570	CYCA2;3 CYCLIN A2;3	327	317	316	320	6.08276	71	49	64	61.3333	11.2398	0.191667	0.000345235	Y
Ta03688	AT1G15710	prephenate dehydrogenase family protein	255	242	287	261.333	23.1589	141	109	140	130	18.1934	0.497449	0.00525981	Y
Ta03689	AT1G15730	Cobalamin biosynthesis CobW-like protein	218	182	219	206.333	21.0792	63	33	47	47.6667	15.0111	0.231018	0.00187927	Y
Ta03696	AT1G15820	LHCB6, CP24 light harvesting complex photosystem II subunit 6	3227	2768	3309	3101.33	291.572	1821	735	989	1181.67	568.058	0.381019	0.0191954	Y
Ta03699	AT1G15860	Domain of unknown function (DUF298)	358	376	402	378.667	22.1209	948	899	1047	964.667	75.3945	2.54754	0.00360403	Y
Ta03704	AT1G15910	XH/XS domain-containing protein	1220	1057	1375	1217.33	159.017	733	416	576	575	158.502	0.472344	0.0191006	Y
Ta03710	AT1G15970	DNA glycosylase superfamily protein	151	118	122	130.333	18.0093	65	41	45	50.3333	12.8582	0.386189	0.00140329	Y
Ta03711	AT1G15980	NDF1, NDH48 NDH-dependent cyclic electron flow 1	332	323	300	318.333	16.5025	44	49	45	46	2.64575	0.144503	0.0012307	Y
Ta03714	AT1G16020	Protein of unknown function (DUF1712)	325	384	357	355.333	29.5353	162	167	128	152.333	21.2211	0.428705	0.00985034	Y
Ta03718	AT1G16060	ADAP ARIA-interacting double AP2 domain protein	135	109	85	109.667	25.0067	5	0	4	3	2.64575	0.0273556	0.0172483	Y
Ta03720	AT1G16080	unknown protein; LOCATED IN: apoplast, chloroplast stroma, chloroplast, chloroplast envelope; EXPRESSED IN: 23 plant structures; EXPRESSED DURING: 14 growth stages; Has 81 Bl	157	151	191	166.333	21.5716	15	16	16	15.6667	0.57735	0.0941884	0.00663419	Y
Ta03723	AT1G16180	Serinc-domain containing serine and sphingolipid biosynthesis protein	1181	1002	1357	1180	177.502	2763	2196	3142	2700.33	476.103	2.28842	0.0127556	Y
Ta03735	AT1G16350	Aldolase-type TIM barrel family protein	417	416	476	436.333	34.356	188	165	185	179.333	12.5033	0.411001	0.00494921	Y
Ta03752	AT1G16515	unknown protein; Has 35333 Blast hits to 34131 proteins in 2444 species: Archae - 798; Bacteria - 22429; Metazoa - 974; Fungi - 991; Plants - 531; Viruses - 0; Other Eukaryot	183	178	98	153	47.697	6	2	4	4	2	0.0261438	0.0324199	Y
Ta03753	AT1G16520	unknown protein; FUNCTIONS IN: molecular function unknown; INVOLVED IN: biological process unknown; LOCATED IN: plasma membrane; EXPRESSED IN: 22 plant structures; EXPRESSED	373	312	338	341	30.6105	102	62	109	91	25.3574	0.266862	0.00234373	Y
Ta03762	AT1G16630	unknown protein; LOCATED IN: chloroplast; BEST Arabidopsis thaliana protein match is: unknown protein (TAIR:AT2G16270.1); Has 10587 Blast hits to 5736 proteins in 617 species	84	107	77	89.3333	15.695	3	2	4	3	1	0.0335821	0.0121768	Y
Ta03771	AT1G16720	HCF173 high chlorophyll fluorescence phenotype 173	295	261	372	309.333	56.8712	690	477	728	631.667	135.286	2.04203	0.0272688	Y
Ta03777	AT1G16780	VHP2;2, AtVHP2;2 Inorganic H pyrophosphatase family protein	239	214	251	234.667	18.8768	58	37	33	42.6667	13.4288	0.181818	0.00458881	Y
Ta03786	AT1G16870	mitochondrial 28S ribosomal protein S29-related	359	385	405	383	23.0651	203	150	219	190.667	36.1156	0.497824	0.0140295	Y
Ta03791	AT1G16920	RAB11, ATRABA1B, RABA1b RAB GTPase homolog A1B	612	508	463	527.667	76.4221	252	138	179	189.667	57.7437	0.359444	0.00639221	Y
Ta03804	AT1G17060	CYP72C1, SOB7 cytochrome p450 72c1	681	475	539	565	105.432	3485	4485	4079	4016.33	502.937	7.10855	0.0101825	Y
Ta03810	AT1G17120	CAT8 cationic amino acid transporter 8	261	224	283	256	29.8161	168	93	122	127.667	37.8197	0.498698	0.0227073	Y
Ta03818	AT1G17200	Uncharacterised protein family (UPF0497)	246	186	258	230	38.5746	32	29	24	28.3333	4.04145	0.123188	0.0128325	Y
Ta03820	AT1G17220	FUG1 Translation initiation factor 2, small GTP-binding protein	581	623	820	674.667	127.602	320	259	359	312.667	50.4017	0.463439	0.0245127	Y
Ta01266	AT1G17350	NADH:ubiquinone oxidoreductase intermediate-associated protein 30	178	182	164	174.667	9.45163	66	56	34	52	16.3707	0.29771	0.00197311	Y
Ta01269	AT1G17380	JAZ5, TIFY11A jasmonate-zim-domain protein 5	934	1396	1494	1274.67	299.067	254	125	398	259	136.569	0.20319	0.0285122	Y
Ta01280	AT1G17460	TRFL3 TRF-like 3	113	85	93	97	14.4222	48	27	56	43.6667	14.9778	0.450172	0.023991	Y
Ta01284	AT1G17500	ATPase E1-E2 type family protein / haloacid dehalogenase-like hydrolase family protein	465	445	362	424	54.6168	111	128	105	114.667	11.9304	0.27044	0.00824471	Y
Ta01290	AT1G17560	HLL Ribosomal protein L14p/L23e family protein	414	380	337	377	38.5876	75	35	60	56.6667	20.2073	0.150309	0.00457256	Y
Ta01293	AT1G17620	Late embryogenesis abundant (LEA) hydroxyproline-rich glycoprotein family	595	645	647	629	29.4618	303	183	356	280.667	88.636	0.446211	0.0256032	Y
Ta01295	AT1G17650	GLYR2, GR2 glyoxylate reductase 2	392	378	504	424.667	69.0604	69	64	73	68.6667	4.50925	0.161695	0.0109661	Y
Ta01298	AT1G17690	NOF1 FUNCTIONS IN: molecular function unknown; INVOLVED IN: biological process unknown; LOCATED IN: nucleus; EXPRESSED IN: 24 plant structures; EXPRESSED DURING: 13 growth sta	183	193	159	178.333	17.4738	44	31	64	46.3333	16.6233	0.259813	0.0214613	Y
Ta01310	AT1G17830	Protein of unknown function (DUF789)	202	330	223	251.667	68.6464	40	31	35	35.3333	4.50925	0.140397	0.0357017	Y
Ta01315	AT1G17870	ATEGY3, EGY3 ethylene-dependent gravitropism-deficient and yellow-green-like 3	1368	1275	1048	1230.33	164.61	496	381	445	440.667	57.6223	0.358169	0.0137456	Y
Ta27211	AT1G18070	Translation elongation factor EF1A/initiation factor IF2gamma family protein	347	316	228	297	61.7333	135	146	124	135	11	0.454545	0.0356459	Y
Ta01330	AT1G18080	ATARCA, RACK1A AT, RACK1A Transducin/WD40 repeat-like superfamily protein	2463	2377	2473	2437.67	52.7763	800	580	827	735.667	135.486	0.301791	0.000786261	Y
Ta01338	AT1G18180	Protein of unknown function (DUF1295)	133	150	128	137	11.5326	48	51	60	53	6.245	0.386861	0.0111943	Y
Ta01340	AT1G18200	AtRABA6b, RABA6b RAB GTPase homolog A6B	47	80	39	55.3333	21.7332	459	366	321	382	70.3776	6.90361	0.0166469	Y
Ta01341	AT1G18210	Calcium-binding EF-hand family protein	873	910	600	794.333	169.311	2153	1902	1913	1989.33	141.846	2.50441	0.00719938	Y
Ta01357	AT1G18400	BEE1 BR enhanced expression 1	16	7	11	11.3333	4.50925	218	259	283	253.333	32.8684	22.3529	0.00731819	Y
Ta01365	AT1G18470	Transmembrane Fragile-X-F-associated protein	315	275	295	295	20	916	895	926	912.333	15.8219	3.09266	0.000201403	Y
Ta01372	AT1G18540	Ribosomal protein L6 family protein	2412	2358	2375	2381.67	27.6104	535	443	563	513.667	62.78	0.215675	0.000259063	Y
Ta01374	AT1G18560	BED zinc finger ;hAT family dimerisation domain	49	58	64	57	7.54983	135	107	134	125.333	15.885	2.19883	0.0237099	Y
Ta01383	AT1G18650	PDCB3 plasmodesmata callose-binding protein 3	242	186	130	186	56	33	35	21	29.6667	7.57188	0.159498	0.03271	Y
Ta01385	AT1G18670	IBS1 Protein kinase superfamily protein	321	451	308	360	79.0759	162	156	97	138.333	35.9212	0.384259	0.0304938	Y
Ta01396	AT1G18800	NRP2 NAP1-related protein 2	575	578	693	615.333	67.278	227	128	182	179	49.5681	0.290899	0.0116672	Y
Ta01401	AT1G18840	IQD30 IQ-domain 30	563	553	647	587.667	51.6269	238	142	170	183.333	49.3694	0.311968	0.0116384	Y
Ta01412	AT1G18980	RmlC-like cupins superfamily protein	108224	81358	146334	111972	32649.7	33371	19771	24558	25900	6898.6	0.231308	0.0421716	Y
Ta17776	AT1G19010	unknown protein; BEST Arabidopsis thaliana protein match is: unknown protein (TAIR:AT1G74860.1); Has 337 Blast hits to 320 proteins in 97 species: Archae - 0; Bacteria - 14;	59	64	64	62.3333	2.88675	140	144	143	142.333	2.08167	2.28342	5.20793e-05	Y
Ta01420	AT1G19090	RKF2, CRK1 receptor-like serine/threonine kinase 2	102	84	94	93.3333	9.0185	298	179	259	245.333	60.6658	2.62857	0.0365198	Y
Ta01424	AT1G19110	inter-alpha-trypsin inhibitor heavy chain-related	317	360	411	362.667	47.0567	1169	793	893	951.667	194.744	2.62408	0.0469027	Y
Ta03901	AT1G19220	ARF19, IAA22, ARF11 auxin response factor 19	109	111	146	122	20.8087	70	37	71	59.3333	19.3477	0.486339	0.0338754	Y
Ta03909	AT1G19310	RING/U-box superfamily protein	59	64	46	56.3333	9.29157	191	171	182	181.333	10.0167	3.21893	0.00522805	Y
Ta03915	AT1G19380	Protein of unknown function (DUF1195)	129	149	104	127.333	22.5462	430	335	418	394.333	51.7333	3.09686	0.0224283	Y
Ta03927	AT1G19520	NFD5 pentatricopeptide (PPR) repeat-containing protein	428	454	489	457	30.6105	212	171	267	216.667	48.1698	0.474106	0.00783814	Y
Ta03932	AT1G19580	GAMMA CA1 gamma carbonic anhydrase 1	786	823	953	854	87.7097	230	183	198	203.667	24.0069	0.238486	0.00777435	Y
Ta03937	AT1G19640	JMT jasmonic acid carboxyl methyltransferase	25809	25424	41283	30838.7	9047.11	151909	118817	165921	145549	24187.5	4.71969	0.00853674	Y
Ta03939	AT1G19660	Wound-responsive family protein	1145	961	962	1022.67	105.945	2757	2615	2671	2681	71.5262	2.62158	0.000286698	Y
Ta03940	AT1G19670	ATCLH1, CORI1, ATHCOR1, CLH1 chlorophyllase 1	4130	4753	6840	5241	1419.38	176	121	150	149	27.5136	0.0284297	0.0251198	Y
Ta03941	AT1G19680	RING/U-box superfamily protein	165	262	191	206	50.2096	55	68	56	59.6667	7.23418	0.289644	0.0277588	Y
Ta03943	AT1G19700	BEL10 BEL1-like homeodomain 10	325	293	363	327	35.0428	929	677	780	795.333	126.698	2.43221	0.0207295	Y
Ta03953	AT1G19830	SAUR-like auxin-responsive protein family	221	193	212	208.667	14.2945	29	18	18	21.6667	6.35085	0.103834	0.0010374	Y
Ta03954	AT1G19835	Plant protein of unknown function (DUF869)	1471	1382	1494	1449	59.1523	618	539	803	653.333	135.5	0.450886	0.0043112	Y
Ta03965	AT1G19950	HVA22H HVA22-like protein H (ATHVA22H)	132	116	125	124.333	8.02081	11	8	16	11.6667	4.04145	0.0938338	0.00137143	Y
Ta03970	AT1G20020	ATLFNR2, FNR2 ferredoxin-NADP(+)-oxidoreductase 2	1396	1395	2011	1600.67	355.359	587	251	284	374	185.2	0.233653	0.0446307	Y
Ta03973	AT1G20050	HYD1 C-8,7 sterol isomerase	256	269	276	267	10.1489	59	27	54	46.6667	17.2143	0.174782	0.00347217	Y
Ta03990	AT1G20225	Thioredoxin superfamily protein	828	680	877	795	102.562	464	300	419	394.333	84.7368	0.496017	0.00521091	Y
Ta03993	AT1G20270	2-oxoglutarate (2OG) and Fe(II)-dependent oxygenase superfamily protein	237	245	235	239	5.2915	528	710	683	640.333	98.2157	2.67922	0.018517	Y
Ta03997	AT1G20330	SMT2, CVP1, FRL1 sterol methyltransferase 2	874	892	1069	945	107.764	401	268	316	328.333	67.3523	0.347443	0.0167836	Y
Ta03998	AT1G20340	DRT112, PETE2 Cupredoxin superfamily protein	6008	5795	6368	6057	289.626	3287	2311	2690	2762.67	492.041	0.456111	0.00776965	Y
Ta10841	AT1G20610	CYCB2;3 Cyclin B2;3	107	92	94	97.6667	8.14453	20	10	16	15.3333	5.03322	0.156997	0.000998355	Y
Ta10821	AT1G20810	FKBP-like peptidyl-prolyl cis-trans isomerase family protein	128	107	117	117.333	10.504	44	29	18	30.3333	13.0512	0.258523	0.00511311	Y
Ta10817	AT1G20840	TMT1 tonoplast monosaccharide transporter1	140	134	145	139.667	5.50757	33	18	21	24	7.93725	0.171838	0.00179733	Y
Ta10804	AT1G20970	FUNCTIONS IN: molecular function unknown; INVOLVED IN: biological process unknown; LOCATED IN: plasma membrane, vacuole; EXPRESSED IN: guard cell, cultured cell; BEST Arabido	859	892	1041	930.667	96.9656	463	357	465	428.333	61.7846	0.460244	0.0115538	Y
Ta10799	AT1G21000	PLATZ transcription factor family protein	146	92	71	103	38.6911	348	181	248	259	84.0417	2.51456	0.0450213	Y
Ta13424	AT1G21090	Cupredoxin superfamily protein	219	191	128	179.333	46.6083	16	6	13	11.6667	5.1316	0.0650558	0.0246827	Y
Ta13419	AT1G21170	SEC5B Exocyst complex component SEC5	268	273	333	291.333	36.1709	125	130	156	137	16.6433	0.470252	0.00534934	Y
Ta11249	AT1G21440	Phosphoenolpyruvate carboxylase family protein	240	239	233	237.333	3.78594	34	33	34	33.6667	0.57735	0.141854	0.000131229	Y
Ta11248	AT1G21450	SCL1 SCARECROW-like 1	158	181	226	188.333	34.5881	427	410	485	440.667	39.3234	2.33982	0.00226088	Y
Ta11247	AT1G21460	SWEET1, AtSWEET1 Nodulin MtN3 family protein	443	432	259	378	103.204	54	27	37	39.3333	13.6504	0.104056	0.0285804	Y
Ta11244	AT1G21500	unknown protein; Has 29 Blast hits to 29 proteins in 12 species: Archae - 0; Bacteria - 0; Metazoa - 0; Fungi - 2; Plants - 27; Viruses - 0; Other Eukaryotes - 0 (source: NCB	692	740	417	616.333	174.288	203	158	139	166.667	32.8684	0.270416	0.03775	Y
Ta11239	AT1G21540	AMP-dependent synthetase and ligase family protein	541	495	609	548.333	57.3527	80	74	69	74.3333	5.50757	0.135562	0.00539643	Y
Ta11237	AT1G21560	unknown protein; FUNCTIONS IN: molecular function unknown; INVOLVED IN: biological process unknown; LOCATED IN: cellular component unknown; EXPRESSED IN: 22 plant structures;	317	227	210	251.333	57.5007	6	2	8	5.33333	3.05505	0.0212202	0.0177012	Y
Ta11235	AT1G21580	Zinc finger C-x8-C-x5-C-x3-H type family protein	184	213	288	228.333	53.6687	101	51	110	87.3333	31.7857	0.382482	0.0407423	Y
Ta11233	AT1G21600	PTAC6 plastid transcriptionally active 6	351	339	335	341.667	8.32666	112	74	51	79	30.8058	0.23122	0.00245652	Y
Ta17538	AT1G21740	Protein of unknown function (DUF630 and DUF632)	146	120	98	121.333	24.0278	18	25	30	24.3333	6.02771	0.200549	0.0305331	Y
Ta17537	AT1G21750	ATPDIL1-1, ATPDI5, PDI5, PDIL1-1 PDI-like 1-1	5405	6030	6200	5878.33	418.639	2381	3174	3138	2897.67	447.808	0.49294	0.000450574	Y
Ta17530	AT1G21840	UREF urease accessory protein F	274	232	217	241	29.5466	782	673	698	717.667	57.0993	2.97787	0.00166292	Y
Ta17526	AT1G21880	LYM1 lysm domain GPI-anchored protein 1 precursor	669	595	432	565.333	121.253	144	76	164	128	46.1303	0.226415	0.0355105	Y
Ta17511	AT1G22020	SHM6 serine hydroxymethyltransferase 6	445	419	490	451.333	35.9212	1305	1002	1280	1195.67	168.185	2.64919	0.0122531	Y
Ta17508	AT1G22050	MUB6 membrane-anchored ubiquitin-fold protein 6 precursor	66	91	45	67.3333	23.029	162	243	181	195.333	42.3596	2.90099	0.0165091	Y
Ta17507	AT1G22060	LOCATED IN: vacuole; EXPRESSED IN: 23 plant structures; EXPRESSED DURING: 13 growth stages; BEST Arabidopsis thaliana protein match is: FBD, F-box and Leucine Rich Repeat dom	625	658	729	670.667	53.1445	164	142	121	142.333	21.5019	0.212227	0.006523	Y
Ta17504	AT1G22070	TGA3 TGA1A-related gene 3	273	232	216	240.333	29.3995	675	507	433	538.333	124.005	2.23994	0.0320014	Y
Ta17483	AT1G22280	PAPP2C phytochrome-associated protein phosphatase type 2C	282	286	248	272	20.8806	623	488	639	583.333	82.9478	2.14461	0.031434	Y
Ta17294	AT1G22410	Class-II DAHP synthetase family protein	3855	3966	6660	4827	1588.39	30133	19124	26091	25116	5568.89	5.20323	0.0245455	Y
Ta15853	AT1G22700	Tetratricopeptide repeat (TPR)-like superfamily protein	616	522	644	594	63.9062	286	243	218	249	34.3948	0.419192	0.0152459	Y
Ta15841	AT1G22840	CYTC-1, ATCYTC-A CYTOCHROME C-1	2445	2407	2088	2313.33	196.067	1134	1048	1260	1147.33	106.627	0.495965	0.0205007	Y
Ta15830	AT1G22930	T-complex protein 11	911	917	1163	997	143.792	5014	4405	5498	4972.33	547.69	4.9873	0.00401653	Y
Ta15825	AT1G22985	Integrase-type DNA-binding superfamily protein	33	30	29	30.6667	2.08167	196	154	220	190	33.4066	6.19565	0.014544	Y
Ta15822	AT1G23010	LPR1 Cupredoxin superfamily protein	8753	7776	14760	10429.7	3781.86	113056	129663	160855	134525	24267.5	12.8983	0.00939644	Y
Ta15820	AT1G23040	hydroxyproline-rich glycoprotein family protein	250	274	270	264.667	12.8582	1604	1560	1629	1597.67	34.9333	6.03652	0.000311823	Y
Ta15817	AT1G23080	PIN7, ATPIN7 Auxin efflux carrier family protein	51	44	38	44.3333	6.50641	579	1004	664	749	224.889	16.8947	0.0327531	Y
Ta15816	AT1G23090	AST91, SULTR3;3 sulfate transporter 91	21	51	13	28.3333	20.0333	314	259	214	262.333	50.0833	9.25882	0.0155953	Y
Ta13459	AT1G23190	PGM3 Phosphoglucomutase/phosphomannomutase family protein	1317	1490	2329	1712	541.294	452	251	431	378	110.485	0.220794	0.0476084	Y
Ta13458	AT1G23200	Plant invertase/pectin methylesterase inhibitor superfamily	2572	2337	3779	2896	773.675	8202	7658	8934	8264.67	640.304	2.85382	0.00067137	Y
Ta13448	AT1G23300	MATE efflux family protein	2009	1711	1986	1902	165.81	9204	9669	7990	8954.33	866.897	4.70785	0.006437	Y
Ta13438	AT1G23360	MENG S-adenosyl-L-methionine-dependent methyltransferases superfamily protein	226	238	206	223.333	16.1658	66	22	44	44	22	0.197015	0.0103001	Y
Ta04809	AT1G23410	Ribosomal protein S27a / Ubiquitin family protein	769	738	596	701	92.2442	160	195	188	181	18.5203	0.258203	0.0126942	Y
Ta15796	AT1G23440	Peptidase C15, pyroglutamyl peptidase I-like	1002	841	933	925.333	80.7733	2606	2034	2303	2314.33	286.168	2.50108	0.0072631	Y
Ta26248	AT1G23730	ATBCA3, BCA3 beta carbonic anhydrase 3	164	298	221	227.667	67.2483	2	0	8	3.33333	4.16333	0.0146413	0.0298715	Y
Ta15776	AT1G23740	Oxidoreductase, zinc-binding dehydrogenase family protein	460	439	724	541	158.83	115	43	69	75.6667	36.46	0.139864	0.0399994	Y
Ta15755	AT1G24000	Polyketide cyclase/dehydrase and lipid transport superfamily protein	114	113	90	105.667	13.5769	5	6	20	10.3333	8.3865	0.0977918	0.0172344	Y
Ta15750	AT1G24020	MLP423 MLP-like protein 423	9951	9890	8435	9425.33	858.196	379	228	393	333.333	91.4895	0.0353657	0.00332576	Y
Ta13035	AT1G24160	unknown protein; FUNCTIONS IN: molecular function unknown; INVOLVED IN: biological process unknown; LOCATED IN: cellular component unknown; EXPRESSED IN: guard cell; BEST Ara	925	832	929	895.333	54.8847	409	298	311	339.333	60.6822	0.379002	0.00318076	Y
Ta13036	AT1G24170	GATL8, LGT9 Nucleotide-diphospho-sugar transferases superfamily protein	945	717	735	799	126.76	275	99	130	168	93.9521	0.210263	0.000988918	Y
Ta20470	AT1G24180	IAR4 Thiamin diphosphate-binding fold (THDP-binding) superfamily protein	235	199	217	217	18	50	25	42	39	12.7671	0.179724	0.000389033	Y
Ta12155	AT1G24320	Six-hairpin glycosidases superfamily protein	221	229	225	225	4	132	78	122	110.667	28.7286	0.491852	0.025918	Y
Ta12153	AT1G24330	ARM repeat superfamily protein	148	114	87	116.333	30.5669	15	16	12	14.3333	2.08167	0.123209	0.0262576	Y
Ta12150	AT1G24360	NAD(P)-binding Rossmann-fold superfamily protein	1135	1067	1418	1206.67	186.151	258	146	203	202.333	56.003	0.16768	0.0109761	Y
Ta19815	AT1G24510	TCP-1/cpn60 chaperonin family protein	828	802	807	812.333	13.7961	361	288	352	333.667	39.8037	0.410751	0.00141159	Y
Ta12138	AT1G24510	TCP-1/cpn60 chaperonin family protein	1565	1444	1573	1527.33	72.2795	610	379	583	524	126.297	0.343082	0.00104416	Y
Ta12127	AT1G24610	Rubisco methyltransferase family protein	290	316	310	305.333	13.6137	174	126	151	150.333	24.0069	0.492358	0.0186269	Y
Ta12121	AT1G24764	ATMAP70-2, MAP70-2 microtubule-associated proteins 70-2	414	419	392	408.333	14.3643	72	76	84	77.3333	6.1101	0.189388	0.00120567	Y
Ta12119	AT1G25220	ASB1, TRP4, WEI7 anthranilate synthase beta subunit 1	288	332	315	311.667	22.1886	77	43	69	63	17.7764	0.202139	0.0081278	Y
Ta12114	AT1G25260	Ribosomal protein L10 family protein	718	769	619	702	76.2693	207	167	223	199	28.8444	0.283476	0.0137514	Y
Ta18576	AT1G25350	OVA9 glutamine-tRNA ligase, putative / glutaminyl-tRNA synthetase, putative / GlnRS, putative	137	129	157	141	14.4222	62	43	79	61.3333	18.0093	0.434988	0.00169384	Y
Ta12098	AT1G25370	Protein of unknown function (DUF1639)	100	70	118	96	24.2487	312	173	255	246.667	69.8737	2.56944	0.0427638	Y
Ta17149	AT1G25390	Protein kinase superfamily protein	152	82	88	107.333	38.7986	44	27	13	28	15.5242	0.26087	0.0359077	Y
Ta17142	AT1G25450	KCS5, CER60 3-ketoacyl-CoA synthase 5	884	596	931	803.667	181.373	477	255	405	379	113.261	0.471589	0.015862	Y
Ta17136	AT1G25500	Plasma-membrane choline transporter family protein	457	424	450	443.667	17.3877	254	239	148	213.667	57.3614	0.481593	0.0241087	Y
Ta17135	AT1G25510	Eukaryotic aspartyl protease family protein	227	170	197	198	28.5132	28	21	22	23.6667	3.78594	0.119529	0.00678874	Y
Ta17129	AT1G25570	Di-glucose binding protein with Leucine-rich repeat domain	989	1014	1113	1038.67	65.5769	556	451	478	495	54.5252	0.476573	0.0116148	Y
Ta17126	AT1G25682	Family of unknown function (DUF572)	305	327	414	348.667	57.6397	922	700	946	856	135.632	2.45507	0.0192937	Y
Ta17125	AT1G26090	P-loop containing nucleoside triphosphate hydrolases superfamily protein	134	123	128	128.333	5.50757	36	27	37	33.3333	5.50757	0.25974	0.000479802	Y
Ta17121	AT1G26120	ICME-LIKE1 alpha/beta-Hydrolases superfamily protein	173	200	167	180	17.5784	73	78	73	74.6667	2.88675	0.414815	0.00646614	Y
Ta17113	AT1G26150	ATPERK10, PERK10 proline-rich extensin-like receptor kinase 10	281	273	266	273.333	7.50555	176	115	105	132	38.4318	0.482927	0.0161592	Y
Ta17097	AT1G26330	DNA binding	110	125	131	122	10.8167	5	8	5	6	1.73205	0.0491803	0.00273841	Y
Ta17093	AT1G26370	RNA helicase family protein	233	196	223	217.333	19.1398	66	21	58	48.3333	24.0069	0.222393	0.000326626	Y
Ta17090	AT1G26450	Carbohydrate-binding X8 domain superfamily protein	9	40	10	19.6667	17.6163	105	123	102	110	11.3578	5.59322	0.00180607	Y
Ta17089	AT1G26460	Tetratricopeptide repeat (TPR)-like superfamily protein	235	280	293	269.333	30.4357	130	82	136	116	29.5973	0.430693	0.0294451	Y
Ta21954	AT1G26560	BGLU40 beta glucosidase 40	249	214	250	237.667	20.502	129	49	89	89	40	0.374474	0.00922643	Y
Ta21952	AT1G26580	FUNCTIONS IN: molecular function unknown; INVOLVED IN: biological process unknown; LOCATED IN: cellular component unknown; EXPRESSED IN: 24 plant structures; EXPRESSED DURING	862	830	793	828.333	34.5302	2335	2087	1622	2014.67	361.962	2.43219	0.0245125	Y
Ta21950	AT1G26620	Plant protein of unknown function (DUF863)	462	516	519	499	32.078	1189	1037	1011	1079	96.1457	2.16232	0.0158809	Y
Ta21948	AT1G26640	Amino acid kinase family protein	227	215	216	219.333	6.65833	88	62	75	75	13	0.341945	0.000916127	Y
Ta21943	AT1G26670	VTI12, ATVTI12, VTI1B Vesicle transport v-SNARE family protein	65	55	60	60	5	181	124	165	156.667	29.3995	2.61111	0.0208847	Y
Ta02505	AT1G26680	transcriptional factor B3 family protein	341	337	252	310	50.2693	99	124	143	122	22.0681	0.393548	0.043163	Y
Ta13102	AT1G26730	EXS (ERD1/XPR1/SYG1) family protein	386	300	233	306.333	76.6964	104	86	72	87.3333	16.0416	0.285092	0.0246287	Y
Ta13096	AT1G26761	Arabinanase/levansucrase/invertase	84	76	102	87.3333	13.3167	9	10	8	9	1	0.103053	0.0109186	Y
Ta13090	AT1G26810	GALT1 galactosyltransferase1	109	89	103	100.333	10.2632	17	18	24	19.6667	3.78594	0.196013	0.00570519	Y
Ta13088	AT1G26830	CUL3A, ATCUL3A, ATCUL3, CUL3 cullin 3	942	933	1195	1023.33	148.736	2567	2097	2466	2376.67	247.407	2.32248	0.0104295	Y
Ta13083	AT1G26880	Ribosomal protein L34e superfamily protein	982	892	693	855.667	147.886	236	261	299	265.333	31.7228	0.31009	0.0294599	Y
Ta13082	AT1G26910	RPL10B Ribosomal protein L16p/L10e family protein	5414	5321	5368	5367.67	46.5009	2714	2116	2709	2513	343.821	0.468174	0.0037611	Y
Ta13080	AT1G26920	unknown protein; BEST Arabidopsis thaliana protein match is: unknown protein (TAIR:AT1G69760.1); Has 47 Blast hits to 47 proteins in 13 species: Archae - 0; Bacteria - 0; Met	389	378	481	416	56.5597	953	799	869	873.667	77.106	2.10016	0.0136441	Y
Ta13079	AT1G26930	Galactose oxidase/kelch repeat superfamily protein	664	727	777	722.667	56.6245	1565	1531	1253	1449.67	171.165	2.006	0.0298883	Y
Ta13066	AT1G27020	unknown protein; BEST Arabidopsis thaliana protein match is: unknown protein (TAIR:AT1G27030.1); Has 514 Blast hits to 514 proteins in 175 species: Archae - 0; Bacteria - 311	181	146	162	163	17.5214	8	2	4	4.66667	3.05505	0.0286299	0.002785	Y
Ta13062	AT1G27045	Homeobox-leucine zipper protein family	438	364	462	421.333	51.0816	3355	4026	3788	3723	340.19	8.83623	0.00422951	Y
Ta13059	AT1G27070	5'-AMP-activated protein kinase-related	367	316	380	354.333	33.828	1318	1455	1285	1352.67	90.1462	3.8175	0.00510093	Y
Ta12171	AT1G27320	AHK3, HK3 histidine kinase 3	569	514	707	596.667	99.43	1288	1068	1466	1274	199.369	2.1352	0.00847065	Y
Ta12182	AT1G27435	unknown protein; Has 16 Blast hits to 16 proteins in 8 species: Archae - 0; Bacteria - 0; Metazoa - 0; Fungi - 0; Plants - 16; Viruses - 0; Other Eukaryotes - 0 (source: NCBI	582	526	447	518.333	67.8258	199	239	241	226.333	23.6925	0.436656	0.0293484	Y
Ta12187	AT1G27460	NPGR1 no pollen germination related 1	215	194	239	216	22.5167	32	43	35	36.6667	5.68624	0.169753	0.00730235	Y
Ta12214	AT1G27680	APL2 ADPGLC-PPase large subunit	415	413	608	478.667	112.01	182	64	115	120.333	59.1805	0.251393	0.0413307	Y
Ta12203	AT1G27760	SAT32, ATSAT32 interferon-related developmental regulator family protein / IFRD protein family	489	380	559	476	90.2053	1020	873	1340	1077.67	238.781	2.26401	0.0218078	Y
Ta11394	AT1G27940	PGP13 P-glycoprotein 13	319	291	506	372	116.889	19	22	17	19.3333	2.51661	0.0519713	0.0359668	Y
Ta11395	AT1G27950	LTPG1 glycosylphosphatidylinositol-anchored lipid protein transfer 1	664	523	464	550.333	102.763	168	115	104	129	34.2199	0.234403	0.00881492	Y
Ta11403	AT1G28010	PGP14, ATABCB14, ABCB14 P-glycoprotein 14	195	182	169	182	13	24	8	12	14.6667	8.32666	0.0805861	0.000978705	Y
Ta11420	AT1G28200	FIP1 FH interacting protein 1	370	391	403	388	16.7033	850	786	987	874.333	102.686	2.25344	0.0123937	Y
Ta11422	AT1G28230	PUP1, ATPUP1 purine permease 1	410	369	514	431	74.7462	2161	1788	2051	2000	191.659	4.64037	0.00381327	Y
Ta11434	AT1G28330	DYL1 dormancy-associated protein-like 1	817	615	388	606.667	214.621	267	124	117	169.333	84.6542	0.279121	0.0356762	Y
Ta11435	AT1G28340	AtRLP4, RLP4 receptor like protein 4	353	363	394	370	21.3776	153	115	177	148.333	31.2623	0.400901	0.00399426	Y
Ta11443	AT1G28395	unknown protein; FUNCTIONS IN: molecular function unknown; INVOLVED IN: biological process unknown; LOCATED IN: chloroplast; EXPRESSED IN: 22 plant structures; EXPRESSED DURI	159	129	120	136	20.4206	22	23	35	26.6667	7.23418	0.196078	0.0185533	Y
Ta11449	AT1G28440	HSL1 HAESA-like 1	957	856	1242	1018.33	200.176	496	380	375	417	68.4617	0.409493	0.0455371	Y
Ta03220	AT1G29070	Ribosomal protein L34	923	865	769	852.333	77.7775	135	80	121	112	28.5832	0.131404	0.0038675	Y
Ta02990	AT1G29230	CIPK18, SnRK3.20, ATWL1, WL1, ATCIPK18 CBL-interacting protein kinase 18	70	66	85	73.6667	10.0167	219	193	206	206	13	2.79638	0.00411133	Y
Ta19938	AT1G29250	Alba DNA/RNA-binding protein	985	972	690	882.333	166.692	362	356	414	377.333	31.8957	0.427654	0.0477691	Y
Ta02982	AT1G29320	Transducin/WD40 repeat-like superfamily protein	492	621	637	583.333	79.5005	193	123	190	168.667	39.5769	0.289143	0.0200902	Y
Ta02976	AT1G29390	COR314-TM2, COR413IM2 cold regulated 314 thylakoid membrane 2	406	406	402	404.667	2.3094	190	167	195	184	14.9332	0.454695	0.00185906	Y
Ta02975	AT1G29400	AML5, ML5 MEI2-like protein 5	805	565	669	679.667	120.355	2188	1529	1654	1790.33	350.015	2.63413	0.0147284	Y
Ta02959	AT1G29670	GDSL-like Lipase/Acylhydrolase superfamily protein	530	435	428	464.333	56.9766	268	195	123	195.333	72.5006	0.420675	0.00499723	Y
Ta02956	AT1G29700	Metallo-hydrolase/oxidoreductase superfamily protein	137	121	155	137.667	17.0098	84	51	63	66	16.7033	0.479419	0.0239265	Y
Ta02945	AT1G29720	Leucine-rich repeat transmembrane protein kinase	130	98	81	103	24.8797	40	51	24	38.3333	13.5769	0.372168	0.0380704	Y
Ta02939	AT1G29790	S-adenosyl-L-methionine-dependent methyltransferases superfamily protein	159	137	144	146.667	11.2398	30	43	33	35.3333	6.80686	0.240909	0.0081376	Y
Ta02938	AT1G29800	RING/FYVE/PHD-type zinc finger family protein	130	100	170	133.333	35.1188	382	230	328	313.333	77.0541	2.35	0.0395411	Y
Ta02932	AT1G29900	CARB carbamoyl phosphate synthetase B	979	977	1256	1070.67	160.506	299	206	307	270.667	56.1456	0.252802	0.00961019	Y
Ta14852	AT1G29970	RPL18AA 60S ribosomal protein L18A-1	165	148	113	142	26.5141	530	368	445	447.667	81.0329	3.15258	0.019992	Y
Ta02925	AT1G29970	RPL18AA 60S ribosomal protein L18A-1	277	224	233	244.667	28.3608	773	504	576	617.667	139.256	2.52452	0.028313	Y
Ta12248	AT1G30090	Galactose oxidase/kelch repeat superfamily protein	154	130	143	142.333	12.0139	368	344	318	343.333	25.0067	2.41218	0.004157	Y
Ta18029	AT1G30110	NUDX25 nudix hydrolase homolog 25	48	43	43	44.6667	2.88675	135	159	136	143.333	13.5769	3.20896	0.00792835	Y
Ta18028	AT1G30120	PDH-E1 BETA pyruvate dehydrogenase E1 beta	2005	1678	2418	2033.67	370.832	499	237	439	391.667	137.264	0.192591	0.0104937	Y
Ta18027	AT1G30130	unknown protein; FUNCTIONS IN: molecular function unknown; INVOLVED IN: biological process unknown; LOCATED IN: endomembrane system; EXPRESSED IN: 23 plant structures; EXPRES	163	119	157	146.333	23.8607	23	12	33	22.6667	10.504	0.154897	0.0058834	Y
Ta13948	AT1G30230	Glutathione S-transferase, C-terminal-like;Translation elongation factor EF1B/ribosomal protein S6	3521	3653	3870	3681.33	176.217	1863	1268	1445	1525.33	305.526	0.414343	0.0131048	Y
Ta13956	AT1G30300	Metallo-hydrolase/oxidoreductase superfamily protein	144	112	155	137	22.3383	56	41	43	46.6667	8.14453	0.340633	0.0168956	Y
Ta13970	AT1G30475	FUNCTIONS IN: molecular function unknown; INVOLVED IN: biological process unknown; BEST Arabidopsis thaliana protein match is: embryo defective 1303 (TAIR:AT1G56200.1); Has 1	53	62	88	67.6667	18.1751	267	179	282	242.667	55.6447	3.58621	0.0273824	Y
Ta13983	AT1G30570	HERK2 hercules receptor kinase 2	250	280	266	265.333	15.0111	151	113	90	118	30.8058	0.444724	0.0261529	Y
Ta06464	AT1G30620	HSR8, MUR4, UXE1 NAD(P)-binding Rossmann-fold superfamily protein	98	108	78	94.6667	15.2753	24	16	20	20	4	0.211268	0.0168628	Y
Ta27213	AT1G30680	toprim domain-containing protein	186	175	189	183.333	7.37111	92	70	85	82.3333	11.2398	0.449091	0.00120684	Y
Ta21021	AT1G30820	CTP synthase family protein	235	228	240	234.333	6.02771	1607	1346	1136	1363	235.96	5.8165	0.0145216	Y
Ta25457	AT1G31070	GlcNAc1pUT1 N-acetylglucosamine-1-phosphate uridylyltransferase 1	103	121	88	104	16.5227	28	37	37	34	5.19615	0.326923	0.0192268	Y
Ta13903	AT1G31130	unknown protein; FUNCTIONS IN: molecular function unknown; INVOLVED IN: biological process unknown; LOCATED IN: cellular component unknown; EXPRESSED IN: 23 plant structures;	401	424	436	420.333	17.7858	1084	893	790	922.333	149.179	2.19429	0.034952	Y
Ta13906	AT1G31170	ATSRX, SRX sulfiredoxin	96	75	73	81.3333	12.741	218	150	229	199	42.7902	2.44672	0.0375968	Y
Ta13909	AT1G31190	IMPL1 myo-inositol monophosphatase like 1	319	314	366	333	28.688	137	68	128	111	37.51	0.333333	0.00812435	Y
Ta17610	AT1G31220	Formyl transferase	472	457	449	459.333	11.6762	181	183	176	180	3.60555	0.391872	0.000436884	Y
Ta23366	AT1G31335	unknown protein; FUNCTIONS IN: molecular function unknown; INVOLVED IN: biological process unknown; LOCATED IN: plasma membrane; EXPRESSED IN: 20 plant structures; EXPRESSED	109	108	52	89.6667	32.6241	5	0	3	2.66667	2.51661	0.0297398	0.0446864	Y
Ta23367	AT1G31350	KUF1 KAR-UP F-box 1	26	30	26	27.3333	2.3094	164	132	143	146.333	16.2583	5.35366	0.00760945	Y
Ta23372	AT1G31440	SH3 domain-containing protein	311	288	332	310.333	22.0076	707	548	814	689.667	133.844	2.22234	0.027819	Y
Ta12019	AT1G31650	ATROPGEF14, ROPGEF14 RHO guanyl-nucleotide exchange factor 14	132	174	144	150	21.6333	14	16	10	13.3333	3.05505	0.0888889	0.00715623	Y
Ta12018	AT1G31660	CONTAINS InterPro DOMAIN/s: Bystin (InterPro:IPR007955); Has 475 Blast hits to 467 proteins in 210 species: Archae - 0; Bacteria - 9; Metazoa - 155; Fungi - 139; Plants - 55;	322	285	302	303	18.5203	134	101	142	125.667	21.7332	0.414741	0.00242206	Y
Ta12016	AT1G31690	Copper amine oxidase family protein	685	1031	968	894.667	184.289	54	24	40	39.3333	15.0111	0.0439642	0.0174409	Y
Ta12010	AT1G31760	SWIB/MDM2 domain superfamily protein	136	139	93	122.667	25.7358	35	64	45	48	14.7309	0.391304	0.0395196	Y
Ta12635	AT1G31812	ACBP6, ACBP acyl-CoA-binding protein 6	3466	3336	2492	3098	528.821	1462	1004	1041	1169	254.419	0.37734	0.0173006	Y
Ta12626	AT1G31860	AT-IE, HISN2 histidine biosynthesis bifunctional protein (HISIE)	295	249	257	267	24.5764	99	119	143	120.333	22.0303	0.450687	0.0280508	Y
Ta12604	AT1G32060	PRK phosphoribulokinase	1807	1797	2144	1916	197.517	1198	712	904	938	244.777	0.489562	0.0356777	Y
Ta12600	AT1G32090	early-responsive to dehydration stress protein (ERD4)	368	369	354	363.667	8.3865	69	51	50	56.6667	10.6927	0.15582	0.000342886	Y
Ta12591	AT1G32170	XTR4, XTH30 xyloglucan endotransglucosylase/hydrolase 30	502	479	706	562.333	124.949	7594	6798	7687	7359.67	488.635	13.0877	0.00125785	Y
Ta21783	AT1G32200	ATS1, ACT1 phospholipid/glycerol acyltransferase family protein	302	253	322	292.333	35.5012	106	91	105	100.667	8.3865	0.344356	0.00691735	Y
Ta24488	AT1G32260	unknown protein; FUNCTIONS IN: molecular function unknown; INVOLVED IN: biological process unknown; LOCATED IN: mitochondrion; EXPRESSED IN: 22 plant structures; EXPRESSED DU	168	121	122	137	26.8514	342	303	331	325.333	20.108	2.3747	0.00314587	Y
Ta18820	AT1G32340	NHL8 NDR1/HIN1-like 8	520	539	485	514.667	27.3922	1320	1163	938	1140.33	192.006	2.21567	0.0246889	Y
Ta25863	AT1G32380	PRS2 phosphoribosyl pyrophosphate (PRPP) synthase 2	347	302	320	323	22.6495	94	76	79	83	9.64365	0.256966	0.00105735	Y
Ta23503	AT1G32410	Vacuolar protein sorting 55 (VPS55) family protein	163	165	142	156.667	12.741	318	385	409	370.667	47.1628	2.36596	0.0222567	Y
Ta14627	AT1G32470	Single hybrid motif superfamily protein	2759	2600	2410	2589.67	174.729	1489	1288	1028	1268.33	231.128	0.489767	0.000610642	Y
Ta14621	AT1G32540	LOL1 lsd one like 1	226	302	286	271.333	40.0666	1540	1482	1453	1491.67	44.2982	5.49754	0.001479	Y
Ta14620	AT1G32550	FdC1 2Fe-2S ferredoxin-like superfamily protein	338	298	316	317.333	20.0333	119	132	193	148	39.5095	0.466387	0.0258434	Y
Ta11213	AT1G32700	PLATZ transcription factor family protein	577	456	367	466.667	105.406	5551	5471	6442	5821.33	538.999	12.4743	0.00449855	Y
Ta23701	AT1G32900	UDP-Glycosyltransferase superfamily protein	560	522	656	579.333	69.0604	132	101	139	124	20.2237	0.214039	0.00457358	Y
Ta24073	AT1G32930	Galactosyltransferase family protein	292	281	330	301	25.7099	125	103	118	115.333	11.2398	0.383167	0.00527943	Y
Ta26716	AT1G32990	PRPL11 plastid ribosomal protein l11	538	566	667	590.333	67.8552	85	37	43	55	26.1534	0.0931677	0.00842999	Y
Ta04038	AT1G33110	MATE efflux family protein	498	383	322	401	89.37	200	185	130	171.667	36.8556	0.428096	0.0217399	Y
Ta22555	AT1G33140	PGY2 Ribosomal protein L6 family	2830	2869	2269	2656	335.719	577	573	641	597	38.1576	0.224774	0.0108126	Y
Ta22170	AT1G33290	P-loop containing nucleoside triphosphate hydrolases superfamily protein	124	100	154	126	27.0555	53	41	46	46.6667	6.02771	0.37037	0.0328559	Y
Ta22334	AT1G33480	RING/U-box superfamily protein	68	64	63	65	2.64575	137	165	132	144.667	17.7858	2.22564	0.0174588	Y
Ta22337	AT1G33500	unknown protein; Has 30201 Blast hits to 17322 proteins in 780 species: Archae - 12; Bacteria - 1396; Metazoa - 17338; Fungi - 3422; Plants - 5037; Viruses - 0; Other Eukaryo	57	57	59	57.6667	1.1547	203	173	212	196	20.4206	3.39884	0.00666239	Y
Ta26134	AT1G33770	Protein kinase superfamily protein	198	146	198	180.667	30.0222	52	41	35	42.6667	8.62168	0.236162	0.0152064	Y
Ta26137	AT1G33800	Protein of unknown function (DUF579)	58	29	39	42	14.7309	103	82	96	93.6667	10.6927	2.23016	0.00462946	Y
Ta22747	AT1G33811	GDSL-like Lipase/Acylhydrolase superfamily protein	195	326	375	298.667	93.0609	56	66	54	58.6667	6.4291	0.196429	0.0462413	Y
Ta15648	AT1G34010	unknown protein; BEST Arabidopsis thaliana protein match is: unknown protein (TAIR:AT1G22790.2); Has 74 Blast hits to 74 proteins in 12 species: Archae - 0; Bacteria - 0; Met	279	307	313	299.667	18.1475	132	136	111	126.333	13.4288	0.42158	0.00833039	Y
Ta15651	AT1G34060	Pyridoxal phosphate (PLP)-dependent transferases superfamily protein	107	128	111	115.333	11.1505	30	10	8	16	12.1655	0.138728	0.0142281	Y
Ta15652	AT1G34065	SAMC2 S-adenosylmethionine carrier 2	145	114	107	122	20.2237	14	2	17	11	7.93725	0.0901639	0.0111988	Y
Ta26499	AT1G34130	STT3B staurosporin and temperature sensitive 3-like b	605	618	678	633.667	38.9401	286	294	328	302.667	22.301	0.477643	0.000841693	Y
Ta19321	AT1G34210	SERK2, ATSERK2 somatic embryogenesis receptor-like kinase 2	383	327	377	362.333	30.7463	185	171	181	179	7.2111	0.49402	0.00552088	Y
Ta22798	AT1G34370	STOP1 C2H2 and C2HC zinc fingers superfamily protein	381	254	387	340.667	75.1155	872	630	734	745.333	121.397	2.18787	0.0116019	Y
Ta22795	AT1G34430	EMB3003 2-oxoacid dehydrogenases acyltransferase family protein	656	606	719	660.333	56.6245	108	78	94	93.3333	15.0111	0.141343	0.00270859	Y
Ta23803	AT1G34640	peptidases	311	306	215	277.333	54.0401	77	93	106	92	14.5258	0.331731	0.0408346	Y
Ta27048	AT1G35180	TRAM, LAG1 and CLN8 (TLC) lipid-sensing domain containing protein	665	597	597	619.667	39.2598	12	12	18	14	3.4641	0.0225928	0.00153154	Y
Ta15812	AT1G35260	MLP165 MLP-like protein 165	4925	5728	7446	6033	1287.88	26845	23765	25387	25332.3	1540.73	4.19896	0.00458017	Y
Ta25277	AT1G35340	ATP-dependent protease La (LON) domain protein	79	78	113	90	19.9249	17	8	14	13	4.58258	0.144444	0.02065	Y
Ta26001	AT1G35680	Ribosomal protein L21	1785	1774	1847	1802	39.3573	344	224	276	281.333	60.1775	0.156123	0.000701314	Y
Ta22910	AT1G35780	unknown protein; BEST Arabidopsis thaliana protein match is: unknown protein (TAIR:AT1G78150.2); Has 145 Blast hits to 144 proteins in 16 species: Archae - 0; Bacteria - 0; M	213	198	148	186.333	34.0343	30	18	17	21.6667	7.23418	0.116279	0.0103161	Y
Ta12948	AT1G36280	L-Aspartase-like family protein	272	281	360	304.333	48.4183	79	82	100	87	11.3578	0.285871	0.00955995	Y
Ta04962	AT1G36980	unknown protein; CONTAINS InterPro DOMAIN/s: Uncharacterised protein family UPF0220 (InterPro:IPR007919); Has 424 Blast hits to 424 proteins in 159 species: Archae - 0; Bacte	645	632	578	618.333	35.5293	1287	1369	1190	1282	89.6047	2.07332	0.00320719	Y
Ta25402	AT1G42430	unknown protein; BEST Arabidopsis thaliana protein match is: unknown protein (TAIR:AT3G55760.3); Has 186 Blast hits to 143 proteins in 47 species: Archae - 0; Bacteria - 23;	366	378	420	388	28.3549	161	132	147	146.667	14.5029	0.378007	0.0066428	Y
Ta26568	AT1G42440	FUNCTIONS IN: molecular function unknown; INVOLVED IN: ribosome biogenesis; LOCATED IN: nucleus; EXPRESSED IN: 22 plant structures; EXPRESSED DURING: 13 growth stages; CONTAI	404	404	425	411	12.1244	185	150	169	168	17.5214	0.408759	0.00243537	Y
Ta27062	AT1G42550	PMI1 plastid movement impaired1	115	99	123	112.333	12.2202	32	25	28	28.3333	3.51188	0.252226	0.00520288	Y
Ta26590	AT1G42960	expressed protein localized to the inner membrane of the chloroplast.	2073	2094	2067	2078	14.1774	992	615	1004	870.333	221.207	0.418832	0.0124037	Y
Ta25935	AT1G43170	RP1 ribosomal protein 1	6325	6184	7009	6506	441.279	1708	1093	1712	1504.33	356.231	0.231222	0.00161613	Y
Ta26168	AT1G43560	Aty2, ty2 thioredoxin Y2	228	242	210	226.667	16.0416	24	25	31	26.6667	3.78594	0.117647	0.00309392	Y
Ta26561	AT1G43580	Sphingomyelin synthetase family protein	606	502	638	582	71.1056	318	258	207	261	55.5608	0.448454	0.0295588	Y
Ta26005	AT1G43700	VIP1, SUE3 VIRE2-interacting protein 1	180	171	214	188.333	22.6789	553	387	540	493.333	92.3165	2.61947	0.0224844	Y
Ta26705	AT1G43890	ATRAB18, ATRABC1, RAB18-1, RABC1, ATRAB-C1, RAB18 RAB GTPASE HOMOLOG B18	739	771	789	766.333	25.3246	1806	1671	1909	1795.33	119.358	2.34276	0.00412448	Y
Ta26771	AT1G43910	P-loop containing nucleoside triphosphate hydrolases superfamily protein	239	160	263	220.667	53.8919	28	37	26	30.3333	5.85947	0.137462	0.0313083	Y
Ta11210	AT1G44110	CYCA1;1 Cyclin A1;1	117	115	77	103	22.5389	5	2	5	4	1.73205	0.038835	0.0181	Y
Ta25985	AT1G44575	NPQ4, PSBS Chlorophyll A-B binding family protein	4235	4009	4987	4410.33	512.033	989	706	757	817.333	150.839	0.185322	0.00778693	Y
Ta25757	AT1G44900	MCM2, ATMCM2 minichromosome maintenance (MCM2/3/5) family protein	826	850	1012	896	101.173	32	37	41	36.6667	4.50925	0.0409226	0.00423515	Y
Ta25763	AT1G44920	unknown protein; FUNCTIONS IN: molecular function unknown; INVOLVED IN: biological process unknown; LOCATED IN: chloroplast; EXPRESSED IN: 22 plant structures; EXPRESSED DURI	768	679	748	731.667	46.694	249	253	261	254.333	6.1101	0.347608	0.00324992	Y
Ta20584	AT1G45010	TRAM, LAG1 and CLN8 (TLC) lipid-sensing domain containing protein	223	169	227	206.333	32.3934	7	4	8	6.33333	2.08167	0.0306947	0.00758776	Y
Ta20583	AT1G45050	ATUBC2-1, UBC15 Ubiquitin-conjugating enzyme family protein	736	698	592	675.333	74.628	1665	1929	1917	1837	149.077	2.72014	0.0104095	Y
Ta20582	AT1G45110	Tetrapyrrole (Corrin/Porphyrin) Methylases	164	136	108	136	28	39	58	26	41	16.0935	0.301471	0.0241729	Y
Ta27046	AT1G45145	ATTRX5, ATH5, LIV1, TRX5 thioredoxin H-type 5	4	13	6	7.66667	4.72582	836	712	1116	888	206.959	115.826	0.018397	Y
Ta27297	AT1G45207	Remorin family protein	230	168	192	196.667	31.2623	83	41	75	66.3333	22.301	0.337288	0.00454752	Y
Ta26642	AT1G45230	Protein of unknown function (DUF3223)	492	483	466	480.333	13.2035	233	198	286	239	44.3058	0.497571	0.0166873	Y
Ta20894	AT1G45332	Translation elongation factor EFG/EF2 protein	117	107	108	110.667	5.50757	69	29	33	43.6667	22.0303	0.394578	0.0196755	Y
Ta23623	AT1G45332	Translation elongation factor EFG/EF2 protein	2223	2370	1995	2196	188.952	780	560	456	598.667	165.425	0.272617	0.00469914	Y
Ta21236	AT1G45474	LHCA5 photosystem I light harvesting complex gene 5	131	101	135	122.333	18.5831	25	21	26	24	2.64575	0.196185	0.00865395	Y
Ta21153	AT1G45976	SBP1 S-ribonuclease binding protein 1	334	296	373	334.333	38.5011	1051	694	897	880.667	179.06	2.6341	0.027639	Y
Ta24375	AT1G47210	CYCA3;2 cyclin-dependent protein kinase 3;2	1422	1471	1267	1386.67	106.491	417	436	394	415.667	21.0317	0.29976	0.00261581	Y
Ta21157	AT1G47210	CYCA3;2 cyclin-dependent protein kinase 3;2	149	134	136	139.667	8.14453	28	21	16	21.6667	6.02771	0.155131	0.00045454	Y
Ta19224	AT1G47260	APFI, GAMMA CA2 gamma carbonic anhydrase 2	1138	1221	1499	1286	189.074	612	511	703	608.667	96.0434	0.473302	0.013543	Y
Ta22227	AT1G47350	F-box associated ubiquitination effector family protein	358	263	242	287.667	61.8088	92	39	55	62	27.1846	0.215527	0.010072	Y
Ta20336	AT1G47480	alpha/beta-Hydrolases superfamily protein	78	76	127	93.6667	28.8848	1	0	3	1.33333	1.52753	0.0142349	0.0281779	Y
Ta19550	AT1G47490	ATRBP47C, RBP47C RNA-binding protein 47C	196	176	206	192.667	15.2753	74	76	89	79.6667	8.14453	0.413495	0.00345397	Y
Ta27067	AT1G47500	ATRBP47C', RBP47C' RNA-binding protein 47C'	176	160	166	167.333	8.0829	59	45	52	52	7	0.310757	5.84666e-05	Y
Ta19546	AT1G47578	Biotin/lipoate A/B protein ligase family	213	219	175	202.333	23.8607	71	80	60	70.3333	10.0167	0.347611	0.00416348	Y
Ta20177	AT1G48050	KU80, ATKU80 Ku80 family protein	253	283	305	280.333	26.1024	148	101	135	128	24.2693	0.456599	0.0237783	Y
Ta15179	AT1G48100	Pectin lyase-like superfamily protein	634	599	1046	759.667	248.589	27	43	39	36.3333	8.32666	0.047828	0.0367347	Y
Ta15468	AT1G48210	Protein kinase superfamily protein	294	269	298	287	15.7162	762	521	762	681.667	139.141	2.37515	0.0311575	Y
Ta15471	AT1G48260	CIPK17, SnRK3.21 CBL-interacting protein kinase 17	485	573	763	607	142.084	266	195	261	240.667	39.6274	0.396485	0.0465252	Y
Ta22866	AT1G48310	CHR18, CHA18 chromatin remodeling factor18	681	896	1000	859	162.687	6868	8371	8098	7779	800.67	9.05588	0.00303845	Y
Ta23480	AT1G48320	Thioesterase superfamily protein	45	55	33	44.3333	11.0151	105	121	114	113.333	8.02081	2.55639	0.00809226	Y
Ta21394	AT1G48350	Ribosomal L18p/L5e family protein	704	707	678	696.333	15.9478	54	68	48	56.6667	10.2632	0.0813787	8.17266e-05	Y
Ta17681	AT1G48420	D-CDES, ATACD1, ACD1 D-cysteine desulfhydrase	719	630	917	755.333	146.909	225	159	187	190.333	33.126	0.251986	0.0207923	Y
Ta17675	AT1G48460	unknown protein; FUNCTIONS IN: molecular function unknown; INVOLVED IN: biological process unknown; LOCATED IN: chloroplast envelope; EXPRESSED IN: 21 plant structures; EXPRE	142	140	112	131.333	16.773	35	23	29	29	6	0.220812	0.00957951	Y
Ta06162	AT1G48480	RKL1 receptor-like kinase 1	418	471	557	482	70.1498	1152	1086	983	1073.67	85.1724	2.22752	0.0222086	Y
Ta06163	AT1G48490	Protein kinase superfamily protein	164	192	189	181.667	15.3731	403	383	427	404.333	22.0303	2.22569	0.00501994	Y
Ta20413	AT1G48520	GATB GLU-ADT subunit B	375	390	482	415.667	57.9339	157	119	128	134.667	19.8578	0.323978	0.0192654	Y
Ta06167	AT1G48570	zinc finger (Ran-binding) family protein	363	367	376	368.667	6.65833	71	62	60	64.3333	5.85947	0.174503	0.000519049	Y
Ta06170	AT1G48600	PMEAMT, AtPMEAMT S-adenosyl-L-methionine-dependent methyltransferases superfamily protein	227	300	417	314.667	95.8454	27	29	26	27.3333	1.52753	0.0868644	0.0356313	Y
Ta06173	AT1G48610	AT hook motif-containing protein	615	526	517	552.667	54.1695	273	202	308	261	54.0093	0.472256	0.0197966	Y
Ta06176	AT1G48630	RACK1B AT receptor for activated C kinase 1B	2006	1913	1992	1970.33	50.1431	939	743	918	866.667	107.612	0.439858	0.000905205	Y
Ta23535	AT1G48650	DEA(D/H)-box RNA helicase family protein	352	340	404	365.333	34.0196	162	144	169	158.333	12.897	0.433394	0.00461211	Y
Ta17166	AT1G48750	Bifunctional inhibitor/lipid-transfer protein/seed storage 2S albumin superfamily protein	3548	2981	3407	3312	295.197	798	502	663	654.333	148.19	0.197564	0.00112838	Y
Ta17158	AT1G48790	AMSH1 associated molecule with the SH3 domain of STAM 1	307	273	321	300.333	24.6847	706	498	787	663.667	149.078	2.20977	0.0369228	Y
Ta17154	AT1G48830	Ribosomal protein S7e family protein	4432	4704	3890	4342	414.396	1937	1721	1759	1805.67	115.314	0.415861	0.00933737	Y
Ta17152	AT1G48850	EMB1144 chorismate synthase, putative / 5-enolpyruvylshikimate-3-phosphate phospholyase, putative	1575	1482	2384	1813.67	496.107	5713	5304	7128	6048.33	957.121	3.33486	0.00405587	Y
Ta19041	AT1G48920	ATNUC-L1, PARL1, NUC-L1 nucleolin like 1	3035	2794	3526	3118.33	373.047	1609	1066	1448	1374.33	278.895	0.440727	0.0114679	Y
Ta13428	AT1G49170	Protein of unknown function (DUF167)	187	170	157	171.333	15.0444	360	381	297	346	43.715	2.01946	0.0135132	Y
Ta18300	AT1G49600	ATRBP47A, RBP47A RNA-binding protein 47A	1384	1225	1219	1276	93.5788	273	183	241	232.333	45.6216	0.182079	0.00135121	Y
Ta18304	AT1G49640	alpha/beta-Hydrolases superfamily protein	10667	9563	18770	13000	5027.36	57263	35113	51004	47793.3	11418.7	3.67641	0.0303988	Y
Ta18318	AT1G49740	PLC-like phosphodiesterases superfamily protein	488	431	504	474.333	38.371	29	14	44	29	15	0.0611384	0.00101085	Y
Ta13928	AT1G49975	INVOLVED IN: photosynthesis; LOCATED IN: photosystem I, chloroplast, thylakoid membrane; EXPRESSED IN: 20 plant structures; EXPRESSED DURING: 13 growth stages; CONTAINS Inter	205	215	147	189	36.7151	51	49	34	44.6667	9.29157	0.236332	0.0121336	Y
Ta16769	AT1G50010	TUA2 tubulin alpha-2 chain	10105	9645	11125	10291.7	757.452	2577	921	1250	1582.67	876.689	0.153781	0.00599847	Y
Ta08246	AT1G50380	Prolyl oligopeptidase family protein	625	679	765	689.667	70.6069	165	150	134	149.667	15.5027	0.217013	0.00835435	Y
Ta08242	AT1G50420	SCL3, SCL-3 scarecrow-like 3	113	86	105	101.333	13.8684	346	368	324	346	22	3.41447	0.00603853	Y
Ta08241	AT1G50430	DWF5, PA, LE, ST7R, 7RED Ergosterol biosynthesis ERG4/ERG24 family	636	524	653	604.333	70.088	67	54	68	63	7.81025	0.104247	0.00438485	Y
Ta08238	AT1G50460	HKL1, ATHKL1 hexokinase-like 1	196	171	130	165.667	33.3217	79	49	59	62.3333	15.2753	0.376258	0.0237951	Y
Ta08232	AT1G50490	UBC20 ubiquitin-conjugating enzyme 20	637	686	539	620.667	74.8487	222	124	186	177.333	49.5715	0.285714	0.0189868	Y
Ta08211	AT1G50700	CPK33 calcium-dependent protein kinase 33	393	375	401	389.667	13.3167	161	142	181	161.333	19.5021	0.414029	0.000334426	Y
Ta08210	AT1G50710	unknown protein; Has 109 Blast hits to 109 proteins in 44 species: Archae - 0; Bacteria - 2; Metazoa - 61; Fungi - 8; Plants - 36; Viruses - 0; Other Eukaryotes - 2 (source:	122	116	141	126.333	13.0512	49	29	68	48.6667	19.5021	0.385224	0.00359087	Y
Ta08196	AT1G50910	unknown protein; Has 1105 Blast hits to 802 proteins in 217 species: Archae - 2; Bacteria - 177; Metazoa - 445; Fungi - 210; Plants - 58; Viruses - 6; Other Eukaryotes - 207	1043	1087	971	1033.67	58.5605	427	313	405	381.667	60.4759	0.369236	0.00911702	Y
Ta08182	AT1G51070	bHLH115 basic helix-loop-helix (bHLH) DNA-binding superfamily protein	182	132	191	168.333	31.7857	64	39	43	48.6667	13.4288	0.289109	0.0171979	Y
Ta08177	AT1G51100	unknown protein; FUNCTIONS IN: molecular function unknown; INVOLVED IN: biological process unknown; LOCATED IN: chloroplast, chloroplast stroma; EXPRESSED IN: 22 plant struct	158	175	188	173.667	15.0444	88	91	76	85	7.93725	0.489443	0.0188442	Y
Ta08176	AT1G51110	Plastid-lipid associated protein PAP / fibrillin family protein	207	232	290	243	42.5793	58	51	48	52.3333	5.1316	0.215364	0.0198609	Y
Ta16352	AT1G51160	SNARE-like superfamily protein	569	535	532	545.333	20.5508	285	230	257	257.333	27.5015	0.471883	0.000951091	Y
Ta16351	AT1G51170	Protein kinase superfamily protein	504	397	574	491.667	89.1422	111	27	47	61.6667	43.8786	0.125424	0.0127135	Y
Ta12024	AT1G51310	transferases;tRNA (5-methylaminomethyl-2-thiouridylate)-methyltransferases	115	114	117	115.333	1.52753	71	27	41	46.3333	22.4796	0.401734	0.0332063	Y
Ta09821	AT1G51340	MATE efflux family protein	2812	2816	4101	3243	743.052	18384	23247	22575	21402	2635.17	6.59944	0.00598764	Y
Ta21388	AT1G51650	ATP synthase epsilon chain, mitochondrial	2348	2435	1880	2221	298.501	962	976	1086	1008	67.9117	0.45385	0.0288345	Y
Ta19737	AT1G51680	4CL1, 4CL.1, AT4CL1 4-coumarate:CoA ligase 1	878	985	1452	1105	305.236	6976	8569	7969	7838	804.539	7.09321	0.00428873	Y
Ta20496	AT1G51745	Tudor/PWWP/MBT superfamily protein	188	234	221	214.333	23.7136	95	74	73	80.6667	12.4231	0.376361	0.0229939	Y
Ta20483	AT1G51940	protein kinase family protein / peptidoglycan-binding LysM domain-containing protein	676	627	557	620	59.808	171	177	126	158	27.8747	0.254839	0.00229867	Y
Ta20482	AT1G51950	IAA18 indole-3-acetic acid inducible 18	113	206	82	133.667	64.5316	366	514	543	474.333	94.9333	3.54863	0.0317827	Y
Ta20479	AT1G52030	MBP2, MBP1.2, F-ATMBP myrosinase-binding protein 2	7917	11506	12833	10752	2543.26	2242	925	811	1326	795.324	0.123326	0.0391161	Y
Ta10995	AT1G52080	AR791 actin binding protein family	190	194	247	210.333	31.8172	645	669	650	654.667	12.6623	3.11252	0.00232404	Y
Ta11000	AT1G52140	unknown protein; BEST Arabidopsis thaliana protein match is: unknown protein (TAIR:AT3G16330.1); Has 114 Blast hits to 114 proteins in 15 species: Archae - 0; Bacteria - 0; M	38	50	60	49.3333	11.0151	118	117	128	121	6.08276	2.4527	0.00337922	Y
Ta11001	AT1G52150	ATHB-15, ATHB15, CNA, ICU4 Homeobox-leucine zipper family protein / lipid-binding START domain-containing protein	106	105	68	93	21.6564	41	23	22	28.6667	10.6927	0.308244	0.0251406	Y
Ta11002	AT1G52155	unknown protein; Has 37 Blast hits to 37 proteins in 13 species: Archae - 0; Bacteria - 0; Metazoa - 0; Fungi - 0; Plants - 35; Viruses - 0; Other Eukaryotes - 2 (source: NCB	40	61	41	47.3333	11.8462	210	336	225	257	68.8259	5.42958	0.0237708	Y
Ta11009	AT1G52191	Thioesterase superfamily protein	461	497	430	462.667	33.5311	3098	4678	5279	4351.67	1126.53	9.40562	0.0272161	Y
Ta16701	AT1G52300	Zinc-binding ribosomal protein family protein	7421	7266	4914	6533.67	1404.81	1701	2188	2087	1992	257.023	0.304882	0.0353344	Y
Ta11022	AT1G52320	unknown protein; FUNCTIONS IN: molecular function unknown; INVOLVED IN: N-terminal protein myristoylation; LOCATED IN: plasma membrane; EXPRESSED IN: 23 plant structures; EXP	263	243	251	252.333	10.0664	544	504	582	543.333	39.0043	2.15324	0.0050783	Y
Ta11025	AT1G52340	ABA2, SIS4, GIN1, SDR1, ISI4, SRE1, ATABA2, ATSDR1 NAD(P)-binding Rossmann-fold superfamily protein	264	263	367	298	59.7578	86	45	77	69.3333	21.5484	0.232662	0.019924	Y
Ta11031	AT1G52400	BGL1, BGLU18, ATBG1 beta glucosidase 18	1620	1811	2130	1853.67	257.663	31	25	28	28	3	0.0151052	0.00663124	Y
Ta11032	AT1G52410	TSA1 TSK-associating protein 1	7767	9837	14145	10583	3253.78	45	41	26	37.3333	10.0167	0.00352767	0.030475	Y
Ta11033	AT1G52420	UDP-Glycosyltransferase superfamily protein	302	321	281	301.333	20.0083	143	109	101	117.667	22.301	0.390487	0.00696539	Y
Ta11036	AT1G52510	alpha/beta-Hydrolases superfamily protein	159	167	214	180	29.7153	86	58	73	72.3333	14.0119	0.401852	0.0317051	Y
Ta11045	AT1G52600	Peptidase S24/S26A/S26B/S26C family protein	655	638	530	607.667	67.7963	203	313	269	261.667	55.3655	0.430609	0.0253199	Y
Ta11050	AT1G52670	Single hybrid motif superfamily protein	729	656	746	710.333	47.8156	287	195	297	259.667	56.2257	0.365556	0.000151505	Y
Ta11057	AT1G52740	HTA9 histone H2A protein 9	1069	955	962	995.333	63.8931	474	424	550	482.667	63.4455	0.48493	0.0107617	Y
Ta13812	AT1G52740	HTA9 histone H2A protein 9	362	273	239	291.333	63.5164	42	14	33	29.6667	14.2945	0.101831	0.0154764	Y
Ta11059	AT1G52760	LysoPL2 lysophospholipase 2	2087	1719	2099	1968.33	216.012	10123	10771	9360	10084.7	706.281	5.12345	0.00405746	Y
Ta09364	AT1G53030	Cytochrome C oxidase copper chaperone (COX17)	254	250	195	233	32.9697	458	655	617	576.667	104.51	2.47496	0.0390783	Y
Ta09368	AT1G53070	Legume lectin family protein	378	348	551	425.667	109.573	14	6	10	10	4	0.0234926	0.0222007	Y
Ta09382	AT1G53180	unknown protein; FUNCTIONS IN: molecular function unknown; INVOLVED IN: biological process unknown; LOCATED IN: cellular component unknown; EXPRESSED IN: 13 plant structures;	7	9	23	13	8.7178	165	195	173	177.667	15.5349	13.6667	0.00436406	Y
Ta09383	AT1G53190	RING/U-box superfamily protein	295	313	328	312	16.5227	912	689	786	795.667	111.814	2.55021	0.0207311	Y
Ta09387	AT1G53240	mMDH1 Lactate/malate dehydrogenase family protein	4587	4657	6164	5136	890.962	1647	1017	1399	1354.33	317.366	0.263694	0.0191917	Y
Ta09397	AT1G53300	TTL1 tetratricopetide-repeat thioredoxin-like 1	421	425	448	431.333	14.5717	70	47	80	65.6667	16.9214	0.152241	0.00046419	Y
Ta09402	AT1G53345	unknown protein; INVOLVED IN: biological process unknown; LOCATED IN: endomembrane system; EXPRESSED IN: 8 plant structures; EXPRESSED DURING: 4 anthesis, F mature embryo sta	103	122	112	112.333	9.50438	32	45	17	31.3333	14.0119	0.278932	0.00783263	Y
Ta23342	AT1G53380	Plant protein of unknown function (DUF641)	236	194	202	210.667	22.301	58	51	69	59.3333	9.07377	0.281646	0.00802875	Y
Ta23341	AT1G53390	P-loop containing nucleoside triphosphate hydrolases superfamily protein	156	188	189	177.667	18.7705	59	49	52	53.3333	5.1316	0.300188	0.0118885	Y
Ta23338	AT1G53440	Leucine-rich repeat transmembrane protein kinase	1603	1201	1378	1394	201.477	334	288	203	275	66.4605	0.197274	0.00893929	Y
Ta23330	AT1G53520	Chalcone-flavanone isomerase family protein	317	282	313	304	19.1572	28	16	18	20.6667	6.4291	0.0679825	0.000971593	Y
Ta22498	AT1G53540	HSP20-like chaperones superfamily protein	1	2	37	13.3333	20.502	86	84	170	113.333	49.085	8.5	0.0262306	Y
Ta23908	AT1G53645	hydroxyproline-rich glycoprotein family protein	496	490	507	497.667	8.62168	231	185	189	201.667	25.482	0.405224	0.00289024	Y
Ta23901	AT1G53710	Calcineurin-like metallo-phosphoesterase superfamily protein	270	249	256	258.333	10.6927	118	76	109	101	22.1133	0.390968	0.00255321	Y
Ta16941	AT1G53730	SRF6 STRUBBELIG-receptor family 6	403	375	436	404.667	30.5341	148	144	164	152	10.583	0.375618	0.00220826	Y
Ta16945	AT1G53800	unknown protein; BEST Arabidopsis thaliana protein match is: unknown protein (TAIR:AT1G53250.1); Has 1136 Blast hits to 882 proteins in 242 species: Archae - 2; Bacteria - 21	299	307	305	303.667	4.16333	90	82	67	79.6667	11.6762	0.262349	0.00139879	Y
Ta16951	AT1G53903	Protein of unknown function (DUF581)	147	262	197	202	57.6628	41	54	59	51.3333	9.29157	0.254125	0.037714	Y
Ta16954	AT1G53920	GLIP5 GDSL-motif lipase 5	220	302	282	268	42.7551	1616	1525	1561	1567.33	45.8294	5.84826	0.00153499	Y
Ta16959	AT1G54010	GDSL-like Lipase/Acylhydrolase superfamily protein	3381	4195	2618	3398	788.637	51	47	45	47.6667	3.05505	0.0140279	0.0179315	Y
Ta16960	AT1G54030	MVP1 GDSL-like Lipase/Acylhydrolase superfamily protein	7123	7034	9555	7904	1430.5	2398	2768	2425	2530.33	206.268	0.320133	0.0262437	Y
Ta11252	AT1G54130	RSH3, AT-RSH3, ATRSH3 RELA/SPOT homolog 3	666	571	738	658.333	83.7636	1862	1215	1656	1577.67	330.536	2.39646	0.0287545	Y
Ta25415	AT1G54500	Rubredoxin-like superfamily protein	279	326	248	284.333	39.2726	96	53	67	72	21.9317	0.253224	0.0198109	Y
Ta26071	AT1G54630	ACP3 acyl carrier protein 3	2864	2912	2498	2758	226.442	928	790	938	885.333	82.7124	0.321006	0.0077014	Y
Ta07493	AT1G54690	HTA3, H2AXB, G-H2AX, GAMMA-H2AX gamma histone variant H2AX	748	719	632	699.667	60.3683	324	244	256	274.667	43.1432	0.392568	0.00449272	Y
Ta25452	AT1G54690	HTA3, H2AXB, G-H2AX, GAMMA-H2AX gamma histone variant H2AX	663	630	471	588	102.66	180	136	151	155.667	22.3681	0.264739	0.0165137	Y
Ta25700	AT1G54710	ATATG18H, ATG18H homolog of yeast autophagy 18 (ATG18) H	266	271	314	283.667	26.3881	680	461	662	601	121.577	2.11868	0.041168	Y
Ta26842	AT1G54860	Glycoprotein membrane precursor GPI-anchored	5	13	6	8	4.3589	467	475	338	426.667	76.8917	53.3333	0.0105438	Y
Ta26591	AT1G54990	AXR4, RGR, RGR1 alpha/beta-Hydrolases superfamily protein	258	312	292	287.333	27.3008	132	124	157	137.667	17.2143	0.479118	0.0162942	Y
Ta26450	AT1G55000	peptidoglycan-binding LysM domain-containing protein	335	302	320	319	16.5227	696	619	694	669.667	43.89	2.09927	0.00241015	Y
Ta25649	AT1G55130	TMN6, AtTMN6 Endomembrane protein 70 protein family	380	370	421	390.333	27.0247	109	115	119	114.333	5.03322	0.292912	0.00248927	Y
Ta25655	AT1G55200	Protein kinase protein with adenine nucleotide alpha hydrolases-like domain	493	479	713	561.667	131.245	41	18	24	27.6667	11.9304	0.0492582	0.0204423	Y
Ta25656	AT1G55205	unknown protein; FUNCTIONS IN: molecular function unknown; INVOLVED IN: biological process unknown; LOCATED IN: chloroplast; BEST Arabidopsis thaliana protein match is: unkno	157	147	103	135.667	28.7286	34	29	38	33.6667	4.50925	0.248157	0.0315389	Y
Ta25663	AT1G55265	Protein of unknown function, DUF538	196	164	138	166	29.0517	15	18	7	13.3333	5.68624	0.0803213	0.00928442	Y
Ta06340	AT1G55280	Lipase/lipooxygenase, PLAT/LH2 family protein	96	87	115	99.3333	14.2945	329	276	288	297.667	27.7909	2.99664	0.00808119	Y
Ta06335	AT1G55320	AAE18 acyl-activating enzyme 18	861	898	1176	978.333	172.181	498	405	455	452.667	46.5439	0.462692	0.0374079	Y
Ta06329	AT1G55360	Protein of Unknown Function (DUF239)	1570	1380	1739	1563	179.602	243	257	224	241.333	16.563	0.154404	0.00725507	Y
Ta06327	AT1G55370	NDF5 NDH-dependent cyclic electron flow 5	180	183	196	186.333	8.5049	14	4	17	11.6667	6.80686	0.0626118	0.000614927	Y
Ta06323	AT1G55480	ZKT protein containing PDZ domain, a K-box domain, and a TPR region	418	439	535	464	62.3779	181	121	178	160	33.8083	0.344828	0.013247	Y
Ta06322	AT1G55490	CPN60B, LEN1 chaperonin 60 beta	1310	1395	1968	1557.67	357.892	116	78	86	93.3333	20.0333	0.0599187	0.0202917	Y
Ta06315	AT1G55530	RING/U-box superfamily protein	215	248	223	228.667	17.2143	524	445	435	468	48.7545	2.04665	0.0208401	Y
Ta06307	AT1G55590	RNI-like superfamily protein	96	85	89	90	5.56776	216	231	178	208.333	27.3191	2.31481	0.018839	Y
Ta06294	AT1G55760	BTB/POZ domain-containing protein	172	199	146	172.333	26.5016	397	405	274	358.667	73.4325	2.08124	0.0244417	Y
Ta06270	AT1G55960	Polyketide cyclase/dehydrase and lipid transport superfamily protein	288	316	330	311.333	21.3854	907	761	599	755.667	154.069	2.42719	0.0480128	Y
Ta12999	AT1G56050	GTP-binding protein-related	329	316	422	355.667	57.8129	60	31	31	40.6667	16.7432	0.114339	0.0144485	Y
Ta13001	AT1G56070	LOS1 Ribosomal protein S5/Elongation factor G/III/V family protein	12487	11396	15378	13087	2057.69	6097	3828	5463	5129.33	1170.72	0.391941	0.0165321	Y
Ta13006	AT1G56090	Tetratricopeptide repeat (TPR)-like superfamily protein	115	91	109	105	12.49	328	286	282	298.667	25.482	2.84444	0.00354779	Y
Ta13008	AT1G56110	NOP56 homolog of nucleolar protein NOP56	1839	1726	2249	1938	275.196	578	321	582	493.667	149.547	0.25473	0.00670212	Y
Ta13009	AT1G56130	Leucine-rich repeat transmembrane protein kinase	189	150	145	161.333	24.0901	87	53	66	68.6667	17.1561	0.42562	0.0056324	Y
Ta13010	AT1G56145	Leucine-rich repeat transmembrane protein kinase	103	87	82	90.6667	10.9697	66	31	31	42.6667	20.2073	0.470588	0.0137449	Y
Ta13013	AT1G56180	unknown protein; INVOLVED IN: biological process unknown; LOCATED IN: chloroplast; EXPRESSED IN: 23 plant structures; EXPRESSED DURING: 15 growth stages; BEST Arabidopsis tha	236	206	190	210.667	23.3524	106	74	73	84.3333	18.7705	0.400316	0.00138253	Y
Ta26701	AT1G56310	Polynucleotidyl transferase, ribonuclease H-like superfamily protein	364	349	405	372.667	28.9885	815	762	874	817	56.0268	2.19231	0.00137709	Y
Ta07464	AT1G56330	SAR1, ATSAR1, ATSARA1B, ATSAR1B, SAR1B secretion-associated RAS 1B	861	805	998	888	99.2925	342	171	363	292	105.314	0.328829	0.00414711	Y
Ta21205	AT1G56340	CRT1, CRT1a, AtCRT1a calreticulin 1a	7980	8492	8220	8230.67	256.167	1430	1838	2252	1840	411.004	0.223554	0.00111377	Y
Ta21717	AT1G56690	Pentatricopeptide repeat (PPR) superfamily protein	297	337	280	304.667	29.2632	1999	2805	2216	2340	417.062	7.68053	0.0121729	Y
Ta26754	AT1G57570	Mannose-binding lectin superfamily protein	336	329	446	370.333	65.6227	65	26	37	42.6667	20.108	0.115212	0.0158148	Y
Ta24857	AT1G57620	emp24/gp25L/p24 family/GOLD family protein	598	596	575	589.667	12.741	177	169	211	185.667	22.301	0.314867	0.00246001	Y
Ta25099	AT1G57720	Translation elongation factor EF1B, gamma chain	3468	3472	3978	3639.33	293.301	1580	1060	1524	1388	285.433	0.381389	0.00647688	Y
Ta12252	AT1G57820	VIM1, ORTH2 Zinc finger (C3HC4-type RING finger) family protein	532	562	478	524	42.5676	159	41	83	94.3333	59.8108	0.180025	0.0113196	Y
Ta25067	AT1G58180	BCA6 beta carbonic anhydrase 6	418	297	216	310.333	101.658	865	597	655	705.667	141.001	2.2739	0.0142611	Y
Ta12985	AT1G58270	ZW9 TRAF-like family protein	768	740	878	795.333	72.9475	5	10	3	6	3.60555	0.00754401	0.00307612	Y
Ta25893	AT1G58440	XF1, SQE1 FAD/NAD(P)-binding oxidoreductase family protein	470	446	557	491	58.4038	220	195	236	217	20.664	0.441955	0.00727678	Y
Ta23654	AT1G58684	Ribosomal protein S5 family protein	4738	4734	5153	4875	240.763	1605	1293	1465	1454.33	156.273	0.298325	0.00219531	Y
Ta18977	AT1G58684	Ribosomal protein S5 family protein	2019	2224	1394	1879	432.348	416	469	550	478.333	67.4858	0.254568	0.0381671	Y
Ta23644	AT1G59520	CW7 CW7	221	233	294	249.333	39.145	600	422	521	514.333	89.1871	2.06283	0.0447809	Y
Ta13608	AT1G59540	ZCF125 P-loop containing nucleoside triphosphate hydrolases superfamily protein	121	129	122	124	4.3589	36	39	35	36.6667	2.08167	0.295699	0.000276676	Y
Ta13607	AT1G59580	ATMPK2, MPK2 mitogen-activated protein kinase homolog 2	221	197	184	200.667	18.7705	124	74	63	87	32.5115	0.433555	0.00535735	Y
Ta01709	AT1G59640	ZCW32, BPE, BPEub BIG PETAL P	718	879	806	801	80.6164	264	254	253	257	6.08276	0.320849	0.00820048	Y
Ta21832	AT1G59640	ZCW32, BPE, BPEub BIG PETAL P	106	114	88	102.667	13.3167	24	4	17	15	10.1489	0.146104	0.0170885	Y
Ta01708	AT1G59820	ALA3 aminophospholipid ATPase 3	582	717	687	662	70.8872	256	208	214	226	26.1534	0.34139	0.0160846	Y
Ta08874	AT1G59870	PEN3, PDR8, ATPDR8, ABCG36, ATABCG36 ABC-2 and Plant PDR ABC-type transporter family protein	271	247	246	254.667	14.1539	153	49	31	77.6667	65.8584	0.304974	0.0273795	Y
Ta22480	AT1G59990	DEA(D/H)-box RNA helicase family protein	215	211	252	226	22.6053	103	47	88	79.3333	28.9885	0.351032	0.013681	Y
Ta23379	AT1G60000	RNA-binding (RRM/RBD/RNP motifs) family protein	326	328	346	333.333	11.0151	181	121	117	139.667	35.8515	0.419	0.0164473	Y
Ta12586	AT1G60140	ATTPS10, TPS10 trehalose phosphate synthase	1069	827	901	932.333	124.005	2873	2167	2337	2459	368.473	2.63747	0.00847069	Y
Ta12580	AT1G60230	Radical SAM superfamily protein	146	113	142	133.667	18.0093	48	31	50	43	10.4403	0.321696	0.00263874	Y
Ta15249	AT1G60550	ECHID, DHNS enoyl-CoA hydratase/isomerase D	246	259	333	279.333	46.929	20	14	16	16.6667	3.05505	0.0596659	0.0109505	Y
Ta07710	AT1G60600	ABC4 UbiA prenyltransferase family protein	200	210	217	209	8.544	52	56	64	57.3333	6.1101	0.274322	0.000149707	Y
Ta07712	AT1G60610	SBP (S-ribonuclease binding protein) family protein	245	226	212	227.667	16.563	496	480	502	492.667	11.3725	2.16398	0.0022282	Y
Ta16234	AT1G60770	Tetratricopeptide repeat (TPR)-like superfamily protein	293	273	360	308.667	45.5668	144	76	155	125	42.7902	0.404968	0.00894311	Y
Ta18586	AT1G60800	NIK3 NSP-interacting kinase 3	266	242	183	230.333	42.7122	153	107	80	113.333	36.9098	0.492041	0.00646273	Y
Ta18585	AT1G60810	ACLA-2 ATP-citrate lyase A-2	1365	1191	1691	1415.67	253.821	610	336	604	516.667	156.491	0.364964	0.0117535	Y
Ta22387	AT1G60860	AGD2 ARF-GAP domain 2	302	298	316	305.333	9.45163	147	107	131	128.333	20.1329	0.420306	0.00393465	Y
Ta05705	AT1G61000	FUNCTIONS IN: molecular function unknown; INVOLVED IN: mitosis; LOCATED IN: plasma membrane; EXPRESSED IN: cultured cell; CONTAINS InterPro DOMAIN/s: Kinetochore protein Nuf2	111	107	86	101.333	13.4288	14	21	16	17	3.60555	0.167763	0.00852904	Y
Ta24038	AT1G61010	CPSF73-I cleavage and polyadenylation specificity factor 73-I	283	259	367	303	56.7098	160	124	131	138.333	19.0875	0.456546	0.0442389	Y
Ta24029	AT1G61110	anac025, NAC025 NAC domain containing protein 25	79	73	114	88.6667	22.1435	629	486	607	574	77	6.47368	0.00663592	Y
Ta18454	AT1G61140	EDA16 SNF2 domain-containing protein / helicase domain-containing protein / zinc finger protein-related	378	361	347	362	15.5242	752	671	770	731	52.7352	2.01934	0.0077693	Y
Ta22674	AT1G61250	SC3 secretory carrier 3	310	280	307	299	16.5227	636	597	659	630.667	31.3422	2.10925	0.000999484	Y
Ta26357	AT1G61580	RPL3B, ARP2 R-protein L3 B	403	374	480	419	54.7814	72	85	64	73.6667	10.5987	0.175815	0.0114999	Y
Ta23031	AT1G61580	RPL3B, ARP2 R-protein L3 B	206	198	251	218.333	28.5715	23	37	50	36.6667	13.5031	0.167939	0.00402905	Y
Ta26803	AT1G61730	DNA-binding storekeeper protein-related transcriptional regulator	96	118	96	103.333	12.7017	51	45	45	47	3.4641	0.454839	0.0220752	Y
Ta08027	AT1G61790	Oligosaccharyltransferase complex/magnesium transporter family protein	1056	1099	1153	1102.67	48.6038	435	443	448	442	6.55744	0.400846	0.00135685	Y
Ta08038	AT1G61870	PPR336 pentatricopeptide repeat 336	289	330	364	327.667	37.5544	172	148	135	151.667	18.7705	0.462869	0.0323924	Y
Ta10285	AT1G62040	ATG8C Ubiquitin-like superfamily protein	507	446	389	447.333	59.0113	1140	1093	1031	1088	54.6717	2.43219	4.08737e-05	Y
Ta09439	AT1G62040	ATG8C Ubiquitin-like superfamily protein	151	137	116	134.667	17.6163	320	288	358	322	35.0428	2.39109	0.0213543	Y
Ta10286	AT1G62050	Ankyrin repeat family protein	108	105	129	114	13.0767	32	25	16	24.3333	8.02081	0.21345	0.0166686	Y
Ta21030	AT1G62360	STM, BUM1, SHL, WAM1, BUM, WAM KNOX/ELK homeobox transcription factor	3635	3476	3607	3572.67	84.8783	9650	7700	9656	9002	1127.57	2.51969	0.0121014	Y
Ta21029	AT1G62370	RING/U-box superfamily protein	111	114	108	111	3	1053	636	673	787.333	230.817	7.09309	0.0367775	Y
Ta21028	AT1G62380	ACO2, ATACO2 ACC oxidase 2	1023	667	560	750	242.403	4631	3913	4707	4417	438.128	5.88933	0.00505701	Y
Ta21023	AT1G62422	unknown protein; EXPRESSED IN: 22 plant structures; EXPRESSED DURING: 13 growth stages; BEST Arabidopsis thaliana protein match is: unknown protein (TAIR:AT1G12020.1); Has 87	86	63	80	76.3333	11.9304	203	154	144	167	31.5753	2.18777	0.0273175	Y
Ta11965	AT1G62640	KAS III 3-ketoacyl-acyl carrier protein synthase III	581	567	676	608	59.3043	184	150	166	166.667	17.0098	0.274123	0.00616564	Y
Ta11978	AT1G62770	Plant invertase/pectin methylesterase inhibitor superfamily protein	460	703	236	466.333	233.564	1440	1286	972	1232.67	238.515	2.64332	0.022008	Y
Ta11977	AT1G62780	unknown protein; FUNCTIONS IN: molecular function unknown; INVOLVED IN: biological process unknown; LOCATED IN: chloroplast, chloroplast stroma; EXPRESSED IN: 22 plant struct	256	263	263	260.667	4.04145	95	43	59	65.6667	26.6333	0.251918	0.00806273	Y
Ta11992	AT1G62850	Class I peptide chain release factor	78	64	93	78.3333	14.5029	308	272	346	308.667	37.0045	3.94043	0.00316618	Y
Ta12008	AT1G62990	KNAT7, IXR11 KNOTTED-like homeobox of Arabidopsis thaliana 7	123	116	161	133.333	24.2143	535	329	517	460.333	114.094	3.4525	0.0312957	Y
Ta15806	AT1G63000	NRS/ER, UER1 nucleotide-rhamnose synthase/epimerase-reductase	537	566	738	613.667	108.648	320	200	282	267.333	61.3297	0.435633	0.0381868	Y
Ta03058	AT1G63000	NRS/ER, UER1 nucleotide-rhamnose synthase/epimerase-reductase	309	299	316	308	8.544	141	121	109	123.667	16.1658	0.401515	0.00400124	Y
Ta15805	AT1G63010	Major Facilitator Superfamily with SPX (SYG1/Pho81/XPR1) domain-containing protein	355	329	350	344.667	13.7961	143	152	167	154	12.1244	0.446809	0.00319686	Y
Ta15804	AT1G63020	NRPD1A nuclear RNA polymerase D1A	228	269	312	269.667	42.004	132	82	118	110.667	25.7941	0.410383	0.0372238	Y
Ta22852	AT1G63090	AtPP2-A11, PP2-A11 phloem protein 2-A11	59	44	60	54.3333	8.96289	126	107	123	118.667	10.2144	2.18405	0.000429265	Y
Ta22853	AT1G63100	GRAS family transcription factor	173	192	144	169.667	24.173	61	43	55	53	9.16515	0.312377	0.0217126	Y
Ta22859	AT1G63160	RFC2 replication factor C 2	197	157	233	195.667	38.0175	98	56	92	82	22.7156	0.41908	0.014175	Y
Ta16554	AT1G63260	TET10 tetraspanin10	113	101	80	98	16.7033	19	27	18	21.3333	4.93288	0.217687	0.0144989	Y
Ta16548	AT1G63300	Myosin heavy chain-related protein	187	240	270	232.333	42.0278	66	111	86	87.6667	22.5462	0.377331	0.0182252	Y
Ta16544	AT1G63470	AT hook motif DNA-binding family protein	366	382	374	374	8	1293	1120	1015	1142.67	140.379	3.05526	0.011725	Y
Ta16546	AT1G63500	Protein kinase protein with tetratricopeptide repeat domain	481	463	576	506.667	60.7152	1271	1227	1310	1269.33	41.5251	2.50526	0.000449749	Y
Ta16520	AT1G63640	P-loop nucleoside triphosphate hydrolases superfamily protein with CH (Calponin Homology) domain	260	250	261	257	6.08276	160	98	122	126.667	31.2623	0.492866	0.0140681	Y
Ta16516	AT1G63680	ATMURE, PDE316, MURE acid-amino acid ligases;ligases;ATP binding;ATP binding;ligases	258	299	328	295	35.171	69	45	68	60.6667	13.5769	0.20565	0.0092802	Y
Ta16511	AT1G63710	CYP86A7 cytochrome P450, family 86, subfamily A, polypeptide 7	790	720	1036	848.667	165.968	0	2	4	2	2	0.00235664	0.0123491	Y
Ta16508	AT1G63720	BEST Arabidopsis thaliana protein match is: hydroxyproline-rich glycoprotein family protein (TAIR:AT5G52430.1); Has 490 Blast hits to 394 proteins in 96 species: Archae - 0;	53	48	42	47.6667	5.50757	265	165	203	211	50.4777	4.42657	0.0270996	Y
Ta15196	AT1G63855	Putative methyltransferase family protein	72	61	58	63.6667	7.37111	146	173	155	158	13.7477	2.48168	0.0134461	Y
Ta15234	AT1G64200	VHA-E3 vacuolar H+-ATPase subunit E isoform 3	1043	1079	1419	1180.33	207.474	292	164	257	237.667	66.1539	0.201356	0.0156798	Y
Ta27119	AT1G64260	MuDR family transposase	675	760	529	654.667	116.835	2265	2145	1690	2033.33	303.329	3.10591	0.00797769	Y
Ta25933	AT1G64260	MuDR family transposase	98	101	95	98	3	37	39	50	42	7	0.428571	0.0095345	Y
Ta13217	AT1G64340	unknown protein; BEST Arabidopsis thaliana protein match is: unknown protein (TAIR:AT5G41810.1); Has 30201 Blast hits to 17322 proteins in 780 species: Archae - 12; Bacteria	278	303	309	296.667	16.4418	1709	1743	2268	1906.67	313.385	6.42697	0.0115468	Y
Ta13219	AT1G64355	unknown protein; FUNCTIONS IN: molecular function unknown; INVOLVED IN: biological process unknown; LOCATED IN: chloroplast; EXPRESSED IN: 23 plant structures; EXPRESSED DURI	103	123	97	107.667	13.6137	37	25	34	32	6.245	0.297214	0.0212152	Y
Ta13223	AT1G64390	AtGH9C2, GH9C2 glycosyl hydrolase 9C2	244	351	201	265.333	77.242	54	64	54	57.3333	5.7735	0.21608	0.0374152	Y
Ta13226	AT1G64405	unknown protein; Has 13 Blast hits to 13 proteins in 7 species: Archae - 0; Bacteria - 0; Metazoa - 0; Fungi - 0; Plants - 13; Viruses - 0; Other Eukaryotes - 0 (source: NCBI	38	66	39	47.6667	15.885	188	196	206	196.667	9.0185	4.12587	0.00511047	Y
Ta13227	AT1G64430	Pentatricopeptide repeat (PPR) superfamily protein	614	652	650	638.667	21.3854	228	210	229	222.333	10.6927	0.348121	0.00153556	Y
Ta13228	AT1G64440	RHD1, REB1, UGE4 NAD(P)-binding Rossmann-fold superfamily protein	183	168	204	185	18.0831	89	41	90	73.3333	28.006	0.396396	0.00730609	Y
Ta13236	AT1G64510	Translation elongation factor EF1B/ribosomal protein S6 family protein	606	546	662	604.667	58.0115	96	84	98	92.6667	7.57188	0.153252	0.0032948	Y
Ta13254	AT1G64650	Major facilitator superfamily protein	1079	1097	1271	1149	106.038	395	282	418	365	72.7942	0.317668	0.00423602	Y
Ta19825	AT1G64670	BDG1 alpha/beta-Hydrolases superfamily protein	97	82	111	96.6667	14.5029	11	12	16	13	2.64575	0.134483	0.00754846	Y
Ta24889	AT1G64710	GroES-like zinc-binding dehydrogenase family protein	395	305	272	324	63.6632	47	8	18	24.3333	20.2567	0.0751029	0.00811952	Y
Ta16414	AT1G64720	CP5 Polyketide cyclase/dehydrase and lipid transport superfamily protein	782	714	621	705.667	80.8229	148	113	138	133	18.0278	0.188474	0.00634494	Y
Ta01561	AT1G64770	NDF2, NDH45 NDH-dependent cyclic electron flow 1	484	490	658	544	98.7725	66	24	42	44	21.0713	0.0808824	0.0139275	Y
Ta25246	AT1G64790	ILA ILITYHIA	2056	2213	2498	2255.67	224.068	1031	877	1018	975.333	85.4069	0.432392	0.0108188	Y
Ta15591	AT1G64860	SIGA, SIG1, SIG2, SIGB, RPOD1 sigma factor A	568	559	614	580.333	29.5014	215	181	207	201	17.7764	0.346353	0.00168755	Y
Ta26167	AT1G64880	Ribosomal protein S5 family protein	434	450	500	461.333	34.4287	88	107	109	101.333	11.5902	0.219653	0.0018544	Y
Ta21135	AT1G65290	mtACP2 mitochondrial acyl carrier protein 2	1489	1600	1348	1479	126.297	630	593	662	628.333	34.5302	0.424837	0.0116822	Y
Ta22914	AT1G65295	unknown protein; LOCATED IN: endomembrane system; EXPRESSED IN: 22 plant structures; EXPRESSED DURING: 13 growth stages; BEST Arabidopsis thaliana protein match is: unknown p	193	189	138	173.333	30.6649	50	54	63	55.6667	6.65833	0.321154	0.031684	Y
Ta21124	AT1G65450	HXXXD-type acyl-transferase family protein	589	765	869	741	141.534	163	171	128	154	22.8692	0.207827	0.0231999	Y
Ta26570	AT1G65481	unknown protein; FUNCTIONS IN: molecular function unknown; INVOLVED IN: biological process unknown; LOCATED IN: endomembrane system.	6	12	1	6.33333	5.50757	121	198	174	164.333	39.3997	25.9474	0.0185515	Y
Ta27257	AT1G65520	ATECI1, ECI1, ECHIC, PEC11 delta(3), delta(2)-enoyl CoA isomerase 1	76	65	78	73	7	164	173	128	155	23.8118	2.12329	0.0404378	Y
Ta26404	AT1G65590	HEXO3, ATHEX1 beta-hexosaminidase 3	201	190	282	224.333	50.2427	56	39	59	51.3333	10.7858	0.228826	0.0203448	Y
Ta16119	AT1G65730	YSL7 YELLOW STRIPE like 7	102	95	168	121.667	40.2782	251	177	303	243.667	63.3193	2.00274	0.0268504	Y
Ta23118	AT1G65890	AAE12 acyl activating enzyme 12	257	241	186	228	37.2424	100	107	110	105.667	5.1316	0.46345	0.0366857	Y
Ta22948	AT1G65900	unknown protein; FUNCTIONS IN: molecular function unknown; INVOLVED IN: biological process unknown; LOCATED IN: endomembrane system; EXPRESSED IN: 21 plant structures; EXPRES	908	1001	1304	1071	207.072	74	68	85	75.6667	8.62168	0.0706505	0.0131833	Y
Ta23050	AT1G65930	cICDH cytosolic NADP+-dependent isocitrate dehydrogenase	5111	4764	7392	5755.67	1427.69	24592	21267	22189	22682.7	1716.59	3.94093	0.00647449	Y
Ta21087	AT1G65960	GAD2 glutamate decarboxylase 2	2925	2349	2890	2721.33	322.925	1226	866	1551	1214.33	342.649	0.446227	0.00478436	Y
Ta24928	AT1G66180	Eukaryotic aspartyl protease family protein	152	182	144	159.333	20.0333	540	475	694	569.667	112.474	3.57531	0.0318422	Y
Ta03898	AT1G66240	ATX1, ATATX1 homolog of anti-oxidant 1	199	198	149	182	28.5832	89	86	72	82.3333	9.07377	0.452381	0.0127173	Y
Ta25595	AT1G66250	O-Glycosyl hydrolases family 17 protein	114	149	113	125.333	20.502	26	14	33	24.3333	9.60902	0.194149	0.0276618	Y
Ta25599	AT1G66330	senescence-associated family protein	726	813	796	778.333	46.1122	1546	1354	1893	1597.67	273.189	2.05268	0.0362985	Y
Ta22569	AT1G66430	pfkB-like carbohydrate kinase family protein	689	596	881	722	145.338	74	47	67	62.6667	14.0119	0.0867959	0.0142802	Y
Ta27020	AT1G66480	plastid movement impaired 2	91	68	105	88	18.6815	1055	574	858	829	241.808	9.42045	0.0304515	Y
Ta19790	AT1G66580	SAG24, RPL10C senescence associated gene 24	709	658	597	654.667	56.0744	290	274	313	292.333	19.6044	0.446538	0.012234	Y
Ta21053	AT1G67040	unknown protein; FUNCTIONS IN: molecular function unknown; INVOLVED IN: biological process unknown; LOCATED IN: cellular component unknown; EXPRESSED IN: 20 plant structures;	224	228	236	229.333	6.1101	39	39	29	35.6667	5.7735	0.155523	0.00121829	Y
Ta21054	AT1G67050	unknown protein; BEST Arabidopsis thaliana protein match is: unknown protein (TAIR:AT5G38320.1); Has 617 Blast hits to 318 proteins in 80 species: Archae - 0; Bacteria - 16;	26	50	33	36.3333	12.3423	209	156	157	174	30.315	4.78899	0.027368	Y
Ta23865	AT1G67090	RBCS1A ribulose bisphosphate carboxylase small chain 1A	21590	19645	22844	21359.7	1611.89	2430	2180	2271	2293.67	126.532	0.107383	0.00221314	Y
Ta23374	AT1G67120	ATPases;nucleotide binding;ATP binding;nucleoside-triphosphatases;transcription factor binding	615	621	557	597.667	35.3459	107	132	145	128	19.3132	0.214166	0.00388251	Y
Ta13642	AT1G67320	DNA primase, large subunit family	365	321	387	357.667	33.6056	12	8	9	9.66667	2.08167	0.027027	0.00294582	Y
Ta13649	AT1G67370	ASY1, ATASY1 DNA-binding HORMA family protein	175	151	275	200.333	65.7673	47	26	76	49.6667	25.1064	0.24792	0.0248061	Y
Ta13652	AT1G67430	Ribosomal protein L22p/L17e family protein	7347	7495	5808	6883.33	934.201	1909	1914	2033	1952	70.1926	0.283584	0.0135362	Y
Ta13653	AT1G67440	emb1688 Minichromosome maintenance (MCM2/3/5) family protein	159	139	163	153.667	12.8582	50	37	59	48.6667	11.0604	0.316703	0.000392815	Y
Ta25365	AT1G67490	GCS1, KNF glucosidase 1	283	281	318	294	20.8087	146	113	165	141.333	26.3122	0.480726	0.00341958	Y
Ta13611	AT1G67550	URE urease	259	208	327	264.667	59.702	133	97	110	113.333	18.23	0.428212	0.0447037	Y
Ta20550	AT1G67630	POLA2 DNA polymerase alpha 2	157	161	209	175.667	28.9367	21	8	10	13	7	0.0740038	0.0131199	Y
Ta24684	AT1G67690	Zincin-like metalloproteases family protein	154	137	154	148.333	9.81495	47	21	35	34.3333	13.0128	0.231461	0.000998809	Y
Ta13636	AT1G67780	Zinc-finger domain of monoamine-oxidase A repressor R1 protein	241	264	328	277.667	45.0814	24	27	29	26.6667	2.51661	0.0960384	0.00953371	Y
Ta19802	AT1G67830	ATFXG1, FXG1 alpha-fucosidase 1	879	816	1089	928	142.944	292	157	190	213	70.3776	0.229526	0.0169599	Y
Ta19801	AT1G67840	CSK chloroplast sensor kinase	135	148	180	154.333	23.1589	70	35	72	59	20.8087	0.382289	0.0246006	Y
Ta14498	AT1G67850	Protein of unknown function (DUF707)	477	474	641	530.667	95.5632	998	1097	1174	1089.67	88.2289	2.05339	0.003299	Y
Ta14483	AT1G67950	RNA-binding (RRM/RBD/RNP motifs) family protein	353	360	327	346.667	17.3877	193	134	140	155.667	32.4705	0.449038	0.00991073	Y
Ta06393	AT1G68010	HPR, ATHPR1 hydroxypyruvate reductase	905	807	1069	927	132.378	462	371	470	434.333	54.9939	0.468536	0.0114626	Y
Ta06398	AT1G68060	ATMAP70-1, MAP70-1 microtubule-associated proteins 70-1	562	599	581	580.667	18.5023	232	189	217	212.667	21.8251	0.366246	0.00394433	Y
Ta06402	AT1G68100	IAR1 ZIP metal ion transporter family	188	178	204	190	13.1149	116	54	101	90.3333	32.3471	0.475439	0.022202	Y
Ta06415	AT1G68190	B-box zinc finger family protein	107	107	61	91.6667	26.5581	36	25	24	28.3333	6.65833	0.309091	0.0428181	Y
Ta27148	AT1G68290	ENDO 2 endonuclease 2	379	346	398	374.333	26.3122	931	784	945	886.667	89.1871	2.36866	0.00522925	Y
Ta17558	AT1G68400	leucine-rich repeat transmembrane protein kinase family protein	140	163	119	140.667	22.0076	69	70	55	64.6667	8.3865	0.459716	0.0129593	Y
Ta17539	AT1G68560	ATXYL1, XYL1, TRG1 alpha-xylosidase 1	564	699	589	617.333	71.8215	141	148	122	137	13.4536	0.221922	0.0060549	Y
Ta06611	AT1G68585	unknown protein; Has 23 Blast hits to 23 proteins in 6 species: Archae - 0; Bacteria - 0; Metazoa - 0; Fungi - 0; Plants - 23; Viruses - 0; Other Eukaryotes - 0 (source: NCBI	384	457	407	416	37.3229	36	21	34	30.3333	8.14453	0.0729167	0.00457676	Y
Ta06630	AT1G68795	CLE12 CLAVATA3/ESR-RELATED 12	7	2	4	4.33333	2.51661	106	142	131	126.333	18.4481	29.1538	0.00968893	Y
Ta06636	AT1G68825	DVL5, RTFL15 ROTUNDIFOLIA like 15	13	16	14	14.3333	1.52753	389	566	427	460.667	93.179	32.1395	0.0137695	Y
Ta06637	AT1G68830	STN7 STT7 homolog STN7	395	328	532	418.333	103.982	1743	1645	2031	1806.33	200.642	4.31793	0.00163639	Y
Ta06642	AT1G68870	ATSOFL2, SOFL2 SOB five-like 2	308	250	199	252.333	54.5374	4	6	7	5.66667	1.52753	0.0224571	0.0167778	Y
Ta06646	AT1G68890	magnesium ion binding;thiamin pyrophosphate binding;hydro-lyases;catalytics;2-succinyl-5-enolpyruvyl-6-hydroxy-3-cyclohexene-1-carboxylic-acid synthases	394	404	434	410.667	20.8167	70	82	54	68.6667	14.0475	0.167208	0.00307503	Y
Ta06660	AT1G68990	MGP3 male gametophyte defective 3	291	253	254	266	21.6564	58	82	88	76	15.8745	0.285714	0.0126195	Y
Ta06668	AT1G69080	Adenine nucleotide alpha hydrolases-like superfamily protein	261	366	235	287.333	69.3566	53	60	46	53	7	0.184455	0.023105	Y
Ta06679	AT1G69200	FLN2 fructokinase-like 2	363	355	377	365	11.1355	71	47	67	61.6667	12.8582	0.16895	0.000352428	Y
Ta06691	AT1G69310	WRKY57, ATWRKY57 WRKY DNA-binding protein 57	134	84	93	103.667	26.6521	383	395	389	389	6	3.75241	0.00425661	Y
Ta19770	AT1G69610	Protein of unknown function (DUF1666)	67	105	95	89	19.6977	220	253	278	250.333	29.0918	2.81273	0.00455765	Y
Ta19771	AT1G69620	RPL34 ribosomal protein L34	4536	4560	3079	4058.33	848.212	798	876	991	888.333	97.0893	0.218891	0.0279342	Y
Ta19785	AT1G69700	ATHVA22C, HVA22C HVA22 homologue C	240	188	192	206.667	28.9367	8	8	10	8.66667	1.1547	0.0419355	0.00729949	Y
Ta19786	AT1G69710	Regulator of chromosome condensation (RCC1) family with FYVE zinc finger domain	142	144	157	147.667	8.14453	88	53	79	73.3333	18.1751	0.496614	0.0206007	Y
Ta19789	AT1G69740	HEMB1 Aldolase superfamily protein	581	651	839	690.333	133.422	335	259	324	306	41.0731	0.443264	0.0385706	Y
Ta19792	AT1G69760	unknown protein; BEST Arabidopsis thaliana protein match is: unknown protein (TAIR:AT1G26920.1); Has 51 Blast hits to 51 proteins in 15 species: Archae - 0; Bacteria - 2; Met	275	394	275	314.667	68.7047	30	31	31	30.6667	0.57735	0.0974576	0.0188017	Y
Ta02608	AT1G69770	CMT3 chromomethylase 3	334	361	384	359.667	25.0267	8	8	12	9.33333	2.3094	0.02595	0.00144805	Y
Ta19793	AT1G69780	ATHB13 Homeobox-leucine zipper protein family	85	122	56	87.6667	33.0807	220	228	206	218	11.1355	2.48669	0.00967583	Y
Ta24305	AT1G69870	NRT1.7 nitrate transporter 1.7	346	276	449	357	87.023	91	49	52	64	23.4307	0.179272	0.0307767	Y
Ta24308	AT1G69910	Protein kinase superfamily protein	172	179	160	170.333	9.60902	79	68	43	63.3333	18.4481	0.37182	0.00451117	Y
Ta24313	AT1G69930	ATGSTU11, GSTU11 glutathione S-transferase TAU 11	491	468	331	430	86.5043	191	134	88	137.667	51.5978	0.320155	0.00814635	Y
Ta24317	AT1G69970	CLE26 CLAVATA3/ESR-RELATED 26	60	75	66	67	7.54983	276	352	316	314.667	38.0175	4.69652	0.0050391	Y
Ta20469	AT1G70090	GATL9, LGT8 glucosyl transferase family 8	336	373	386	365	25.9422	84	41	60	61.6667	21.5484	0.16895	0.00711569	Y
Ta25562	AT1G70200	RNA-binding (RRM/RBD/RNP motifs) family protein	118	134	148	133.333	15.0111	48	29	29	35.3333	10.9697	0.265	0.0214017	Y
Ta04833	AT1G70270	unknown protein; BEST Arabidopsis thaliana protein match is: unknown protein (TAIR:AT1G23965.1); Has 20 Blast hits to 20 proteins in 7 species: Archae - 0; Bacteria - 0; Meta	2919	2618	1857	2464.67	547.352	227	241	153	207	47.2864	0.083987	0.0162527	Y
Ta04832	AT1G70280	NHL domain-containing protein	339	311	275	308.333	32.0832	36	29	34	33	3.60555	0.107027	0.00434366	Y
Ta04823	AT1G70370	PG2 polygalacturonase 2	517	655	752	641.333	118.095	60	64	71	65	5.56776	0.101351	0.0125114	Y
Ta25941	AT1G70590	F-box family protein	92	99	92	94.3333	4.04145	330	270	359	319.667	45.3909	3.38869	0.0155453	Y
Ta25942	AT1G70600	Ribosomal protein L18e/L15 superfamily protein	4592	4372	3232	4065.33	730.023	856	860	789	835	39.8873	0.205395	0.0149116	Y
Ta01040	AT1G70710	ATGH9B1, CEL1, GH9B1 glycosyl hydrolase 9B1	493	437	391	440.333	51.0816	14	8	17	13	4.58258	0.0295231	0.0049972	Y
Ta17379	AT1G70780	unknown protein; FUNCTIONS IN: molecular function unknown; INVOLVED IN: biological process unknown; LOCATED IN: mitochondrion; EXPRESSED IN: sperm cell, male gametophyte, pol	513	464	332	436.333	93.618	178	117	75	123.333	51.7912	0.282659	0.00802732	Y
Ta17376	AT1G70810	Calcium-dependent lipid-binding (CaLB domain) family protein	47	44	37	42.6667	5.1316	334	288	313	311.667	23.029	7.30469	0.00229076	Y
Ta21357	AT1G70920	ATHB18, HB18 homeobox-leucine zipper protein 18	84	89	101	91.3333	8.73689	213	210	224	215.667	7.37111	2.36131	0.000373544	Y
Ta11863	AT1G71110	unknown protein; FUNCTIONS IN: molecular function unknown; INVOLVED IN: biological process unknown; LOCATED IN: endomembrane system; BEST Arabidopsis thaliana protein match i	207	287	228	240.667	41.4769	661	583	625	623	39.0384	2.58864	0.0142872	Y
Ta11876	AT1G71220	EBS1 UDP-glucose:glycoprotein glucosyltransferases;transferases, transferring hexosyl groups;transferases, transferring glycosyl groups	1639	1771	2184	1864.67	284.317	683	764	1207	884.667	282.072	0.474437	0.000227952	Y
Ta11879	AT1G71250	GDSL-like Lipase/Acylhydrolase superfamily protein	258	271	271	266.667	7.50555	54	45	58	52.3333	6.65833	0.19625	0.000886475	Y
Ta14479	AT1G71390	AtRLP11, RLP11 receptor like protein 11	141	148	108	132.333	21.362	35	12	10	19	13.8924	0.143577	0.0102553	Y
Ta20003	AT1G71400	AtRLP12, RLP12 receptor like protein 12	283	268	275	275.333	7.50555	106	78	80	88	15.6205	0.319613	0.000819018	Y
Ta11898	AT1G71400	AtRLP12, RLP12 receptor like protein 12	206	193	275	224.667	44.0719	68	53	69	63.3333	8.96289	0.281899	0.0186411	Y
Ta11915	AT1G71695	Peroxidase superfamily protein	1126	1195	1406	1242.33	145.878	156	160	145	153.667	7.76745	0.123692	0.00649772	Y
Ta11919	AT1G71720	Nucleic acid-binding proteins superfamily	103	116	107	108.667	6.65833	19	16	13	16	3	0.147239	0.00252649	Y
Ta11921	AT1G71750	HGPT Hypoxanthine-guanine phosphoribosyltransferase	103	101	81	95	12.1655	222	173	245	213.333	36.7741	2.24561	0.0468657	Y
Ta11925	AT1G71790	Subunits of heterodimeric actin filament capping protein Capz superfamily	161	151	173	161.667	11.0151	62	45	64	57	10.4403	0.352577	0.000800288	Y
Ta13689	AT1G72040	P-loop containing nucleoside triphosphate hydrolases superfamily protein	675	601	583	619.667	48.7579	222	280	329	277	53.563	0.447015	0.0278924	Y
Ta13692	AT1G72090	Methylthiotransferase	379	396	415	396.667	18.0093	182	101	157	146.667	41.4769	0.369748	0.0128109	Y
Ta20907	AT1G72175	RING/U-box protein with domain of unknown function (DUF 1232)	65	64	65	64.6667	0.57735	191	119	156	155.333	36.0046	2.40206	0.0474943	Y
Ta20908	AT1G72180	Leucine-rich receptor-like protein kinase family protein	241	242	271	251.333	17.0392	150	66	110	108.667	42.0159	0.432361	0.0320952	Y
Ta20923	AT1G72310	ATL3 RING/U-box superfamily protein	171	176	166	171	5	420	471	334	408.333	69.2411	2.38791	0.0236034	Y
Ta20930	AT1G72370	P40, AP40, RP40, RPSAA 40s ribosomal protein SA	1855	1612	1371	1612.67	242.001	342	311	325	326	15.5242	0.20215	0.0108304	Y
Ta23773	AT1G72370	P40, AP40, RP40, RPSAA 40s ribosomal protein SA	2696	2445	3296	2812.33	437.265	720	309	521	516.667	205.534	0.183715	0.0111159	Y
Ta25812	AT1G72370	P40, AP40, RP40, RPSAA 40s ribosomal protein SA	1885	1706	1734	1775	96.286	315	255	322	297.333	36.8284	0.167512	0.00103257	Y
Ta20934	AT1G72430	SAUR-like auxin-responsive protein family	103	91	75	89.6667	14.0475	324	412	263	333	74.9066	3.71375	0.0259547	Y
Ta20935	AT1G72440	EDA25, SWA2 CCAAT-binding factor	269	298	386	317.667	60.9289	135	103	151	129.667	24.4404	0.408185	0.0235402	Y
Ta20936	AT1G72450	JAZ6, TIFY11B jasmonate-zim-domain protein 6	1196	1454	1575	1408.33	193.583	369	286	485	380	99.955	0.269822	0.00991311	Y
Ta04379	AT1G72550	tRNA synthetase beta subunit family protein	576	539	710	608.333	89.9685	329	169	301	266.333	85.4478	0.437808	0.0197716	Y
Ta06193	AT1G72630	ELF4-L2 ELF4-like 2	341	362	210	304.333	82.3671	752	856	427	678.333	223.786	2.22892	0.0449379	Y
Ta06203	AT1G72730	DEA(D/H)-box RNA helicase family protein	457	441	470	456	14.5258	84	37	73	64.6667	24.5832	0.141813	0.00057486	Y
Ta06207	AT1G72770	HAB1 homology to ABI1	871	908	944	907.667	36.5011	2937	2538	2651	2708.67	205.656	2.98421	0.00551888	Y
Ta06212	AT1G72830	HAP2C, ATHAP2C, NF-YA3 nuclear factor Y, subunit A3	71	80	91	80.6667	10.0167	219	156	232	202.333	40.6489	2.50826	0.0337116	Y
Ta06218	AT1G72970	HTH, EDA17 Glucose-methanol-choline (GMC) oxidoreductase family protein	991	784	1048	941	138.921	128	121	111	120	8.544	0.127524	0.00979041	Y
Ta06224	AT1G73020	unknown protein; FUNCTIONS IN: molecular function unknown; INVOLVED IN: biological process unknown; LOCATED IN: cellular component unknown; EXPRESSED IN: 22 plant structures;	120	122	131	124.333	5.85947	59	47	67	57.6667	10.0664	0.463807	0.00405026	Y
Ta06225	AT1G73030	VPS46.2, CHMP1A SNF7 family protein	999	928	950	959	36.3456	2261	1638	1980	1959.67	311.997	2.04345	0.0246321	Y
Ta06228	AT1G73060	LPA3 Low PSII Accumulation 3	340	317	411	356	49	82	33	41	52	26.2869	0.146067	0.0121675	Y
Ta06234	AT1G73130	unknown protein; BEST Arabidopsis thaliana protein match is: unknown protein (TAIR:AT1G17780.2); Has 1447 Blast hits to 774 proteins in 215 species: Archae - 0; Bacteria - 67	343	352	330	341.667	11.0604	781	667	656	701.333	69.2122	2.05268	0.011727	Y
Ta06245	AT1G73230	Nascent polypeptide-associated complex NAC	2360	2528	1889	2259	331.257	1105	1163	1068	1112	47.8853	0.492253	0.0203248	Y
Ta06252	AT1G73320	S-adenosyl-L-methionine-dependent methyltransferases superfamily protein	110	105	118	111	6.55744	57	47	47	50.3333	5.7735	0.453453	0.00772858	Y
Ta06266	AT1G73470	unknown protein; FUNCTIONS IN: molecular function unknown; INVOLVED IN: biological process unknown; LOCATED IN: chloroplast; EXPRESSED IN: 22 plant structures; EXPRESSED DURI	127	116	112	118.333	7.76745	15	23	17	18.3333	4.16333	0.15493	0.00361365	Y
Ta12993	AT1G73530	RNA-binding (RRM/RBD/RNP motifs) family protein	184	136	143	154.333	25.9294	61	56	58	58.3333	2.51661	0.37797	0.0194207	Y
Ta12987	AT1G73590	PIN1, ATPIN1 Auxin efflux carrier family protein	159	137	130	142	15.1327	10	2	5	5.66667	4.04145	0.0399061	0.00259625	Y
Ta12986	AT1G73600	S-adenosyl-L-methionine-dependent methyltransferases superfamily protein	1209	1366	1455	1343.33	124.557	330	370	376	358.667	25.0067	0.266998	0.00345311	Y
Ta12984	AT1G73620	Pathogenesis-related thaumatin superfamily protein	396	334	339	356.333	34.4432	18	2	4	8	8.7178	0.0224509	0.0018146	Y
Ta12981	AT1G73655	FKBP-like peptidyl-prolyl cis-trans isomerase family protein	524	532	644	566.667	67.092	37	35	26	32.6667	5.85947	0.0576471	0.00615796	Y
Ta12979	AT1G73670	ATMPK15, MPK15 MAP kinase 15	49	49	65	54.3333	9.2376	175	161	198	178	18.6815	3.27607	0.00248271	Y
Ta18345	AT1G73880	UGT89B1 UDP-glucosyl transferase 89B1	1600	1406	2213	1739.67	421.239	5477	3322	5030	4609.67	1137.33	2.64974	0.036849	Y
Ta20885	AT1G73880	UGT89B1 UDP-glucosyl transferase 89B1	1697	1852	1977	1842	140.268	5031	4466	4553	4683.33	304.214	2.54253	0.00744715	Y
Ta18346	AT1G73885	unknown protein; FUNCTIONS IN: molecular function unknown; INVOLVED IN: biological process unknown; LOCATED IN: chloroplast thylakoid membrane, chloroplast; Has 37 Blast hits	313	326	338	325.667	12.5033	65	64	54	61	6.08276	0.187308	0.00156349	Y
Ta18350	AT1G73940	unknown protein; BEST Arabidopsis thaliana protein match is: unknown protein (TAIR:AT5G49410.2); Has 54 Blast hits to 54 proteins in 11 species: Archae - 0; Bacteria - 0; Met	221	203	164	196	29.1376	57	53	35	48.3333	11.7189	0.246599	0.00471048	Y
Ta18363	AT1G74030	ENO1 enolase 1	282	298	366	315.333	44.6019	48	37	46	43.6667	5.85947	0.138478	0.00862365	Y
Ta18364	AT1G74040	IMS1, MAML-3, IPMS2 2-isopropylmalate synthase 1	456	475	694	541.667	132.266	88	35	77	66.6667	27.9702	0.123077	0.0234087	Y
Ta18367	AT1G74050	Ribosomal protein L6 family protein	5046	5200	3959	4735	676.433	1319	1344	1356	1339.67	18.8768	0.282929	0.0134578	Y
Ta05683	AT1G74090	SOT18, ATSOT18, ATST5B desulfo-glucosinolate sulfotransferase 18	516	638	697	617	92.3093	177	117	144	146	30.05	0.236629	0.0194385	Y
Ta18375	AT1G74160	unknown protein; BEST Arabidopsis thaliana protein match is: unknown protein (TAIR:AT1G18620.1); Has 3407 Blast hits to 2217 proteins in 314 species: Archae - 0; Bacteria - 2	683	688	713	694.667	16.0728	129	113	122	121.333	8.02081	0.174664	0.000348992	Y
Ta18382	AT1G74260	PUR4 purine biosynthesis 4	519	495	650	554.667	83.4286	158	120	131	136.333	19.5533	0.245793	0.014259	Y
Ta18386	AT1G74320	Protein kinase superfamily protein	144	123	104	123.667	20.0083	69	47	64	60	11.5326	0.485175	0.0328711	Y
Ta18389	AT1G74360	Leucine-rich repeat protein kinase family protein	261	291	267	273	15.8745	111	74	53	79.3333	29.3655	0.290598	0.0124915	Y
Ta18394	AT1G74410	RING/U-box superfamily protein	86	89	104	93	9.64365	339	233	347	306.333	63.6344	3.29391	0.0255738	Y
Ta18396	AT1G74430	MYB95, ATMYB95, ATMYBCP66 myb domain protein 95	599	762	684	681.667	81.525	187	169	147	167.667	20.0333	0.245966	0.0106612	Y
Ta10062	AT1G74470	Pyridine nucleotide-disulphide oxidoreductase family protein	2798	2622	3418	2946	418.129	1373	980	1055	1136	208.646	0.385608	0.0236667	Y
Ta10068	AT1G74530	unknown protein; Has 35333 Blast hits to 34131 proteins in 2444 species: Archae - 798; Bacteria - 22429; Metazoa - 974; Fungi - 991; Plants - 531; Viruses - 0; Other Eukaryot	232	219	209	220	11.5326	116	60	121	99	33.8674	0.45	0.027906	Y
Ta10086	AT1G74690	IQD31 IQ-domain 31	415	420	511	448.667	54.0401	107	88	98	97.6667	9.50438	0.217682	0.00809061	Y
Ta10089	AT1G74720	QKY C2 calcium/lipid-binding plant phosphoribosyltransferase family protein	268	321	236	275	42.9302	17	6	12	11.6667	5.50757	0.0424242	0.0103374	Y
Ta10093	AT1G74780	Nodulin-like / Major Facilitator Superfamily protein	58	58	66	60.6667	4.6188	163	119	143	141.667	22.0303	2.33516	0.0242852	Y
Ta10100	AT1G74850	PTAC2 plastid transcriptionally active 2	202	200	261	221	34.6554	51	31	41	41	10	0.18552	0.0129241	Y
Ta10107	AT1G74910	ADP-glucose pyrophosphorylase family protein	658	671	836	721.667	99.2287	323	199	288	270	63.9296	0.374134	0.0185124	Y
Ta10110	AT1G74940	Protein of unknown function (DUF581)	159	87	90	112	40.7308	724	568	580	624	86.8101	5.57143	0.0026937	Y
Ta10112	AT1G74960	FAB1 fatty acid biosynthesis 1	662	715	733	703.333	36.9098	1545	1832	1779	1718.67	152.717	2.4436	0.00462204	Y
Ta03905	AT1G74960	FAB1 fatty acid biosynthesis 1	148	97	147	130.667	29.1605	22	8	25	18.3333	9.07377	0.140306	0.0107173	Y
Ta10121	AT1G75090	DNA glycosylase superfamily protein	563	559	542	554.667	11.1505	229	228	156	204.333	41.8609	0.368389	0.00258724	Y
Ta10127	AT1G75150	unknown protein; Has 38228 Blast hits to 24529 proteins in 1168 species: Archae - 169; Bacteria - 4103; Metazoa - 14594; Fungi - 5866; Plants - 1861; Viruses - 317; Other Euk	116	123	134	124.333	9.07377	7	2	14	7.66667	6.02771	0.0616622	0.00108395	Y
Ta10134	AT1G75210	HAD-superfamily hydrolase, subfamily IG, 5'-nucleotidase	724	870	948	847.333	113.707	429	331	402	387.333	50.6195	0.45712	0.03071	Y
Ta10145	AT1G75310	AUL1 auxin-like 1 protein	1418	1363	1819	1533.33	248.918	308	202	245	251.667	53.3135	0.16413	0.0128847	Y
Ta10148	AT1G75350	emb2184 Ribosomal protein L31	614	634	575	607.667	30.0056	325	276	308	303	24.8797	0.498629	0.00799856	Y
Ta10159	AT1G75410	BLH3 BEL1-like homeodomain 3	59	63	64	62	2.64575	184	167	189	180	11.5326	2.90323	0.00350064	Y
Ta10167	AT1G75500	WAT1 Walls Are Thin 1	106	146	79	110.333	33.7095	14	16	22	17.3333	4.16333	0.1571	0.0477261	Y
Ta10258	AT1G75680	AtGH9B7, GH9B7 glycosyl hydrolase 9B7	325	284	338	315.667	28.1839	59	47	71	59	12	0.186906	0.00146582	Y
Ta10256	AT1G75690	DnaJ/Hsp40 cysteine-rich domain superfamily protein	191	174	146	170.333	22.723	43	58	52	51	7.54983	0.299413	0.0168248	Y
Ta10254	AT1G75710	C2H2-like zinc finger protein	75	69	105	83	19.2873	15	0	3	6	7.93725	0.0722892	0.0264078	Y
Ta10249	AT1G75750	GASA1 GAST1 protein homolog 1	7456	8663	5706	7275	1486.79	49614	44092	54012	49239.3	4970.6	6.76829	0.00776074	Y
Ta06454	AT1G75780	TUB1 tubulin beta-1 chain	1151	1025	850	1008.67	151.163	709	340	388	479	200.627	0.474884	0.0209433	Y
Ta10246	AT1G75780	TUB1 tubulin beta-1 chain	1443	845	932	1073.33	323.083	650	410	291	450.333	182.867	0.419565	0.0266239	Y
Ta10233	AT1G75940	ATA27, BGLU20 Glycosyl hydrolase superfamily protein	31000	37124	45479	37867.7	7268.09	688	653	751	697.333	49.6622	0.018415	0.0123891	Y
Ta21969	AT1G76160	sks5 SKU5 similar 5	327	436	426	396.333	60.2522	111	74	93	92.6667	18.5023	0.23381	0.0209207	Y
Ta10211	AT1G76160	sks5 SKU5 similar 5	1160	1241	1218	1206.33	41.7413	154	119	117	130	20.8087	0.107765	0.00109742	Y
Ta10202	AT1G76240	Arabidopsis protein of unknown function (DUF241)	22	8	26	18.6667	9.45163	1622	1097	987	1235.33	339.35	66.1786	0.0247864	Y
Ta10200	AT1G76260	DWA2 DWD (DDB1-binding WD40 protein) hypersensitive to ABA 2	308	297	286	297	11	149	96	122	122.333	26.5016	0.411897	0.00570155	Y
Ta10195	AT1G76310	CYCB2;4 CYCLIN B2;4	125	140	100	121.667	20.2073	7	2	5	4.66667	2.51661	0.0383562	0.0110871	Y
Ta02366	AT1G76405	unknown protein; FUNCTIONS IN: molecular function unknown; INVOLVED IN: biological process unknown; LOCATED IN: chloroplast envelope; EXPRESSED IN: 21 plant structures; EXPRE	204	227	177	202.667	25.0267	97	60	100	85.6667	22.2785	0.422697	0.0475205	Y
Ta02375	AT1G76470	NAD(P)-binding Rossmann-fold superfamily protein	153	136	119	136	17	20	19	21	20	1	0.147059	0.00751936	Y
Ta02380	AT1G76520	Auxin efflux carrier family protein	680	750	777	735.667	50.0633	216	136	191	181	40.9268	0.246035	0.00682183	Y
Ta02381	AT1G76540	CDKB2;1 cyclin-dependent kinase B2;1	121	120	88	109.667	18.7705	14	10	14	12.6667	2.3094	0.115502	0.0138426	Y
Ta02393	AT1G76660	FUNCTIONS IN: molecular function unknown; INVOLVED IN: biological process unknown; LOCATED IN: plasma membrane; EXPRESSED IN: 22 plant structures; EXPRESSED DURING: 13 growth	268	193	150	203.667	59.7188	33	35	34	34	1	0.166939	0.0396825	Y
Ta02399	AT1G76730	NagB/RpiA/CoA transferase-like superfamily protein	201	179	173	184.333	14.7422	32	37	37	35.3333	2.88675	0.191682	0.00460739	Y
Ta02400	AT1G76740	unknown protein; BEST Arabidopsis thaliana protein match is: unknown protein (TAIR:AT1G76840.1); Has 3683 Blast hits to 2942 proteins in 407 species: Archae - 9; Bacteria - 4	190	210	164	188	23.0651	10	0	9	6.33333	5.50757	0.0336879	0.0075724	Y
Ta05813	AT1G76890	GT2, AT-GT2 Duplicated homeodomain-like superfamily protein	788	743	972	834.333	121.327	2617	2223	2793	2544.33	291.865	3.04954	0.00449411	Y
Ta05795	AT1G77030	hydrolases, acting on acid anhydrides, in phosphorus-containing anhydrides;ATP-dependent helicases;nucleic acid binding;ATP binding;RNA binding;helicases	266	194	234	231.333	36.074	108	47	109	88	35.5106	0.380403	0.00454962	Y
Ta05794	AT1G77060	Phosphoenolpyruvate carboxylase family protein	177	169	132	159.333	24.0069	62	101	54	72.3333	25.1462	0.453975	0.0259499	Y
Ta05776	AT1G77270	unknown protein; BEST Arabidopsis thaliana protein match is: unknown protein (TAIR:AT3G07730.1); Has 428 Blast hits to 388 proteins in 92 species: Archae - 0; Bacteria - 31;	251	261	301	271	26.4575	60	58	68	62	5.2915	0.228782	0.00355233	Y
Ta14480	AT1G77360	Tetratricopeptide repeat (TPR)-like superfamily protein	104	97	93	98	5.56776	33	16	18	22.3333	9.29157	0.227891	0.00147164	Y
Ta05756	AT1G77460	Armadillo/beta-catenin-like repeat ; C2 calcium/lipid-binding domain (CaLB) protein	783	896	938	872.333	80.1644	2009	1570	1771	1783.33	219.76	2.04433	0.0309317	Y
Ta05752	AT1G77490	TAPX thylakoidal ascorbate peroxidase	338	320	389	349	35.7911	16	33	22	23.6667	8.62168	0.0678128	0.00502705	Y
Ta17225	AT1G77550	tubulin-tyrosine ligases;tubulin-tyrosine ligases	273	257	275	268.333	9.86577	83	62	69	71.3333	10.6927	0.265839	0.000574972	Y
Ta05740	AT1G77630	Peptidoglycan-binding LysM domain-containing protein	135	101	102	112.667	19.3477	6	0	8	4.66667	4.16333	0.0414201	0.00966043	Y
Ta05731	AT1G77720	PPK1 putative protein kinase 1	110	109	100	106.333	5.50757	66	33	46	48.3333	16.6233	0.454545	0.0255426	Y
Ta05721	AT1G77810	Galactosyltransferase family protein	134	120	147	133.667	13.5031	295	265	301	287	19.2873	2.14713	0.000910852	Y
Ta05709	AT1G77930	Chaperone DnaJ-domain superfamily protein	250	227	312	263	43.9659	1206	910	1169	1095	161.279	4.1635	0.0090729	Y
Ta05708	AT1G77940	Ribosomal protein L7Ae/L30e/S12e/Gadd45 family protein	972	1038	703	904.333	177.455	144	128	161	144.333	16.5025	0.159602	0.0208678	Y
Ta06727	AT1G78010	tRNA modification GTPase, putative	103	106	89	99.3333	9.07377	15	12	13	13.3333	1.52753	0.134228	0.00376447	Y
Ta06728	AT1G78020	Protein of unknown function (DUF581)	1590	1367	1243	1400	175.838	5423	4170	4387	4660	669.626	3.32857	0.00852502	Y
Ta06732	AT1G78070	Transducin/WD40 repeat-like superfamily protein	172	178	280	210	60.696	1326	1140	1195	1220.33	95.5528	5.81111	0.0051946	Y
Ta06737	AT1G78110	unknown protein; FUNCTIONS IN: molecular function unknown; INVOLVED IN: biological process unknown; LOCATED IN: plasma membrane; EXPRESSED IN: 17 plant structures; EXPRESSED	27	52	25	34.6667	15.0444	217	169	242	209.333	37.099	6.03846	0.0280183	Y
Ta06743	AT1G78170	unknown protein; BEST Arabidopsis thaliana protein match is: unknown protein (TAIR:AT1G22250.1); Has 66 Blast hits to 66 proteins in 11 species: Archae - 0; Bacteria - 0; Met	250	161	195	202	44.911	20	19	21	20	1	0.0990099	0.0193867	Y
Ta06746	AT1G78180	Mitochondrial substrate carrier family protein	199	196	192	195.667	3.51188	104	78	77	86.3333	15.308	0.441227	0.00433108	Y
Ta06748	AT1G78210	alpha/beta-Hydrolases superfamily protein	377	341	368	362	18.735	23	8	29	20	10.8167	0.0552486	0.000333269	Y
Ta06772	AT1G78550	2-oxoglutarate (2OG) and Fe(II)-dependent oxygenase superfamily protein	74	64	48	62	13.1149	220	158	157	178.333	36.0879	2.87634	0.0171899	Y
Ta06773	AT1G78560	Sodium Bile acid symporter family	323	304	323	316.667	10.9697	108	70	85	87.6667	19.1398	0.276842	0.000958429	Y
Ta06774	AT1G78570	RHM1, ROL1, ATRHM1 rhamnose biosynthesis 1	446	374	531	450.333	78.5897	284	146	211	213.667	69.0386	0.474463	0.0354934	Y
Ta03799	AT1G78570	RHM1, ROL1, ATRHM1 rhamnose biosynthesis 1	318	292	426	345.333	71.0587	196	84	208	162.667	68.391	0.471042	0.0267151	Y
Ta06779	AT1G78620	Protein of unknown function DUF92, transmembrane	880	787	997	888	105.228	290	214	216	240	43.3128	0.27027	0.0104237	Y
Ta06780	AT1G78650	POLD3 DNA-directed DNA polymerases	186	161	182	176.333	13.4288	55	43	37	45	9.16515	0.255198	0.00350515	Y
Ta06782	AT1G78680	ATGGH2, GGH2 gamma-glutamyl hydrolase 2	90	101	115	102	12.53	53	29	38	40	12.1244	0.392157	0.0388078	Y
Ta06788	AT1G78780	pathogenesis-related family protein	779	885	883	849	60.63	7785	5923	5023	6243.67	1408.65	7.35414	0.0237401	Y
Ta06810	AT1G78960	ATLUP2, LUP2 lupeol synthase 2	6237	6469	8326	7010.67	1145	756	675	1116	849	234.749	0.121101	0.00736949	Y
Ta06821	AT1G79080	Pentatricopeptide repeat (PPR) superfamily protein	171	155	209	178.333	27.7369	97	64	60	73.6667	20.306	0.413084	0.0439706	Y
Ta06829	AT1G79160	unknown protein; BEST Arabidopsis thaliana protein match is: unknown protein (TAIR:AT1G16500.1); Has 104 Blast hits to 102 proteins in 13 species: Archae - 0; Bacteria - 0; M	229	254	252	245	13.8924	664	803	641	702.667	87.6489	2.86803	0.0106264	Y
Ta06830	AT1G79180	ATMYB63, MYB63 myb domain protein 63	501	519	497	505.667	11.7189	1317	1591	1380	1429.33	143.507	2.82663	0.00681559	Y
Ta06850	AT1G79420	Protein of unknown function (DUF620)	140	129	137	135.333	5.68624	61	37	35	44.3333	14.4684	0.327586	0.00531101	Y
Ta06859	AT1G79500	AtkdsA1 Aldolase-type TIM barrel family protein	257	249	199	235	31.4325	110	109	102	107	4.3589	0.455319	0.0145874	Y
Ta06862	AT1G79530	GAPCP-1 glyceraldehyde-3-phosphate dehydrogenase of plastid 1	521	507	605	544.333	53.0031	216	162	194	190.667	27.1539	0.350276	0.00754963	Y
Ta11227	AT1G79550	PGK phosphoglycerate kinase	347	363	278	329.333	45.17	122	202	148	157.333	40.8085	0.477733	0.0254397	Y
Ta06865	AT1G79560	EMB156, EMB36, EMB1047, FTSH12 FTSH protease 12	507	495	606	536	60.918	116	70	131	105.667	31.7857	0.197139	0.00319816	Y
Ta06868	AT1G79590	SYP52, ATSYP52 syntaxin of plants 52	160	150	157	155.667	5.1316	421	292	375	362.667	65.3784	2.32976	0.0271034	Y
Ta06880	AT1G79710	Major facilitator superfamily protein	138	129	167	144.667	19.8578	64	45	79	62.6667	17.0392	0.43318	0.00256791	Y
Ta25317	AT1G79850	RPS17, CS17, PRPS17 ribosomal protein S17	277	276	244	265.667	18.7705	88	47	62	65.6667	20.7445	0.247177	0.00531565	Y
Ta08885	AT1G79850	RPS17, CS17, PRPS17 ribosomal protein S17	472	448	488	469.333	20.1329	63	35	41	46.3333	14.7422	0.0987216	0.000811252	Y
Ta08895	AT1G79950	RAD3-like DNA-binding helicase protein	173	184	185	180.667	6.65833	16	2	25	14.3333	11.5902	0.0793358	0.00223744	Y
Ta08903	AT1G80010	FRS8 FAR1-related sequence 8	218	212	262	230.667	27.3008	609	449	507	521.667	81.0021	2.26156	0.0283341	Y
Ta08905	AT1G80030	Molecular chaperone Hsp40/DnaJ family protein	358	349	458	388.333	60.5007	232	146	185	187.667	43.062	0.483262	0.0419574	Y
Ta08906	AT1G80040	FUNCTIONS IN: molecular function unknown; INVOLVED IN: biological process unknown; LOCATED IN: chloroplast; EXPRESSED IN: 24 plant structures; EXPRESSED DURING: 15 growth sta	375	319	426	373.333	53.5195	890	694	905	829.667	117.73	2.22232	0.00835445	Y
Ta08923	AT1G80190	PSF1 partner of SLD five 1	225	194	185	201.333	20.9841	18	12	13	14.3333	3.21455	0.0711921	0.00308366	Y
Ta08929	AT1G80270	PPR596 PENTATRICOPEPTIDE REPEAT 596	199	163	182	181.333	18.0093	69	62	60	63.6667	4.72582	0.351103	0.00535753	Y
Ta08937	AT1G80360	Pyridoxal phosphate (PLP)-dependent transferases superfamily protein	912	795	1152	953	181.997	4206	2958	3857	3673.67	643.882	3.85484	0.0141052	Y
Ta08939	AT1G80380	P-loop containing nucleoside triphosphate hydrolases superfamily protein	374	373	427	391.333	30.8923	194	115	157	155.333	39.5264	0.396934	0.0139926	Y
Ta08942	AT1G80410	EMB2753 tetratricopeptide repeat (TPR)-containing protein	1452	1538	1650	1546.67	99.2841	584	405	508	499	89.8387	0.322629	0.00727831	Y
Ta08951	AT1G80480	PTAC17 plastid transcriptionally active 17	281	257	366	301.333	57.2742	135	64	92	97	35.7631	0.321903	0.0318782	Y
Ta08958	AT1G80560	ATIMD2, IMD2 isopropylmalate dehydrogenase 2	1348	1396	1658	1467.33	166.857	558	385	527	490	92.2442	0.333939	0.0102807	Y
Ta08963	AT1G80600	WIN1 HOPW1-1-interacting 1	701	692	932	775	136.04	339	193	231	254.333	75.7452	0.328172	0.0339488	Y
Ta08965	AT1G80620	S15/NS1, RNA-binding protein	326	319	292	312.333	17.9536	180	111	152	147.667	34.7035	0.472785	0.0169811	Y
Ta08973	AT1G80690	PPPDE putative thiol peptidase family protein	126	125	86	112.333	22.8108	9	10	12	10.3333	1.52753	0.0919881	0.018353	Y
Ta08976	AT1G80720	Mitochondrial glycoprotein family protein	141	135	131	135.667	5.03322	13	14	12	13	1	0.0958231	0.000494376	Y
Ta08978	AT1G80750	Ribosomal protein L30/L7 family protein	674	679	520	624.333	90.3899	252	216	304	257.333	44.2418	0.412173	0.0407308	Y
Ta08987	AT1G80790	XH/XS domain-containing protein	283	254	325	287.333	35.6978	41	18	24	27.6667	11.9304	0.0962877	0.00631854	Y
Ta06895	AT1G80830	NRAMP1, PMIT1, ATNRAMP1 natural resistance-associated macrophage protein 1	584	525	532	547	32.2335	171	216	270	219	49.5681	0.400366	0.0180022	Y
Ta06891	AT1G80860	ATPLMT, PLMT phospholipid N-methyltransferase	226	193	165	194.667	30.5341	83	72	86	80.3333	7.37111	0.412671	0.025918	Y
Ta06882	AT1G80940	unknown protein; Has 30201 Blast hits to 17322 proteins in 780 species: Archae - 12; Bacteria - 1396; Metazoa - 17338; Fungi - 3422; Plants - 5037; Viruses - 0; Other Eukaryo	220	201	228	216.333	13.8684	491	403	483	459	48.6621	2.12173	0.00730247	Y
Ta14192	AT2G01070	Lung seven transmembrane receptor family protein	251	234	258	247.667	12.3423	86	62	75	74.3333	12.0139	0.300135	0.000912212	Y
Ta14197	AT2G01110	APG2, UNE3, PGA2, TATC Sec-independent periplasmic protein translocase	519	529	703	583.667	103.467	1450	1155	1346	1317	149.623	2.25642	0.0177258	Y
Ta14198	AT2G01120	ORC4 origin recognition complex subunit 4	180	171	201	184	15.3948	86	49	52	62.3333	20.5508	0.338768	0.0166082	Y
Ta14205	AT2G01210	Leucine-rich repeat protein kinase family protein	178	134	190	167.333	29.4845	16	6	14	12	5.2915	0.0717131	0.00831309	Y
Ta14208	AT2G01250	Ribosomal protein L30/L7 family protein	5318	5117	4619	5018	359.862	959	745	1057	920.333	159.554	0.183406	0.00424589	Y
Ta25306	AT2G01270	AtQSOX2, QSOX2 quiescin-sulfhydryl oxidase 2	277	245	293	271.667	24.4404	639	698	569	635.333	64.5781	2.33865	0.0191795	Y
Ta25308	AT2G01290	RPI2 ribose-5-phosphate isomerase 2	255	218	295	256	38.5097	99	62	37	66	31.1929	0.257812	0.0305618	Y
Ta25322	AT2G01460	P-loop containing nucleoside triphosphate hydrolases superfamily protein	202	212	238	217.333	18.5831	559	465	486	503.333	49.339	2.31595	0.0150844	Y
Ta17891	AT2G01520	MLP328 MLP-like protein 328	1461	937	1825	1407.67	446.396	6607	5080	6103	5930	778.061	4.21265	0.00479423	Y
Ta17892	AT2G01540	Calcium-dependent lipid-binding (CaLB domain) family protein	81	62	89	77.3333	13.8684	250	202	189	213.667	32.1299	2.76293	0.0208556	Y
Ta06576	AT2G01720	Ribophorin I	832	847	936	871.667	56.2168	251	194	292	245.667	49.2172	0.281836	0.00130652	Y
Ta06574	AT2G01735	RIE1 RING-finger protein for embryogenesis	243	196	223	220.667	23.5867	799	584	696	693	107.531	3.14048	0.0103791	Y
Ta06571	AT2G01760	ARR14, RR14 response regulator 14	391	267	226	294.667	85.9089	61	31	31	41	17.3205	0.13914	0.0239281	Y
Ta06566	AT2G01830	WOL, CRE1, WOL1, AHK4, ATCRE1 CHASE domain containing histidine kinase protein	137	168	154	153	15.5242	56	56	58	56.6667	1.1547	0.37037	0.00852236	Y
Ta06565	AT2G01850	EXGT-A3, XTH27, ATXTH27 endoxyloglucan transferase A3	348	227	276	283.667	60.8632	1008	708	777	831	157.121	2.92949	0.0105356	Y
Ta06562	AT2G01890	PAP8, ATPAP8 purple acid phosphatase 8	47	41	20	36	14.1774	129	99	56	94.6667	36.6924	2.62963	0.0476324	Y
Ta06559	AT2G01910	ATMAP65-6, MAP65-6 Microtubule associated protein (MAP65/ASE1) family protein	735	755	789	759.667	27.3008	410	268	324	334	71.5262	0.439667	0.013909	Y
Ta06549	AT2G02010	GAD4 glutamate decarboxylase 4	1	1	0	0.666667	0.57735	101	109	113	107.667	6.1101	161.5	0.00124958	Y
Ta06541	AT2G02040	ATPTR2-B, NTR1, PTR2-B, PTR2, ATPTR2 peptide transporter 2	301	267	422	330	81.4678	803	620	801	741.333	105.083	2.24646	0.0122505	Y
Ta06537	AT2G02070	AtIDD5, IDD5 indeterminate(ID)-domain 5	337	232	364	311	69.7352	37	31	35	34.3333	3.05505	0.110397	0.0190564	Y
Ta06533	AT2G02100	LCR69, PDF2.2 low-molecular-weight cysteine-rich 69	6492	5329	4268	5363	1112.39	365	418	487	423.333	61.1746	0.0789359	0.0182907	Y
Ta06523	AT2G02230	AtPP2-B1, PP2-B1 phloem protein 2-B1	388	492	448	442.667	52.2047	1534	1517	2119	1723.33	342.763	3.89307	0.0231394	Y
Ta06519	AT2G02360	AtPP2-B10, PP2-B10 phloem protein 2-B10	236	203	239	226	19.975	617	640	520	592.333	63.6894	2.62094	0.0151606	Y
Ta06518	AT2G02370	SNARE associated Golgi protein family	188	147	172	169	20.664	445	477	430	450.667	24.0069	2.66667	0.00728216	Y
Ta06517	AT2G02390	ATGSTZ1, GST18, GSTZ1 glutathione S-transferase zeta 1	361	360	471	397.333	63.7992	189	70	116	125	60.0083	0.314597	0.036572	Y
Ta06511	AT2G02500	ISPD, ATMEPCT, MCT Nucleotide-diphospho-sugar transferases superfamily protein	115	128	139	127.333	12.0139	26	10	25	20.3333	8.96289	0.159686	0.00711466	Y
Ta19797	AT2G02760	ATUBC2, UBC2 ubiquiting-conjugating enzyme 2	82	112	107	100.333	16.0728	1241	1412	1273	1308.67	90.9084	13.0432	0.00143845	Y
Ta06495	AT2G02790	IQD29 IQ-domain 29	849	771	856	825.333	47.184	431	266	381	359.333	84.6069	0.43538	0.00298443	Y
Ta06491	AT2G02850	ARPN plantacyanin	256	312	307	291.667	30.9892	40	10	22	24	15.0997	0.0822857	0.00951342	Y
Ta12222	AT2G03090	ATEXPA15, EXP15, ATEXP15, ATHEXP ALPHA 1.3, EXPA15 expansin A15	593	880	965	812.667	194.926	72	113	83	89.3333	21.2211	0.109926	0.020988	Y
Ta12231	AT2G03240	EXS (ERD1/XPR1/SYG1) family protein	321	260	275	285.333	31.7857	152	113	115	126.667	21.9621	0.443925	0.00161584	Y
Ta08661	AT2G03340	WRKY3 WRKY DNA-binding protein 3	338	267	315	306.667	36.2261	812	630	656	699.333	98.4344	2.28043	0.0108095	Y
Ta08660	AT2G03350	Protein of unknown function, DUF538	341	276	250	289	46.8722	47	58	68	57.6667	10.504	0.199539	0.0197623	Y
Ta08656	AT2G03410	Mo25 family protein	118	143	121	127.333	13.6504	16	23	14	17.6667	4.72582	0.138743	0.00238425	Y
Ta08655	AT2G03430	Ankyrin repeat family protein	181	154	239	191.333	43.4319	413	358	490	420.333	66.3049	2.19686	0.00353437	Y
Ta08654	AT2G03440	NRP1, ATNRP1 nodulin-related protein 1	420	349	409	392.667	38.2143	1500	825	1131	1152	337.99	2.93379	0.0494113	Y
Ta08651	AT2G03480	QUL2 QUASIMODO2 LIKE 2	257	280	258	265	13	128	115	121	121.333	6.50641	0.457862	0.00572138	Y
Ta08649	AT2G03505	Carbohydrate-binding X8 domain superfamily protein	279	234	231	248	26.8887	90	123	101	104.667	16.8028	0.422043	0.025807	Y
Ta08647	AT2G03510	SPFH/Band 7/PHB domain-containing membrane-associated protein family	659	634	723	672	45.9021	292	212	279	261	42.9302	0.388393	0.00308964	Y
Ta08646	AT2G03590	ATUPS1, UPS1 ureide permease 1	113	134	164	137	25.632	1027	1099	1272	1132.67	125.922	8.26764	0.0033836	Y
Ta08643	AT2G03620	MGT3, MRS2-5 magnesium transporter 3	208	183	223	204.667	20.2073	501	451	449	467	29.4618	2.28176	0.0055066	Y
Ta08634	AT2G03730	ACR5 ACT domain repeat 5	270	277	270	272.333	4.04145	697	562	637	632	67.6387	2.32069	0.0128418	Y
Ta08629	AT2G03810	18S pre-ribosomal assembly protein gar2-related	222	258	215	231.667	23.0723	695	687	732	704.667	24.0069	3.04173	0.00287202	Y
Ta08619	AT2G04030	CR88, EMB1956, HSP90.5, Hsp88.1, AtHsp90.5 Chaperone protein htpG family protein	1875	2138	2610	2207.67	372.42	377	290	442	369.667	76.2649	0.167447	0.0108999	Y
Ta22380	AT2G04280	unknown protein; FUNCTIONS IN: molecular function unknown; INVOLVED IN: biological process unknown; EXPRESSED IN: 24 plant structures; EXPRESSED DURING: 13 growth stages; BES	399	423	463	428.333	32.3316	175	179	147	167	17.4356	0.389883	0.0112353	Y
Ta19989	AT2G04520	Nucleic acid-binding, OB-fold-like protein	1056	1139	1123	1106	44.0341	2358	2223	2399	2326.67	92.0887	2.10368	0.0031566	Y
Ta16374	AT2G04560	transferases, transferring glycosyl groups	172	177	155	168	11.5326	55	45	35	45	10	0.267857	0.00138518	Y
Ta26962	AT2G04570	GDSL-like Lipase/Acylhydrolase superfamily protein	4147	3741	4529	4139	394.061	890	869	887	882	11.3578	0.213095	0.00462534	Y
Ta16753	AT2G04690	Pyridoxamine 5'-phosphate oxidase family protein	136	130	139	135	4.58258	366	320	340	342	23.0651	2.53333	0.00330528	Y
Ta12707	AT2G04780	FLA7 FASCICLIN-like arabinoogalactan 7	339	327	265	310.333	39.7157	20	19	24	21	2.64575	0.0676692	0.00702227	Y
Ta10291	AT2G04800	unknown protein; Has 35333 Blast hits to 34131 proteins in 2444 species: Archae - 798; Bacteria - 22429; Metazoa - 974; Fungi - 991; Plants - 531; Viruses - 0; Other Eukaryot	299	232	244	258.333	35.7258	601	496	588	561.667	57.2393	2.17419	0.00575123	Y
Ta24845	AT2G04842	EMB2761 threonyl-tRNA synthetase, putative / threonine--tRNA ligase, putative	704	696	888	762.667	108.616	346	253	297	298.667	46.5224	0.391608	0.0208544	Y
Ta09297	AT2G05220	Ribosomal S17 family protein	4132	4165	3248	3848.33	520.166	1425	1543	1428	1465.33	67.278	0.380771	0.0137706	Y
Ta10193	AT2G05310	unknown protein; FUNCTIONS IN: molecular function unknown; INVOLVED IN: biological process unknown; LOCATED IN: chloroplast; BEST Arabidopsis thaliana protein match is: unkno	139	125	130	131.333	7.0946	52	58	54	54.6667	3.05505	0.416244	0.00564187	Y
Ta04978	AT2G05380	GRP3S glycine-rich protein 3 short isoform	11	3	4	6	4.3589	473	381	389	414.333	50.964	69.0556	0.00431477	Y
Ta25328	AT2G05620	PGR5 proton gradient regulation 5	607	601	612	606.667	5.50757	172	177	249	199.333	43.0852	0.328571	0.00300857	Y
Ta26748	AT2G05790	O-Glycosyl hydrolases family 17 protein	669	522	918	703	200.177	67	66	81	71.3333	8.3865	0.10147	0.0295093	Y
Ta12452	AT2G05920	Subtilase family protein	474	496	415	461.667	41.8848	112	189	142	147.667	38.8115	0.319856	0.00675011	Y
Ta22031	AT2G05990	MOD1, ENR1 NAD(P)-binding Rossmann-fold superfamily protein	4340	4261	5209	4603.33	526.008	1036	722	907	888.333	157.83	0.192976	0.00651095	Y
Ta26138	AT2G06050	OPR3 oxophytodienoate-reductase 3	6874	8932	9898	8568	1544.51	3330	1557	2374	2420.33	887.408	0.282485	0.0420783	Y
Ta25970	AT2G06510	ATRPA1A, RPA1A, RPA70A, ATRPA70A replication protein A 1A	2911	2721	2215	2615.67	359.757	1359	1140	1141	1213.33	126.152	0.463872	0.0134634	Y
Ta25901	AT2G06530	VPS2.1 SNF7 family protein	416	380	490	428.667	56.0833	966	743	997	902	138.568	2.1042	0.0139731	Y
Ta09734	AT2G07680	ATMRP11, MRP11, ABCC13 multidrug resistance-associated protein 11	152	151	199	167.333	27.4287	54	76	48	59.3333	14.7422	0.354582	0.0407734	Y
Ta24954	AT2G07690	MCM5 Minichromosome maintenance (MCM2/3/5) family protein	1514	1456	1535	1501.67	40.9186	56	28	39	41	14.1067	0.027303	0.000181391	Y
Ta24334	AT2G07715	Nucleic acid-binding, OB-fold-like protein	141	148	107	132	21.9317	23	33	43	33	10	0.25	0.0299245	Y
Ta18025	AT2G07760	Zinc knuckle (CCHC-type) family protein	157	215	181	184.333	29.1433	70	41	45	52	15.7162	0.282098	0.0343548	Y
Ta05577	AT2G09990	Ribosomal protein S5 domain 2-like superfamily protein	2634	2642	1861	2379	448.619	785	801	823	803	19.0788	0.337537	0.0279211	Y
Ta08064	AT2G12550	ubiquitin-associated (UBA)/TS-N domain-containing protein	246	271	297	271.333	25.5016	721	566	829	705.333	132.198	2.59951	0.026029	Y
Ta26916	AT2G13610	ABC-2 type transporter family protein	165	162	234	187	40.7308	28	8	17	17.6667	10.0167	0.0944742	0.0200315	Y
Ta25194	AT2G14750	APK, AKN1, ATAKN1, APK1 APS kinase	632	525	685	614	81.5046	287	210	340	279	65.3682	0.454397	0.000889878	Y
Ta17658	AT2G15000	unknown protein; FUNCTIONS IN: molecular function unknown; INVOLVED IN: biological process unknown; LOCATED IN: chloroplast; EXPRESSED IN: 22 plant structures; EXPRESSED DURI	581	544	548	557.667	20.306	199	177	188	188	11	0.337119	0.000308018	Y
Ta17390	AT2G15000	unknown protein; FUNCTIONS IN: molecular function unknown; INVOLVED IN: biological process unknown; LOCATED IN: chloroplast; EXPRESSED IN: 22 plant structures; EXPRESSED DURI	215	190	161	188.667	27.0247	29	18	31	26	7	0.137809	0.0105307	Y
Ta25001	AT2G15090	KCS8 3-ketoacyl-CoA synthase 8	134	72	95	100.333	31.3422	7	8	8	7.66667	0.57735	0.076412	0.0372608	Y
Ta23682	AT2G15440	Protein of unknown function (DUF579)	101	97	89	95.6667	6.1101	12	18	22	17.3333	5.03322	0.181185	0.00652676	Y
Ta26222	AT2G15570	ATHM3, ATM3, TRX-M3, GAT1 Thioredoxin superfamily protein	391	355	378	374.667	18.23	791	679	825	765	76.3937	2.04181	0.00832306	Y
Ta24508	AT2G16060	GLB1, AHB1, ARATH GLB1, NSHB1, ATGLB1, HB1 hemoglobin 1	136	77	52	88.3333	43.1316	1051	747	776	858	167.771	9.71321	0.00919564	Y
Ta23656	AT2G16390	DRD1, CHR35, DMS1 SNF2 domain-containing protein / helicase domain-containing protein	871	800	901	857.333	51.8684	2821	2630	2066	2505.67	392.556	2.92263	0.0212405	Y
Ta23659	AT2G16430	PAP10, ATPAP10 purple acid phosphatase 10	250	289	266	268.333	19.6044	110	115	161	128.667	28.1129	0.479503	0.0197402	Y
Ta23660	AT2G16440	MCM4 Minichromosome maintenance (MCM2/3/5) family protein	1071	1080	1209	1120	77.2075	44	22	50	38.6667	14.7422	0.0345238	0.00135543	Y
Ta22540	AT2G16530	3-oxo-5-alpha-steroid 4-dehydrogenase family protein	41	44	41	42	1.73205	92	80	106	92.6667	13.0128	2.20635	0.026241	Y
Ta24099	AT2G16580	SAUR-like auxin-responsive protein family	165	217	160	180.667	31.5647	41	64	39	48	13.8924	0.265683	0.00586328	Y
Ta24097	AT2G16600	ROC3 rotamase CYP 3	12275	11475	13155	12301.7	840.317	6176	3937	4477	4863.33	1168.43	0.395339	0.00991325	Y
Ta20327	AT2G16650	PRORP2 proteinaceous RNase P 2	255	262	248	255	7	131	103	125	119.667	14.7422	0.469281	0.00756335	Y
Ta20330	AT2G16660	Major facilitator superfamily protein	303	353	438	364.667	68.252	69	66	66	67	1.73205	0.183729	0.017748	Y
Ta12022	AT2G16700	ADF5, ATADF5 actin depolymerizing factor 5	204	214	176	198	19.6977	1012	887	968	955.667	63.4061	4.8266	0.0031441	Y
Ta18418	AT2G16720	MYB7, ATMYB7, ATY49 myb domain protein 7	422	498	525	481.667	53.4072	1314	1647	1304	1421.67	195.208	2.95156	0.0132932	Y
Ta10526	AT2G16760	Calcium-dependent phosphotriesterase superfamily protein	196	190	212	199.333	11.3725	23	18	29	23.3333	5.50757	0.117057	0.00039792	Y
Ta18408	AT2G16780	MSI2, MSI02, NFC02, NFC2 Transducin family protein / WD-40 repeat family protein	285	289	370	314.667	47.9618	75	43	47	55	17.4356	0.174788	0.0160776	Y
Ta18406	AT2G16790	P-loop containing nucleoside triphosphate hydrolases superfamily protein	273	276	195	248	45.9239	79	68	63	70	8.18535	0.282258	0.0167796	Y
Ta20432	AT2G16900	Arabidopsis phospholipase-like protein (PEARLI 4) family	358	289	369	338.667	43.3628	190	113	164	155.667	39.1706	0.459646	0.00375117	Y
Ta19339	AT2G16930	Ribosomal protein L27 family protein	643	592	571	602	37.027	173	103	157	144.333	36.6788	0.239756	0.00241072	Y
Ta23473	AT2G17040	anac036, NAC036 NAC domain containing protein 36	149	143	92	128	31.3209	9	2	4	5	3.60555	0.0390625	0.0196532	Y
Ta13273	AT2G17230	EXL5 EXORDIUM like 5	1111	714	871	898.667	199.941	219	105	90	138	70.5479	0.153561	0.0115114	Y
Ta13270	AT2G17250	EMB2762 CCAAT-binding factor	370	359	365	364.667	5.50757	189	142	161	164	23.6432	0.449726	0.00273977	Y
Ta26434	AT2G17265	HSK, DMR1 homoserine kinase	271	312	367	316.667	48.1698	109	95	97	100.333	7.57188	0.316842	0.020146	Y
Ta22826	AT2G17360	Ribosomal protein S4 (RPS4A) family protein	3301	3080	2837	3072.67	232.087	935	673	891	833	140.3	0.2711	0.00429821	Y
Ta02208	AT2G17360	Ribosomal protein S4 (RPS4A) family protein	2785	2566	2428	2593	180.025	703	537	679	639.667	89.7181	0.24669	0.00278535	Y
Ta11282	AT2G17440	PIRL5 plant intracellular ras group-related LRR 5	106	98	100	101.333	4.16333	326	303	273	300.667	26.5769	2.96711	0.00480017	Y
Ta11285	AT2G17480	MLO8, ATMLO8 Seven transmembrane MLO family protein	474	444	416	444.667	29.0057	1258	1418	1584	1420	163.009	3.1934	0.0126728	Y
Ta07554	AT2G17520	IRE1A, ATIRE1-2, IRE1-2 Endoribonuclease/protein kinase IRE1-like	453	419	578	483.333	83.7277	1055	932	1360	1115.67	220.355	2.30828	0.015298	Y
Ta07558	AT2G17540	unknown protein; FUNCTIONS IN: molecular function unknown; INVOLVED IN: biological process unknown; LOCATED IN: chloroplast; EXPRESSED IN: 21 plant structures; EXPRESSED DURI	293	233	255	260.333	30.3535	786	550	533	623	141.418	2.39309	0.0316797	Y
Ta07559	AT2G17550	unknown protein; Has 264 Blast hits to 258 proteins in 65 species: Archae - 5; Bacteria - 5; Metazoa - 66; Fungi - 16; Plants - 107; Viruses - 0; Other Eukaryotes - 65 (sourc	200	171	197	189.333	15.9478	69	68	34	57	19.9249	0.301056	0.0167271	Y
Ta07562	AT2G17580	Polynucleotide adenylyltransferase family protein	98	101	113	104	7.93725	23	12	22	19	6.08276	0.182692	0.00348801	Y
Ta14510	AT2G17705	unknown protein; FUNCTIONS IN: molecular function unknown; INVOLVED IN: biological process unknown; LOCATED IN: plasma membrane; EXPRESSED IN: cultured cell; BEST Arabidopsis	40	49	43	44	4.58258	139	111	115	121.667	15.1438	2.76515	0.0196488	Y
Ta14511	AT2G17710	unknown protein; Has 39 Blast hits to 39 proteins in 14 species: Archae - 0; Bacteria - 0; Metazoa - 0; Fungi - 0; Plants - 39; Viruses - 0; Other Eukaryotes - 0 (source: NCB	96	94	46	78.6667	28.3078	574	469	401	481.333	87.1569	6.11864	0.00883734	Y
Ta14514	AT2G17730	NIP2 NEP-interacting protein 2	71	78	64	71	7	139	138	159	145.333	11.8462	2.04695	0.0196926	Y
Ta15098	AT2G17840	ERD7 Senescence/dehydration-associated protein-related	236	251	330	272.333	50.5008	1003	581	1060	881.333	261.653	3.23623	0.0489362	Y
Ta15102	AT2G17880	Chaperone DnaJ-domain superfamily protein	585	406	467	486	91	7318	3513	5035	5288.67	1915.14	10.882	0.044885	Y
Ta15103	AT2G17890	CPK16 calcium-dependent protein kinase 16	19	14	15	16	2.64575	449	231	279	319.667	114.548	19.9792	0.0424072	Y
Ta15110	AT2G17972	unknown protein; FUNCTIONS IN: molecular function unknown; INVOLVED IN: biological process unknown; LOCATED IN: chloroplast thylakoid membrane, chloroplast; EXPRESSED IN: 22	130	99	83	104	23.8956	58	49	41	49.3333	8.5049	0.474359	0.0258782	Y
Ta15148	AT2G18240	Rer1 family protein	165	190	143	166	23.516	307	482	363	384	89.37	2.31325	0.0372813	Y
Ta15156	AT2G18330	AAA-type ATPase family protein	334	328	371	344.333	23.2881	213	99	179	163.667	58.5263	0.475315	0.0294123	Y
Ta23165	AT2G18410	FUNCTIONS IN: molecular function unknown; INVOLVED IN: biological process unknown; LOCATED IN: cellular component unknown; EXPRESSED IN: 22 plant structures; EXPRESSED DURING	156	133	144	144.333	11.5036	71	37	71	59.6667	19.6299	0.413395	0.00609729	Y
Ta10321	AT2G18500	ATOFP7, OFP7 ovate family protein 7	31	31	32	31.3333	0.57735	457	346	393	398.667	55.7165	12.7234	0.00759617	Y
Ta10323	AT2G18520	Tetratricopeptide repeat (TPR)-like superfamily protein	146	115	131	130.667	15.5027	25	27	18	23.3333	4.72582	0.178571	0.00846541	Y
Ta19568	AT2G18630	Protein of unknown function (DUF677)	278	246	312	278.667	33.0051	59	33	68	53.3333	18.1751	0.191388	0.00177	Y
Ta11831	AT2G18860	Syntaxin/t-SNARE family protein	272	212	301	261.667	45.3909	577	558	592	575.667	17.0392	2.2	0.00275072	Y
Ta19597	AT2G18890	Protein kinase superfamily protein	129	147	185	153.667	28.589	846	688	833	789	87.7097	5.13449	0.00643179	Y
Ta19595	AT2G18900	Transducin/WD40 repeat-like superfamily protein	322	286	313	307	18.735	101	62	118	93.6667	28.7112	0.305103	0.0018576	Y
Ta19593	AT2G18915	LKP2, ADO2 LOV KELCH protein 2	130	125	171	142	25.2389	355	230	322	302.333	64.7791	2.12911	0.044387	Y
Ta20854	AT2G19170	SLP3 subtilisin-like serine protease 3	420	392	589	467	106.579	27	4	25	18.6667	12.741	0.0399714	0.0162458	Y
Ta20859	AT2G19240	Ypt/Rab-GAP domain of gyp1p superfamily protein	101	95	128	108	17.5784	352	354	316	340.667	21.3854	3.15432	0.00918423	Y
Ta24773	AT2G19350	Eukaryotic protein of unknown function (DUF872)	104	91	81	92	11.5326	207	216	269	230.667	33.5012	2.50725	0.0321236	Y
Ta05459	AT2G19500	CKX2, ATCKX2 cytokinin oxidase 2	83	45	111	79.6667	33.126	879	685	722	762	103	9.56485	0.00701371	Y
Ta05464	AT2G19540	Transducin family protein / WD-40 repeat family protein	397	341	353	363.667	29.4845	168	157	185	170	14.1067	0.467461	0.00877342	Y
Ta05466	AT2G19570	CDA1, AT-CDA1, DESZ cytidine deaminase 1	159	113	147	139.667	23.8607	551	336	435	440.667	107.612	3.15513	0.0257097	Y
Ta05468	AT2G19590	ACO1, ATACO1 ACC oxidase 1	17	13	14	14.6667	2.08167	225	128	145	166	51.7977	11.3182	0.0341519	Y
Ta05474	AT2G19670	ATPRMT1A, PRMT1A protein arginine methyltransferase 1A	140	136	139	138.333	2.08167	20	25	31	25.3333	5.50757	0.183133	0.00101654	Y
Ta05475	AT2G19680	Mitochondrial ATP synthase subunit G protein	981	988	804	924.333	104.27	320	268	316	301.333	28.9367	0.326001	0.0122573	Y
Ta15616	AT2G19690	PLA2-BETA phospholipase A2-beta	136	98	76	103.333	30.3535	33	29	25	29	4	0.280645	0.0395868	Y
Ta05478	AT2G19730	Ribosomal L28e protein family	2359	2174	1660	2064.33	362.174	613	609	719	647	62.3859	0.313418	0.0283437	Y
Ta05486	AT2G19780	Leucine-rich repeat (LRR) family protein	128	111	165	134.667	27.6104	39	31	46	38.6667	7.50555	0.287129	0.0147496	Y
Ta20206	AT2G19870	tRNA/rRNA methyltransferase (SpoU) family protein	222	256	243	240.333	17.1561	136	101	85	107.333	26.0832	0.446602	0.0298688	Y
Ta20208	AT2G19900	ATNADP-ME1, NADP-ME1 NADP-malic enzyme 1	40	31	33	34.6667	4.72582	434	348	331	371	55.2178	10.7019	0.00752941	Y
Ta20210	AT2G19930	RNA-dependent RNA polymerase family protein	359	337	344	346.667	11.2398	116	94	121	110.333	14.3643	0.318269	0.000794785	Y
Ta16557	AT2G19940	oxidoreductases, acting on the aldehyde or oxo group of donors, NAD or NADP as acceptor;copper ion binding	376	387	419	394	22.3383	85	72	93	83.3333	10.5987	0.211506	0.00110451	Y
Ta16481	AT2G20290	XIG, ATXIG myosin-like protein XIG	206	224	228	219.333	11.7189	85	58	107	83.3333	24.5425	0.379939	0.0119472	Y
Ta16480	AT2G20300	ALE2 Protein kinase superfamily protein	226	227	238	230.333	6.65833	36	33	39	36	3	0.156295	0.000179422	Y
Ta16478	AT2G20320	DENN (AEX-3) domain-containing protein	195	190	223	202.667	17.7858	510	373	506	463	77.9679	2.28454	0.0225343	Y
Ta16455	AT2G20530	ATPHB6, PHB6 prohibitin 6	518	521	653	564	77.0909	259	140	220	206.333	60.6658	0.365839	0.02016	Y
Ta16447	AT2G20585	NFD6 nuclear fusion defective 6	308	298	224	276.667	45.8839	124	91	135	116.667	22.8983	0.421687	0.0473602	Y
Ta16445	AT2G20610	SUR1, HLS3, RTY, ALF1, RTY1 Tyrosine transaminase family protein	917	831	1146	964.667	162.82	436	221	354	337	108.503	0.349343	0.0200381	Y
Ta16439	AT2G20680	MAN2, AtMAN2 Glycosyl hydrolase superfamily protein	222	189	253	221.333	32.0052	84	89	85	86	2.64575	0.388554	0.0204888	Y
Ta16434	AT2G20725	CAAX amino terminal protease family protein	152	120	122	131.333	17.9258	71	70	47	62.6667	13.5769	0.477157	0.0185802	Y
Ta16433	AT2G20740	Tetraspanin family protein	602	557	588	582.333	23.029	1405	1029	1129	1187.67	194.744	2.0395	0.0266368	Y
Ta16427	AT2G20820	unknown protein; Has 44 Blast hits to 44 proteins in 13 species: Archae - 0; Bacteria - 0; Metazoa - 0; Fungi - 0; Plants - 44; Viruses - 0; Other Eukaryotes - 0 (source: NCB	1685	1719	1474	1626	132.729	756	615	685	685.333	70.5006	0.421484	0.00925318	Y
Ta16424	AT2G20840	Secretory carrier membrane protein (SCAMP) family protein	218	179	197	198	19.5192	86	58	69	71	14.1067	0.358586	0.000640053	Y
Ta16422	AT2G20850	SRF1 STRUBBELIG-receptor family 1	277	284	225	262	32.2335	20	18	20	19.3333	1.1547	0.0737913	0.00608198	Y
Ta16420	AT2G20870	cell wall protein precursor, putative	20733	18916	16122	18590.3	2322.69	29	53	31	37.6667	13.3167	0.00202614	0.00518137	Y
Ta16416	AT2G20890	PSB29, THF1 photosystem II reaction center PSB29 protein	1745	1740	2072	1852.33	190.253	510	356	483	449.667	82.2334	0.242757	0.00530951	Y
Ta13316	AT2G21130	Cyclophilin-like peptidyl-prolyl cis-trans isomerase family protein	473	466	372	437	56.4004	176	140	152	156	18.3303	0.356979	0.0124329	Y
Ta13320	AT2G21170	TIM, PDTPI triosephosphate isomerase	2842	2696	3597	3045	483.588	1235	799	1022	1018.67	218.019	0.334537	0.019453	Y
Ta13334	AT2G21270	UFD1 ubiquitin fusion degradation 1	908	928	1296	1044	218.467	2798	2161	2687	2548.67	340.286	2.44125	0.0168776	Y
Ta13335	AT2G21280	GC1, ATSULA, SULA NAD(P)-binding Rossmann-fold superfamily protein	110	104	139	117.667	18.7172	33	25	30	29.3333	4.04145	0.249292	0.013451	Y
Ta13337	AT2G21300	ATP binding microtubule motor family protein	418	402	488	436	45.7384	210	198	228	212	15.0997	0.486239	0.00642146	Y
Ta25049	AT2G21380	Kinesin motor family protein	180	168	167	171.667	7.23418	50	23	29	34	14.1774	0.198058	0.000989331	Y
Ta25050	AT2G21385	unknown protein; FUNCTIONS IN: molecular function unknown; INVOLVED IN: biological process unknown; LOCATED IN: chloroplast, chloroplast envelope; EXPRESSED IN: 22 plant stru	339	326	369	344.667	22.053	123	123	100	115.333	13.2791	0.334623	0.00765813	Y
Ta21546	AT2G21440	RNA-binding (RRM/RBD/RNP motifs) family protein	362	347	389	366	21.2838	189	189	165	181	13.8564	0.494536	0.0114582	Y
Ta21554	AT2G21500	RING/U-box superfamily protein	100	95	100	98.3333	2.88675	258	202	252	237.333	30.7463	2.41356	0.0131414	Y
Ta21561	AT2G21590	APL4 Glucose-1-phosphate adenylyltransferase family protein	88	79	117	94.6667	19.8578	16	8	17	13.6667	4.93288	0.144366	0.0134903	Y
Ta21568	AT2G21620	RD2 Adenine nucleotide alpha hydrolases-like superfamily protein	252	245	254	250.333	4.72582	840	574	583	665.667	151.044	2.65912	0.0405951	Y
Ta25045	AT2G21780	unknown protein; BEST Arabidopsis thaliana protein match is: unknown protein (TAIR:AT4G39360.1); Has 13 Blast hits to 13 proteins in 2 species: Archae - 0; Bacteria - 0; Meta	32	28	28	29.3333	2.3094	139	138	126	134.333	7.23418	4.57955	0.00117706	Y
Ta00292	AT2G21790	R1, RNR1, CLS8, ATRNR1 ribonucleotide reductase 1	232	252	343	275.667	59.1636	77	39	46	54	20.2237	0.195889	0.0328835	Y
Ta25044	AT2G21790	R1, RNR1, CLS8, ATRNR1 ribonucleotide reductase 1	953	906	1214	1024.33	165.929	54	51	43	49.3333	5.68624	0.0481614	0.0101169	Y
Ta17080	AT2G22440	BEST Arabidopsis thaliana protein match is: Ribonuclease H-like superfamily protein (TAIR:AT4G29090.1); Has 208 Blast hits to 191 proteins in 10 species: Archae - 0; Bacteria	855	1201	1292	1116	230.567	64	29	69	54	21.7945	0.0483871	0.0160752	Y
Ta08415	AT2G22450	riboflavin biosynthesis protein, putative	132	114	138	128	12.49	59	4	8	23.6667	30.6649	0.184896	0.0246665	Y
Ta23512	AT2G22560	Kinase interacting (KIP1-like) family protein	77	73	85	78.3333	6.1101	452	558	535	515	55.7584	6.57447	0.00547593	Y
Ta23519	AT2G22660	Protein of unknown function (duplicated DUF1399)	853	692	1088	877.667	199.149	2497	1667	2162	2108.67	417.562	2.40258	0.0275014	Y
Ta16770	AT2G22780	PMDH1 peroxisomal NAD-malate dehydrogenase 1	1270	1141	1685	1365.33	284.254	706	513	613	610.667	96.5212	0.447266	0.0420008	Y
Ta16766	AT2G22800	HAT9 Homeobox-leucine zipper protein family	852	1057	809	906	132.525	2837	2684	2410	2643.67	216.338	2.91795	0.00504514	Y
Ta25382	AT2G22830	SQE2 squalene epoxidase 2	177	185	256	206	43.4856	517	410	727	551.333	161.265	2.67638	0.039834	Y
Ta25264	AT2G22900	Galactosyl transferase GMA12/MNN10 family protein	114	99	123	112	12.1244	29	18	30	25.6667	6.65833	0.229167	0.00166545	Y
Ta21061	AT2G22910	NAGS1 N-acetyl-l-glutamate synthase 1	99	100	103	100.667	2.08167	40	21	29	30	9.53939	0.298013	0.00715372	Y
Ta21069	AT2G22920	SCPL12 serine carboxypeptidase-like 12	2638	2672	2465	2591.67	111.006	654	376	473	501	141.099	0.193312	0.00240403	Y
Ta14227	AT2G23320	WRKY15 WRKY DNA-binding protein 15	188	201	205	198	8.88819	617	535	566	572.667	41.4045	2.89226	0.0056422	Y
Ta14226	AT2G23340	DEAR3 DREB and EAR motif protein 3	248	206	257	237	27.2213	901	512	648	687	197.411	2.89873	0.0498559	Y
Ta14225	AT2G23350	PAB4, PABP4 poly(A) binding protein 4	1310	1211	1306	1275.67	56.0387	392	358	334	361.333	29.1433	0.283251	0.0014126	Y
Ta26789	AT2G23360	Plant protein of unknown function (DUF869)	201	161	199	187	22.5389	32	18	30	26.6667	7.57188	0.142602	0.0029091	Y
Ta24430	AT2G23370	unknown protein; BEST Arabidopsis thaliana protein match is: unknown protein (TAIR:AT4G34090.1); Has 73 Blast hits to 73 proteins in 21 species: Archae - 0; Bacteria - 0; Met	193	150	196	179.667	25.7358	106	70	88	88	18	0.489796	0.00831819	Y
Ta24429	AT2G23380	CLF, ICU1, SDG1, SET1 SET domain-containing protein	142	143	140	141.667	1.52753	17	8	17	14	5.19615	0.0988235	0.000844255	Y
Ta10272	AT2G23540	GDSL-like Lipase/Acylhydrolase superfamily protein	252	263	361	292	60.0083	37	25	43	35	9.16515	0.119863	0.0144331	Y
Ta10269	AT2G23600	ACL, ATMES2, MES2, ATME8, ME8 acetone-cyanohydrin lyase	633	649	843	708.333	116.899	11304	7477	9855	9545.33	1932.2	13.4758	0.0154903	Y
Ta10181	AT2G23690	unknown protein; FUNCTIONS IN: molecular function unknown; INVOLVED IN: N-terminal protein myristoylation; LOCATED IN: cellular component unknown; EXPRESSED IN: 7 plant struc	136	121	99	118.667	18.61	16	8	10	11.3333	4.16333	0.0955056	0.0075616	Y
Ta13735	AT2G23780	RING/U-box superfamily protein	211	191	180	194	15.7162	403	403	413	406.333	5.7735	2.0945	0.00309327	Y
Ta02997	AT2G23840	HNH endonuclease	266	227	316	269.667	44.6132	828	533	777	712.667	157.672	2.64277	0.0270986	Y
Ta03255	AT2G23890	HAD-superfamily hydrolase, subfamily IG, 5'-nucleotidase	116	114	107	112.333	4.72582	49	39	45	44.3333	5.03322	0.394659	0.00308543	Y
Ta09209	AT2G23950	Leucine-rich repeat protein kinase family protein	803	734	669	735.333	67.0099	273	239	238	250	19.9249	0.339982	0.00354765	Y
Ta09189	AT2G24050	eIFiso4G2 MIF4G domain-containing protein / MA3 domain-containing protein	204	219	239	220.667	17.5594	118	105	96	106.333	11.0604	0.481873	0.020092	Y
Ta19620	AT2G24060	Translation initiation factor 3 protein	566	606	573	581.667	21.362	227	190	168	195	29.8161	0.335244	0.00384439	Y
Ta19623	AT2G24090	Ribosomal protein L35	776	667	762	735	59.3043	186	136	165	162.333	25.1064	0.220862	0.00133325	Y
Ta19625	AT2G24100	unknown protein; BEST Arabidopsis thaliana protein match is: unknown protein (TAIR:AT4G30780.1); Has 101 Blast hits to 101 proteins in 16 species: Archae - 0; Bacteria - 0; M	258	298	244	266.667	28.0238	591	506	546	547.667	42.5245	2.05375	0.0174205	Y
Ta19635	AT2G24150	HHP3 heptahelical protein 3	726	691	719	712	18.5203	399	233	275	302.333	86.3095	0.424625	0.0101214	Y
Ta24184	AT2G24170	Endomembrane protein 70 protein family	387	358	449	398	46.4866	174	130	170	158	24.3311	0.396985	0.00685593	Y
Ta21916	AT2G24230	Leucine-rich repeat protein kinase family protein	303	295	387	328.333	50.964	951	1027	1136	1038	92.9892	3.16142	0.00192991	Y
Ta21915	AT2G24240	BTB/POZ domain with WD40/YVTN repeat-like protein	103	121	92	105.333	14.6401	491	652	392	511.667	131.226	4.85759	0.0263612	Y
Ta21910	AT2G24300	Calmodulin-binding protein	116	134	115	121.667	10.6927	73	51	47	57	14	0.468493	0.0310411	Y
Ta20880	AT2G24440	selenium binding	429	446	392	422.333	27.6104	82	51	67	66.6667	15.5027	0.157853	0.0033594	Y
Ta20875	AT2G24490	RPA2, ATRPA2, ROR1, ATRPA32A, RPA32A replicon protein A2	278	245	285	269.333	21.362	15	10	10	11.6667	2.88675	0.0433168	0.00210869	Y
Ta22371	AT2G24710	ATGLR2.3, GLR2.3 glutamate receptor 2.3	325	318	305	316	10.1489	129	117	114	120	7.93725	0.379747	0.000216853	Y
Ta16378	AT2G25060	ENODL14, AtENODL14 early nodulin-like protein 14	182	200	127	169.667	38.0307	11	14	8	11	3	0.064833	0.0159785	Y
Ta13658	AT2G25180	ARR12, RR12 response regulator 12	102	86	110	99.3333	12.2202	29	14	14	19	8.66025	0.191275	0.00938733	Y
Ta14635	AT2G25300	Galactosyltransferase family protein	170	130	167	155.667	22.2785	365	418	414	399	29.5127	2.56317	0.0120095	Y
Ta26597	AT2G25640	SPOC domain / Transcription elongation factor S-II protein	159	168	170	165.667	5.85947	49	37	39	41.6667	6.4291	0.251509	0.00317163	Y
Ta25829	AT2G25840	OVA4 Nucleotidylyl transferase superfamily protein	293	300	365	319.333	39.7031	139	117	145	133.667	14.7422	0.41858	0.0104168	Y
Ta14253	AT2G25870	haloacid dehalogenase-like hydrolase family protein	252	210	315	259	52.8488	93	37	71	67	28.2135	0.258687	0.0182677	Y
Ta09812	AT2G25920	BEST Arabidopsis thaliana protein match is: 3'-5' exonuclease domain-containing protein / K homology domain-containing protein / KH domain-containing protein (TAIR:AT2G25910.	65	69	76	70	5.56776	161	167	151	159.667	8.0829	2.28095	0.00666296	Y
Ta20451	AT2G25940	ALPHA-VPE, ALPHAVPE alpha-vacuolar processing enzyme	480	400	454	444.667	40.8085	1672	944	1210	1275.33	368.371	2.86807	0.0488971	Y
Ta26285	AT2G26100	Galactosyltransferase family protein	289	280	253	274	18.735	120	93	122	111.667	16.1967	0.407543	0.010181	Y
Ta27039	AT2G26200	S-adenosyl-L-methionine-dependent methyltransferases superfamily protein	204	205	250	219.667	26.2742	84	89	68	80.3333	10.9697	0.365706	0.0227134	Y
Ta17062	AT2G26250	FDH, KCS10 3-ketoacyl-CoA synthase 10	1533	1363	1962	1619.33	308.691	747	689	789	741.667	50.2129	0.458007	0.0284069	Y
Ta25951	AT2G26260	AT3BETAHSD/D2, 3BETAHSD/D2 3beta-hydroxysteroid-dehydrogenase/decarboxylase isoform 2	457	417	456	443.333	22.8108	205	185	235	208.333	25.1661	0.469925	0.00148754	Y
Ta24875	AT2G26330	ER, QRP1 Leucine-rich receptor-like protein kinase family protein	540	533	506	526.333	17.9536	89	58	66	71	16.0935	0.134896	0.00051462	Y
Ta25255	AT2G26340	unknown protein; FUNCTIONS IN: molecular function unknown; INVOLVED IN: biological process unknown; LOCATED IN: chloroplast thylakoid membrane, chloroplast thylakoid lumen, c	618	617	587	607.333	17.6163	205	165	179	183	20.2978	0.301317	0.00107261	Y
Ta19857	AT2G26550	HO2 heme oxygenase 2	235	227	268	243.333	21.7332	122	111	114	115.667	5.68624	0.475342	0.0105143	Y
Ta16738	AT2G26580	YAB5 plant-specific transcription factor YABBY family protein	2121	2127	3008	2418.67	510.386	6968	4716	6937	6207	1291.34	2.56629	0.0286684	Y
Ta06724	AT2G26600	Glycosyl hydrolase superfamily protein	646	684	699	676.333	27.3191	1288	1449	1554	1430.33	133.979	2.11483	0.00663676	Y
Ta24282	AT2G26730	Leucine-rich repeat protein kinase family protein	346	340	388	358	26.1534	122	115	131	122.667	8.02081	0.342644	0.00211391	Y
Ta25824	AT2G26770	plectin-related	348	318	366	344	24.2487	170	136	177	161	21.9317	0.468023	0.000308416	Y
Ta11481	AT2G26810	Putative methyltransferase family protein	111	104	92	102.333	9.60902	41	33	46	40	6.55744	0.390879	0.0167559	Y
Ta02262	AT2G26900	Sodium Bile acid symporter family	1475	1430	2092	1665.67	369.9	472	480	553	501.667	44.6356	0.301181	0.0251395	Y
Ta23900	AT2G26910	PDR4, ATPDR4 pleiotropic drug resistance 4	3765	3604	4701	4023.33	592.372	331	319	331	327	6.9282	0.0812759	0.00833406	Y
Ta26115	AT2G27040	AGO4 Argonaute family protein	1458	1432	1723	1537.67	161.029	782	587	920	763	167.311	0.496206	0.00427297	Y
Ta20334	AT2G27060	Leucine-rich repeat protein kinase family protein	124	128	123	125	2.64575	17	14	25	18.6667	5.68624	0.149333	0.00189122	Y
Ta23428	AT2G27130	Bifunctional inhibitor/lipid-transfer protein/seed storage 2S albumin superfamily protein	281	235	214	243.333	34.2685	82	60	64	68.6667	11.7189	0.282192	0.00649537	Y
Ta24124	AT2G27200	P-loop containing nucleoside triphosphate hydrolases superfamily protein	137	196	212	181.667	39.5011	404	346	356	368.667	31.0054	2.02936	0.0429115	Y
Ta26801	AT2G27285	Coiled-coil domain-containing protein 55 (DUF2040)	271	242	291	268	24.6374	643	527	666	612	74.505	2.28358	0.00728012	Y
Ta26764	AT2G27290	Protein of unknown function (DUF1279)	781	836	837	818	32.0468	2544	2311	2054	2303	245.098	2.8154	0.0110896	Y
Ta24805	AT2G27330	RNA-binding (RRM/RBD/RNP motifs) family protein	166	170	139	158.333	16.8622	452	447	409	436	23.516	2.75368	0.000278026	Y
Ta26040	AT2G27350	OTU-like cysteine protease family protein	545	486	607	546	60.5062	1187	854	1271	1104	220.543	2.02198	0.0279021	Y
Ta21714	AT2G27385	Pollen Ole e 1 allergen and extensin family protein	324	231	144	233	90.0167	25	14	5	14.6667	10.0167	0.0629471	0.0419645	Y
Ta22088	AT2G27450	NLP1, ATNLP1, CPA nitrilase-like protein 1	557	552	705	604.667	86.9272	233	142	206	193.667	46.7369	0.320287	0.0147756	Y
Ta07140	AT2G27530	PGY1 Ribosomal protein L1p/L10e family	3638	3982	3301	3640.33	340.506	991	1008	954	984.333	27.6104	0.270396	0.00461479	Y
Ta19211	AT2G27710	60S acidic ribosomal protein family	2720	2807	2145	2557.33	359.731	1132	1091	1241	1154.67	77.5263	0.451512	0.030807	Y
Ta25107	AT2G27710	60S acidic ribosomal protein family	2348	2688	1769	2268.33	464.651	496	486	566	516	43.589	0.22748	0.0267777	Y
Ta21792	AT2G27770	Plant protein of unknown function (DUF868)	51	55	63	56.3333	6.1101	208	235	198	213.667	19.1398	3.7929	0.00674931	Y
Ta21793	AT2G27775	FUNCTIONS IN: molecular function unknown; INVOLVED IN: biological process unknown; LOCATED IN: chloroplast; EXPRESSED IN: 22 plant structures; EXPRESSED DURING: 13 growth sta	108	137	104	116.333	18.0093	40	66	58	54.6667	13.3167	0.469914	0.0159435	Y
Ta21795	AT2G27790	RNA-binding (RRM/RBD/RNP motifs) family protein	96	97	83	92	7.81025	173	210	169	184	22.6053	2	0.0135431	Y
Ta22627	AT2G27810	ATNAT12, NAT12 nucleobase-ascorbate transporter 12	346	375	355	358.667	14.8436	56	27	37	40	14.7309	0.111524	0.00275029	Y
Ta19418	AT2G27920	SCPL51 serine carboxypeptidase-like 51	488	481	766	578.333	162.562	168	249	255	224	48.5901	0.38732	0.0499969	Y
Ta20193	AT2G28000	CPN60A, CH-CPN60A, SLP chaperonin-60alpha	2249	2216	3316	2593.67	625.777	499	333	499	443.667	95.8401	0.171058	0.0235231	Y
Ta18809	AT2G28110	FRA8, IRX7 Exostosin family protein	37	67	51	51.6667	15.0111	557	678	503	579.333	89.6121	11.2129	0.00753326	Y
Ta18175	AT2G28190	CSD2, CZSOD2 copper/zinc superoxide dismutase 2	3449	3716	4733	3966	677.524	1067	669	911	882.333	200.543	0.222474	0.017725	Y
Ta26851	AT2G28200	C2H2-type zinc finger family protein	215	174	233	207.333	30.2379	1164	947	1199	1103.33	136.515	5.32154	0.00470777	Y
Ta20988	AT2G28250	NCRK Protein kinase superfamily protein	101	82	80	87.6667	11.5902	41	33	30	34.6667	5.68624	0.395437	0.00436194	Y
Ta21737	AT2G28330	unknown protein; BEST Arabidopsis thaliana protein match is: unknown protein (TAIR:AT1G08035.1); Has 18 Blast hits to 18 proteins in 6 species: Archae - 0; Bacteria - 0; Meta	186	162	176	174.667	12.0554	469	517	489	491.667	24.1109	2.81489	0.00431075	Y
Ta12275	AT2G28400	Protein of unknown function, DUF584	131	142	82	118.333	31.9427	51	19	20	30	18.1934	0.253521	0.0394956	Y
Ta12285	AT2G28470	BGAL8 beta-galactosidase 8	160	109	155	141.333	28.1129	58	45	66	56.3333	10.5987	0.398585	0.0167769	Y
Ta14523	AT2G28510	Dof-type zinc finger DNA-binding family protein	198	186	133	172.333	34.5881	10	31	10	17	12.1244	0.098646	0.0142813	Y
Ta14535	AT2G28590	Protein kinase superfamily protein	10	10	11	10.3333	0.57735	144	95	89	109.333	30.1717	10.5806	0.0302348	Y
Ta14536	AT2G28600	P-loop containing nucleoside triphosphate hydrolases superfamily protein	125	107	112	114.667	9.29157	37	29	35	33.6667	4.16333	0.293605	0.00187451	Y
Ta14537	AT2G28605	Photosystem II reaction center PsbP family protein	121	142	89	117.333	26.6896	17	16	7	13.3333	5.50757	0.113636	0.0145905	Y
Ta14539	AT2G28620	P-loop containing nucleoside triphosphate hydrolases superfamily protein	210	193	189	197.333	11.1505	19	18	22	19.6667	2.08167	0.0996622	0.00157325	Y
Ta14546	AT2G28640	ATEXO70H5, EXO70H5 exocyst subunit exo70 family protein H5	28	41	51	40	11.5326	113	97	94	101.333	10.2144	2.53333	0.0386105	Y
Ta14548	AT2G28650	ATEXO70H8, EXO70H8 exocyst subunit exo70 family protein H8	152	107	117	125.333	23.6291	715	698	772	728.333	38.7599	5.81117	0.00203261	Y
Ta19845	AT2G28720	Histone superfamily protein	710	692	515	639	107.764	274	259	246	259.667	14.0119	0.406364	0.0205068	Y
Ta07118	AT2G28790	Pathogenesis-related thaumatin superfamily protein	10624	9493	10415	10177.3	601.793	44	19	24	29	13.2288	0.00284947	0.00113081	Y
Ta07114	AT2G28830	PUB12, AtPUB12 PLANT U-BOX 12	244	252	278	258	17.7764	807	622	622	683.667	106.81	2.64987	0.0253371	Y
Ta07113	AT2G28840	XBAT31 XB3 ortholog 1 in Arabidopsis thaliana	2105	2177	2907	2396.33	443.713	15099	10297	9812	11736	2922.52	4.89748	0.0374673	Y
Ta07109	AT2G28890	PLL4 poltergeist like 4	192	186	269	215.667	46.2853	536	350	503	463	99.2421	2.14683	0.0420534	Y
Ta07108	AT2G28900	OEP16, ATOEP16-L, ATOEP16-1, OEP16-1 outer plastid envelope protein 16-1	1100	1009	1030	1046.33	47.648	271	210	215	232	33.8674	0.221727	0.000113247	Y
Ta07102	AT2G28930	APK1B, PK1B protein kinase 1B	213	217	231	220.333	9.45163	827	782	678	762.333	76.4221	3.45991	0.00825815	Y
Ta07100	AT2G28950	ATEXPA6, ATEXP6, ATHEXP ALPHA 1.8, EXPA6 expansin A6	933	993	651	859	182.614	88	66	79	77.6667	11.0604	0.0904152	0.0183454	Y
Ta07083	AT2G29050	ATRBL1, RBL1 RHOMBOID-like 1	106	125	103	111.333	11.9304	60	27	43	43.3333	16.5025	0.389222	0.0484313	Y
Ta07057	AT2G29260	NAD(P)-binding Rossmann-fold superfamily protein	137	122	145	134.667	11.6762	32	14	22	22.6667	9.0185	0.168317	0.00246218	Y
Ta11201	AT2G29450	ATGSTU5, ATGSTU1, AT103-1A, GSTU5 glutathione S-transferase tau 5	180	178	163	173.667	9.29157	79	66	100	81.6667	17.1561	0.47025	0.0250575	Y
Ta11197	AT2G29525	AtIPCS3 Arabidopsis Inositol phosphorylceramide synthase 3	818	856	548	740.667	167.933	269	298	293	286.667	15.5027	0.387039	0.0448559	Y
Ta11192	AT2G29570	PCNA2, ATPCNA2 proliferating cell nuclear antigen 2	1067	1021	1048	1045.33	23.1157	62	45	52	53	8.544	0.0507015	7.45753e-05	Y
Ta01755	AT2G29670	Tetratricopeptide repeat (TPR)-like superfamily protein	700	657	1030	795.667	204.074	37	16	25	26	10.5357	0.032677	0.0226471	Y
Ta01756	AT2G29680	CDC6, ATCDC6 cell division control 6	113	118	111	114	3.60555	4	0	3	2.33333	2.08167	0.0204678	0.000809886	Y
Ta01758	AT2G29700	ATPH1, PH1 pleckstrin homologue 1	564	557	475	532	49.4874	1237	1052	916	1068.33	161.122	2.00815	0.0166523	Y
Ta01763	AT2G29890	VLN1, ATVLN1 villin-like 1	427	446	521	464.667	49.7024	124	70	134	109.333	34.4287	0.235294	0.00545767	Y
Ta21329	AT2G29980	FAD3 fatty acid desaturase 3	1309	1218	847	1124.67	244.733	175	163	161	166.333	7.57188	0.147896	0.0201304	Y
Ta12661	AT2G30000	PHF5-like protein	694	696	565	651.667	75.0622	302	218	287	269	44.7996	0.412788	0.0221536	Y
Ta12773	AT2G30000	PHF5-like protein	166	155	127	149.333	20.108	73	53	52	59.3333	11.8462	0.397321	0.0076882	Y
Ta12662	AT2G30010	TBL45 TRICHOME BIREFRINGENCE-LIKE 45	509	439	462	470	35.6791	12	4	12	9.33333	4.6188	0.0198582	0.00163948	Y
Ta12665	AT2G30040	MAPKKK14 mitogen-activated protein kinase kinase kinase 14	109	118	186	137.667	42.0991	589	430	565	528	85.7146	3.83535	0.0152899	Y
Ta10438	AT2G30040	MAPKKK14 mitogen-activated protein kinase kinase kinase 14	69	95	116	93.3333	23.5443	5	0	1	2	2.64575	0.0214286	0.0253861	Y
Ta12672	AT2G30100	pentatricopeptide (PPR) repeat-containing protein	88	73	92	84.3333	10.0167	848	667	676	730.333	102.002	8.66008	0.00771522	Y
Ta12664	AT2G30105	CONTAINS InterPro DOMAIN/s: Leucine-rich repeat, typical subtype (InterPro:IPR003591), Leucine-rich repeat (InterPro:IPR001611), Ubiquitin (InterPro:IPR000626), Ubiquitin sup	41	41	24	35.3333	9.81495	217	245	193	218.333	26.0256	6.17925	0.00339667	Y
Ta08166	AT2G30150	UDP-Glycosyltransferase superfamily protein	164	134	167	155	18.2483	47	68	45	53.3333	12.741	0.344086	0.0296019	Y
Ta08163	AT2G30170	Protein phosphatase 2C family protein	174	184	173	177	6.08276	86	62	72	73.3333	12.0554	0.414313	0.00900621	Y
Ta08161	AT2G30200	catalytics;transferases;[acyl-carrier-protein] S-malonyltransferases;binding	585	557	765	635.667	112.878	137	82	135	118	31.1929	0.185632	0.0117871	Y
Ta12749	AT2G30260	U2B'' U2 small nuclear ribonucleoprotein B	213	200	186	199.667	13.5031	76	62	76	71.3333	8.0829	0.357262	0.00506831	Y
Ta08147	AT2G30320	Pseudouridine synthase family protein	116	114	134	121.333	11.0151	40	37	42	39.6667	2.51661	0.326923	0.00399097	Y
Ta14929	AT2G30370	CHAL, EPFL6 allergen-related	660	572	580	604	48.6621	37	27	41	35	7.2111	0.057947	0.00225329	Y
Ta14914	AT2G30480	unknown protein; FUNCTIONS IN: molecular function unknown; INVOLVED IN: biological process unknown; LOCATED IN: cellular component unknown; EXPRESSED IN: 12 plant structures;	486	472	409	455.667	41.0163	227	119	128	158	59.925	0.346745	0.0089718	Y
Ta14909	AT2G30520	RPT2 Phototropic-responsive NPH3 family protein	1359	1784	1410	1517.67	232.057	4096	3828	3669	3864.33	215.806	2.54623	0.00753044	Y
Ta12735	AT2G30570	PSBW photosystem II reaction center W	115	116	91	107.333	14.1539	32	31	29	30.6667	1.52753	0.285714	0.00908084	Y
Ta14898	AT2G30575	GAUT5, LGT5 los glycosyltransferase 5	89	112	98	99.6667	11.5902	30	35	20	28.3333	7.63763	0.284281	0.00740663	Y
Ta18994	AT2G30695	FUNCTIONS IN: molecular function unknown; INVOLVED IN: protein folding, protein transport; LOCATED IN: chloroplast; EXPRESSED IN: 23 plant structures; EXPRESSED DURING: 13 gr	183	201	200	194.667	10.116	38	27	42	35.6667	7.76745	0.183219	0.00277051	Y
Ta19082	AT2G30860	ATGSTF9, GLUTTR, ATGSTF7, GSTF9 glutathione S-transferase PHI 9	5913	5926	7838	6559	1107.67	1168	652	780	866.667	268.696	0.132134	0.0147753	Y
Ta19074	AT2G30920	ATCOQ3, EMB3002, COQ3 coenzyme Q 3	509	510	539	519.333	17.0392	221	214	152	195.667	37.9781	0.376765	0.00948633	Y
Ta19070	AT2G30942	Protein of unknown function (DUF3317)	32	30	20	27.3333	6.4291	70	103	81	84.6667	16.8028	3.09756	0.0306128	Y
Ta19063	AT2G31010	Protein kinase superfamily protein	170	132	167	156.333	21.1266	78	54	39	57	19.6723	0.364606	0.021746	Y
Ta20401	AT2G31060	elongation factor family protein	505	532	592	543	44.5309	222	175	212	203	24.7588	0.373849	0.00732642	Y
Ta20391	AT2G31130	unknown protein; Has 116 Blast hits to 113 proteins in 44 species: Archae - 0; Bacteria - 3; Metazoa - 21; Fungi - 2; Plants - 40; Viruses - 0; Other Eukaryotes - 50 (source:	135	139	133	135.667	3.05505	406	471	525	467.333	59.5847	3.44472	0.0109104	Y
Ta20383	AT2G31190	RUS2, WXR1 Protein of unknown function, DUF647	270	253	246	256.333	12.3423	117	74	100	97	21.6564	0.378414	0.00394616	Y
Ta20374	AT2G31270	ATCDT1A, CDT1A, CDT1 homolog of yeast CDT1 A	332	354	372	352.667	20.0333	86	31	50	55.6667	27.9344	0.157845	0.0072921	Y
Ta20372	AT2G31305	INH3 inhibitor-3	184	179	178	180.333	3.21455	356	370	409	378.333	27.4651	2.09797	0.00762372	Y
Ta16855	AT2G31350	GLX2-5 glyoxalase 2-5	650	673	646	656.333	14.5717	1661	1305	1284	1416.67	211.859	2.15846	0.0261174	Y
Ta16854	AT2G31360	ADS2, DS2 16:0delta9 desaturase 2	315	300	307	307.333	7.50555	106	88	111	101.667	12.0968	0.330803	0.000569532	Y
Ta16847	AT2G31410	unknown protein; Has 1719 Blast hits to 1091 proteins in 184 species: Archae - 5; Bacteria - 24; Metazoa - 559; Fungi - 169; Plants - 192; Viruses - 1; Other Eukaryotes - 769	389	342	254	328.333	68.5298	84	95	93	90.6667	5.85947	0.276142	0.0296086	Y
Ta14348	AT2G31610	Ribosomal protein S3 family protein	6606	6509	6042	6385.67	301.55	2883	1908	2800	2530.33	540.552	0.396252	0.010482	Y
Ta14346	AT2G31660	SAD2, URM9 ARM repeat superfamily protein	849	805	870	841.333	33.1713	407	324	433	388	56.9298	0.461173	0.000939958	Y
Ta18177	AT2G31670	Stress responsive alpha-beta barrel domain protein	421	500	503	474.667	46.5009	151	105	143	133	24.5764	0.280197	0.0116665	Y
Ta14345	AT2G31680	AtRABA5d, RABA5d RAB GTPase homolog A5D	123	122	108	117.667	8.3865	246	231	248	241.667	9.29157	2.05382	0.005184	Y
Ta14342	AT2G31725	Eukaryotic protein of unknown function (DUF842)	170	178	129	159	26.2869	37	35	50	40.6667	8.14453	0.255765	0.0270759	Y
Ta14340	AT2G31740	S-adenosyl-L-methionine-dependent methyltransferases superfamily protein	291	285	307	294.333	11.3725	133	68	89	96.6667	33.1713	0.328426	0.00992011	Y
Ta14322	AT2G31920	Plant protein of unknown function (DUF936)	227	215	197	213	15.0997	119	72	81	90.6667	24.9466	0.425665	0.00740819	Y
Ta08323	AT2G31960	GSL03 glucan synthase-like 3	658	768	899	775	120.652	2872	2886	3289	3015.67	236.817	3.89118	0.00126103	Y
Ta08318	AT2G32000	DNA topoisomerase, type IA, core	186	213	219	206	17.5784	118	72	109	99.6667	24.379	0.483819	0.037369	Y
Ta08310	AT2G32060	Ribosomal protein L7Ae/L30e/S12e/Gadd45 family protein	2163	2250	1702	2038.33	294.504	530	652	598	593.333	61.1337	0.291087	0.0136851	Y
Ta03706	AT2G32060	Ribosomal protein L7Ae/L30e/S12e/Gadd45 family protein	1983	2018	1743	1914.67	149.694	534	510	518	520.667	12.2202	0.271936	0.0038019	Y
Ta08264	AT2G32180	PTAC18 plastid transcriptionally active 18	452	459	385	432	40.8534	224	159	200	194.333	32.8684	0.449846	0.0193481	Y
Ta08300	AT2G32230	PRORP1 proteinaceous RNase P 1	551	528	694	591	89.9389	137	53	87	92.3333	42.2532	0.156232	0.0127961	Y
Ta08297	AT2G32240	FUNCTIONS IN: molecular function unknown; INVOLVED IN: response to cadmium ion; LOCATED IN: plasma membrane; EXPRESSED IN: 25 plant structures; EXPRESSED DURING: 13 growth st	654	587	845	695.333	133.874	1767	1540	1919	1742	190.733	2.50527	0.00211113	Y
Ta08283	AT2G32380	Transmembrane protein 97, predicted	88	111	87	95.3333	13.5769	32	14	29	25	9.64365	0.262238	0.0341707	Y
Ta08279	AT2G32430	Galactosyltransferase family protein	81	86	86	84.3333	2.88675	270	311	401	327.333	67.0099	3.88142	0.0229611	Y
Ta08272	AT2G32520	alpha/beta-Hydrolases superfamily protein	1913	1909	2621	2147.67	409.924	1215	846	1052	1037.67	184.917	0.48316	0.0480585	Y
Ta08270	AT2G32580	Protein of unknown function (DUF1068)	407	349	386	380.667	29.3655	871	947	931	916.333	40.0666	2.40718	0.00524909	Y
Ta08269	AT2G32590	LOCATED IN: chloroplast; EXPRESSED IN: 17 plant structures; EXPRESSED DURING: 9 growth stages; CONTAINS InterPro DOMAIN/s: Barren (InterPro:IPR008418); Has 467 Blast hits to	162	176	187	175	12.53	41	49	56	48.6667	7.50555	0.278095	0.000528677	Y
Ta21429	AT2G32710	KRP4, ACK2, ICK7 Cyclin-dependent kinase inhibitor family protein	208	245	179	210.667	33.0807	431	531	518	493.333	54.3722	2.34177	0.0137788	Y
Ta21428	AT2G32720	B5 #4, ATCB5-B, CB5-B cytochrome B5 isoform B	221	205	216	214	8.18535	600	739	714	684.333	74.0968	3.19782	0.00977043	Y
Ta13180	AT2G33040	ATP3 gamma subunit of Mt ATP synthase	5085	5364	7031	5826.67	1052.27	2824	2075	2877	2592	448.519	0.444851	0.0274389	Y
Ta13172	AT2G33150	PKT3, PED1, KAT2 peroxisomal 3-ketoacyl-CoA thiolase 3	9188	9324	14519	11010.3	3039.36	31174	22905	30040	28039.7	4482.75	2.54667	0.0215446	Y
Ta05404	AT2G33150	PKT3, PED1, KAT2 peroxisomal 3-ketoacyl-CoA thiolase 3	233	160	207	200	37	97	66	66	76.3333	17.8979	0.381667	0.0142144	Y
Ta13168	AT2G33180	unknown protein; FUNCTIONS IN: molecular function unknown; INVOLVED IN: biological process unknown; LOCATED IN: chloroplast stroma; EXPRESSED IN: 22 plant structures; EXPRESS	176	210	151	179	29.6142	18	12	16	15.3333	3.05505	0.0856611	0.0124122	Y
Ta13164	AT2G33210	HSP60-2 heat shock protein 60-2	877	841	1142	953.333	164.379	149	97	196	147.333	49.521	0.154545	0.00749051	Y
Ta13160	AT2G33250	unknown protein; FUNCTIONS IN: molecular function unknown; INVOLVED IN: biological process unknown; LOCATED IN: chloroplast; EXPRESSED IN: 21 plant structures; EXPRESSED DURI	171	137	142	150	18.3576	60	27	46	44.3333	16.563	0.295556	0.00209314	Y
Ta13153	AT2G33310	IAA13 auxin-induced protein 13	210	197	195	200.667	8.14453	633	617	508	586	68.0221	2.92027	0.00869955	Y
Ta13151	AT2G33330	PDLP3 plasmodesmata-located protein 3	155	175	109	146.333	33.8428	19	14	17	16.6667	2.51661	0.113895	0.0233496	Y
Ta13140	AT2G33430	DAL1, DAL differentiation and greening-like 1	402	420	438	420	18	171	121	159	150.333	26.1024	0.357937	0.00555175	Y
Ta13139	AT2G33435	RNA-binding (RRM/RBD/RNP motifs) family protein	370	319	358	349	26.6646	1379	1198	1073	1216.67	153.852	3.48615	0.009474	Y
Ta05432	AT2G33450	Ribosomal L28 family	182	167	145	164.667	18.61	55	58	55	56	1.73205	0.340081	0.00952566	Y
Ta13135	AT2G33480	ANAC041, NAC041 NAC domain containing protein 41	20	10	5	11.6667	7.63763	119	62	96	92.3333	28.6764	7.91429	0.0308985	Y
Ta13130	AT2G33520	unknown protein; Has 68 Blast hits to 68 proteins in 18 species: Archae - 0; Bacteria - 0; Metazoa - 8; Fungi - 2; Plants - 58; Viruses - 0; Other Eukaryotes - 0 (source: NCB	3	6	5	4.66667	1.52753	107	86	66	86.3333	20.502	18.5	0.0224292	Y
Ta13128	AT2G33550	Homeodomain-like superfamily protein	103	86	87	92	9.53939	226	173	198	199	26.5141	2.16304	0.00964127	Y
Ta13126	AT2G33570	Domain of unknown function (DUF23)	175	140	145	153.333	18.9297	21	0	18	13	11.3578	0.0847826	0.00307198	Y
Ta13119	AT2G33640	DHHC-type zinc finger family protein	132	135	127	131.333	4.04145	57	41	64	54	11.7898	0.411168	0.0133464	Y
Ta13115	AT2G33700	Protein phosphatase 2C family protein	216	215	259	230	25.1197	749	570	738	685.667	100.321	2.98116	0.0131096	Y
Ta23413	AT2G33820	ATMBAC1, MBAC1 Mitochondrial substrate carrier family protein	183	165	135	161	24.2487	59	64	39	54	13.2288	0.335404	0.00643001	Y
Ta23410	AT2G33840	Tyrosyl-tRNA synthetase, class Ib, bacterial/mitochondrial	276	233	183	230.667	46.5439	67	39	38	48	16.4621	0.208092	0.0110075	Y
Ta23405	AT2G33860	ETT, ARF3 Transcriptional factor B3 family protein / auxin-responsive factor AUX/IAA-related	878	869	862	869.667	8.02081	463	277	302	347.333	100.947	0.399387	0.0106951	Y
Ta23402	AT2G33980	atnudt22, NUDT22 nudix hydrolase homolog 22	110	102	107	106.333	4.04145	49	53	31	44.3333	11.7189	0.416928	0.0155009	Y
Ta26909	AT2G34050	INVOLVED IN: protein complex assembly; LOCATED IN: mitochondrion, chloroplast; EXPRESSED IN: 19 plant structures; EXPRESSED DURING: 9 growth stages; CONTAINS InterPro DOMAIN/	273	250	255	259.333	12.0968	134	146	102	127.333	22.745	0.491003	0.0119679	Y
Ta19937	AT2G34150	WAVE1 SCAR family protein	330	380	439	383	54.5619	66	31	64	53.6667	19.6554	0.140122	0.0101999	Y
Ta19947	AT2G34250	SecY protein transport family protein	3879	3976	4555	4136.67	365.519	1946	1718	2041	1901.67	166.001	0.45971	0.0056103	Y
Ta12036	AT2G34300	S-adenosyl-L-methionine-dependent methyltransferases superfamily protein	289	278	323	296.667	23.4592	100	97	100	99	1.73205	0.333708	0.00421605	Y
Ta19957	AT2G34357	ARM repeat superfamily protein	509	566	596	557	44.1928	311	181	338	276.667	83.9424	0.496709	0.0365604	Y
Ta19971	AT2G34460	NAD(P)-binding Rossmann-fold superfamily protein	992	865	1091	982.667	113.289	392	294	396	360.667	57.7697	0.367028	0.0036051	Y
Ta19973	AT2G34480	Ribosomal protein L18ae/LX family protein	6699	6597	4872	6056	1026.64	1623	1608	1738	1656.33	71.122	0.273503	0.020099	Y
Ta06432	AT2G34590	Transketolase family protein	479	445	490	471.333	23.4592	113	68	97	92.6667	22.8108	0.196605	0.000428242	Y
Ta06440	AT2G34640	PTAC12, HMR plastid transcriptionally active 12	568	592	623	594.333	27.5741	137	93	110	113.333	22.1886	0.19069	0.00276053	Y
Ta06446	AT2G34680	AIR9 Outer arm dynein light chain 1 protein	457	374	394	408.333	43.3167	166	181	170	172.333	7.76745	0.422041	0.0146861	Y
Ta06449	AT2G34710	PHB, ATHB14, ATHB-14, PHB-1D Homeobox-leucine zipper family protein / lipid-binding START domain-containing protein	147	193	130	156.667	32.5935	77	70	64	70.3333	6.50641	0.448936	0.0424141	Y
Ta06456	AT2G34780	EMB1611, MEE22 maternal effect embryo arrest 22	92	116	118	108.667	14.4684	37	12	46	31.6667	17.6163	0.291411	0.0330834	Y
Ta06458	AT2G34810	FAD-binding Berberine family protein	1151	1282	1556	1329.67	206.665	139	214	232	195	49.3254	0.146653	0.00708769	Y
Ta05211	AT2G35100	ARAD1 Exostosin family protein	126	143	123	130.667	10.7858	246	272	273	263.667	15.308	2.01786	0.00443635	Y
Ta05218	AT2G35160	SUVH5, SGD9 SU(VAR)3-9 homolog 5	458	466	479	467.667	10.5987	1395	1046	1203	1214.67	174.792	2.59729	0.0187306	Y
Ta05219	AT2G35170	Histone H3 K4-specific methyltransferase SET7/9 family protein	229	216	296	247	42.9302	582	471	509	520.667	56.4122	2.10796	0.0222095	Y
Ta17392	AT2G35240	plastid developmental protein DAG, putative	236	183	177	198.667	32.4705	79	82	79	80	1.73205	0.402685	0.0251586	Y
Ta21637	AT2G35280	F-box family protein	100	108	77	95	16.0935	30	31	26	29	2.64575	0.305263	0.0135694	Y
Ta05241	AT2G35420	RING/U-box superfamily protein	181	204	199	194.667	12.0968	52	39	54	48.3333	8.14453	0.248288	0.00502617	Y
Ta05246	AT2G35470	unknown protein; Has 25 Blast hits to 25 proteins in 8 species: Archae - 0; Bacteria - 0; Metazoa - 0; Fungi - 0; Plants - 25; Viruses - 0; Other Eukaryotes - 0 (source: NCBI	272	208	183	221	45.9021	17	21	13	17	4	0.0769231	0.0158202	Y
Ta05248	AT2G35490	Plastid-lipid associated protein PAP / fibrillin family protein	351	340	531	407.333	107.24	127	54	134	105	44.3058	0.257774	0.0268907	Y
Ta05267	AT2G35650	ATCSLA07, CSLA07, ATCSLA7, CSLA7 cellulose synthase like	358	366	433	385.667	41.1866	190	115	126	143.667	40.501	0.372515	0.0267275	Y
Ta05271	AT2G35680	Phosphotyrosine protein phosphatases superfamily protein	2284	2145	2571	2333.33	217.243	8084	7216	7249	7516.33	491.891	3.22129	0.00399782	Y
Ta05279	AT2G35770	scpl28 serine carboxypeptidase-like 28	352	332	431	371.667	52.3482	211	136	166	171	37.7492	0.46009	0.0305015	Y
Ta05288	AT2G35860	FLA16 FASCICLIN-like arabinogalactan protein 16 precursor	298	331	377	335.333	39.6779	104	62	132	99.3333	35.2326	0.296223	0.00866584	Y
Ta05293	AT2G35920	RNA helicase family protein	295	262	306	287.667	22.8983	76	58	69	67.6667	9.07377	0.235226	0.00187488	Y
Ta24449	AT2G36000	Mitochondrial transcription termination factor family protein	334	312	292	312.667	21.0079	125	62	62	83	36.3731	0.265458	0.00264576	Y
Ta24450	AT2G36010	E2F3, ATE2FA E2F transcription factor 3	104	89	112	101.667	11.6762	21	18	33	24	7.93725	0.236066	0.00205667	Y
Ta24444	AT2G36190	AtcwINV4, cwINV4 cell wall invertase 4	20432	21419	38803	26884.7	10333.4	80151	89361	89866	86459.3	5469.01	3.21593	0.00662448	Y
Ta23305	AT2G36290	alpha/beta-Hydrolases superfamily protein	165	171	191	175.667	13.6137	81	60	71	70.6667	10.504	0.402277	0.0104462	Y
Ta23282	AT2G36430	Plant protein of unknown function (DUF247)	26	44	42	37.3333	9.86577	107	173	121	133.667	34.7755	3.58036	0.0275972	Y
Ta11298	AT2G36620	RPL24A ribosomal protein L24	1906	1754	1595	1751.67	155.513	472	440	511	474.333	35.5575	0.27079	0.00640074	Y
Ta11299	AT2G36630	Sulfite exporter TauE/SafE family protein	164	276	303	247.667	73.7044	927	1015	1192	1044.67	134.968	4.21803	0.00338944	Y
Ta11304	AT2G36680	Modifier of rudimentary (Mod(r)) protein	319	319	380	339.333	35.2184	865	780	879	841.333	53.5755	2.47937	0.00238952	Y
Ta11318	AT2G36835	unknown protein; FUNCTIONS IN: molecular function unknown; INVOLVED IN: biological process unknown; LOCATED IN: chloroplast envelope; EXPRESSED IN: 22 plant structures; EXPRE	179	176	182	179	3	101	68	94	87.6667	17.3877	0.489758	0.00919548	Y
Ta11324	AT2G36880	MAT3 methionine adenosyltransferase 3	3059	3331	5526	3972	1352.66	10914	12380	13795	12363	1440.58	3.11254	0.00173565	Y
Ta11325	AT2G36885	unknown protein; FUNCTIONS IN: molecular function unknown; LOCATED IN: chloroplast; EXPRESSED IN: 22 plant structures; EXPRESSED DURING: 13 growth stages; Has 172 Blast hits	233	191	314	246	62.522	13	8	14	11.6667	3.21455	0.0474255	0.0210271	Y
Ta11328	AT2G36895	unknown protein; FUNCTIONS IN: molecular function unknown; INVOLVED IN: biological process unknown; LOCATED IN: chloroplast; Has 32 Blast hits to 32 proteins in 14 species: A	117	116	130	121	7.81025	318	253	366	312.333	56.7127	2.58127	0.0221877	Y
Ta11334	AT2G36960	TKI1 TSL-kinase interacting protein 1	239	201	278	239.333	38.5011	610	469	573	550.667	73.1049	2.30084	0.00966706	Y
Ta11336	AT2G36990	SIGF, SIG6, ATSIG6, SOLDAT8 RNApolymerase sigma-subunit F	594	550	703	615.667	78.7676	152	101	107	120	27.8747	0.194911	0.0101049	Y
Ta11339	AT2G37020	Translin family protein	165	186	164	171.667	12.4231	32	14	39	28.3333	12.897	0.165049	0.0101044	Y
Ta11351	AT2G37150	RING/U-box superfamily protein	340	351	396	362.333	29.6704	970	687	859	838.667	142.591	2.31463	0.0304888	Y
Ta11355	AT2G37190	Ribosomal protein L11 family protein	2213	2066	1696	1991.67	266.395	671	696	734	700.333	31.7228	0.351632	0.0172805	Y
Ta11358	AT2G37210	lysine decarboxylase family protein	87	135	125	115.667	25.3246	22	21	16	19.6667	3.21455	0.170029	0.0253012	Y
Ta11359	AT2G37220	RNA-binding (RRM/RBD/RNP motifs) family protein	2434	2366	2853	2551	263.74	661	170	239	356.667	265.809	0.139814	0.0120206	Y
Ta11360	AT2G37230	Tetratricopeptide repeat (TPR)-like superfamily protein	370	369	431	390	35.5106	184	136	165	161.667	24.173	0.41453	0.0101766	Y
Ta11361	AT2G37240	Thioredoxin superfamily protein	364	351	414	376.333	33.2616	822	770	850	814	40.5956	2.16298	0.000664662	Y
Ta11364	AT2G37270	ATRPS5B, RPS5B ribosomal protein 5B	2468	2375	2152	2331.67	162.396	614	515	646	591.667	68.2959	0.253753	0.00449195	Y
Ta14574	AT2G37400	Tetratricopeptide repeat (TPR)-like superfamily protein	651	634	820	701.667	102.832	292	235	263	263.333	28.5015	0.375297	0.0184908	Y
Ta14587	AT2G37500	arginine biosynthesis protein ArgJ family	1807	1716	2112	1878.33	207.413	3954	3546	3819	3773	207.853	2.0087	0.00475141	Y
Ta14591	AT2G37540	NAD(P)-binding Rossmann-fold superfamily protein	140	155	235	176.667	51.0718	26	10	63	33	27.1846	0.186792	0.0133321	Y
Ta14598	AT2G37585	Core-2/I-branching beta-1,6-N-acetylglucosaminyltransferase family protein	106	83	88	92.3333	12.0968	38	51	29	39.3333	11.0604	0.425993	0.0392179	Y
Ta02130	AT2G37630	ATPHAN, AS1, ATMYB91, MYB91 myb-like HTH transcriptional regulator family protein	640	517	563	573.333	62.1477	64	76	114	84.6667	26.1024	0.147674	0.00791242	Y
Ta02131	AT2G37640	ATEXPA3, ATEXP3, ATHEXP ALPHA 1.9, EXP3 Barwin-like endoglucanases superfamily protein	202	193	191	195.333	5.85947	7	2	0	3	3.60555	0.0153584	4.80548e-05	Y
Ta02133	AT2G37660	NAD(P)-binding Rossmann-fold superfamily protein	1303	1260	1230	1264.33	36.6924	162	97	119	126	33.0606	0.0996573	0.000175221	Y
Ta02139	AT2G37690	phosphoribosylaminoimidazole carboxylase, putative / AIR carboxylase, putative	328	322	403	351	45.1331	186	114	157	152.333	36.2261	0.433998	0.0225988	Y
Ta02153	AT2G37860	LCD1 Protein of unknown function (DUF3411)	577	538	666	593.667	65.6074	42	19	30	30.3333	11.5036	0.0510949	0.00420048	Y
Ta02177	AT2G38040	CAC3 acetyl Co-enzyme a carboxylase carboxyltransferase alpha subunit	1492	1423	1895	1603.33	254.936	465	389	457	437	41.7612	0.272557	0.0132964	Y
Ta02180	AT2G38070	Protein of unknown function (DUF740)	113	85	81	93	17.4356	32	18	26	25.3333	7.02377	0.272401	0.012104	Y
Ta02183	AT2G38090	Duplicated homeodomain-like superfamily protein	343	359	321	341	19.0788	145	101	193	146.333	46.0145	0.42913	0.0352786	Y
Ta02185	AT2G38110	ATGPAT6, GPAT6 glycerol-3-phosphate acyltransferase 6	1329	1322	1738	1463	238.183	164	169	202	178.333	20.6478	0.121896	0.00944072	Y
Ta02188	AT2G38140	PSRP4 plastid-specific ribosomal protein 4	1067	1064	837	989.333	131.933	86	33	76	65	28.1603	0.0657008	0.00795399	Y
Ta02196	AT2G38180	SGNH hydrolase-type esterase superfamily protein	288	328	238	284.667	45.0925	151	119	135	135	16	0.474239	0.0409332	Y
Ta02202	AT2G38270	CXIP2, ATGRX2 CAX-interacting protein 2	344	321	422	362.333	52.9371	809	667	794	756.667	78.015	2.08832	0.00828676	Y
Ta02204	AT2G38290	ATAMT2, AMT2;1, AMT2 ammonium transporter 2	283	252	219	251.333	32.0052	50	16	43	36.3333	17.9536	0.144562	0.00814177	Y
Ta02210	AT2G38310	PYL4, RCAR10 PYR1-like 4	578	503	360	480.333	110.753	334	163	181	226	93.9628	0.470507	0.0321832	Y
Ta02212	AT2G38330	MATE efflux family protein	265	271	317	284.333	28.4488	63	33	52	49.3333	15.1767	0.173505	0.00597588	Y
Ta02235	AT2G38540	LP1, LTP1, ATLTP1 lipid transfer protein 1	11978	13016	15778	13590.7	1964.1	4639	3495	5511	4548.33	1011.05	0.334666	0.00930676	Y
Ta02234	AT2G38540	LP1, LTP1, ATLTP1 lipid transfer protein 1	30352	27441	28651	28814.7	1462.39	7024	7000	8171	7398.33	669.257	0.256756	0.00198627	Y
Ta02240	AT2G38580	Mitochondrial ATP synthase D chain-related protein	188	199	176	187.667	11.5036	87	93	85	88.3333	4.16333	0.470693	0.00196483	Y
Ta02249	AT2G38680	5'-nucleotidases;magnesium ion binding	237	267	271	258.333	18.5831	67	82	64	71	9.64365	0.274839	0.00327345	Y
Ta02254	AT2G38700	MVD1, ATMVD1 mevalonate diphosphate decarboxylase 1	582	590	671	614.333	49.2375	205	126	162	164.333	39.5517	0.267499	0.00733094	Y
Ta02261	AT2G38760	ANNAT3, ANN3 annexin 3	547	754	865	722	161.397	102	64	90	85.3333	19.4251	0.11819	0.0233022	Y
Ta02267	AT2G38810	HTA8 histone H2A 8	186	139	123	149.333	32.7465	9	2	16	9	7	0.0602679	0.0202438	Y
Ta02284	AT2G38960	AERO2, ERO2 endoplasmic reticulum oxidoreductins 2	149	112	152	137.667	22.2785	300	261	301	287.333	22.8108	2.08717	1.98406e-05	Y
Ta02286	AT2G39000	Acyl-CoA N-acyltransferases (NAT) superfamily protein	171	183	169	174.333	7.57188	453	350	373	392	54.0648	2.24857	0.023399	Y
Ta02287	AT2G39010	PIP2E, PIP2;6 plasma membrane intrinsic protein 2E	1270	1151	1240	1220.33	61.8897	384	533	536	484.333	86.9042	0.396886	0.0113265	Y
Ta02294	AT2G39060	SWEET9, AtSWEET9 Nodulin MtN3 family protein	5066	3810	9025	5967	2721.75	127144	145390	136621	136385	9125.29	22.8565	0.00197457	Y
Ta02301	AT2G39170	unknown protein; CONTAINS InterPro DOMAIN/s: Protein of unknown function NEP (InterPro:IPR019320); Has 57 Blast hits to 57 proteins in 26 species: Archae - 0; Bacteria - 0; M	152	125	174	150.333	24.5425	375	230	338	314.333	75.3414	2.09091	0.0405364	Y
Ta02304	AT2G39190	ATATH8 Protein kinase superfamily protein	732	698	873	767.667	92.7919	377	218	373	322.667	90.6661	0.420321	0.010235	Y
Ta02306	AT2G39210	Major facilitator superfamily protein	541	505	775	607	146.602	4512	3734	4261	4169	397.076	6.8682	0.00370916	Y
Ta02320	AT2G39350	ABC-2 type transporter family protein	16	33	23	24	8.544	89	84	134	102.333	27.5379	4.26389	0.0465806	Y
Ta02321	AT2G39360	Protein kinase superfamily protein	118	106	105	109.667	7.23418	259	302	237	266	33.0606	2.42553	0.0159797	Y
Ta02326	AT2G39390	Ribosomal L29 family protein	1045	1052	728	941.667	185.074	237	239	223	233	8.7178	0.247434	0.0200344	Y
Ta02333	AT2G39440	CONTAINS InterPro DOMAIN/s: Ribonuclease H2, subunit C (InterPro:IPR013924); Has 30201 Blast hits to 17322 proteins in 780 species: Archae - 12; Bacteria - 1396; Metazoa - 17	140	115	135	130	13.2288	41	54	47	47.3333	6.50641	0.364103	0.0181432	Y
Ta02335	AT2G39450	MTP11, ATMTP11 Cation efflux family protein	165	174	171	170	4.58258	39	47	14	33.3333	17.2143	0.196078	0.00549278	Y
Ta07863	AT2G39460	ATRPL23A, RPL23A, RPL23AA ribosomal protein L23AA	2335	2226	1893	2151.33	230.266	487	482	607	525.333	70.7696	0.24419	0.0110848	Y
Ta02337	AT2G39470	PPL2 PsbP-like protein 2	96	108	114	106	9.16515	14	4	16	11.3333	6.4291	0.106918	0.00477612	Y
Ta02346	AT2G39570	ACT domain-containing protein	471	526	541	512.667	36.8556	1492	1301	1445	1412.67	99.5205	2.75553	0.00617323	Y
Ta02356	AT2G39670	Radical SAM superfamily protein	307	269	312	296	23.516	53	29	48	43.3333	12.6623	0.146396	0.000757974	Y
Ta13727	AT2G39730	RCA rubisco activase	3570	3222	4822	3871.33	841.488	1819	1255	1770	1614.67	312.443	0.417083	0.0303743	Y
Ta13721	AT2G39770	CYT1 Glucose-1-phosphate adenylyltransferase family protein	1087	1089	1232	1136	83.1445	442	283	379	368	80.0687	0.323944	0.00665753	Y
Ta13720	AT2G39795	Mitochondrial glycoprotein family protein	147	156	163	155.333	8.02081	60	49	77	62	14.1067	0.399142	0.00532703	Y
Ta13719	AT2G39800	P5CS1 delta1-pyrroline-5-carboxylate synthase 1	258	275	396	309.667	75.2485	99	60	131	96.6667	35.5575	0.312164	0.0200412	Y
Ta13718	AT2G39805	Integral membrane Yip1 family protein	183	218	208	203	18.0278	459	410	443	437.333	24.9867	2.15435	0.010541	Y
Ta13708	AT2G39870	unknown protein; BEST Arabidopsis thaliana protein match is: unknown protein (TAIR:AT3G55690.1); Has 73 Blast hits to 71 proteins in 14 species: Archae - 0; Bacteria - 0; Met	762	572	622	652	98.4886	398	230	333	320.333	84.7132	0.491309	0.00447373	Y
Ta13707	AT2G39880	MYB25, AtMYB25 myb domain protein 25	114	121	123	119.333	4.72582	431	364	366	387	38.1182	3.24302	0.00838576	Y
Ta13705	AT2G39890	PROT1, ATPROT1 proline transporter 1	89	109	95	97.6667	10.2632	406	360	462	409.333	51.0816	4.19113	0.0114186	Y
Ta13701	AT2G39930	ISA1, ATISA1 isoamylase 1	374	331	396	367	33.0606	191	103	151	148.333	44.0606	0.404178	0.00707899	Y
Ta13699	AT2G39950	unknown protein; Has 978 Blast hits to 254 proteins in 81 species: Archae - 0; Bacteria - 8; Metazoa - 109; Fungi - 53; Plants - 41; Viruses - 0; Other Eukaryotes - 767 (sour	699	667	782	716	59.3549	1932	1434	1366	1577.33	309.026	2.20298	0.046806	Y
Ta07384	AT2G40010	Ribosomal protein L10 family protein	2049	1989	1815	1951	121.54	308	265	356	309.667	45.5229	0.158722	0.00307982	Y
Ta07381	AT2G40070	FUNCTIONS IN: molecular function unknown; INVOLVED IN: biological process unknown; LOCATED IN: cellular component unknown; EXPRESSED IN: 17 plant structures; EXPRESSED DURING	664	571	743	659.333	86.0949	2499	1859	1999	2119	336.452	3.21385	0.016169	Y
Ta07374	AT2G40110	Yippee family putative zinc-binding protein	118	94	56	89.3333	31.2623	241	212	277	243.333	32.5628	2.72388	0.0442829	Y
Ta07365	AT2G40130	Double Clp-N motif-containing P-loop nucleoside triphosphate hydrolases superfamily protein	95	129	81	101.667	24.6847	863	897	789	849.667	55.2208	8.35738	0.000714153	Y
Ta07350	AT2G40270	Protein kinase family protein	173	171	170	171.333	1.52753	383	379	413	391.667	18.5831	2.28599	0.00264215	Y
Ta07348	AT2G40280	S-adenosyl-L-methionine-dependent methyltransferases superfamily protein	261	262	311	278	28.5832	106	64	111	93.6667	25.8134	0.33693	0.00628089	Y
Ta07346	AT2G40300	ATFER4, FER4 ferritin 4	757	780	836	791	40.6325	179	93	217	163	63.5295	0.206068	0.002552	Y
Ta00427	AT2G40360	Transducin/WD40 repeat-like superfamily protein	675	631	604	636.667	35.8376	201	158	221	193.333	32.1921	0.303665	0.00459864	Y
Ta07332	AT2G40430	FUNCTIONS IN: molecular function unknown; INVOLVED IN: biological process unknown; LOCATED IN: cellular component unknown; EXPRESSED IN: 22 plant structures; EXPRESSED DURING	889	764	814	822.333	62.9153	424	346	411	393.667	41.7892	0.478719	0.00189267	Y
Ta07331	AT2G40435	BEST Arabidopsis thaliana protein match is: transcription regulators (TAIR:AT3G56220.1); Has 289 Blast hits to 289 proteins in 30 species: Archae - 0; Bacteria - 0; Metazoa -	183	162	229	191.333	34.2685	3	0	1	1.33333	1.52753	0.00696864	0.0105777	Y
Ta07329	AT2G40460	Major facilitator superfamily protein	419	330	438	395.667	57.657	60	68	67	65	4.3589	0.16428	0.0107158	Y
Ta07323	AT2G40490	HEME2 Uroporphyrinogen decarboxylase	512	561	641	571.333	65.1178	274	161	210	215	56.6657	0.376313	0.0270615	Y
Ta07662	AT2G40510	Ribosomal protein S26e family protein	5135	4577	3918	4543.33	609.198	1652	1305	1703	1553.33	216.569	0.341893	0.0167789	Y
Ta07319	AT2G40540	KT2, ATKT2, SHY3, KUP2, ATKUP2, TRK2 potassium transporter 2	550	550	670	590	69.282	1703	1332	1908	1647.67	291.959	2.79266	0.0170736	Y
Ta07320	AT2G40550	ETG1 E2F target gene 1	438	433	639	503.333	117.517	37	19	33	29.6667	9.45163	0.0589404	0.0190195	Y
Ta07316	AT2G40600	appr-1-p processing enzyme family protein	330	292	298	306.667	20.4287	125	84	88	99	22.6053	0.322826	4.89492e-05	Y
Ta07311	AT2G40660	Nucleic acid-binding, OB-fold-like protein	427	389	514	443.333	64.0807	227	89	194	170	72.0625	0.383459	0.0179465	Y
Ta07298	AT2G40780	Nucleic acid-binding, OB-fold-like protein	256	219	206	227	25.9422	63	60	79	67.3333	10.2144	0.296623	0.0139461	Y
Ta07296	AT2G40800	unknown protein; BEST Arabidopsis thaliana protein match is: unknown protein (TAIR:AT3G56430.1); Has 43 Blast hits to 43 proteins in 15 species: Archae - 0; Bacteria - 0; Met	379	356	384	373	14.9332	124	111	134	123	11.5326	0.329759	0.000133307	Y
Ta07288	AT2G40860	protein kinase family protein / protein phosphatase 2C ( PP2C) family protein	154	128	182	154.667	27.0062	45	56	38	46.3333	9.07377	0.299569	0.0349027	Y
Ta07286	AT2G40890	CYP98A3 cytochrome P450, family 98, subfamily A, polypeptide 3	774	839	875	829.333	51.1892	3925	5738	4722	4795	908.702	5.78175	0.0160213	Y
Ta07285	AT2G40900	nodulin MtN21 /EamA-like transporter family protein	129	278	211	206	74.6257	1280	1278	1457	1338.33	102.773	6.49676	0.00397723	Y
Ta10509	AT2G40940	ERS1, ERS ethylene response sensor 1	322	236	262	273.333	44.1059	721	439	637	599	144.79	2.19146	0.0340949	Y
Ta07260	AT2G41170	F-box family protein	576	482	475	511	56.4004	90	119	115	108	15.7162	0.21135	0.0104431	Y
Ta07258	AT2G41190	Transmembrane amino acid transporter family protein	138	111	145	131.333	17.9536	36	27	21	28	7.54983	0.213198	0.012298	Y
Ta07253	AT2G41250	Haloacid dehalogenase-like hydrolase (HAD) superfamily protein	181	72	71	108	63.2218	415	387	214	338.667	108.868	3.1358	0.0433901	Y
Ta18931	AT2G41410	Calcium-binding EF-hand family protein	669	714	768	717	49.5681	4140	2509	2711	3120	889.101	4.35146	0.0462762	Y
Ta18946	AT2G41550	Rho termination factor	250	250	281	260.333	17.8979	79	64	62	68.3333	9.29157	0.262484	0.00540828	Y
Ta18947	AT2G41560	ACA4 autoinhibited Ca(2+)-ATPase, isoform 4	127	100	103	110	14.7986	21	8	4	11	8.88819	0.1	0.00166234	Y
Ta18956	AT2G41630	TFIIB transcription factor IIB	613	450	600	554.333	90.5888	1436	998	1196	1210	219.335	2.1828	0.0163213	Y
Ta18958	AT2G41660	MIZ1 Protein of unknown function, DUF617	74	43	96	71	26.6271	304	208	231	247.667	50.1232	3.48826	0.0242736	Y
Ta18963	AT2G41705	camphor resistance CrcB family protein	336	323	324	327.667	7.23418	875	700	647	740.667	119.316	2.26043	0.0238152	Y
Ta18964	AT2G41710	Integrase-type DNA-binding superfamily protein	129	129	95	117.667	19.6299	40	29	25	31.3333	7.76745	0.266289	0.0101445	Y
Ta09418	AT2G41790	Insulinase (Peptidase family M16) family protein	109	94	93	98.6667	8.96289	36	39	34	36.3333	2.51661	0.368243	0.00757694	Y
Ta18974	AT2G41820	Leucine-rich repeat protein kinase family protein	422	487	510	473	45.6399	85	105	114	101.333	14.8436	0.214235	0.00228537	Y
Ta08509	AT2G42040	CONTAINS InterPro DOMAIN/s: WRC (InterPro:IPR014977); Has 219 Blast hits to 219 proteins in 19 species: Archae - 0; Bacteria - 0; Metazoa - 3; Fungi - 0; Plants - 215; Viruse	55	54	46	51.6667	4.93288	128	93	134	118.333	22.1435	2.29032	0.0441666	Y
Ta08500	AT2G42130	Plastid-lipid associated protein PAP / fibrillin family protein	317	285	392	331.333	54.9212	70	39	47	52	16.0935	0.156942	0.0135372	Y
Ta08497	AT2G42200	SPL9, AtSPL9 squamosa promoter binding protein-like 9	178	128	120	142	31.4325	52	35	35	40.6667	9.81495	0.286385	0.014989	Y
Ta08491	AT2G42260	UVI4, PYM uv-b-insensitive 4	109	98	93	100	8.18535	4	2	0	2	2	0.02	0.00135086	Y
Ta07708	AT2G42460	TRAF-like family protein	64	65	68	65.6667	2.08167	296	257	274	275.667	19.5533	4.19797	0.00309966	Y
Ta08461	AT2G42570	TBL39 TRICHOME BIREFRINGENCE-LIKE 39	673	613	609	631.667	35.8515	156	156	118	143.333	21.9393	0.226913	0.00126308	Y
Ta08449	AT2G42710	Ribosomal protein L1p/L10e family	354	344	406	368	33.2866	95	89	132	105.333	23.2881	0.286232	0.000484394	Y
Ta03211	AT2G42740	RPL16A ribosomal protein large subunit 16A	4887	4906	4322	4705	331.824	1284	1272	1196	1250.67	47.7214	0.265817	0.00225765	Y
Ta08447	AT2G42750	DNAJ heat shock N-terminal domain-containing protein	303	250	328	293.667	39.8288	1254	1021	1726	1333.67	359.188	4.54143	0.0306509	Y
Ta08444	AT2G42770	Peroxisomal membrane 22 kDa (Mpv17/PMP22) family protein	173	161	174	169.333	7.23418	48	29	60	45.6667	15.6312	0.269685	0.00178971	Y
Ta08441	AT2G42800	AtRLP29, RLP29 receptor like protein 29	295	256	336	295.667	40.0042	4	2	10	5.33333	4.16333	0.0180383	0.00508719	Y
Ta08438	AT2G42830	SHP2, AGL5 K-box region and MADS-box transcription factor family protein	1168	1158	1426	1250.67	151.925	4329	4480	5440	4749.67	602.595	3.79771	0.00554581	Y
Ta08437	AT2G42840	PDF1 protodermal factor 1	5931	4579	6239	5583	883.022	51	66	56	57.6667	7.63763	0.010329	0.00853224	Y
Ta08430	AT2G42890	AML2, ML2 MEI2-like 2	184	170	206	186.667	18.1475	1002	539	801	780.667	232.169	4.18214	0.0444635	Y
Ta08428	AT2G42910	Phosphoribosyltransferase family protein	738	843	912	831	87.6185	237	158	206	200.333	39.8037	0.241075	0.010493	Y
Ta08425	AT2G42950	Magnesium transporter CorA-like family protein	100	102	102	101.333	1.1547	11	4	5	6.66667	3.78594	0.0657895	0.000903851	Y
Ta19264	AT2G42990	GDSL-like Lipase/Acylhydrolase superfamily protein	520	505	535	520	15	1	2	0	1	1	0.00192308	0.000316649	Y
Ta19267	AT2G43020	ATPAO2, PAO2 polyamine oxidase 2	954	999	1260	1071	165.218	2818	2177	2809	2601.33	367.511	2.42888	0.0163716	Y
Ta19268	AT2G43030	Ribosomal protein L3 family protein	934	892	1008	944.667	58.731	412	431	359	400.667	37.314	0.424135	0.0102032	Y
Ta19270	AT2G43050	ATPMEPCRD Plant invertase/pectin methylesterase inhibitor superfamily	7	9	9	8.33333	1.1547	776	560	394	576.667	191.545	69.2	0.0362094	Y
Ta19274	AT2G43090	Aconitase/3-isopropylmalate dehydratase protein	1387	1187	1626	1400	219.789	869	451	766	695.333	217.776	0.496667	0.0195358	Y
Ta19276	AT2G43110	unknown protein; Has 212 Blast hits to 211 proteins in 96 species: Archae - 0; Bacteria - 6; Metazoa - 62; Fungi - 91; Plants - 31; Viruses - 0; Other Eukaryotes - 22 (source	258	246	209	237.667	25.5408	101	101	107	103	3.4641	0.43338	0.0150267	Y
Ta19288	AT2G43235	unknown protein; FUNCTIONS IN: molecular function unknown; INVOLVED IN: biological process unknown; LOCATED IN: chloroplast; EXPRESSED IN: 22 plant structures; EXPRESSED DURI	141	129	169	146.333	20.5264	63	41	68	57.3333	14.3643	0.3918	0.00555038	Y
Ta19289	AT2G43240	Nucleotide-sugar transporter family protein	443	561	626	543.333	92.7703	87	86	139	104	30.315	0.191411	0.00893571	Y
Ta18475	AT2G43260	F-box and associated interaction domains-containing protein	107	104	98	103	4.58258	53	27	42	40.6667	13.0512	0.394822	0.0136423	Y
Ta18476	AT2G43360	BIO2, BIOB Radical SAM superfamily protein	631	582	679	630.667	48.5009	62	29	35	42	17.5784	0.0665962	0.00226275	Y
Ta18486	AT2G43420	3-beta hydroxysteroid dehydrogenase/isomerase family protein	144	157	127	142.667	15.0444	63	41	21	41.6667	21.0079	0.292056	0.0104536	Y
Ta18484	AT2G43430	GLX2-1 glyoxalase 2-1	551	448	427	475.333	66.3652	1048	1052	907	1002.33	82.5853	2.1087	0.00538002	Y
Ta18495	AT2G43520	ATTI2, TI2 trypsin inhibitor protein 2	171	97	92	120	44.238	8	4	3	5	2.64575	0.0416667	0.0409893	Y
Ta18498	AT2G43550	Scorpion toxin-like knottin superfamily protein	312	380	239	310.333	70.5148	10	4	17	10.3333	6.50641	0.0332975	0.0212719	Y
Ta18499	AT2G43560	FKBP-like peptidyl-prolyl cis-trans isomerase family protein	161	174	217	184	29.3087	22	8	20	16.6667	7.57188	0.0905797	0.00987927	Y
Ta18503	AT2G43590	Chitinase family protein	65	98	67	76.6667	18.5023	894	1340	1621	1285	366.607	16.7609	0.0288919	Y
Ta26749	AT2G43650	EMB2777 Sas10/U3 ribonucleoprotein (Utp) family protein	589	559	633	593.667	37.2201	219	175	271	221.667	48.0555	0.373386	0.000298552	Y
Ta18511	AT2G43710	SSI2, FAB2 Plant stearoyl-acyl-carrier-protein desaturase family protein	975	862	1098	978.333	118.035	295	228	273	265.333	34.1516	0.27121	0.00645261	Y
Ta18516	AT2G43750	OASB O-acetylserine (thiol) lyase B	987	1056	1245	1096	133.57	480	224	319	341	129.41	0.311131	0.0271214	Y
Ta00533	AT2G43980	AtITPK4, ITPK4 inositol 1,3,4-trisphosphate 5/6-kinase 4	275	269	367	303.667	54.9303	164	121	127	137.333	23.2881	0.45225	0.0492651	Y
Ta00528	AT2G44050	COS1 6,7-dimethyl-8-ribityllumazine synthase / DMRL synthase / lumazine synthase / riboflavin synthase	1126	1195	1182	1167.67	36.6652	349	181	245	258.333	84.7899	0.221239	0.00584054	Y
Ta00526	AT2G44065	Ribosomal protein L2 family	569	522	602	564.333	40.2036	281	202	255	246	40.2616	0.435913	0.00285715	Y
Ta00525	AT2G44080	ARL ARGOS-like	137	37	23	65.6667	62.1718	668	432	444	514.667	132.926	7.83756	0.00850786	Y
Ta00521	AT2G44120	Ribosomal protein L30/L7 family protein	1352	1290	1308	1316.67	31.8957	358	329	371	352.667	21.5019	0.267848	0.000293641	Y
Ta00520	AT2G44130	Galactose oxidase/kelch repeat superfamily protein	388	394	433	405	24.4336	903	844	808	851.667	47.9618	2.10288	0.00810109	Y
Ta00518	AT2G44150	ASHH3, SDG7 histone-lysine N-methyltransferase ASHH3	236	215	242	231	14.1774	544	483	566	531	43	2.2987	0.00306731	Y
Ta00513	AT2G44200	CBF1-interacting co-repressor CIR, N-terminal;Pre-mRNA splicing factor	219	215	271	235	31.241	543	428	573	514.667	76.5398	2.19007	0.0144045	Y
Ta00504	AT2G44310	Calcium-binding EF-hand family protein	295	261	265	273.667	18.5831	1293	1185	1153	1210.33	73.3576	4.42266	0.00119288	Y
Ta00470	AT2G44640	FUNCTIONS IN: molecular function unknown; INVOLVED IN: biological process unknown; LOCATED IN: mitochondrion, chloroplast, plasma membrane, plastid, chloroplast envelope; EXP	1399	1492	1417	1436	49.3254	579	467	542	529.333	57.0643	0.368617	0.00453415	Y
Ta00467	AT2G44670	Protein of unknown function (DUF581)	1512	1206	741	1153	388.223	3202	4174	3534	3636.67	494.066	3.15409	0.0249747	Y
Ta00464	AT2G44710	RNA-binding (RRM/RBD/RNP motifs) family protein	352	310	453	371.667	73.5006	885	856	915	885.333	29.5014	2.38206	0.0025727	Y
Ta00457	AT2G44770	ELMO/CED-12 family protein	896	1038	1439	1124.33	281.607	3265	3285	2999	3183	159.662	2.83101	0.0146337	Y
Ta00452	AT2G44830	Protein kinase superfamily protein	210	210	200	206.667	5.7735	31	49	22	34	13.7477	0.164516	0.00114218	Y
Ta00445	AT2G44920	Tetratricopeptide repeat (TPR)-like superfamily protein	259	274	271	268	7.93725	49	18	46	37.6667	17.0978	0.140547	0.0034399	Y
Ta23622	AT2G45030	Translation elongation factor EFG/EF2 protein	122	136	122	126.667	8.0829	49	29	30	36	11.2694	0.284211	0.0115689	Y
Ta00430	AT2G45080	cycp3;1 cyclin p3;1	182	219	208	203	19	9	0	5	4.66667	4.50925	0.0229885	0.00458935	Y
Ta00423	AT2G45160	HAM1, ATHAM1, LOM1 GRAS family transcription factor	245	186	239	223.333	32.4705	129	103	94	108.667	18.1751	0.486567	0.0235387	Y
Ta00407	AT2G45340	Leucine-rich repeat protein kinase family protein	586	712	745	681	83.9107	82	64	47	64.3333	17.5024	0.0944689	0.00877602	Y
Ta00398	AT2G45440	DHDPS2 dihydrodipicolinate synthase	482	439	488	469.667	26.727	99	72	92	87.6667	14.0119	0.186657	0.000481638	Y
Ta00395	AT2G45470	FLA8, AGP8 FASCICLIN-like arabinogalactan protein 8	973	734	1347	1018	308.968	55	18	38	37	18.5203	0.0363458	0.0300686	Y
Ta00392	AT2G45500	AAA-type ATPase family protein	229	232	237	232.667	4.04145	624	572	604	600	26.2298	2.5788	0.00186319	Y
Ta19730	AT2G45530	RING/U-box superfamily protein	71	62	53	62	9	119	150	153	140.667	18.8237	2.26882	0.0376881	Y
Ta00389	AT2G45540	WD-40 repeat family protein / beige-related	818	925	1028	923.667	105.006	383	282	342	335.667	50.797	0.363407	0.0169322	Y
Ta00386	AT2G45580	CYP76C3 cytochrome P450, family 76, subfamily C, polypeptide 3	93	95	139	109	26	33	0	7	13.3333	17.3877	0.122324	0.0441137	Y
Ta00385	AT2G45590	Protein kinase superfamily protein	253	244	289	262	23.8118	100	114	68	94	23.5797	0.358779	0.0254385	Y
Ta07234	AT2G45650	AGL6 AGAMOUS-like 6	152	229	93	158	68.1982	395	368	313	358.667	41.7892	2.27004	0.0238251	Y
Ta07231	AT2G45680	TCP family transcription factor	289	376	337	334	43.5775	144	73	103	106.667	35.6417	0.319361	0.0381669	Y
Ta07224	AT2G45740	PEX11D peroxin 11D	370	256	333	319.667	58.1578	72	56	45	57.6667	13.5769	0.180396	0.0138289	Y
Ta07216	AT2G45770	CPFTSY signal recognition particle receptor protein, chloroplast (FTSY)	208	196	212	205.333	8.32666	110	99	73	94	19	0.457792	0.0150963	Y
Ta07215	AT2G45790	ATPMM, PMM phosphomannomutase	347	345	498	396.667	87.7629	51	43	56	50	6.55744	0.12605	0.01841	Y
Ta07212	AT2G45820	Remorin family protein	628	601	518	582.333	57.3265	1456	1009	1330	1265	230.48	2.1723	0.0382089	Y
Ta12822	AT2G45910	U-box domain-containing protein kinase family protein	167	165	127	153	22.5389	71	64	48	61	11.7898	0.398693	0.00519707	Y
Ta20996	AT2G45970	CYP86A8, LCR cytochrome P450, family 86, subfamily A, polypeptide 8	134	121	166	140.333	23.1589	61	54	47	54	7	0.384798	0.0343414	Y
Ta21465	AT2G46030	UBC6 ubiquitin-conjugating enzyme 6	165	154	130	149.667	17.8979	335	274	321	310	31.9531	2.07127	0.0168162	Y
Ta21461	AT2G46070	ATMPK12, MAPK12, MPK12 mitogen-activated protein kinase 12	395	349	464	402.667	57.8821	902	871	1064	945.667	103.645	2.34851	0.00280653	Y
Ta21460	AT2G46090	Diacylglycerol kinase family protein	126	144	123	131	11.3578	51	64	81	65.3333	15.0444	0.498728	0.0314117	Y
Ta21459	AT2G46100	Nuclear transport factor 2 (NTF2) family protein	264	387	353	334.667	63.5164	1076	1167	1352	1198.33	140.643	3.58068	0.00619479	Y
Ta21452	AT2G46170	Reticulon family protein	317	368	354	346.333	26.3502	177	124	130	143.667	29.023	0.414822	0.0238343	Y
Ta21442	AT2G46290	Transducin/WD40 repeat-like superfamily protein	2120	1894	2082	2032	121.012	1162	796	1021	993	184.6	0.488681	0.00162115	Y
Ta10729	AT2G46330	AGP16, ATAGP16 arabinogalactan protein 16	313	285	144	247.333	90.5778	48	45	31	41.3333	9.07377	0.167116	0.0484219	Y
Ta21483	AT2G46370	JAR1 Auxin-responsive GH3 family protein	123	153	158	144.667	18.9297	390	397	468	418.333	43.1548	2.89171	0.00495813	Y
Ta14522	AT2G46450	ATCNGC12, CNGC12 cyclic nucleotide-gated channel 12	18	9	15	14	4.58258	179	181	100	153.333	46.1988	10.9524	0.0364417	Y
Ta21474	AT2G46470	OXA1L inner membrane protein OXA1-like	197	201	210	202.667	6.65833	28	31	33	30.6667	2.51661	0.151316	0.000214011	Y
Ta13231	AT2G46500	ATPI4K GAMMA 4, UBDK GAMMA 4, PI4K GAMMA 4 phosphoinositide 4-kinase gamma 4	149	142	158	149.667	8.02081	496	403	452	450.333	46.5224	3.00891	0.00686929	Y
Ta10579	AT2G46530	ARF11 auxin response factor 11	147	137	140	141.333	5.1316	413	389	317	373	49.96	2.63915	0.0139284	Y
Ta10572	AT2G46590	DAG2 Dof-type zinc finger DNA-binding family protein	140	349	127	205.333	124.589	663	766	540	656.333	113.147	3.19643	0.00631782	Y
Ta10571	AT2G46610	RS31a, At-RS31a RNA-binding (RRM/RBD/RNP motifs) family protein	1931	1764	1619	1771.33	156.129	10306	9303	9339	9649.33	568.975	5.4475	0.00103737	Y
Ta10567	AT2G46650	B5 #1, ATCB5-C, CB5-C cytochrome B5 isoform C	324	532	442	432.667	104.314	10	12	14	12	2	0.027735	0.0194756	Y
Ta10561	AT2G46710	Rho GTPase activating protein with PAK-box/P21-Rho-binding domain	151	122	110	127.667	21.0792	37	23	16	25.3333	10.6927	0.198433	0.00343058	Y
Ta10559	AT2G46720	HIC, KCS13 3-ketoacyl-CoA synthase 13	875	832	1093	933.333	139.937	57	31	34	40.6667	14.2244	0.0435714	0.00859805	Y
Ta10550	AT2G46810	basic helix-loop-helix (bHLH) DNA-binding superfamily protein	3352	3393	3823	3522.67	260.903	1656	980	1237	1291	341.22	0.366484	0.0145792	Y
Ta10548	AT2G46830	CCA1 circadian clock associated 1	565	604	653	607.333	44.0946	1122	1334	1250	1235.33	106.758	2.03403	0.00686189	Y
Ta25877	AT2G47010	unknown protein; FUNCTIONS IN: molecular function unknown; INVOLVED IN: biological process unknown; LOCATED IN: endomembrane system; EXPRESSED IN: 17 plant structures; EXPRES	271	224	295	263.333	36.1156	25	18	31	24.6667	6.50641	0.0936709	0.0051179	Y
Ta10511	AT2G47500	P-loop nucleoside triphosphate hydrolases superfamily protein with CH (Calponin Homology) domain	142	139	119	133.333	12.5033	24	37	66	42.3333	21.5019	0.3175	0.0432001	Y
Ta10502	AT2G47590	PHR2 photolyase/blue-light receptor 2	647	710	822	726.333	88.636	190	113	145	149.333	38.6825	0.205599	0.0121885	Y
Ta10500	AT2G47610	Ribosomal protein L7Ae/L30e/S12e/Gadd45 family protein	4520	4951	4826	4765.67	221.744	1310	1033	1308	1217	159.352	0.255368	0.00331914	Y
Ta18056	AT2G47610	Ribosomal protein L7Ae/L30e/S12e/Gadd45 family protein	1135	1123	1070	1109.33	34.5881	242	228	232	234	7.2111	0.210938	0.000454889	Y
Ta10496	AT2G47650	UXS4 UDP-xylose synthase 4	3144	3110	3558	3270.67	249.418	6970	8617	7784	7790.33	823.518	2.38188	0.0123505	Y
Ta10490	AT2G47730	ATGSTF8, ATGSTF5, GST6, GSTF8 glutathione S-transferase phi 8	1102	1098	1026	1075.33	42.7707	669	336	556	520.333	169.341	0.483881	0.0333968	Y
Ta10488	AT2G47760	ALG3, AtALG3 asparagine-linked glycosylation 3	252	266	301	273	25.2389	125	97	109	110.333	14.0475	0.404151	0.0134103	Y
Ta10485	AT2G47790	Transducin/WD40 repeat-like superfamily protein	296	296	271	287.667	14.4338	149	99	130	126	25.2389	0.438007	0.0118428	Y
Ta10472	AT2G47940	DEGP2 DEGP protease 2	911	995	1028	978	60.3241	469	315	258	347.333	109.153	0.355147	0.0232348	Y
Ta10471	AT2G47950	unknown protein; FUNCTIONS IN: molecular function unknown; INVOLVED IN: biological process unknown; LOCATED IN: endomembrane system; EXPRESSED IN: root, flower; EXPRESSED DUR	11	7	11	9.66667	2.3094	204	152	224	193.333	37.1663	20	0.0118543	Y
Ta24774	AT2G48020	Major facilitator superfamily protein	129	151	140	140	11	13	2	4	6.33333	5.85947	0.0452381	0.00511591	Y
Ta01177	AT2G48100	Exonuclease family protein	133	128	80	113.667	29.2632	23	18	14	18.3333	4.50925	0.16129	0.0228602	Y
Ta10029	AT3G01060	unknown protein; Has 640 Blast hits to 638 proteins in 201 species: Archae - 0; Bacteria - 293; Metazoa - 0; Fungi - 71; Plants - 72; Viruses - 0; Other Eukaryotes - 204 (sou	268	261	317	282	30.5123	95	89	85	89.6667	5.03322	0.317967	0.0104692	Y
Ta10025	AT3G01090	AKIN10, KIN10 SNF1 kinase homolog 10	1111	978	1165	1084.67	96.241	2859	1752	2861	2490.67	639.705	2.29625	0.0470804	Y
Ta10022	AT3G01140	MYB106, NOK, AtMYB106 myb domain protein 106	141	122	107	123.333	17.0392	7	2	5	4.66667	2.51661	0.0378378	0.0060363	Y
Ta10019	AT3G01170	Ribosomal protein L34e superfamily protein	128	167	140	145	19.975	383	327	299	336.333	42.7707	2.31954	0.0265844	Y
Ta10013	AT3G01210	RNA-binding (RRM/RBD/RNP motifs) family protein	425	375	425	408.333	28.8675	914	1074	1424	1137.33	260.832	2.78531	0.0388247	Y
Ta10004	AT3G01310	Phosphoglycerate mutase-like family protein	1048	939	1241	1076	152.935	641	284	394	439.667	182.829	0.408612	0.0378016	Y
Ta09995	AT3G01370	ATCFM2, CFM2 CRM family member 2	232	221	272	241.667	26.839	137	64	126	109	39.3573	0.451034	0.0201026	Y
Ta09992	AT3G01400	ARM repeat superfamily protein	144	130	145	139.667	8.3865	604	436	499	513	84.8705	3.67303	0.0145273	Y
Ta09985	AT3G01450	ARM repeat superfamily protein	194	185	162	180.333	16.5025	21	19	20	20	1	0.110906	0.00341002	Y
Ta09982	AT3G01480	CYP38, ATCYP38 cyclophilin 38	650	681	767	699.333	60.6163	246	177	164	195.667	44.0719	0.27979	0.0127605	Y
Ta09978	AT3G01510	LSF1 like SEX4 1	117	115	140	124	13.8924	63	29	42	44.6667	17.1561	0.360215	0.0263222	Y
Ta09975	AT3G01530	ATMYB57, MYB57 myb domain protein 57	755	797	868	806.667	57.1168	4258	5606	5250	5038	698.559	6.24545	0.00815485	Y
Ta09961	AT3G01670	unknown protein; BEST Arabidopsis thaliana protein match is: unknown protein (TAIR:AT3G01680.1); Has 121 Blast hits to 111 proteins in 12 species: Archae - 0; Bacteria - 0; M	233	473	340	348.667	120.234	5	12	3	6.66667	4.72582	0.0191205	0.0366184	Y
Ta09960	AT3G01680	CONTAINS InterPro DOMAIN/s: Mediator complex subunit Med28 (InterPro:IPR021640); BEST Arabidopsis thaliana protein match is: unknown protein (TAIR:AT3G01670.1); Has 122 Blast	171	327	203	233.667	82.3974	3	14	12	9.66667	5.85947	0.0413695	0.0380565	Y
Ta09955	AT3G01740	Mitochondrial ribosomal protein L37	601	581	523	568.333	40.5134	232	158	189	193	37.1618	0.339589	0.0047231	Y
Ta09943	AT3G01910	SOX, AT-SO, AtSO sulfite oxidase	1714	1536	1967	1739	216.585	1123	593	787	834.333	268.152	0.479778	0.0339612	Y
Ta09938	AT3G01980	NAD(P)-binding Rossmann-fold superfamily protein	1797	2050	2767	2204.67	503.156	187	107	128	140.667	41.4769	0.0638041	0.0208978	Y
Ta10041	AT3G02080	Ribosomal protein S19e family protein	1133	985	970	1029.33	90.0907	422	303	461	395.333	82.3063	0.384067	0.00974805	Y
Ta10044	AT3G02110	scpl25 serine carboxypeptidase-like 25	711	615	537	621	87.155	50	29	37	38.6667	10.5987	0.0622652	0.00631932	Y
Ta10053	AT3G02220	unknown protein; CONTAINS InterPro DOMAIN/s: Protein of unknown function DUF2039 (InterPro:IPR019351); Has 215 Blast hits to 215 proteins in 94 species: Archae - 2; Bacteria	102	102	78	94	13.8564	33	27	34	31.3333	3.78594	0.333333	0.0221852	Y
Ta14116	AT3G02250	O-fucosyltransferase family protein	307	268	401	325.333	68.3691	34	31	24	29.6667	5.1316	0.0911885	0.0195638	Y
Ta14114	AT3G02260	BIG, DOC1, TIR3, UMB1, ASA1, LPR1, CRM1 auxin transport protein (BIG)	1480	1616	1811	1635.67	166.374	3044	3349	4157	3516.67	575.132	2.14999	0.015579	Y
Ta14110	AT3G02310	SEP2, AGL4 K-box region and MADS-box transcription factor family protein	1839	1691	2310	1946.67	323.24	4115	4523	5992	4876.67	987.214	2.50514	0.018918	Y
Ta14104	AT3G02380	COL2, ATCOL2 CONSTANS-like 2	318	179	258	251.667	69.7161	51	43	67	53.6667	12.2202	0.213245	0.0348771	Y
Ta14093	AT3G02490	Pentatricopeptide repeat (PPR) superfamily protein	103	102	106	103.667	2.08167	44	23	35	34	10.5357	0.327974	0.00688773	Y
Ta14091	AT3G02510	Regulator of chromosome condensation (RCC1) family protein	109	91	122	107.333	15.5671	24	27	14	21.6667	6.80686	0.201863	0.0212985	Y
Ta14086	AT3G02555	unknown protein; BEST Arabidopsis thaliana protein match is: unknown protein (TAIR:AT5G16110.1); Has 130 Blast hits to 130 proteins in 18 species: Archae - 0; Bacteria - 0; M	514	554	365	477.667	99.6009	1299	1447	1398	1381.33	75.3945	2.89184	0.00625204	Y
Ta04402	AT3G02630	Plant stearoyl-acyl-carrier-protein desaturase family protein	313	256	352	307	48.2804	132	64	76	90.6667	36.2951	0.295331	0.0186954	Y
Ta14080	AT3G02640	unknown protein; BEST Arabidopsis thaliana protein match is: unknown protein (TAIR:AT5G16250.1); Has 96 Blast hits to 96 proteins in 16 species: Archae - 0; Bacteria - 0; Met	172	164	118	151.333	29.1433	12	10	9	10.3333	1.52753	0.0682819	0.0127783	Y
Ta14078	AT3G02650	Tetratricopeptide repeat (TPR)-like superfamily protein	434	475	510	473	38.0395	190	179	225	198	24.0208	0.418605	0.00329385	Y
Ta14077	AT3G02660	emb2768 Tyrosyl-tRNA synthetase, class Ib, bacterial/mitochondrial	128	176	165	156.333	25.1462	31	8	22	20.3333	11.5902	0.130064	0.0225856	Y
Ta14070	AT3G02750	Protein phosphatase 2C family protein	423	480	421	441.333	33.5012	1323	1284	871	1159.33	250.464	2.62689	0.0344542	Y
Ta14065	AT3G02800	Tyrosine phosphatase family protein	238	283	273	264.667	23.6291	1703	1497	1495	1565	119.516	5.9131	0.00398822	Y
Ta14063	AT3G02820	zinc knuckle (CCHC-type) family protein	136	126	132	131.333	5.03322	6	10	10	8.66667	2.3094	0.0659898	0.00109108	Y
Ta14054	AT3G02900	unknown protein; FUNCTIONS IN: molecular function unknown; INVOLVED IN: biological process unknown; LOCATED IN: chloroplast; EXPRESSED IN: 22 plant structures; EXPRESSED DURI	231	220	167	206	34.2199	105	82	88	91.6667	11.9304	0.444984	0.0239085	Y
Ta14050	AT3G02930	Plant protein of unknown function (DUF827)	267	259	315	280.333	30.2875	50	27	31	36	12.2882	0.128419	0.00683251	Y
Ta14044	AT3G02990	ATHSFA1E, HSFA1E heat shock transcription factor A1E	59	34	56	49.6667	13.6504	102	123	119	114.667	11.1505	2.30872	0.0395021	Y
Ta25443	AT3G03040	F-box/RNI-like superfamily protein	257	250	213	240	23.6432	71	58	71	66.6667	7.50555	0.277778	0.00816805	Y
Ta14036	AT3G03060	P-loop containing nucleoside triphosphate hydrolases superfamily protein	314	289	326	309.667	18.8768	77	70	93	80	11.7898	0.258342	0.000564065	Y
Ta14027	AT3G03150	unknown protein; FUNCTIONS IN: molecular function unknown; INVOLVED IN: biological process unknown; LOCATED IN: mitochondrion; EXPRESSED IN: 22 plant structures; EXPRESSED DU	872	798	710	793.333	81.1008	2631	2071	2222	2308	289.736	2.90924	0.00847131	Y
Ta15705	AT3G03300	DCL2 dicer-like 2	337	341	261	313	45.0777	161	136	88	128.333	37.099	0.410011	0.00303904	Y
Ta15308	AT3G03320	RNA-binding ASCH domain protein	102	122	95	106.333	14.0119	12	4	13	9.66667	4.93288	0.0909091	0.0125081	Y
Ta04521	AT3G03341	unknown protein; Has 30201 Blast hits to 17322 proteins in 780 species: Archae - 12; Bacteria - 1396; Metazoa - 17338; Fungi - 3422; Plants - 5037; Viruses - 0; Other Eukaryo	201	192	186	193	7.54983	1414	727	1038	1059.67	344.012	5.4905	0.0474653	Y
Ta15304	AT3G03380	DegP7 DegP protease 7	828	787	1126	913.667	185.025	3003	2188	2884	2691.67	440.228	2.94601	0.0154577	Y
Ta05654	AT3G03440	ARM repeat superfamily protein	74	98	105	92.3333	16.2583	538	346	545	476.333	112.926	5.15884	0.0302536	Y
Ta05648	AT3G03500	TatD related DNase	210	211	160	193.667	29.1605	35	25	21	27	7.2111	0.139415	0.00717405	Y
Ta05646	AT3G03520	NPC3 non-specific phospholipase C3	828	729	1283	946.667	295.449	7043	5272	5737	6017.33	918.178	6.35634	0.0125191	Y
Ta05645	AT3G03550	RING/U-box superfamily protein	156	154	178	162.667	13.3167	436	510	498	481.333	39.7157	2.95902	0.00471082	Y
Ta05639	AT3G03600	RPS2 ribosomal protein S2	376	392	392	386.667	9.2376	199	165	181	181.667	17.0098	0.469828	0.00513175	Y
Ta05636	AT3G03630	CS26 cysteine synthase 26	108	89	129	108.667	20.0083	25	21	25	23.6667	2.3094	0.217791	0.0147535	Y
Ta05627	AT3G03710	RIF10, PNP polyribonucleotide nucleotidyltransferase, putative	380	381	463	408	47.634	129	58	117	101.333	38.0044	0.248366	0.00859421	Y
Ta05622	AT3G03770	Leucine-rich repeat protein kinase family protein	127	162	189	159.333	31.0859	56	37	73	55.3333	18.0093	0.34728	0.0248381	Y
Ta05621	AT3G03773	HSP20-like chaperones superfamily protein	342	434	332	369.333	56.2257	941	1153	1093	1062.33	109.276	2.87635	0.00486998	Y
Ta05620	AT3G03780	ATMS2, MS2 methionine synthase 2	15128	16950	28288	20122	7130.4	43455	43413	48021	44963	2648.39	2.23452	0.0108604	Y
Ta10956	AT3G03920	H/ACA ribonucleoprotein complex, subunit Gar1/Naf1 protein	107	115	98	106.667	8.5049	29	19	30	26	6.08276	0.24375	0.0101566	Y
Ta05601	AT3G03920	H/ACA ribonucleoprotein complex, subunit Gar1/Naf1 protein	581	468	411	486.667	86.5236	107	72	130	103	29.2062	0.211644	0.0206858	Y
Ta05596	AT3G03960	TCP-1/cpn60 chaperonin family protein	1060	1055	1237	1117.33	103.665	489	342	460	430.333	77.861	0.385143	0.00775954	Y
Ta05588	AT3G04070	anac047, NAC047 NAC domain containing protein 47	94	85	29	69.3333	35.2184	1260	971	883	1038	197.228	14.9712	0.0103045	Y
Ta05573	AT3G04260	PTAC3 plastid transcriptionally active 3	415	388	527	443.333	73.7044	102	60	100	87.3333	23.6925	0.196992	0.0099416	Y
Ta05570	AT3G04290	ATLTL1, LTL1 Li-tolerant lipase 1	454	300	310	354.667	86.1704	15	29	39	27.6667	12.0554	0.0780075	0.0280977	Y
Ta05566	AT3G04340	emb2458 FtsH extracellular protease family	585	716	891	730.667	153.526	134	128	117	126.333	8.62168	0.172901	0.0231578	Y
Ta05564	AT3G04350	Plant protein of unknown function (DUF946)	316	347	364	342.333	24.3379	958	724	710	797.333	139.317	2.32911	0.0400709	Y
Ta13147	AT3G04400	emb2171 Ribosomal protein L14p/L23e family protein	7931	7819	6072	7274	1042.47	2602	2354	2832	2596	239.056	0.356888	0.0228834	Y
Ta05547	AT3G04600	Nucleotidylyl transferase superfamily protein	650	615	650	638.333	20.2073	185	173	175	177.667	6.4291	0.278329	0.000449453	Y
Ta05543	AT3G04630	WDL1 WVD2-like 1	246	218	197	220.333	24.5832	515	377	468	453.333	70.1593	2.05749	0.0243072	Y
Ta05533	AT3G04720	PR4, HEL, PR-4 pathogenesis-related 4	173	125	144	147.333	24.173	8	8	3	6.33333	2.88675	0.0429864	0.00951978	Y
Ta05527	AT3G04760	Pentatricopeptide repeat (PPR-like) superfamily protein	88	97	135	106.667	24.9466	35	19	26	26.6667	8.02081	0.25	0.03863	Y
Ta05518	AT3G04820	Pseudouridine synthase family protein	317	317	354	329.333	21.362	157	121	143	140.333	18.1475	0.426113	0.0063498	Y
Ta05516	AT3G04840	Ribosomal protein S3Ae	2464	2526	2323	2437.67	104.03	686	638	683	669	26.8887	0.274443	0.00164135	Y
Ta05499	AT3G05010	Protein of unknown function, transmembrane-40	158	122	122	134	20.7846	274	311	295	293.333	18.5562	2.18905	0.0187887	Y
Ta05498	AT3G05020	ACP1, ACP acyl carrier protein 1	1723	1567	1528	1606	103.184	244	226	296	255.333	36.3501	0.158987	0.00278797	Y
Ta05493	AT3G05060	NOP56-like pre RNA processing ribonucleoprotein	1353	1260	1478	1363.67	109.391	373	243	414	343.333	89.2767	0.251772	0.000566984	Y
Ta01474	AT3G05165	Major facilitator superfamily protein	493	344	460	432.333	78.2581	16	10	13	13	3	0.0300694	0.0106081	Y
Ta01472	AT3G05180	GDSL-like Lipase/Acylhydrolase superfamily protein	85	91	150	108.667	35.9212	1	0	0	0.333333	0.57735	0.00306748	0.035362	Y
Ta01465	AT3G05250	RING/U-box superfamily protein	215	174	185	191.333	21.2211	441	350	451	414	55.6507	2.16376	0.0133962	Y
Ta01457	AT3G05320	O-fucosyltransferase family protein	33	20	16	23	8.88819	237	268	244	249.667	16.2583	10.8551	0.00313399	Y
Ta24260	AT3G05500	Rubber elongation factor protein (REF)	31	37	23	30.3333	7.02377	157	200	139	165.333	31.3422	5.45055	0.0110266	Y
Ta01484	AT3G05560	Ribosomal L22e protein family	2761	2722	2104	2529	368.577	663	634	687	661.333	26.5393	0.2615	0.0142483	Y
Ta08082	AT3G05560	Ribosomal L22e protein family	1642	1577	1224	1481	224.929	317	364	338	339.667	23.5443	0.22935	0.0130544	Y
Ta08079	AT3G05590	RPL18 ribosomal protein L18	4761	4707	4080	4516	378.551	1530	1453	1522	1501.67	42.336	0.332521	0.00568556	Y
Ta01489	AT3G05590	RPL18 ribosomal protein L18	2477	2663	2233	2457.67	215.651	515	445	519	493	41.6173	0.200597	0.00543981	Y
Ta01595	AT3G05625	Tetratricopeptide repeat (TPR)-like superfamily protein	121	139	110	123.333	14.6401	41	51	56	49.3333	7.63763	0.4	0.0186977	Y
Ta01519	AT3G05720	IMPA-7 importin alpha isoform 7	216	229	182	209	24.2693	521	484	545	516.667	30.73	2.47209	0.0101312	Y
Ta01500	AT3G05910	Pectinacetylesterase family protein	921	1020	796	912.333	112.251	114	129	149	130.667	17.5594	0.143223	0.00827863	Y
Ta01495	AT3G05937	unknown protein; Has 30201 Blast hits to 17322 proteins in 780 species: Archae - 12; Bacteria - 1396; Metazoa - 17338; Fungi - 3422; Plants - 5037; Viruses - 0; Other Eukaryo	312	285	299	298.667	13.5031	984	973	934	963.667	26.2742	3.22656	0.000556567	Y
Ta01607	AT3G06030	ANP3, MAPKKK12, NP3 NPK1-related protein kinase 3	140	136	157	144.333	11.1505	33	14	54	33.6667	20.0083	0.233256	0.00271967	Y
Ta01608	AT3G06035	Glycoprotein membrane precursor GPI-anchored	376	359	332	355.667	22.1886	150	161	191	167.333	21.2211	0.470478	0.0171802	Y
Ta01477	AT3G06040	Ribosomal protein L12/ ATP-dependent Clp protease adaptor protein ClpS family protein	288	242	258	262.667	23.3524	53	43	38	44.6667	7.63763	0.170051	0.00228572	Y
Ta01610	AT3G06080	Plant protein of unknown function (DUF828)	355	284	273	304	44.5084	109	111	107	109	2	0.358553	0.0167762	Y
Ta01613	AT3G06110	MKP2 MAPK phosphatase 2	274	283	219	258.667	34.6458	93	58	81	77.3333	17.7858	0.298969	0.0186483	Y
Ta01615	AT3G06130	Heavy metal transport/detoxification superfamily protein	1130	964	947	1013.67	101.106	319	185	188	230.667	76.5136	0.227557	0.000373852	Y
Ta01624	AT3G06170	Serinc-domain containing serine and sphingolipid biosynthesis protein	399	330	451	393.333	60.6987	1140	821	1243	1068	220.02	2.71525	0.0184788	Y
Ta01623	AT3G06180	Ribosomal protein L34e superfamily protein	94	84	91	89.6667	5.1316	257	169	237	221	46.1303	2.46468	0.0310076	Y
Ta01632	AT3G06330	RING/U-box superfamily protein	528	515	598	547	44.643	3096	3003	3062	3053.67	47.0567	5.58257	0.000157274	Y
Ta01643	AT3G06430	EMB2750 Tetratricopeptide repeat (TPR)-like superfamily protein	356	300	391	349	45.9021	153	107	114	124.667	24.7857	0.357211	0.0136597	Y
Ta01645	AT3G06450	HCO3- transporter family	336	383	317	345.333	33.9755	161	121	135	139	20.2978	0.40251	0.0178055	Y
Ta01652	AT3G06510	SFR2, ATSFR2 Glycosyl hydrolase superfamily protein	1018	929	1316	1087.67	202.688	426	321	313	353.333	63.0582	0.324854	0.0319089	Y
Ta01653	AT3G06530	ARM repeat superfamily protein	541	603	517	553.667	44.3772	238	241	283	254	25.1595	0.45876	0.0148955	Y
Ta01654	AT3G06550	O-acetyltransferase family protein	697	760	950	802.333	131.705	353	292	381	342	45.5082	0.426257	0.0193985	Y
Ta01659	AT3G06600	unknown protein; FUNCTIONS IN: molecular function unknown; INVOLVED IN: biological process unknown; LOCATED IN: cellular component unknown; EXPRESSED IN: 15 plant structures;	142	157	165	154.667	11.6762	18	10	25	17.6667	7.50555	0.114224	0.00245951	Y
Ta01664	AT3G06650	ACLB-1 ATP-citrate lyase B-1	1035	907	1283	1075	191.165	264	173	283	240	58.7963	0.223256	0.00978017	Y
Ta04141	AT3G06730	TRX P, TRX z Thioredoxin z	209	205	172	195.333	20.306	20	21	24	21.6667	2.08167	0.110922	0.0054843	Y
Ta04142	AT3G06740	GATA15 GATA transcription factor 15	264	222	256	247.333	22.301	104	47	85	78.6667	29.023	0.318059	0.000706183	Y
Ta04159	AT3G06930	ATPRMT4B, PRMT4B protein arginine methyltransferase 4B	402	409	385	398.667	12.3423	163	146	149	152.667	9.07377	0.382943	0.00120411	Y
Ta04172	AT3G07050	GTP-binding family protein	665	646	652	654.333	9.71253	348	259	345	317.333	50.5404	0.484972	0.00553042	Y
Ta04173	AT3G07060	emb1974 NHL domain-containing protein	108	111	117	112	4.58258	28	18	28	24.6667	5.7735	0.220238	0.00193192	Y
Ta04178	AT3G07110	Ribosomal protein L13 family protein	808	747	711	755.333	49.034	322	276	335	311	31	0.411739	0.00595409	Y
Ta04181	AT3G07140	GPI transamidase component Gpi16 subunit family protein	299	284	306	296.333	11.2398	132	121	127	126.667	5.50757	0.427447	0.000801872	Y
Ta04198	AT3G07310	Protein of unknown function (DUF760)	300	265	312	292.333	24.4199	1396	877	921	1064.67	287.785	3.64196	0.0412123	Y
Ta04199	AT3G07320	O-Glycosyl hydrolases family 17 protein	213	177	164	184.667	25.3837	38	8	18	21.3333	15.2753	0.115523	0.00291515	Y
Ta01102	AT3G07440	unknown protein; BEST Arabidopsis thaliana protein match is: unknown protein (TAIR:AT5G48530.1); Has 37 Blast hits to 37 proteins in 13 species: Archae - 0; Bacteria - 0; Met	234	214	196	214.667	19.0088	91	80	75	82	8.18535	0.381988	0.00230884	Y
Ta04228	AT3G07590	Small nuclear ribonucleoprotein family protein	308	269	226	267.667	41.0163	55	56	62	57.6667	3.78594	0.215442	0.0146888	Y
Ta14245	AT3G07630	ADT2 arogenate dehydratase 2	116	165	118	133	27.7308	511	461	286	419.333	118.145	3.15288	0.0488349	Y
Ta04232	AT3G07630	ADT2 arogenate dehydratase 2	567	616	522	568.333	47.0142	1584	1443	990	1339	310.356	2.35601	0.0409632	Y
Ta04236	AT3G07670	Rubisco methyltransferase family protein	255	219	232	235.333	18.23	115	72	102	96.3333	22.053	0.409348	0.00125705	Y
Ta04243	AT3G07750	3'-5'-exoribonuclease family protein	196	193	185	191.333	5.68624	84	70	97	83.6667	13.5031	0.437282	0.0090859	Y
Ta04245	AT3G07770	Hsp89.1, AtHsp90.6, AtHsp90-6 HEAT SHOCK PROTEIN 89.1	897	924	1045	955.333	78.8184	214	140	249	201	55.6507	0.210398	0.0022491	Y
Ta04263	AT3G07800	Thymidine kinase	83	93	119	98.3333	18.5831	2	2	5	3	1.73205	0.0305085	0.0103391	Y
Ta04257	AT3G07860	Ubiquitin-like superfamily protein	398	367	307	357.333	46.2637	97	103	97	99	3.4641	0.277052	0.0102994	Y
Ta04256	AT3G07870	F-box and associated interaction domains-containing protein	36	31	27	31.3333	4.50925	134	101	115	116.667	16.563	3.7234	0.00909082	Y
Ta04273	AT3G08030	Protein of unknown function, DUF642	1005	1064	729	932.667	178.83	57	74	42	57.6667	16.0104	0.0618299	0.0115304	Y
Ta04281	AT3G08580	AAC1 ADP/ATP carrier 1	276	253	297	275.333	22.0076	63	25	45	44.3333	19.0088	0.161017	0.00240876	Y
Ta04283	AT3G08600	Protein of unknown function (DUF1191)	120	89	88	99	18.1934	29	18	24	23.6667	5.50757	0.239057	0.0113361	Y
Ta04293	AT3G08730	ATPK1, ATPK6, ATS6K1, PK6, PK1, S6K1 protein-serine kinase 1	1562	1651	1409	1540.67	122.402	4650	3029	3522	3733.67	830.971	2.42341	0.0474036	Y
Ta21878	AT3G08740	elongation factor P (EF-P) family protein	103	87	79	89.6667	12.2202	16	16	18	16.6667	1.1547	0.185874	0.0105882	Y
Ta04294	AT3G08740	elongation factor P (EF-P) family protein	536	529	679	581.333	84.6542	60	45	62	55.6667	9.29157	0.0957569	0.00748155	Y
Ta04319	AT3G08990	Yippee family putative zinc-binding protein	72	93	66	77	14.1774	315	228	191	244.667	63.6579	3.17749	0.0471998	Y
Ta04322	AT3G09010	Protein kinase superfamily protein	492	473	538	501	33.4215	3472	3577	2879	3309.33	376.359	6.60546	0.00701107	Y
Ta04323	AT3G09020	alpha 1,4-glycosyltransferase family protein	3	2	4	3	1	131	185	170	162	27.8747	54	0.0102946	Y
Ta04329	AT3G09050	unknown protein; FUNCTIONS IN: molecular function unknown; INVOLVED IN: biological process unknown; LOCATED IN: chloroplast thylakoid membrane, chloroplast; EXPRESSED IN: 21	304	249	327	293.333	40.0791	106	78	90	91.3333	14.0475	0.311364	0.00887466	Y
Ta04333	AT3G09085	Protein of unknown function (DUF962)	110	121	112	114.333	5.85947	308	300	266	291.333	22.301	2.5481	0.00514164	Y
Ta16585	AT3G09200	Ribosomal protein L10 family protein	5075	4477	5190	4914	382.796	1681	1041	1691	1471	372.424	0.299349	7.8528e-05	Y
Ta04341	AT3G09210	PTAC13 plastid transcriptionally active 13	348	353	352	351	2.64575	93	66	76	78.3333	13.6504	0.223172	0.00118303	Y
Ta06288	AT3G09360	Cyclin/Brf1-like TBP-binding protein	209	207	191	202.333	9.86577	59	45	52	52	7	0.257002	0.00194611	Y
Ta05998	AT3G09370	MYB3R-3, AtMYB3R3 myb domain protein 3r-3	78	75	88	80.3333	6.80686	171	150	182	167.667	16.2583	2.08714	0.00495965	Y
Ta06000	AT3G09380	Protein of unknown function (DUF59)	3475	2898	2130	2834.33	674.756	13663	8070	9880	10537.7	2853.91	3.71786	0.0335722	Y
Ta06007	AT3G09500	Ribosomal L29 family protein	3643	3773	2658	3358	609.693	958	1064	1026	1016	53.7029	0.302561	0.0222219	Y
Ta07871	AT3G09500	Ribosomal L29 family protein	668	721	495	628	118.191	117	103	143	121	20.2978	0.192675	0.023934	Y
Ta06009	AT3G09540	Pectin lyase-like superfamily protein	170	167	231	189.333	36.1156	1042	728	1072	947.333	190.54	5.00352	0.0166028	Y
Ta06016	AT3G09630	Ribosomal protein L4/L1 family	3446	3210	4183	3613	507.542	1054	677	1025	918.667	209.791	0.254267	0.00754565	Y
Ta06018	AT3G09650	HCF152, CRM3 Tetratricopeptide repeat (TPR)-like superfamily protein	66	89	103	86	18.6815	15	14	9	12.6667	3.21455	0.147287	0.0275952	Y
Ta06035	AT3G09770	RING/U-box superfamily protein	635	592	752	659.667	82.803	1767	1212	1559	1512.67	280.386	2.29308	0.0294011	Y
Ta06039	AT3G09820	ADK1, ATADK1 adenosine kinase 1	1327	1398	1449	1391.33	61.2726	261	183	252	232	42.6732	0.166747	0.00163637	Y
Ta06048	AT3G09860	unknown protein; Has 34 Blast hits to 34 proteins in 12 species: Archae - 0; Bacteria - 0; Metazoa - 0; Fungi - 0; Plants - 34; Viruses - 0; Other Eukaryotes - 0 (source: NCB	915	891	615	807	166.709	357	389	333	359.667	28.0951	0.445684	0.0336758	Y
Ta06066	AT3G10040	sequence-specific DNA binding transcription factors	471	405	506	460.667	51.2868	1293	1327	1384	1334.67	45.9819	2.89725	0.00109436	Y
Ta06067	AT3G10050	OMR1 L-O-methylthreonine resistant 1	1147	1203	1561	1303.67	224.609	484	338	380	400.667	75.162	0.307338	0.0267518	Y
Ta01350	AT3G10110	MEE67 Mitochondrial import inner membrane translocase subunit Tim17/Tim22/Tim23 family protein	161	175	112	149.333	33.0807	29	27	35	30.3333	4.16333	0.203125	0.0311318	Y
Ta06077	AT3G10160	ATDFC, DFC, FPGS2 DHFS-FPGS homolog C	104	112	154	123.333	26.8576	24	6	13	14.3333	9.07377	0.116216	0.0252953	Y
Ta06082	AT3G10210	SEC14 cytosolic factor family protein / phosphoglyceride transfer family protein	171	140	165	158.667	16.4418	348	298	400	348.667	51.0033	2.19748	0.0145338	Y
Ta06094	AT3G10340	PAL4 phenylalanine ammonia-lyase 4	3003	3195	5908	4035.33	1624.62	14236	12411	13381	13342.7	913.104	3.30646	0.013352	Y
Ta06103	AT3G10420	SPD1 P-loop containing nucleoside triphosphate hydrolases superfamily protein	345	333	487	388.333	85.6582	912	617	1152	893.667	267.971	2.30129	0.0474842	Y
Ta06104	AT3G10440	Shugoshin C terminus	131	119	137	129	9.16515	9	6	13	9.33333	3.51188	0.0723514	0.00079823	Y
Ta18875	AT3G10530	Transducin/WD40 repeat-like superfamily protein	255	227	254	245.333	15.885	107	121	90	106	15.5242	0.432065	0.01506	Y
Ta06115	AT3G10570	CYP77A6 cytochrome P450, family 77, subfamily A, polypeptide 6	1408	1665	2137	1736.67	369.746	26	39	45	36.6667	9.71253	0.0211132	0.0146798	Y
Ta06132	AT3G10700	GalAK galacturonic acid kinase	143	146	168	152.333	13.6504	26	23	24	24.3333	1.52753	0.159737	0.00406444	Y
Ta06138	AT3G10770	Single-stranded nucleic acid binding R3H protein	669	613	654	645.333	28.9885	1467	1048	1533	1349.33	263.041	2.09091	0.0356074	Y
Ta06157	AT3G10950	Zinc-binding ribosomal protein family protein	112	106	83	100.333	15.308	29	29	34	30.6667	2.88675	0.305648	0.021879	Y
Ta06158	AT3G10960	ATAZG1, AZG1 AZA-guanine resistant1	71	59	83	71	12	538	333	430	433.667	102.549	6.10798	0.0232315	Y
Ta16566	AT3G10985	SAG20, WI12, ATWI-12 senescence associated gene 20	4011	3126	2438	3191.67	788.553	11614	8060	7340	9004.67	2288.25	2.82131	0.0228967	Y
Ta16569	AT3G11020	DREB2B, DREB2 DRE/CRT-binding protein 2B	62	57	48	55.6667	7.0946	328	261	369	319.333	54.5191	5.73653	0.0160344	Y
Ta16574	AT3G11100	sequence-specific DNA binding transcription factors	512	421	499	477.333	49.2172	1295	1189	1066	1183.33	114.605	2.47905	0.00958873	Y
Ta16578	AT3G11170	FAD7, FADD fatty acid desaturase 7	802	835	933	856.667	68.1347	431	282	367	360	74.7462	0.420233	0.015685	Y
Ta16581	AT3G11210	SGNH hydrolase-type esterase superfamily protein	423	472	485	460	32.6956	59	68	33	53.3333	18.1751	0.115942	0.00389011	Y
Ta16588	AT3G11280	Duplicated homeodomain-like superfamily protein	87	94	89	90	3.60555	953	525	765	747.667	214.526	8.30741	0.0347523	Y
Ta25682	AT3G11630	Thioredoxin superfamily protein	2913	2659	3473	3015	416.476	251	132	233	205.333	64.1431	0.0681039	0.00600253	Y
Ta25680	AT3G11650	NHL2 NDR1/HIN1-like 2	13	10	16	13	3	264	247	292	267.667	22.723	20.5897	0.00200016	Y
Ta25679	AT3G11660	NHL1 NDR1/HIN1-like 1	470	504	501	491.667	18.8237	2671	2509	3273	2817.67	402.563	5.73085	0.00964203	Y
Ta25676	AT3G11690	unknown protein; FUNCTIONS IN: molecular function unknown; INVOLVED IN: biological process unknown; LOCATED IN: chloroplast; EXPRESSED IN: 24 plant structures; EXPRESSED DURI	550	655	815	673.333	133.448	2958	2634	2601	2731	197.279	4.05594	0.00788578	Y
Ta25675	AT3G11700	FLA18 FASCICLIN-like arabinogalactan protein 18 precursor	1099	1232	1247	1192.67	81.4637	576	527	680	594.333	78.1302	0.498323	0.00829168	Y
Ta25673	AT3G11720	Polyketide cyclase/dehydrase and lipid transport superfamily protein	140	184	129	151	29.1033	1065	1239	1131	1145	87.8408	7.58278	0.00143847	Y
Ta12466	AT3G11830	TCP-1/cpn60 chaperonin family protein	1031	1004	1229	1088	122.854	447	286	413	382	84.8587	0.351103	0.00894945	Y
Ta12473	AT3G11940	ATRPS5A, AML1, RPS5A ribosomal protein 5A	3362	3283	3058	3234.33	157.735	1006	801	941	916	104.762	0.283211	0.00212483	Y
Ta12474	AT3G11945	PDS2, ATHST, HST homogentisate prenyltransferase	160	158	211	176.333	30.0389	33	14	37	28	12.2882	0.15879	0.00847086	Y
Ta12475	AT3G11950	TRAF-like superfamily protein	45	64	50	53	9.84886	108	123	93	108	15	2.03774	0.0121177	Y
Ta12477	AT3G11964	RNA binding;RNA binding	533	571	577	560.333	23.8607	224	222	228	224.667	3.05505	0.400952	0.00157411	Y
Ta12491	AT3G12080	emb2738 GTP-binding family protein	192	231	245	222.667	27.4651	91	74	107	90.6667	16.5025	0.407186	0.015163	Y
Ta12499	AT3G12145	FLR1, FLOR1 Leucine-rich repeat (LRR) family protein	3816	3228	2576	3206.67	620.275	39	37	33	36.3333	3.05505	0.0113306	0.0124013	Y
Ta12502	AT3G12170	Chaperone DnaJ-domain superfamily protein	285	274	290	283	8.18535	88	88	111	95.6667	13.2791	0.338045	0.000781115	Y
Ta12509	AT3G12270	ATPRMT3, PRMT3 protein arginine methyltransferase 3	109	121	130	120	10.5357	38	23	43	34.6667	10.4083	0.288889	0.00833279	Y
Ta12510	AT3G12280	RBR1, RBR, RB, ATRBR1, RB1 retinoblastoma-related 1	538	483	678	566.333	100.54	271	195	331	265.667	68.1567	0.469099	0.00628365	Y
Ta12516	AT3G12370	Ribosomal protein L10 family protein	320	346	263	309.667	42.4539	68	88	60	72	14.4222	0.232508	0.00532918	Y
Ta00649	AT3G12480	NF-YC11 nuclear factor Y, subunit C11	140	135	139	138	2.64575	310	249	292	283.667	31.3422	2.05556	0.0127035	Y
Ta12522	AT3G12490	ATCYSB, ATCYS6, CYSB cystatin B	1026	890	1043	986.333	83.859	3293	1963	2677	2644.33	665.601	2.68097	0.0406497	Y
Ta12526	AT3G12520	SULTR4;2 sulfate transporter 4;2	271	271	381	307.667	63.5085	796	761	683	746.667	57.8475	2.42687	0.0239857	Y
Ta12527	AT3G12530	PSF2 PSF2	155	139	163	152.333	12.2202	25	10	14	16.3333	7.76745	0.107221	0.00228096	Y
Ta12537	AT3G12610	DRT100 Leucine-rich repeat (LRR) family protein	1023	985	1283	1097	162.197	91	121	75	95.6667	23.3524	0.0872075	0.0108544	Y
Ta12544	AT3G12670	emb2742 CTP synthase family protein	219	196	266	227	35.6791	81	62	71	71.3333	9.50438	0.314244	0.0156416	Y
Ta25357	AT3G12760	CONTAINS InterPro DOMAIN/s: Defective-in-cullin neddylation protein (InterPro:IPR014764), Protein of unknown function DUF298 (InterPro:IPR005176), UBA-like (InterPro:IPR00906	279	221	269	256.333	31.0054	148	111	121	126.667	19.1398	0.494148	0.00710692	Y
Ta12557	AT3G12780	PGK1 phosphoglycerate kinase 1	2034	1823	2971	2276	611.064	475	254	322	350.333	113.192	0.153925	0.033513	Y
Ta12563	AT3G12860	NOP56-like pre RNA processing ribonucleoprotein	215	199	275	229.667	40.0666	51	35	47	44.3333	8.32666	0.193033	0.0129922	Y
Ta12569	AT3G12920	SBP (S-ribonuclease binding protein) family protein	500	445	590	511.667	73.2006	1925	1116	1462	1501	405.908	2.93355	0.0481971	Y
Ta12572	AT3G12950	Trypsin family protein	283	276	347	302	39.128	773	597	639	669.667	91.9203	2.21744	0.0270565	Y
Ta12578	AT3G13000	Protein of unknown function, DUF547	314	285	258	285.667	28.006	29	10	18	19	9.53939	0.0665111	0.00260696	Y
Ta12579	AT3G13040	myb-like HTH transcriptional regulator family protein	399	362	298	353	51.0979	172	150	177	166.333	14.3643	0.471199	0.0300642	Y
Ta11376	AT3G13120	Ribosomal protein S10p/S20e family protein	1004	1007	949	986.667	32.6548	297	368	256	307	56.6657	0.311149	0.000929066	Y
Ta11372	AT3G13160	Tetratricopeptide repeat (TPR)-like superfamily protein	302	275	380	319	54.5252	144	91	117	117.333	26.5016	0.367816	0.0236435	Y
Ta11369	AT3G13180	NOL1/NOP2/sun family protein / antitermination NusB domain-containing protein	183	236	228	215.667	28.5715	60	51	45	52	7.54983	0.241113	0.0150981	Y
Ta11367	AT3G13200	EMB2769 Cwf15 / Cwc15 cell cycle control family protein	1439	1262	1527	1409.33	134.968	3236	2573	2852	2887	332.883	2.04849	0.0114822	Y
Ta11115	AT3G13230	RNA-binding KH domain-containing protein	232	247	201	226.667	23.4592	87	109	92	96	11.5326	0.423529	0.00703792	Y
Ta11095	AT3G13440	S-adenosyl-L-methionine-dependent methyltransferases superfamily protein	108	87	131	108.667	22.0076	727	626	495	616	116.323	5.66871	0.0213249	Y
Ta11091	AT3G13470	TCP-1/cpn60 chaperonin family protein	1274	1413	2198	1628.33	498.217	227	158	271	218.667	56.959	0.134289	0.0337011	Y
Ta11082	AT3G13560	O-Glycosyl hydrolases family 17 protein	345	299	324	322.667	23.029	59	45	54	52.6667	7.0946	0.163223	0.0011685	Y
Ta11080	AT3G13580	Ribosomal protein L30/L7 family protein	842	808	686	778.667	82.0325	240	198	232	223.333	22.301	0.286815	0.00823845	Y
Ta11077	AT3G13600	calmodulin-binding family protein	128	181	152	153.667	26.5393	18	10	12	13.3333	4.16333	0.0867679	0.0153845	Y
Ta18185	AT3G13677	unknown protein; Has 24 Blast hits to 24 proteins in 11 species: Archae - 0; Bacteria - 0; Metazoa - 0; Fungi - 0; Plants - 24; Viruses - 0; Other Eukaryotes - 0 (source: NCB	71	63	38	57.3333	17.2143	119	144	117	126.667	15.0444	2.2093	0.0229249	Y
Ta18192	AT3G13740	Ribonuclease III family protein	253	250	257	253.333	3.51188	90	74	100	88	13.1149	0.347368	0.00114835	Y
Ta18201	AT3G13800	Metallo-hydrolase/oxidoreductase superfamily protein	109	97	89	98.3333	10.0664	14	6	13	11	4.3589	0.111864	0.00435631	Y
Ta18207	AT3G13860	HSP60-3A heat shock protein 60-3A	546	503	597	548.667	47.0567	227	169	240	212	37.8021	0.386391	0.00107561	Y
Ta18214	AT3G13910	Protein of unknown function (DUF3511)	934	1055	977	988.667	61.3379	2257	2682	2497	2478.67	213.092	2.50708	0.00355125	Y
Ta18220	AT3G13970	APG12, APG12B Ubiquitin-like superfamily protein	306	250	184	246.667	61.0683	705	751	751	735.667	26.5581	2.98243	0.00983943	Y
Ta18223	AT3G14000	ATBRXL2, BRX-LIKE2 DZC (Disease resistance/zinc finger/chromosome condensation-like region) domain containing protein	118	134	103	118.333	15.5027	23	16	16	18.3333	4.04145	0.15493	0.00852312	Y
Ta16277	AT3G14190	unknown protein; BEST Arabidopsis thaliana protein match is: unknown protein (TAIR:AT5G12360.1); Has 18 Blast hits to 18 proteins in 5 species: Archae - 0; Bacteria - 0; Meta	109	112	93	104.667	10.2144	11	2	16	9.66667	7.0946	0.0923567	0.0101481	Y
Ta16270	AT3G14240	Subtilase family protein	1044	679	785	836	187.768	157	86	81	108	42.5088	0.129187	0.0135809	Y
Ta16266	AT3G14280	unknown protein; Has 51 Blast hits to 51 proteins in 13 species: Archae - 0; Bacteria - 0; Metazoa - 0; Fungi - 0; Plants - 51; Viruses - 0; Other Eukaryotes - 0 (source: NCB	16	6	6	9.33333	5.7735	319	290	176	261.667	75.5932	28.0357	0.0260352	Y
Ta16263	AT3G14310	ATPME3, PME3 pectin methylesterase 3	372	415	370	385.667	25.4231	58	27	47	44	15.7162	0.114088	0.00462307	Y
Ta16252	AT3G14350	SRF7 STRUBBELIG-receptor family 7	720	741	791	750.667	36.4737	311	300	432	347.667	73.2416	0.463144	0.00348723	Y
Ta16249	AT3G14380	Uncharacterised protein family (UPF0497)	593	886	834	771	156.33	354	383	414	383.667	30.0056	0.497622	0.0381869	Y
Ta16245	AT3G14420	Aldolase-type TIM barrel family protein	2275	1488	2543	2102	548.364	120	95	105	106.667	12.5831	0.0507453	0.0235957	Y
Ta16242	AT3G14440	NCED3, ATNCED3, STO1, SIS7 nine-cis-epoxycarotenoid dioxygenase 3	91	153	89	111	36.3868	621	418	390	476.333	126.065	4.29129	0.04792	Y
Ta14863	AT3G14450	CID9 CTC-interacting domain 9	126	122	180	142.667	32.3934	65	53	77	65	12	0.455607	0.0263991	Y
Ta14861	AT3G14470	NB-ARC domain-containing disease resistance protein	150	167	200	172.333	25.4231	65	43	69	59	14	0.34236	0.0155715	Y
Ta14848	AT3G14690	CYP72A15 cytochrome P450, family 72, subfamily A, polypeptide 15	1535	1261	842	1212.67	349.019	70103	63383	64983	66156.3	3510.29	54.5544	0.00085805	Y
Ta14850	AT3G14690	CYP72A15 cytochrome P450, family 72, subfamily A, polypeptide 15	35	32	57	41.3333	13.6504	1618	753	1474	1281.67	463.466	31.0081	0.0424557	Y
Ta13894	AT3G14890	phosphoesterase	498	512	628	546	71.3583	117	61	76	84.6667	28.9885	0.155067	0.0113776	Y
Ta13885	AT3G14980	Acyl-CoA N-acyltransferase with RING/FYVE/PHD-type zinc finger protein	158	149	186	164.333	19.2959	77	64	77	72.6667	7.50555	0.442191	0.00897523	Y
Ta13883	AT3G15000	cobalt ion binding	285	165	335	261.667	87.3689	128	60	159	115.667	50.6392	0.442038	0.0204798	Y
Ta09390	AT3G15000	cobalt ion binding	569	441	835	615	200.988	249	161	308	239.333	73.9752	0.38916	0.0390963	Y
Ta13871	AT3G15110	unknown protein; FUNCTIONS IN: molecular function unknown; INVOLVED IN: biological process unknown; LOCATED IN: chloroplast thylakoid membrane; EXPRESSED IN: 20 plant structu	97	73	121	97	24	7	4	9	6.66667	2.51661	0.0687285	0.0183672	Y
Ta13862	AT3G15190	chloroplast 30S ribosomal protein S20, putative	1079	996	1067	1047.33	44.859	329	198	258	261.667	65.5769	0.249841	0.000531127	Y
Ta13853	AT3G15270	SPL5 squamosa promoter binding protein-like 5	441	368	221	343.333	112.055	38	47	28	37.6667	9.50438	0.109709	0.0377161	Y
Ta13852	AT3G15280	unknown protein; FUNCTIONS IN: molecular function unknown; LOCATED IN: mitochondrion; EXPRESSED IN: 8 plant structures; EXPRESSED DURING: L mature pollen stage, 4 anthesis, p	107	106	80	97.6667	15.308	3	2	1	2	1	0.0204778	0.00750252	Y
Ta13842	AT3G15358	unknown protein; FUNCTIONS IN: molecular function unknown; INVOLVED IN: biological process unknown; LOCATED IN: endomembrane system; BEST Arabidopsis thaliana protein match i	62	55	53	56.6667	4.72582	125	126	121	124	2.64575	2.18824	0.0011987	Y
Ta13837	AT3G15360	ATHM4, TRX-M4, ATM4 thioredoxin M-type 4	233	185	241	219.667	30.2875	80	74	86	80	6	0.364188	0.010385	Y
Ta13830	AT3G15430	Regulator of chromosome condensation (RCC1) family protein	239	246	235	240	5.56776	817	554	688	686.333	131.508	2.85972	0.0292184	Y
Ta13822	AT3G15530	S-adenosyl-L-methionine-dependent methyltransferases superfamily protein	307	331	300	312.667	16.2583	172	91	105	122.667	43.2936	0.392324	0.0246787	Y
Ta13819	AT3G15540	IAA19, MSG2 indole-3-acetic acid inducible 19	125	130	195	150	39.0512	354	265	466	361.667	100.719	2.41111	0.034237	Y
Ta13817	AT3G15550	unknown protein; Has 25732 Blast hits to 16979 proteins in 961 species: Archae - 144; Bacteria - 1801; Metazoa - 12681; Fungi - 1868; Plants - 912; Viruses - 94; Other Eukary	103	90	81	91.3333	11.0604	5	8	4	5.66667	2.08167	0.0620438	0.00542123	Y
Ta13815	AT3G15580	ATG8I, APG8H Ubiquitin-like superfamily protein	363	337	258	319.333	54.6839	806	799	816	807	8.544	2.52714	0.00528447	Y
Ta16735	AT3G15760	unknown protein; FUNCTIONS IN: molecular function unknown; INVOLVED IN: biological process unknown; LOCATED IN: endomembrane system; EXPRESSED IN: 22 plant structures; EXPRES	24	22	17	21	3.60555	511	317	286	371.333	121.944	17.6825	0.0364142	Y
Ta16734	AT3G15780	unknown protein; BEST Arabidopsis thaliana protein match is: unknown protein (TAIR:AT1G52550.1); Has 20 Blast hits to 20 proteins in 5 species: Archae - 0; Bacteria - 0; Meta	124	113	108	115	8.18535	383	288	305	325.333	50.659	2.82899	0.0139963	Y
Ta16731	AT3G15810	Protein of unknown function (DUF567)	1994	2186	3051	2410.33	563.078	7792	5814	6196	6600.67	1049.26	2.73849	0.0358785	Y
Ta16730	AT3G15820	ROD1 phosphatidic acid phosphatase-related / PAP2-related	627	623	647	632.333	12.8582	254	169	279	234	57.6628	0.370058	0.00485991	Y
Ta16728	AT3G15850	FAD5, FADB, JB67, ADS3 fatty acid desaturase 5	524	600	626	583.333	53.0031	100	62	58	73.3333	23.1805	0.125714	0.00731608	Y
Ta16720	AT3G15940	UDP-Glycosyltransferase superfamily protein	187	191	226	201.333	21.4554	23	37	30	30	7	0.149007	0.00542123	Y
Ta16717	AT3G15950	NAI2 DNA topoisomerase-related	148	242	206	198.667	47.4271	60	76	93	76.3333	16.5025	0.384228	0.0335645	Y
Ta16704	AT3G16030	CES101 lectin protein kinase family protein	89	109	105	101	10.583	36	25	16	25.6667	10.0167	0.254125	0.0216175	Y
Ta16696	AT3G16120	Dynein light chain type 1 family protein	214	207	125	182	49.4874	60	76	51	62.3333	12.6623	0.342491	0.0372913	Y
Ta16693	AT3G16150	N-terminal nucleophile aminohydrolases (Ntn hydrolases) superfamily protein	52	24	52	42.6667	16.1658	1135	624	738	832.333	268.243	19.5078	0.0337013	Y
Ta16691	AT3G16170	AMP-dependent synthetase and ligase family protein	847	835	1095	925.667	146.77	374	175	295	281.333	100.201	0.303925	0.0209347	Y
Ta16688	AT3G16180	Major facilitator superfamily protein	217	226	204	215.667	11.0604	81	47	76	68	18.3576	0.315301	0.011306	Y
Ta08764	AT3G16240	DELTA-TIP, TIP2;1, DELTA-TIP1, AQP1, ATTIP2;1 delta tonoplast integral protein	699	773	672	714.667	52.2909	98	156	135	129.667	29.3655	0.181437	0.00174088	Y
Ta08769	AT3G16280	Integrase-type DNA-binding superfamily protein	60	58	94	70.6667	20.232	1207	901	968	1025.33	160.855	14.5094	0.0100806	Y
Ta08770	AT3G16290	EMB2083 AAA-type ATPase family protein	364	396	480	413.333	59.911	152	146	139	145.667	6.50641	0.352419	0.0198385	Y
Ta08780	AT3G16400	ATMLP-470 nitrile specifier protein 1	8455	8822	8405	8560.67	227.698	343	325	334	334	9	0.0390157	0.000271914	Y
Ta10993	AT3G16410	NSP4 nitrile specifier protein 4	5521	5554	10081	7052	2623.24	415	370	363	382.667	28.2194	0.0542636	0.0484821	Y
Ta08782	AT3G16480	MPPalpha mitochondrial processing peptidase alpha subunit	838	912	1096	948.667	132.851	367	280	326	324.333	43.5239	0.341883	0.0186175	Y
Ta08797	AT3G16640	TCTP translationally controlled tumor protein	37103	34794	25224	32373.7	6298.51	8402	7286	7917	7868.33	559.589	0.243047	0.0210831	Y
Ta08803	AT3G16700	Fumarylacetoacetate (FAA) hydrolase family	105	89	107	100.333	9.86577	17	19	16	17.3333	1.52753	0.172757	0.006184	Y
Ta01482	AT3G16740	F-box and associated interaction domains-containing protein	46	45	48	46.3333	1.52753	121	88	121	110	19.0526	2.3741	0.0254214	Y
Ta08812	AT3G16810	APUM24, PUM24 pumilio 24	358	354	336	349.333	11.7189	158	142	176	158.667	17.0098	0.454198	0.00672887	Y
Ta08816	AT3G16840	P-loop containing nucleoside triphosphate hydrolases superfamily protein	361	372	346	359.667	13.0512	167	146	177	163.333	15.8219	0.454124	0.00698536	Y
Ta08827	AT3G16940	calmodulin binding;transcription regulators	320	282	369	323.667	43.6157	951	747	938	878.667	114.212	2.71473	0.00752823	Y
Ta08829	AT3G17000	UBC32 ubiquitin-conjugating enzyme 32	367	307	386	353.333	41.2351	915	790	849	851.333	62.5327	2.40943	0.002644	Y
Ta10663	AT3G17000	UBC32 ubiquitin-conjugating enzyme 32	475	431	590	498.667	82.0995	1156	761	1085	1000.67	210.571	2.00668	0.0384518	Y
Ta08836	AT3G17070	Peroxidase family protein	152	142	202	165.333	32.1455	23	25	17	21.6667	4.16333	0.131048	0.0206189	Y
Ta08841	AT3G17120	unknown protein; BEST Arabidopsis thaliana protein match is: unknown protein (TAIR:AT1G02380.1); Has 35333 Blast hits to 34131 proteins in 2444 species: Archae - 798; Bacteri	207	280	210	232.333	41.3078	41	16	29	28.6667	12.5033	0.123386	0.0216659	Y
Ta21542	AT3G17300	unknown protein; Has 48 Blast hits to 48 proteins in 21 species: Archae - 0; Bacteria - 0; Metazoa - 0; Fungi - 0; Plants - 40; Viruses - 0; Other Eukaryotes - 8 (source: NCB	462	482	408	450.667	38.2797	201	224	216	213.667	11.6762	0.474112	0.00890593	Y
Ta08864	AT3G17360	POK1 phragmoplast orienting kinesin 1	102	99	77	92.6667	13.6504	4	8	7	6.33333	2.08167	0.0683453	0.00936283	Y
Ta08859	AT3G17410	Protein kinase superfamily protein	186	136	186	169.333	28.8675	637	445	544	542	96.0156	3.20079	0.0122573	Y
Ta21536	AT3G17450	hAT dimerisation domain-containing protein	233	226	313	257.333	48.3356	148	101	135	128	24.2693	0.497409	0.0407376	Y
Ta21535	AT3G17460	PHD finger family protein	356	320	319	331.667	21.0792	49	16	33	32.6667	16.5025	0.0984925	0.000480632	Y
Ta21534	AT3G17465	RPL3P ribosomal protein L3 plastid	365	349	290	334.667	39.5011	64	191	93	116	66.5507	0.346614	0.0360464	Y
Ta08857	AT3G17550	Haloacid dehalogenase-like hydrolase (HAD) superfamily protein	81	84	71	78.6667	6.80686	173	152	153	159.333	11.8462	2.02542	0.00736273	Y
Ta21521	AT3G17611	ATRBL14, RBL14 RHOMBOID-like protein 14	61	62	71	64.6667	5.50757	165	144	126	145	19.5192	2.24227	0.0297312	Y
Ta16005	AT3G17770	Dihydroxyacetone kinase	295	307	343	315	24.98	1117	1023	1233	1124.33	105.192	3.56931	0.00389021	Y
Ta16000	AT3G17820	ATGSKB6, GLN1.3, GLN1;3 glutamine synthetase 1.3	1504	1435	2010	1649.67	313.959	738	195	419	450.667	272.882	0.273187	0.0375232	Y
Ta15999	AT3G17830	Molecular chaperone Hsp40/DnaJ family protein	146	129	132	135.667	9.07377	20	8	17	15	6.245	0.110565	0.000693701	Y
Ta15998	AT3G17840	RLK902 receptor-like kinase 902	438	366	286	363.333	76.0351	20	0	8	9.33333	10.0664	0.0256881	0.0130606	Y
Ta18771	AT3G18000	NMT1, XPL1, PEAMT S-adenosyl-L-methionine-dependent methyltransferases superfamily protein	320	291	384	331.667	47.585	101	88	80	89.6667	10.5987	0.270352	0.0163631	Y
Ta20122	AT3G18080	BGLU44 B-S glucosidase 44	2407	2136	3753	2765.33	866.011	52	35	43	43.3333	8.5049	0.0156702	0.0320525	Y
Ta20147	AT3G18110	EMB1270 Pentatricopeptide repeat (PPR) superfamily protein	187	194	237	206	27.074	67	25	50	47.3333	21.1266	0.229773	0.0155493	Y
Ta20146	AT3G18130	RACK1C AT receptor for activated C kinase 1C	1631	1514	1534	1559.67	62.5806	396	261	381	346	73.9932	0.221842	0.000642367	Y
Ta20138	AT3G18190	TCP-1/cpn60 chaperonin family protein	1009	931	1123	1021	96.5609	453	438	482	457.667	22.3681	0.448253	0.00574439	Y
Ta20132	AT3G18240	Ribosomal protein S24/S35, mitochondrial	385	412	427	408	21.2838	130	95	134	119.667	21.4554	0.293301	0.00389572	Y
Ta20158	AT3G18390	EMB1865 CRS1 / YhbY (CRM) domain-containing protein	479	469	574	507.333	57.9511	206	123	228	185.667	55.3745	0.365966	0.00567391	Y
Ta20165	AT3G18490	Eukaryotic aspartyl protease family protein	950	693	947	863.333	147.521	416	210	215	280.333	117.517	0.32471	0.0165473	Y
Ta01263	AT3G18524	MSH2, ATMSH2 MUTS homolog 2	116	105	116	112.333	6.35085	23	21	13	19	5.2915	0.169139	0.00343881	Y
Ta01261	AT3G18560	unknown protein; BEST Arabidopsis thaliana protein match is: unknown protein (TAIR:AT1G49000.1); Has 95 Blast hits to 95 proteins in 13 species: Archae - 0; Bacteria - 0; Met	26	42	16	28	13.1149	265	313	187	255	63.5925	9.10714	0.0164555	Y
Ta01257	AT3G18600	P-loop containing nucleoside triphosphate hydrolases superfamily protein	651	531	562	581.333	62.2923	175	148	217	180	34.7707	0.309633	0.00926991	Y
Ta01249	AT3G18680	Amino acid kinase family protein	433	483	542	486	54.5619	136	56	130	107.333	44.5571	0.22085	0.0115556	Y
Ta01245	AT3G18730	TSK, MGO3, BRU1 tetratricopeptide repeat (TPR)-containing protein	136	148	147	143.667	6.65833	13	10	13	12	1.73205	0.0835267	0.00115806	Y
Ta01244	AT3G18740	Ribosomal protein L7Ae/L30e/S12e/Gadd45 family protein	3418	3533	2750	3233.67	422.796	1010	1077	1124	1070.33	57.2917	0.330997	0.0151147	Y
Ta01241	AT3G18770	Autophagy-related protein 13	77	59	95	77	18	304	196	286	262	57.8619	3.4026	0.0194055	Y
Ta01229	AT3G18850	LPAT5 lysophosphatidyl acyltransferase 5	2344	2208	2377	2309.67	89.5786	136	54	73	87.6667	42.9224	0.0379564	0.00038946	Y
Ta01226	AT3G18890	NAD(P)-binding Rossmann-fold superfamily protein	311	307	308	308.667	2.08167	65	37	47	49.6667	14.1892	0.160907	0.000729661	Y
Ta01223	AT3G18930	RING/U-box superfamily protein	154	107	110	123.667	26.3122	45	39	30	38	7.54983	0.307278	0.0195909	Y
Ta01216	AT3G19010	2-oxoglutarate (2OG) and Fe(II)-dependent oxygenase superfamily protein	557	514	682	584.333	87.2716	150	119	131	133.333	15.6312	0.22818	0.0121258	Y
Ta01213	AT3G19050	POK2 phragmoplast orienting kinesin 2	152	144	120	138.667	16.6533	8	10	7	8.33333	1.52753	0.0600962	0.00487641	Y
Ta01204	AT3G19180	ARC6H, PARC6, ATCDP1, CDP1 paralog of ARC6	197	203	239	213	22.7156	110	78	93	93.6667	16.0104	0.43975	0.0202989	Y
Ta01201	AT3G19210	ATRAD54, CHR25, RAD54 homolog of RAD54	71	77	101	83	15.8745	17	4	9	10	6.55744	0.120482	0.0218437	Y
Ta01179	AT3G19240	Vacuolar import/degradation, Vid27-related protein	367	372	446	395	44.238	930	620	856	802	161.901	2.03038	0.0464775	Y
Ta01190	AT3G19360	Zinc finger (CCCH-type) family protein	121	155	105	127	25.5343	45	56	46	49	6.08276	0.385827	0.0213744	Y
Ta01191	AT3G19370	Plant protein of unknown function (DUF869)	565	436	716	572.333	140.144	3001	3484	3612	3365.67	322.23	5.88061	0.00430984	Y
Ta01192	AT3G19380	PUB25 plant U-box 25	85	87	68	80	10.4403	322	239	185	248.667	69.0097	3.10833	0.0418419	Y
Ta01170	AT3G19510	HAT3.1 Homeodomain-like protein with RING/FYVE/PHD-type zinc finger domain	291	292	276	286.333	8.96289	133	107	142	127.333	18.1751	0.444703	0.00847456	Y
Ta01146	AT3G19770	ATVPS9A, VPS9A, VPS9 Vacuolar sorting protein 9 (VPS9) domain	155	188	186	176.333	18.5023	397	397	339	377.667	33.4863	2.14178	0.0162423	Y
Ta01138	AT3G19830	NTMC2TYPE5.2, NTMC2T5.2 Calcium-dependent lipid-binding (CaLB domain) family protein	3245	3062	4005	3437.33	500.056	647	512	478	545.667	89.3887	0.158747	0.0118763	Y
Ta01125	AT3G19950	RING/U-box superfamily protein	224	172	230	208.667	31.8957	596	387	462	481.667	105.879	2.30831	0.0316328	Y
Ta01121	AT3G19990	unknown protein; INVOLVED IN: biological process unknown; LOCATED IN: chloroplast stroma, chloroplast; EXPRESSED IN: 23 plant structures; EXPRESSED DURING: 13 growth stages;	364	321	506	397	96.8143	1139	788	1013	980	177.812	2.46851	0.0264217	Y
Ta21650	AT3G20050	ATTCP-1, TCP-1 T-complex protein 1 alpha subunit	1505	1459	1671	1545	111.517	691	445	697	611	143.792	0.395469	0.00425232	Y
Ta21657	AT3G20150	Kinesin motor family protein	127	92	100	106.333	18.3394	24	12	13	16.3333	6.65833	0.153605	0.00567155	Y
Ta23974	AT3G20250	APUM5, PUM5 pumilio 5	381	351	416	382.667	32.532	1494	910	1242	1215.33	292.912	3.17596	0.03498	Y
Ta23975	AT3G20260	Protein of unknown function (DUF1666)	123	132	90	115	22.1133	15	8	13	12	3.60555	0.104348	0.0174719	Y
Ta23979	AT3G20290	ATEHD1, EHD1 EPS15 homology domain 1	594	519	694	602.333	87.7971	1345	1013	1494	1284	246.234	2.13171	0.0188332	Y
Ta23984	AT3G20340	Expression of the gene is downregulated in the presence of paraquat, an inducer of photoxidative stress.	2	5	1	2.66667	2.08167	163	156	124	147.667	20.7926	55.375	0.00609522	Y
Ta23993	AT3G20370	TRAF-like family protein	4705	5385	5335	5141.67	378.99	658	554	646	619.333	56.8976	0.120454	0.00283201	Y
Ta10185	AT3G20370	TRAF-like family protein	178	213	333	241.333	81.2917	20	8	33	20.3333	12.5033	0.0842541	0.0339084	Y
Ta23999	AT3G20440	EMB2729, BE1 Alpha amylase family protein	348	328	316	330.667	16.1658	150	138	125	137.667	12.5033	0.416331	0.000169984	Y
Ta13488	AT3G20670	HTA13 histone H2A 13	1688	1631	1527	1615.33	81.6354	269	142	207	206	63.5059	0.127528	0.00120787	Y
Ta13489	AT3G20680	Domain of unknown function (DUF1995)	105	104	108	105.667	2.08167	6	2	8	5.33333	3.05505	0.0504732	7.72529e-05	Y
Ta03497	AT3G20960	CYP705A33 cytochrome P450, family 705, subfamily A, polypeptide 33	131	105	121	119	13.1149	4	4	4	4	0	0.0336134	0.00430723	Y
Ta07044	AT3G21100	RNA-binding (RRM/RBD/RNP motifs) family protein	208	191	154	184.333	27.6104	75	78	59	70.6667	10.2144	0.383363	0.00919388	Y
Ta07043	AT3G21110	PUR7, PURC purin 7	354	325	375	351.333	25.1064	154	103	140	132.333	26.3502	0.37666	0.00216831	Y
Ta21384	AT3G21230	4CL5 4-coumarate:CoA ligase 5	806	744	1880	1143.33	638.725	4863	2600	5188	4217	1409.76	3.68834	0.0414561	Y
Ta21383	AT3G21250	MRP6, ABCC8 multidrug resistance-associated protein 6	1043	790	1109	980.667	168.387	212	233	159	201.333	38.1357	0.205303	0.0215715	Y
Ta09575	AT3G21270	ADOF2, DOF2 DOF zinc finger protein 2	505	586	592	561	48.5901	4170	3791	3756	3905.67	229.587	6.96197	0.00229776	Y
Ta09576	AT3G21280	UBP7 ubiquitin-specific protease 7	52	58	51	53.6667	3.78594	123	121	101	115	12.1655	2.14286	0.00980773	Y
Ta09581	AT3G21295	Tudor/PWWP/MBT superfamily protein	206	168	214	196	24.5764	638	517	507	554	72.9178	2.82653	0.012483	Y
Ta09583	AT3G21300	RNA methyltransferase family protein	230	210	258	232.667	24.1109	86	89	83	86	3	0.369628	0.0111885	Y
Ta09600	AT3G21400	unknown protein; FUNCTIONS IN: molecular function unknown; INVOLVED IN: N-terminal protein myristoylation; EXPRESSED IN: 22 plant structures; EXPRESSED DURING: 13 growth stag	269	302	273	281.333	18.0093	130	144	130	134.667	8.0829	0.478673	0.00155114	Y
Ta09611	AT3G21510	AHP1 histidine-containing phosphotransmitter 1	263	281	168	237.333	60.7152	1231	1215	1131	1192.33	53.7153	5.02388	0.000123146	Y
Ta22057	AT3G21540	transducin family protein / WD-40 repeat family protein	248	252	251	250.333	2.08167	123	88	109	106.667	17.6163	0.426099	0.00611799	Y
Ta09638	AT3G21700	SGP2 Ras-related small GTP-binding family protein	269	290	390	316.333	64.6555	2189	1297	1428	1638	481.654	5.17808	0.0476473	Y
Ta24022	AT3G21710	unknown protein; Has 35333 Blast hits to 34131 proteins in 2444 species: Archae - 798; Bacteria - 22429; Metazoa - 974; Fungi - 991; Plants - 531; Viruses - 0; Other Eukaryot	67	78	113	86	24.0208	2485	3328	2691	2834.67	439.48	32.9612	0.00848968	Y
Ta22533	AT3G21820	ATXR2, SDG36 histone-lysine N-methyltransferase ATXR2	175	170	197	180.667	14.3643	40	31	50	40.3333	9.50438	0.223247	0.00063131	Y
Ta23455	AT3G22104	Phototropic-responsive NPH3 family protein	140	107	125	124	16.5227	19	16	21	18.6667	2.51661	0.150538	0.00673121	Y
Ta04857	AT3G22160	VQ motif-containing protein	28	28	12	22.6667	9.2376	236	195	206	212.333	21.2211	9.36765	0.00400044	Y
Ta04852	AT3G22210	unknown protein; FUNCTIONS IN: molecular function unknown; INVOLVED IN: biological process unknown; LOCATED IN: endomembrane system; EXPRESSED IN: 21 plant structures; EXPRES	117	144	97	119.333	23.5867	29	43	38	36.6667	7.0946	0.307263	0.0218161	Y
Ta04845	AT3G22275	unknown protein; FUNCTIONS IN: molecular function unknown; INVOLVED IN: biological process unknown; LOCATED IN: cellular component unknown; Has 22 Blast hits to 22 proteins i	638	968	779	795	165.581	3	4	8	5	2.64575	0.00628931	0.0142855	Y
Ta23736	AT3G22410	Sec14p-like phosphatidylinositol transfer family protein	52	31	59	47.3333	14.5717	322	196	241	253	63.8514	5.34507	0.0241287	Y
Ta22658	AT3G22760	SOL1 Tesmin/TSO1-like CXC domain-containing protein	118	104	105	109	7.81025	3	10	1	4.66667	4.72582	0.0428135	0.00336159	Y
Ta14641	AT3G22950	ARFC1 ADP-ribosylation factor C1	194	161	228	194.333	33.5012	493	348	511	450.667	89.3663	2.31904	0.0181105	Y
Ta18648	AT3G22960	PKP1, PKP-ALPHA Pyruvate kinase family protein	1942	1783	2373	2032.67	305.271	879	379	584	614	251.346	0.302066	0.0211595	Y
Ta19246	AT3G23050	IAA7, AXR2 indole-3-acetic acid 7	478	498	617	531	75.1465	1707	1766	1934	1802.33	117.781	3.39422	0.000400746	Y
Ta15333	AT3G23210	bHLH34 basic helix-loop-helix (bHLH) DNA-binding superfamily protein	507	629	451	529	91.0165	1073	1790	1275	1379.33	369.711	2.60744	0.0386758	Y
Ta19253	AT3G23255	unknown protein; FUNCTIONS IN: molecular function unknown; INVOLVED IN: biological process unknown; LOCATED IN: cellular component unknown.	120	111	110	113.667	5.50757	61	41	43	48.3333	11.0151	0.42522	0.00251547	Y
Ta15347	AT3G23310	AGC (cAMP-dependent, cGMP-dependent and protein kinase C) kinase family protein	313	405	385	367.667	48.3873	955	1047	950	984	54.6168	2.67634	0.00172974	Y
Ta11820	AT3G23530	Cyclopropane-fatty-acyl-phospholipid synthase	93	85	115	97.6667	15.5349	8	0	3	3.66667	4.04145	0.0375427	0.00904289	Y
Ta11819	AT3G23540	alpha/beta-Hydrolases superfamily protein	231	223	259	237.667	18.9033	469	496	478	481	13.7477	2.02384	0.00419748	Y
Ta11815	AT3G23580	RNR2, RNR2A ribonucleotide reductase 2A	177	153	222	184	35.0286	78	51	68	65.6667	13.6504	0.356884	0.0220163	Y
Ta11814	AT3G23590	RFR1, MED33A REF4-related 1	131	146	97	124.667	25.1064	42	12	22	25.3333	15.2753	0.203209	0.0306367	Y
Ta11808	AT3G23620	Ribosomal RNA processing Brix domain protein	381	372	364	372.333	8.5049	186	152	194	177.333	22.301	0.476276	0.00543423	Y
Ta25413	AT3G23670	PAKRP1L, KINESIN-12B phragmoplast-associated kinesin-related protein, putative	112	116	86	104.667	16.2891	1	2	4	2.33333	1.52753	0.022293	0.00979591	Y
Ta25411	AT3G23700	Nucleic acid-binding proteins superfamily	160	149	117	142	22.3383	39	35	26	33.3333	6.65833	0.234742	0.00688189	Y
Ta11069	AT3G23730	XTH16 xyloglucan endotransglucosylase/hydrolase 16	1005	682	696	794.333	182.577	124	89	45	86	39.5854	0.108267	0.0150666	Y
Ta11068	AT3G23740	unknown protein; FUNCTIONS IN: molecular function unknown; INVOLVED IN: biological process unknown; LOCATED IN: chloroplast; EXPRESSED IN: 9 plant structures; EXPRESSED DURIN	231	245	247	241	8.7178	8	2	7	5.66667	3.21455	0.0235131	0.000699456	Y
Ta11066	AT3G23760	FUNCTIONS IN: molecular function unknown; INVOLVED IN: biological process unknown; LOCATED IN: vacuole; EXPRESSED IN: 20 plant structures; EXPRESSED DURING: 13 growth stages;	173	151	162	162	11	5	2	1	2.66667	2.08167	0.0164609	0.00121014	Y
Ta25687	AT3G23820	GAE6 UDP-D-glucuronate 4-epimerase 6	1191	1326	1125	1214	102.455	593	517	527	545.667	41.2957	0.449478	0.0108942	Y
Ta25686	AT3G23830	GR-RBP4, GRP4 glycine-rich RNA-binding protein 4	498	508	395	467	62.554	35	42	33	36.6667	4.72582	0.0785153	0.00624868	Y
Ta12361	AT3G23890	TOPII, ATTOPII topoisomerase II	627	556	510	564.333	58.9435	79	33	47	53	23.5797	0.0939161	0.00242406	Y
Ta26312	AT3G23920	BAM1, BMY7, TR-BAMY beta-amylase 1	817	1002	1251	1023.33	217.785	4953	4672	6806	5477	1159.49	5.35212	0.0158167	Y
Ta25617	AT3G23940	dehydratase family	805	811	1057	891	143.792	83	103	97	94.3333	10.2632	0.105874	0.0103705	Y
Ta25630	AT3G23990	HSP60, HSP60-3B heat shock protein 60	997	1047	1462	1168.67	255.261	399	233	439	357	109.234	0.305476	0.0220952	Y
Ta16498	AT3G24090	glutamine-fructose-6-phosphate transaminase (isomerizing)s;sugar binding;transaminases	189	232	252	224.333	32.1921	63	93	93	83	17.3205	0.369985	0.00457964	Y
Ta23936	AT3G24260	FUNCTIONS IN: molecular function unknown; INVOLVED IN: biological process unknown; LOCATED IN: chloroplast; CONTAINS InterPro DOMAIN/s: Histone deacetylase interacting (Inter	55	55	40	50	8.66025	96	124	109	109.667	14.0119	2.19333	0.0236057	Y
Ta20417	AT3G24320	MSH1, CHM1, ATMSH1, CHM MUTL protein homolog 1	92	91	120	101	16.4621	54	23	48	41.6667	16.4418	0.412541	0.0311768	Y
Ta24935	AT3G24360	ATP-dependent caseinolytic (Clp) protease/crotonase family protein	84	75	105	88	15.3948	23	8	14	15	7.54983	0.170455	0.0153996	Y
Ta24933	AT3G24420	alpha/beta-Hydrolases superfamily protein	640	508	529	559	70.9295	134	74	58	88.6667	40.0666	0.158617	0.00194766	Y
Ta25704	AT3G24460	Serinc-domain containing serine and sphingolipid biosynthesis protein	56	82	58	65.3333	14.4684	414	457	468	446.333	28.5365	6.83163	0.0016104	Y
Ta25703	AT3G24480	Leucine-rich repeat (LRR) family protein	222	214	352	262.667	77.4683	102	51	157	103.333	53.0126	0.393401	0.0180933	Y
Ta26483	AT3G24495	MSH7, MSH6-2, ATMSH7 MUTS homolog 7	137	106	157	133.333	25.697	34	25	58	39	17.0587	0.2925	0.00510492	Y
Ta25158	AT3G24520	AT-HSFC1, HSFC1 heat shock transcription factor C1	34	24	46	34.6667	11.0151	239	195	211	215	22.2711	6.20192	0.00473584	Y
Ta22692	AT3G24660	TMKL1 transmembrane kinase-like 1	103	102	94	99.6667	4.93288	5	2	0	2.33333	2.51661	0.0234114	0.00032823	Y
Ta20730	AT3G24770	CLE41 CLAVATA3/ESR-RELATED 41	566	635	397	532.667	122.451	2342	2523	2219	2361.33	152.919	4.43304	0.000315771	Y
Ta10863	AT3G24830	Ribosomal protein L13 family protein	3549	3702	3076	3442.33	326.347	1026	906	926	952.667	64.291	0.27675	0.00560779	Y
Ta23123	AT3G25100	CDC45 cell division cycle 45	84	89	143	105.333	32.7159	4	2	3	3	1	0.028481	0.0325945	Y
Ta19992	AT3G25520	ATL5, PGY3, OLI5, RPL5A ribosomal protein L5	8550	8235	8401	8395.33	157.576	2409	1991	2492	2297.33	268.519	0.273644	0.000263824	Y
Ta17660	AT3G25580	Thioredoxin superfamily protein	233	207	182	207.333	25.5016	103	93	100	98.6667	5.1316	0.475884	0.0164469	Y
Ta08597	AT3G25590	unknown protein; Has 149 Blast hits to 140 proteins in 44 species: Archae - 0; Bacteria - 6; Metazoa - 40; Fungi - 6; Plants - 39; Viruses - 0; Other Eukaryotes - 58 (source:	144	87	122	117.667	28.746	565	370	414	449.667	102.276	3.82153	0.0175537	Y
Ta08596	AT3G25597	unknown protein; LOCATED IN: endomembrane system; BEST Arabidopsis thaliana protein match is: unknown protein (TAIR:AT1G26140.1); Has 35333 Blast hits to 34131 proteins in 24	15	23	15	17.6667	4.6188	153	208	138	166.333	36.8556	9.41509	0.0154166	Y
Ta08595	AT3G25600	Calcium-binding EF-hand family protein	122	100	103	108.333	11.9304	307	247	275	276.333	30.0222	2.55077	0.00437634	Y
Ta08591	AT3G25640	Protein of unknown function, DUF617	165	122	142	143	21.5174	1078	1202	1069	1116.33	74.3259	7.80653	0.00300607	Y
Ta08589	AT3G25660	Amidase family protein	412	399	507	439.333	58.9604	158	72	126	118.667	43.4665	0.270106	0.0129143	Y
Ta08587	AT3G25680	FUNCTIONS IN: molecular function unknown; INVOLVED IN: biological process unknown; LOCATED IN: chloroplast; EXPRESSED IN: 21 plant structures; EXPRESSED DURING: 13 growth sta	261	273	294	276	16.7033	131	126	135	130.667	4.50925	0.47343	0.00333419	Y
Ta08575	AT3G25730	EDF3 ethylene response DNA binding factor 3	73	66	57	65.3333	8.02081	1410	918	1111	1146.33	247.896	17.5459	0.0165123	Y
Ta17137	AT3G25800	PDF1, PR 65, PP2AA2 protein phosphatase 2A subunit A2	494	460	658	537.333	105.874	276	165	270	237	62.426	0.441067	0.0257489	Y
Ta21918	AT3G25830	ATTPS-CIN, TPS-CIN terpene synthase-like sequence-1,8-cineole	61	69	58	62.6667	5.68624	761	1039	1167	989	207.567	15.7819	0.0163891	Y
Ta04980	AT3G25860	LTA2, PLE2 2-oxoacid dehydrogenases acyltransferase family protein	671	637	846	718	112.147	153	101	111	121.667	27.5923	0.169452	0.0133227	Y
Ta04979	AT3G25870	unknown protein; BEST Arabidopsis thaliana protein match is: unknown protein (TAIR:AT1G13360.1); Has 50 Blast hits to 50 proteins in 12 species: Archae - 0; Bacteria - 0; Met	230	253	286	256.333	28.1484	1920	1807	1344	1690.33	305.209	6.59428	0.0174686	Y
Ta04977	AT3G25882	NIMIN-2 NIM1-interacting 2	7	13	14	11.3333	3.78594	645	683	753	693.667	54.7844	61.2059	0.0019021	Y
Ta04976	AT3G25890	Integrase-type DNA-binding superfamily protein	166	172	134	157.333	20.4287	82	82	56	73.3333	15.0111	0.466102	0.00169635	Y
Ta04971	AT3G25930	Adenine nucleotide alpha hydrolases-like superfamily protein	10	3	11	8	4.3589	715	681	647	681	34	85.125	0.000888578	Y
Ta18271	AT3G26060	ATPRX Q Thioredoxin superfamily protein	1167	1082	1360	1203	142.454	98	74	121	97.6667	23.5018	0.0811859	0.00388696	Y
Ta04959	AT3G26090	RGS1, ATRGS1 G-protein coupled receptors;GTPase activators	313	311	325	316.333	7.57188	1391	1245	1317	1317.67	73.0023	4.16544	0.00174057	Y
Ta04951	AT3G26200	CYP71B22 cytochrome P450, family 71, subfamily B, polypeptide 22	415	228	237	293.333	105.462	110	60	21	63.6667	44.6132	0.217045	0.0292067	Y
Ta04940	AT3G26410	TRM11, AtTRM11 methyltransferases;nucleic acid binding	138	111	110	119.667	15.885	31	18	33	27.3333	8.14453	0.228412	0.00869548	Y
Ta04933	AT3G26500	PIRL2 plant intracellular ras group-related LRR 2	35	43	60	46	12.7671	256	193	219	222.667	31.6596	4.84058	0.0155872	Y
Ta04932	AT3G26510	Octicosapeptide/Phox/Bem1p family protein	994	878	864	912	71.3583	3169	1976	2318	2487.67	614.331	2.7277	0.038127	Y
Ta04931	AT3G26520	TIP2, SITIP, GAMMA-TIP2, TIP1;2 tonoplast intrinsic protein 2	11296	11124	9220	10546.7	1152.14	4510	4703	3489	4234	652.366	0.401454	0.00239256	Y
Ta04926	AT3G26590	MATE efflux family protein	86	104	156	115.333	36.3501	898	1187	1137	1074	154.457	9.31214	0.0067264	Y
Ta04916	AT3G26690	ATNUDT13, ATNUDX13, NUDX13 nudix hydrolase homolog 13	200	206	229	211.667	15.308	768	771	642	727	73.6274	3.43465	0.00971752	Y
Ta04908	AT3G26744	ICE1, ATICE1, SCRM basic helix-loop-helix (bHLH) DNA-binding superfamily protein	437	422	424	427.667	8.14453	188	124	102	138	44.6766	0.322681	0.00545453	Y
Ta04893	AT3G26900	SKL1, ATSKL1 shikimate kinase like 1	476	474	510	486.667	20.232	198	183	183	188	8.66025	0.386301	0.00239911	Y
Ta04880	AT3G27020	YSL6 YELLOW STRIPE like 6	215	208	257	226.667	26.5016	128	74	77	93	30.348	0.410294	0.0380539	Y
Ta04743	AT3G27090	DCD (Development and Cell Death) domain protein	204	183	208	198.333	13.4288	82	37	80	66.3333	25.4231	0.334454	0.0029711	Y
Ta04870	AT3G27110	Peptidase family M48 family protein	124	115	133	124	9	445	253	380	359.333	97.6542	2.89785	0.0474078	Y
Ta04867	AT3G27160	GHS1 Ribosomal protein S21 family protein	977	956	1039	990.667	43.1548	416	270	335	340.333	73.146	0.34354	0.00474714	Y
Ta26319	AT3G27280	ATPHB4, PHB4 prohibitin 4	1231	1137	1401	1256.33	133.811	612	406	544	520.667	104.963	0.414434	0.00861922	Y
Ta14457	AT3G27350	unknown protein; FUNCTIONS IN: molecular function unknown; INVOLVED IN: biological process unknown; LOCATED IN: plasma membrane; EXPRESSED IN: 24 plant structures; EXPRESSED	78	90	89	85.6667	6.65833	342	218	240	266.667	66.1614	3.11284	0.0499135	Y
Ta14460	AT3G27400	Pectin lyase-like superfamily protein	196	182	242	206.667	31.39	44	43	30	39	7.81025	0.18871	0.0175088	Y
Ta14474	AT3G27540	beta-1,4-N-acetylglucosaminyltransferase family protein	37	61	55	51	12.49	148	124	115	129	17.0587	2.52941	0.042061	Y
Ta14478	AT3G27580	ATPK7 Protein kinase superfamily protein	170	259	244	224.333	47.648	688	745	785	739.333	48.7476	3.29569	0.000957557	Y
Ta19764	AT3G27740	CARA carbamoyl phosphate synthetase A	1990	1990	2181	2053.67	110.274	588	366	469	474.333	111.096	0.230969	0.00339328	Y
Ta06370	AT3G27830	RPL12-A, RPL12 ribosomal protein L12-A	1833	2313	2018	2054.67	242.092	281	702	388	457	218.817	0.222421	0.000215968	Y
Ta06369	AT3G27830	RPL12-A, RPL12 ribosomal protein L12-A	1309	1499	1751	1519.67	221.724	275	169	170	204.667	60.9125	0.134679	0.0141458	Y
Ta17761	AT3G28040	Leucine-rich receptor-like protein kinase family protein	354	338	496	396	86.9713	56	41	71	56	15	0.141414	0.0152688	Y
Ta17766	AT3G28180	ATCSLC04, CSLC04, ATCSLC4, CSLC4 Cellulose-synthase-like C4	142	136	115	131	14.1774	42	33	24	33	9	0.251908	0.00135086	Y
Ta17767	AT3G28200	Peroxidase superfamily protein	350	335	344	343	7.54983	103	58	80	80.3333	22.5019	0.234208	0.00109171	Y
Ta17768	AT3G28210	PMZ, SAP12 zinc finger (AN1-like) family protein	83	68	58	69.6667	12.5831	361	519	460	446.667	79.8394	6.41148	0.0181415	Y
Ta17779	AT3G28460	methyltransferases	152	155	181	162.667	15.9478	60	68	72	66.6667	6.1101	0.409836	0.00477604	Y
Ta17781	AT3G28480	Oxoglutarate/iron-dependent oxygenase	858	822	1043	907.667	118.576	1605	1928	1973	1835.33	200.739	2.02203	0.0122529	Y
Ta17782	AT3G28500	60S acidic ribosomal protein family	4826	4647	3478	4317	732.087	2183	2097	1867	2049	163.377	0.474635	0.0204728	Y
Ta17791	AT3G28700	Protein of unknown function (DUF185)	377	374	480	410.333	60.3517	153	56	148	119	54.6168	0.290008	0.0132775	Y
Ta17802	AT3G28850	Glutaredoxin family protein	39	44	44	42.3333	2.88675	245	222	183	216.667	31.3422	5.11811	0.0121925	Y
Ta17804	AT3G28860	ATMDR1, ATMDR11, PGP19, MDR11, MDR1, ATPGP19, ABCB19, ATABCB19 ATP binding cassette subfamily B19	416	407	613	478.667	116.423	73	51	44	56	15.1327	0.116992	0.0287553	Y
Ta17809	AT3G28910	ATMYB30, MYB30 myb domain protein 30	210	219	231	220	10.5357	37	41	47	41.6667	5.03322	0.189394	0.00031778	Y
Ta17812	AT3G28920	AtHB34, HB34, ZHD9 homeobox protein 34	519	484	542	515	29.2062	67	68	64	66.3333	2.08167	0.128803	0.00160125	Y
Ta09161	AT3G29030	ATEXPA5, ATEXP5, ATHEXP ALPHA 1.4, EXP5, EXPA5 expansin A5	117	140	127	128	11.5326	51	41	41	44.3333	5.7735	0.346354	0.0129044	Y
Ta18677	AT3G29185	Domain of unknown function (DUF3598)	183	151	196	176.667	23.1589	92	70	66	76	14	0.430189	0.021346	Y
Ta18678	AT3G29200	CM1, ATCM1 chorismate mutase 1	204	167	253	208	43.1393	402	492	542	478.667	70.946	2.30128	0.0189415	Y
Ta18688	AT3G29310	calmodulin-binding protein-related	179	170	158	169	10.5357	52	35	39	42	8.88819	0.248521	0.00132005	Y
Ta18689	AT3G29320	Glycosyl transferase, family 35	1120	1002	1488	1203.33	253.49	374	173	246	264.333	101.746	0.219668	0.0256597	Y
Ta18699	AT3G29575	AFP3 ABI five binding protein 3	469	432	473	458	22.6053	1407	1245	1374	1342	85.6096	2.93013	0.00175406	Y
Ta18703	AT3G29670	HXXXD-type acyl-transferase family protein	151	123	96	123.333	27.5015	67	58	52	59	7.54983	0.478378	0.0307624	Y
Ta24927	AT3G30180	CYP85A2, BR6OX2 brassinosteroid-6-oxidase 2	68	87	76	77	9.53939	324	368	452	381.333	65.0333	4.95238	0.0141211	Y
Ta25094	AT3G30390	Transmembrane amino acid transporter family protein	1534	1629	1937	1700	210.673	6565	5390	5266	5740.33	716.868	3.37667	0.0156095	Y
Ta18614	AT3G32960	Domain of unknown function (DUF1985)	823	808	698	776.333	68.252	408	274	223	301.667	95.5528	0.388579	0.00519696	Y
Ta08856	AT3G42170	BED zinc finger ;hAT family dimerisation domain	151	144	157	150.667	6.50641	14	10	18	14	4	0.0929204	0.000113009	Y
Ta23119	AT3G42660	transducin family protein / WD-40 repeat family protein	364	378	361	367.667	9.07377	14	10	18	14	4	0.038078	0.000442977	Y
Ta22382	AT3G43230	RING/FYVE/PHD-type zinc finger family protein	267	231	283	260.333	26.6333	707	469	748	641.333	150.646	2.46351	0.033784	Y
Ta20323	AT3G43300	ATMIN7, BEN1 HOPM interactor 7	1307	1399	1669	1458.33	188.152	758	560	757	691.667	114.028	0.474286	0.0202736	Y
Ta26967	AT3G43540	Protein of unknown function (DUF1350)	374	317	437	376	60.025	70	33	80	61	24.7588	0.162234	0.00474637	Y
Ta23874	AT3G43720	Bifunctional inhibitor/lipid-transfer protein/seed storage 2S albumin superfamily protein	231	146	205	194	43.5546	27	18	29	24.6667	5.85947	0.127148	0.0167439	Y
Ta21982	AT3G43920	DCL3, ATDCL3 dicer-like 3	1036	1089	1151	1092	57.5587	612	391	480	494.333	111.195	0.452686	0.0206225	Y
Ta24617	AT3G44020	thylakoid lumenal P17.1 protein	103	91	88	94	7.93725	32	27	41	33.3333	7.0946	0.35461	0.0135175	Y
Ta20898	AT3G44050	P-loop containing nucleoside triphosphate hydrolases superfamily protein	184	177	176	179	4.3589	55	66	66	62.3333	6.35085	0.348231	0.00278829	Y
Ta24185	AT3G44150	unknown protein; FUNCTIONS IN: molecular function unknown; INVOLVED IN: biological process unknown; LOCATED IN: plasma membrane; EXPRESSED IN: cultured cell; BEST Arabidopsis	222	174	187	194.333	24.8261	82	80	88	83.3333	4.16333	0.428816	0.0168004	Y
Ta24186	AT3G44160	Outer membrane OMP85 family protein	389	337	325	350.333	34.0196	158	138	145	147	10.1489	0.4196	0.00531344	Y
Ta19138	AT3G44170	FUNCTIONS IN: molecular function unknown; INVOLVED IN: biological process unknown; LOCATED IN: endomembrane system; CONTAINS InterPro DOMAIN/s: Plant self-incompatibility S1	40	27	48	38.3333	10.5987	190	195	178	187.667	8.73689	4.89565	0.00535762	Y
Ta19153	AT3G44330	INVOLVED IN: protein processing; LOCATED IN: mitochondrion, endoplasmic reticulum, plasma membrane, vacuole; EXPRESSED IN: 25 plant structures; EXPRESSED DURING: 13 growth st	572	651	729	650.667	78.5005	270	251	265	262	9.84886	0.402664	0.0143741	Y
Ta23415	AT3G44480	RPP1, cog1 Disease resistance protein (TIR-NBS-LRR class) family	67	79	121	89	28.3549	23	19	31	24.3333	6.1101	0.273408	0.0408255	Y
Ta23542	AT3G44590	60S acidic ribosomal protein family	1334	1391	968	1231	229.541	210	208	227	215	10.4403	0.174655	0.0180933	Y
Ta26860	AT3G44610	Protein kinase superfamily protein	94	83	103	93.3333	10.0167	307	175	283	255	70.3136	2.73214	0.046448	Y
Ta00135	AT3G44630	Disease resistance protein (TIR-NBS-LRR class) family	298	345	302	315	26.0576	124	109	119	117.333	7.63763	0.372487	0.00943953	Y
Ta17040	AT3G44730	ATKP1, KP1 kinesin-like protein 1	268	338	285	297	36.5103	911	1122	1321	1118	205.029	3.76431	0.0190445	Y
Ta17304	AT3G44750	HDA3 histone deacetylase 3	1364	1283	1046	1231	165.254	265	214	288	255.667	37.8726	0.20769	0.0122628	Y
Ta20843	AT3G44890	RPL9 ribosomal protein L9	787	805	761	784.333	22.1209	95	303	132	176.667	110.961	0.225244	0.00834933	Y
Ta23735	AT3G45010	scpl48 serine carboxypeptidase-like 48	139	196	225	186.667	43.7531	984	1107	1360	1150.33	191.709	6.1625	0.00819172	Y
Ta20529	AT3G45050	unknown protein; FUNCTIONS IN: molecular function unknown; INVOLVED IN: biological process unknown; LOCATED IN: chloroplast; EXPRESSED IN: 22 plant structures; EXPRESSED DURI	235	225	201	220.333	17.4738	85	51	75	70.3333	17.4738	0.319213	0.00842564	Y
Ta09024	AT3G45140	LOX2, ATLOX2 lipoxygenase 2	6453	5287	8981	6907	1888.38	597	408	241	415.333	178.113	0.0601322	0.0304283	Y
Ta25440	AT3G45210	Protein of unknown function, DUF584	101	99	98	99.3333	1.52753	285	261	301	282.333	20.1329	2.84228	0.00416427	Y
Ta22836	AT3G45230	hydroxyproline-rich glycoprotein family protein	137	136	120	131	9.53939	13	4	12	9.66667	4.93288	0.0737913	0.00336418	Y
Ta22832	AT3G45290	MLO3, ATMLO3 Seven transmembrane MLO family protein	198	232	144	191.333	44.3772	68	43	38	49.6667	16.0728	0.259582	0.0289892	Y
Ta26396	AT3G45400	exostosin family protein	129	162	172	154.333	22.5019	60	39	60	53	12.1244	0.343413	0.0254308	Y
Ta26558	AT3G45600	TET3 tetraspanin3	102	86	127	105	20.664	731	463	625	606.333	134.972	5.7746	0.0204234	Y
Ta25250	AT3G45770	Polyketide synthase, enoylreductase family protein	2108	1993	3200	2433.67	666.15	15175	10604	12721	12833.3	2287.57	5.27325	0.0166582	Y
Ta25251	AT3G45780	PHOT1, NPH1, JK224, RPT1 phototropin 1	870	1052	1349	1090.33	241.79	7225	6288	6175	6562.67	576.373	6.01895	0.00689982	Y
Ta26903	AT3G45890	RUS1 Protein of unknown function, DUF647	81	68	108	85.6667	20.4042	38	21	52	37	15.5242	0.431907	0.00618165	Y
Ta16668	AT3G45970	ATEXLA1, EXPL1, ATEXPL1, ATHEXP BETA 2.1, EXLA1 expansin-like A1	472	299	248	339.667	117.407	135	72	75	94	35.5387	0.276742	0.0364828	Y
Ta19844	AT3G46020	RNA-binding (RRM/RBD/RNP motifs) family protein	206	190	126	174	42.332	59	84	54	65.6667	16.0728	0.377395	0.0378002	Y
Ta22500	AT3G46210	Ribosomal protein S5 domain 2-like superfamily protein	196	181	175	184	10.8167	51	31	59	47	14.4222	0.255435	0.00593185	Y
Ta07851	AT3G46520	ACT12 actin-12	506	571	563	546.667	35.4448	2574	1959	2563	2365.33	351.938	4.32683	0.0138427	Y
Ta07855	AT3G46560	TIM9, emb2474 Tim10/DDP family zinc finger protein	528	535	345	469.333	107.733	93	97	102	97.3333	4.50925	0.207386	0.0287769	Y
Ta04726	AT3G46610	Pentatricopeptide repeat (PPR-like) superfamily protein	146	142	166	151.333	12.8582	45	53	39	45.6667	7.02377	0.301762	0.0110781	Y
Ta21222	AT3G46740	TOC75-III, MAR1 translocon at the outer envelope membrane of chloroplasts 75-III	869	849	1101	939.667	140.076	449	301	400	383.333	75.3945	0.407946	0.0206578	Y
Ta14869	AT3G46940	DUT1 DUTP-PYROPHOSPHATASE-LIKE 1	376	324	335	345	27.4044	22	18	13	17.6667	4.50925	0.0512077	0.00185313	Y
Ta14874	AT3G46980	PHT4;3 phosphate transporter 4;3	220	218	273	237	31.1929	58	29	59	48.6667	17.0392	0.205345	0.00629605	Y
Ta14875	AT3G46990	Protein of unknown function (DUF740)	90	94	121	101.667	16.8622	38	18	21	25.6667	10.7858	0.252459	0.0316703	Y
Ta13387	AT3G47070	LOCATED IN: thylakoid, chloroplast thylakoid membrane, chloroplast, chloroplast envelope; EXPRESSED IN: 22 plant structures; EXPRESSED DURING: 13 growth stages; CONTAINS Inte	490	436	382	436	54	116	52	83	83.6667	32.0052	0.191896	0.00574559	Y
[truncated: 1,686 more rows]
