# Supplementary material for: The pennycress (Thlaspi arvense L.) nectary: structural and transcriptomic characterization
Source: BMC Plant Biol. 2017 Nov 14;17:201. doi: 10.1186/s12870-017-1146-8 (PMC5686818; doi:10.1186/s12870-017-1146-8)
Supplement: Supplementary file 7 — Oligonucleotides used in this study. List of primers used for RT PCR validation experiments. (XLSX 19 kb) [file 12870_2017_1146_MOESM7_ESM.xlsx]

## Sheet: Sheet1
Gene Name	Pennycress GI	Description	Forward Primer Nucleotide Sequence	Reverse Primer Nucleotide Sequence
TaCWINV4	Ta24444	Cell wall invertase	TCATTGGCCCAACCCCACAA	TGTGTGGGCACATTCGGTGT
TaSWEET9	Ta02294	Bidirectional sugar transporter	TTCAACGGCCACGATCGCAA	TCCAAAACCACACCGCGTCT
TaCRABS CLAW	Ta06676	Putative transcription factor	TGAAATGCGGCCATTGCGGT	CTCGCACACGTGCGTTTGTT
TaJMT	Ta03937	Jasmonic acid carboxyl methyltransferase	TAGGGCTTCTGGTTTGGAGCGT	TTCCTCGCGAGAGCCTTCACTT
TaMNC1	Ta01412	RmlC-like cupins superfamily protein	TTGGACTCGCGGCTGGAGGA	CCGCGTCTTGAATCGCGGGT
TaMATE	Ta13448	Efflux protein	CCCGACCCGACGACCCTTCT	TGAGAGGATTGGGGCGGCGA
TaPLoop	Ta07168	P-loop containing NTP hydrolase	GGCCAAGCACTGATCCCAAA	GACAGTTCTGCTGTGTGGCA
TaGAPDH	Ta14741	(positive control)	ACCGGTCTACAAACTCCCGT	TGGAAAGGTGCTTCCACAGC
